# Supplementary material for: HIV-associated gut dysbiosis is independent of sexual practice and correlates with noncommunicable diseases
Source: Nat Commun. 2020 May 15;11:2448. doi: 10.1038/s41467-020-16222-8 (PMC7228978; doi:10.1038/s41467-020-16222-8)
Supplement: Supplementary file 4 — Supplemental Data 1 [file 41467_2020_16222_MOESM4_ESM.xlsx]

## Sheet: Sheet1
Supplementary Data 1. Cohort characteristics stratified by subgroup (female, MSM, MSW) and HIV infection status. P values were calculated using Student’s T test for continuous variables (e.g. BMI, age) and Fisher’s exact test for categorical variables (e.g. alcohol intake frequency, birth country). MSM, men who have sex with men; MSW, men who have sex with women; PWH, people with HIV; BMI, body m…
	Female		MSM		MSW		P value in comparison of PWH vs. seronegative
	PWH	sero-negative	PWH	sero-negative	PWH	sero-negative
Number of participants	19	20	44	39	17	21	Female	MSM	MSW
BMI,	24.92	24.15	23.86	24.54	27.36	25.57	0.789	0.495	0.786
median (IQR)	(22.39, 26.28)	(22.02, 29.22)	(22.31, 26.9)	(22.89, 26.3)	(22.44, 29.03)	(24.02, 29.1)
Age in years,	52.6	53.7	56.95	56.6	53.9	55.3	0.877	0.953	0.891
median (IQR)	(50.5, 57.35)	(51.92, 58.65)	(50.38, 64)	(50.35, 63.4)	(51.2, 62.2)	(51.6, 62.2)
Lifetime partners,	16	15	325	400	15	50	0.712	0.294	0.145
median (IQR)	(5, 40.75)	(6, 36.25)	(104, 751.5)	(104, 1002)	(6.75, 20.25)	(27, 151)
RAI, %	15.8	10	47.7	61.5	0	0	0.298	0.334	1
CRAI, %	10.5	10	22.7	46.2	0	0	1	0.062	1
IAI, %	0	0	45.5	69.2	23.5	42.9	1	0.087	0.51
Current smoking, %	31.6	35	22.7	12.8	29.4	33.3	1	0.269	1
Amphetamine use, %	0	0	2.3	0	0	0	1	0.619	1
Alcohol intake frequency, %							0.954	0.677	0.298
Daily or near-daily	10.5	10	38.6	46.2	11.8	33.3
Weekly	31.6	40	40.9	25.6	35.3	38.1
Monthly	15.8	10	6.8	10.3	0	0
Less than monthly	10.5	5	2.3	2.6	5.9	4.8
Not drinking	31.6	35	11.4	15.4	47.1	23.8
Birth country, %							0.133	0.47	0.355
Birth country: Netherland, %	47.4	45	100	97.4	64.7	76.2
Antilles/Aruba, %	10.5	5	0	0	5.9	0
Surinam, Creole, %	5.3	30	0	0	5.9	9.5
Surinam, non-Creole, non-Hindu, %	0	5	0	0	0	9.5
Turkey, %	0	0	0	0	5.9	0
Monthly income level, %							0.026	0.248	0.404
I don't want to tell	9.5	38.1	13.6	6.8	15	25
Less than €950	33.3	4.8	0	9.1	5	5
€951 up to and including €1300	19	4.8	4.5	9.1	5	5
€1301 up to and including €1700	4.8	9.5	13.6	11.4	20	5
€1701 up to and including €2950	4.8	19	15.9	22.7	45	30
€2951 or more	28.6	23.8	52.3	40.9	10	30
Highest education level, %							0.365	0.883	0.26
Primary	23.8	4.8	0	0	15	0
Lower secondary	19	33.3	15.9	20.5	25	15
Higher secondary or lower tertiary	33.3	33.3	29.5	29.5	25	30
Higher tertiary or University	23.8	28.6	54.5	50	35	55
