# Supplementary material for: HIV-associated gut dysbiosis is independent of sexual practice and correlates with noncommunicable diseases
Source: Nat Commun. 2020 May 15;11:2448. doi: 10.1038/s41467-020-16222-8 (PMC7228978; doi:10.1038/s41467-020-16222-8)
Supplement: Supplementary file 5 — Supplemental Data 2 [file 41467_2020_16222_MOESM5_ESM.xlsx]

## Sheet: Sheet1
Supplementary Data 2. Immunologic and virological parameters of PWH in cohort
	Cohort Subgroup	Median (IQR)	P-value*
CD4 T cells/µL	Female	760 (635, 895)	0.17
	MSW	600 (450, 800)
	MSM	620 (427.5, 750)
Nadir CD4 T cells/µL	Female	180 (75, 255)	0.21
	MSW	95 (50, 200)
	MSM	180 (115, 250)
Median Viral load	Female	< 40.0 (40.0, 40.0)	0.6
(HIV RNA copies/ml)	MSW	< 40.0 (40.0, 40.0)
	MSM	< 40.0 (40.0, 40.0)
Time since HIV-diagnosis (years)	Female	16 (8.5, 18)	0.11
	MSW	14 (8, 17)
	MSM	11 (6.75, 18)
Median ART-treatment (years)	Female	15.6 (7.7, 18.5)	0.38
	MSW	13.9 (8.8, 17.8)
	MSM	11.2 (7.5, 18.1)
*Kruskal-Wallis test
