# Supplementary material for: HIV-associated gut dysbiosis is independent of sexual practice and correlates with noncommunicable diseases
Source: Nat Commun. 2020 May 15;11:2448. doi: 10.1038/s41467-020-16222-8 (PMC7228978; doi:10.1038/s41467-020-16222-8)
Supplement: Supplementary file 6 — Supplemental Data 3 [file 41467_2020_16222_MOESM6_ESM.xlsx]

## Sheet: Sheet1
Supplementary Data 3: Factors that associate with community compositional variance. Statistics calculated using PERMANOVA on Canberra distance matrix.
		Variable	F	P value	Stratified by	P value
		Birth country	1.32293	***	Female/MSM/MSW	✝
		Female/MSM/MSW	2.69235	***	Birth country	***
		Age group	0.985748	ns
		BMI group	1.1228	✝
		Infection status	1.67313	***	Female/MSM/MSW	***
					Birth country	***
		Smoking status	1.22342	*	Female/MSM/MSW	ns
		DNA extraction batch	1.04502	ns
		✝P<0.10, *P<0.05, **P<0.005, ***P<0.001, PERMANOVA
