# Supplementary material for: HIV-associated gut dysbiosis is independent of sexual practice and correlates with noncommunicable diseases
Source: Nat Commun. 2020 May 15;11:2448. doi: 10.1038/s41467-020-16222-8 (PMC7228978; doi:10.1038/s41467-020-16222-8)
Supplement: Supplementary file 7 — Supplemental Data 4 [file 41467_2020_16222_MOESM7_ESM.xlsx]

## Sheet: Sheet1
Supplementary Data 4: Taxa that differenitate PLWH vs. seronegative, paired Wilcoxon tests. N=142 total paired samples were used for comparison; N=36 F, N=72 MSM, and N=34 MSW.
md5sum OTU identifier	V statistic	P value	Log mean fold change in PLWH vs seronegative	Mean abundance in PLWH	Mean abundance in seronegative	OTU percentage in entire dataset	Benjamini-Hochberg Q value	fasta	Kingdom	Phylum	Class	Order	Family	Genus	Species	name	Closest BLAST hit	Percent identity to closest BLAST hit
8e9ca1ccf3f5b0e34182808b00802ce3	126	3.95889e-06	-0.358658	0.901408	4.3662	0.00013169	0.00127476	TACGTAGGGGGCAAGCGTTGTCCGGAATGATTGGGCGTAAAGGGCGTGTAGGCGGCTAAGTAAGTCTGGAGTGAAAGTCCTGCTTTTAAGGTGGGAATTGCTTTGGATACTGCATAGCTAGAGTGCAGGAGAGGTAAGTGGAATTCCCAGTGTAGCGGTGAAATGCGTAGAGATTGGGAGGAACACCAGTGGCGAAGGCGACTTACTGGACTGTAACTGACGCTGAGGCGCGAAAGTGTGGGGAGCAAACAGG	Bacteria	Firmicutes	Clostridia	Clostridiales	NA	NA	NA	Clostridiales.NA.NA.NA.8e9c	Gracilibacter thermotolerans strain JW/YJL-S1 16S ribosomal RNA gene, partial sequence	87.008
8b61bffa51cd73cb928fb555509c121a	446	7.11223e-05	-0.687363	51.1268	100.93	0.00380141	0.0105624	TACGTAGGGGGCGAGCGTTATCCGGAATCATTGGGCGTAAAGCGCGCGCAGGCGGGCTTTCAAGCGGCGGCGTCGAAGCCGGGGGCTCAACCCCCGGAAGCGCCCCGAACTGGAAGCCTCGGATGCGGCAGGGGGAGGCGGAATTCCCGGTGTAGCGGTGAAATGCGCAGATATCGGGAAGAACACCGACGGCGAAGGCAGCCTCCTGGGCCGGCATCGACGCTGAGGCGCGAAAGCTGGGGGAGCGAACAGG	Bacteria	Actinobacteria	Actinobacteria	Coriobacteriales	Coriobacteriaceae	Slackia	isoflavoniconvertens	Coriobacteriales.Coriobacteriaceae.Slackia.isoflavoniconvertens.8b61	Slackia isoflavoniconvertens strain JCM 16137 16S ribosomal RNA gene, partial sequence	100
a025538e74cbc8b814eeca704c50421a	29	9.84073e-05	-0.29613	2.25352	8.14085	0.000259859	0.0105624	TACGTAGGTGGCAAGCGTTGTCCGGATTTACTGGGTGTAAAGGGCGTGCAGCCGGGCATGCAAGTCAGATGTGAAATCTCAGGGCTTAACCCTGAAACTGCATTTGAAACTGTATGTCTTGAGTGCCGGAGAGGTAATCGGAATTCCTTGTGTAGCGGTGAAATGCGTAGATATAAGGAAGAACACCAGTGGCGAAGGCGGATTACTGGACGGTAACTGACGGTGAGGCGCGAAAGCGTGGGGAGCAAACAGG	Bacteria	Firmicutes	Clostridia	Clostridiales	Ruminococcaceae	Oscillibacter	NA	Clostridiales.Ruminococcaceae.Oscillibacter.NA.a025	Oscillibacter ruminantium strain GH1 16S ribosomal RNA gene, partial sequence	93.281
8e5e4fb2734d398abe3e680c8c0eb210	102.5	0.000265161	-0.333494	2.67606	7.1831	0.000246479	0.0213455	TACGTAGGGGGCGAGCGTTGTCCGGAATTATTGGGCGTAAAGGGCGCGTAGACGGCTGAGTAAGTTACTGGTGAAAGCCCAGCTTTTAAGGCTGGAATTGCCGGTAATACTGTTCAGCTTGAGTGCAGGAGAGGGAAGCGGAATTCCTAGTGTAGCGGTGAAATGCGTAGATATTAGGAGGAACACCAGTGGCGAAGGCGGCTTTCTGGACTGTAACTGACGTTGAGGCGCGAAAGCGTGGGGAGCAAACAGG	Bacteria	Firmicutes	Clostridia	Clostridiales	NA	NA	NA	Clostridiales.NA.NA.NA.8e5e	Desulfotomaculum halophilum strain SEBR 3139 16S ribosomal RNA, partial sequence	88.142
684dc5ea06076953582af1ddc2f1536a	443.5	0.000440947	0.358774	14.9296	2.4507	0.000434507	0.0250974	TACGTAGGGAGCGAGCGTTATCCGGATTCATTGGGCGTAAAGAGCGCGTAGGCGGCCTCTCAAGCGGGATCTCTAATCCGAGGGCTCAACCCCCGGCCGGATCCCGAACTGGGAGGCTCGAGTTCGGTAGAGGCAGGCGGAATTCCCGGTGTAGCGGTGGAATGCGCAGATATCGGGAAGAACACCGATGGCGAAGGCAGCCTGCTGGGCCGCAACTGACGCTGAGGCGCGAAAGCTAGGGGAGCGAACAGG	Bacteria	Actinobacteria	Actinobacteria	Coriobacteriales	Coriobacteriaceae	Eggerthella	lenta	Coriobacteriales.Coriobacteriaceae.Eggerthella.lenta.684d	Eggerthella lenta strain DSM 2243 16S ribosomal RNA, partial sequence	100
33ee3862152758a87884cc18467f20b3	545	0.00053468	0.363654	11.0845	3.3662	0.000361268	0.0250974	TACGTAGGGAGCAAGCGTTGTCCGGATTTACTGGGTGTAAAGGGTGCGTAGGCGGCTAGGCAAGTCAGACGTGAAAACCATGGGCTCAACCTGTGGACTGCGTTTGAAACTGTTTAGCTTGAGTGAAGTAGAGGTAGGCGGAATTCCCGGTGTAGCGGTGAAATGCGTAGAGATCGGGAGGAACACCAGTGGCGAAGGCGGCCTACTGGGCTTTAACTGACGCTGAGGCACGAAAGCATGGGTAGCAAACAGG	Bacteria	Firmicutes	Clostridia	Clostridiales	Ruminococcaceae	Clostridium_IV	NA	Clostridiales.Ruminococcaceae.Clostridium_IV.NA.33ee	Caproiciproducens galactitolivorans strain BS-1 16S ribosomal RNA, partial sequence	95.669
43ba89eb9bd003fee537b2f2ccc3a1c3	220.5	0.000545596	-0.404669	7.07042	18.9155	0.000649648	0.0250974	TACGTAGGTGGCGAGCGTTGTCCGGATTTACTGGGCGTAAAGGGAGCGTAGGCGGATTTTTAAGTGAGATGTGAAATACTCGGGCTTAACCTGAGTGCTGCATTTCAAACTGGAAGTCTAGAGTGCAGGAGAGGAGAAGGGAATTCCTAGTGTAGCGGTGAAATGCGTAGAGATTAGGAAGAACACCAGTGGCGAAGGCGCTTCTCTGGACTGTAACTGACGCTGAGGCTCGAAAGCGTGGGGAGCAAACAGG	Bacteria	Firmicutes	Clostridia	Clostridiales	Clostridiaceae_1	Clostridium_sensu_stricto	NA	Clostridiales.Clostridiaceae_1.Clostridium_sensu_stricto.NA.43ba	Clostridium saudiense strain JCC 16S ribosomal RNA, partial sequence	97.233
2d75eb30aaf371f0eb229df581806358	650	0.000858247	-0.543853	298.042	508.38	0.0201606	0.0318663	AACGTAGGTCACAAGCGTTGTCCGGAATTACTGGGTGTAAAGGGAGCGCAGGCGGGAAGACAAGTTGGAAGTGAAATCCATGGGCTCAACCCATGAACTGCTTTCAAAACTGTTTTTCTTGAGTAGTGCAGAGGTAGGCGGAATTCCCGGTGTAGCGGTGGAATGCGTAGATATCGGGAGGAACACCAGTGGCGAAGGCGGCCTACTGGGCACCAACTGACGCTGAGGCTCGAAAGTGTGGGTAGCAAACAGG	Bacteria	Firmicutes	Clostridia	Clostridiales	Ruminococcaceae	Faecalibacterium	prausnitzii	Clostridiales.Ruminococcaceae.Faecalibacterium.prausnitzii.2d75	Faecalibacterium prausnitzii strain ATCC 27768 16S ribosomal RNA gene, partial sequence	99.605
12285fd870bf49bc01565678b790a8e1	426.5	0.000890672	-0.331585	5.47887	11.3099	0.000419718	0.0318663	TACGTAGGGGGCAAGCGTTATCCGGATTTACTGGGTGTAAAGGGAGCGTAGGTGGTATGGCAAGTCAGAGGTGAAAACCCAGGGCTTAACCTTGGGATTGCCTTTGAAACTGTCAGACTAGAGTGCAGGAGGGGTAAGTGGAATTCCTAGTGTAGCGGTGAAATGCGTAGATATTAGGAGGAACACCAGTGGCGAAGGCGGCTTACTGGACTGTAACTGACACTGAGGCTCGAAAGCGTGGGGAGCAAACAGG	Bacteria	Firmicutes	Clostridia	Clostridiales	Lachnospiraceae	NA	NA	Clostridiales.Lachnospiraceae.NA.NA.1228	Lachnotalea glycerini strain : DLD10 16S ribosomal RNA, partial sequence	96.443
3679bcc974d8fbd902c3298ce110ac69	972	0.00123945	0.343345	21.6479	6.50704	0.000703873	0.0368989	TACGGAGGGTGCAAGCGTTAATCGGAATCACTGGGCGTAAAGCGCACGTAGGCGGCTTGGTAAGTCAGGGGTGAAATCCCACAGCCCAACTGTGGAACTGCCTTTGATACTGCCAGGCTTGAGTACCGGAGAGGGTGGCGGAATTCCAGGTGTAGGAGTGAAATCCGTAGATATCTGGAGGAACACCGGTGGCGAAGGCGGCCACCTGGACGGTAACTGACGCTGAGGTGCGAAAGCGTGGGTAGCAAACAGG	Bacteria	Proteobacteria	Deltaproteobacteria	Desulfovibrionales	Desulfovibrionaceae	Bilophila	wadsworthia	Desulfovibrionales.Desulfovibrionaceae.Bilophila.wadsworthia.3679	Desulfovibrio alaskensis strain Al1 16S ribosomal RNA gene, partial sequence	93.281
3a3d0233543bb4a5d8c5d8660909532a	477	0.00126052	-0.47203	19.493	52.7747	0.00180669	0.0368989	TACGTAGGGGGCTAGCGTTATCCGGAATTACTGGGCGTAAAGGGTGCGTAGGTGGTTTCTTAAGTCAGAGGTGAAAGGCTACGGCTCAACCGTAGTAAGCCTTTGAAACTGGGAAACTTGAGTGCAGGAGAGGAGAGTGGAATTCCTAGTGTAGCGGTGAAATGCGTAGATATTAGGAGGAACACCAGTTGCGAAGGCGGCTCTCTGGACTGTAACTGACACTGAGGCACGAAAGCGTGGGGAGCAAACAGG	Bacteria	Firmicutes	Clostridia	Clostridiales	Peptostreptococcaceae	Romboutsia	NA	Clostridiales.Peptostreptococcaceae.Romboutsia.NA.3a3d	Romboutsia timonensis strain DR1 16S ribosomal RNA, partial sequence	100
57b227978aef93eae09f2909dfa7838e	413.5	0.00170406	-0.446479	7.76056	15.831	0.000589789	0.0457255	TACGTAGGTGGCAAGCGTTGTCCGGATTTACTGGGTGTAAAGGGCGCGTAGGCGGGATGGCAAGTCAGATGTGAAATCCATGGGCTCAACCCATGAACTGCATTTGAAACTGTCGTTCTTGAGTATCGGAGAGGCAAGCGGAATTCCTAGTGTAGCGGTGAAATGCGTAGATATTAGGAGGAACACCAGTGGCGAAGGCGGCTTGCTGGACGACAACTGACGCTGAGGCGCGAAAGCGTGGGGAGCAAACAGG	Bacteria	Firmicutes	Clostridia	Clostridiales	Ruminococcaceae	Sporobacter	NA	Clostridiales.Ruminococcaceae.Sporobacter.NA.57b2	Sporobacter termitidis strain SYR 16S ribosomal RNA, partial sequence	93.676
0ae6cedbecfddc3a879a5f880ff80519	598.5	0.00290679	0.190037	5.53521	2.97183	0.000212676	0.0719989	TACGTAGGGAGCGAGCGTTGTCCGGATTTACTGGGTGTAAAGGGTGCGTAGGCGGATCTGCAAGTCAGTAGTGAAATCCCAGGGCTTAACCCTGGAACTGCTATTGAAACTGTGGGTCTTGAGTGAGGTAGAGGCAGGCGGAATTCCCGGTGTAGCGGTGAAATGCGTAGAGATCGGGAGGAACACCAGTGGCGAAGGCGGCCTGCTGGGCCTTAACTGACGCTGAGGCACGAAAGCATGGGTAGCAAACAGG	Bacteria	Firmicutes	Clostridia	Clostridiales	Ruminococcaceae	Clostridium_IV	NA	Clostridiales.Ruminococcaceae.Clostridium_IV.NA.0ae6	Anaeromassilibacillus senegalensis strain mt9 16S ribosomal RNA, partial sequence	98.814
ba4f417016401a199da7a193d1da8986	751.5	0.00405767	-0.324865	39.6479	65.5493	0.00262993	0.0919493	TACGTATGGTGCAAGCGTTATCCGGATTTACTGGGTGTAAAGGGAGCGTAGGTGGCAAGGCAAGCCAGAAGTGAAAACCCGGGGCTCAACCGCGGGATTGCTTTTGGAACTGTCATGCTAGAGTGCAGGAGGGGTGAGCGGAATTCCTAGTGTAGCGGTGAAATGCGTAGATATTAGGAGGAACACCGGAGGCGAAGGCGGCTCACTGGACTGTAACTGACACTGAGGCTCGAAAGCGTGGGGAGCAAACAGG	Bacteria	Firmicutes	Clostridia	Clostridiales	Lachnospiraceae	NA	NA	Clostridiales.Lachnospiraceae.NA.NA.ba4f	[Eubacterium] eligens strain ATCC 27750 16S ribosomal RNA, partial sequence	93.676
03cbf0af7ffe718ca23f68a2c776c88c	615	0.00448037	-0.671792	240.676	321.577	0.0140563	0.0919493	TACGTAGGTGGCGAGCGTTATCCGGAATGATTGGGCGTAAAGGGTGCGTAGGTGGCAGATCAAGTCTGGAGTAAAAGGTATGGGCTCAACCCGTACTGGCTCTGGAAACTGATCAGCTAGAGAACAGAAGAGGACGGCGGAACTCCATGTGTAGCGGTAAAATGCGTAGATATATGGAAGAACACCGGTGGCGAAGGCGGCCGTCTGGTCTGGATTCTGACACTGAAGCACGAAAGCGTGGGGAGCAAATAGG	Bacteria	Firmicutes	Erysipelotrichia	Erysipelotrichales	Erysipelotrichaceae	Holdemanella	NA	Erysipelotrichales.Erysipelotrichaceae.Holdemanella.NA.03cb	Holdemanella biformis strain DSM 3989 16S ribosomal RNA, partial sequence	97.628
cfefd727820245bd3088faf0c7e2b210	107.5	0.00483277	-0.405804	17.8873	55.5352	0.00183556	0.0919493	TACGTAGGGGGCAAGCGTTATCCGGATTTACTGGGTGTAAAGGGAGCGTAGACGGCATCACAAGTCAGAAGTGAAAATCCGGGGCTCAACCCCGGAACTGCTTTTGAAACTGTGGAGCTGGAGTGCAGGAGAGGTAAGCGGAATTCCTAGTGTAGCGGTGAAATGCGTAGATATTAGGAGGAACACCAGTGGCGAAGGCGGCTTACTGGACTGTAACTGACGTTGAGGCTCGAAAGCGTGGGGAGCAAACAGG	Bacteria	Firmicutes	Clostridia	Clostridiales	Lachnospiraceae	Butyrivibrio	crossotus	Clostridiales.Lachnospiraceae.Butyrivibrio.crossotus.cfef	Butyrivibrio crossotus strain DSM 2876 16S ribosomal RNA gene, partial sequence	100
aeb17e417b8076ce7412be4584ba8eb5	1500.5	0.0051518	0.44949	284.944	103.591	0.00971338	0.0919493	TACGGAGGGTGCAAGCGTTAATCGGAATTACTGGGCGTAAAGCGCACGCAGGCGGTTTGTTAAGTCAGATGTGAAATCCCCGGGCTCAACCTGGGAACTGCATCTGATACTGGCAAGCTTGAGTCTCGTAGAGGGGGGTAGAATTCCAGGTGTAGCGGTGAAATGCGTAGAGATCTGGAGGAATACCGGTGGCGAAGGCGGCCCCCTGGACGAAGACTGACGCTCAGGTGCGAAAGCGTGGGGAGCAAACAGG	Bacteria	Proteobacteria	Gammaproteobacteria	Enterobacteriales	Enterobacteriaceae	Escherichia/Shigella	NA	Enterobacteriales.Enterobacteriaceae.Escherichia/Shigella.NA.aeb1	Escherichia marmotae strain HT073016 16S ribosomal RNA, partial sequence	100
57dea4141af5cd771abf411c119d55e9	206.5	0.00535649	-0.221052	1.69014	3.8169	0.000137676	0.0919493	TACGTAGGTGGCAAGCGTTATCCGGATTTACTGGGTGTAAAGGGCGTGTAGGCGGGAAAGCAAGTCAGATGTGAAAACTGTGGGCTCAACCCACAGCCTGCATTTGAAACTGTTTTTCTTGAGTACTGGAGAGGCAGATGGAATTCCTAGTGTAGCGGTGAAATGCGTAGATATTAGGAGGAACACCAGTGGCGAAGGCGATCTGCTGGACAGCAACTGACGCTGAGGCGCGAAAGCGTGGGGAGCAAACAGG	Bacteria	Firmicutes	Clostridia	Clostridiales	Ruminococcaceae	NA	NA	Clostridiales.Ruminococcaceae.NA.NA.57de	Flintibacter butyricus strain BLS21 16S ribosomal RNA, partial sequence	96.838
3e17ad974656a0bafecaf8319daf7236	720.5	0.00568891	-0.30482	40.0141	61.831	0.00254613	0.0919493	TACGTAGGGGGCAAGCGTTATCCGGATTTACTGGGTGTAAAGGGAGCGTAGACGGATTAGCAAGTCTGATGTGAAAGGCAGGGGCTCAACCCCTGGACTGCATTGGAAACTGCCAGTCTTGAGTGCCGGAGAGGTAAGCGGAATTCCTAGTGTAGCGGTGAAATGCGTAGATATTAGGAGGAACACCAGTGGCGAAGGCGGCTTACTGGACGGCAACTGACGTTGAGGCTCGAAAGCGTGGGGAGCAAACAGG	Bacteria	Firmicutes	Clostridia	Clostridiales	Lachnospiraceae	Blautia	obeum	Clostridiales.Lachnospiraceae.Blautia.obeum.3e17	Blautia obeum strain ATCC 29174 16S ribosomal RNA, partial sequence	97.628
39754f197a433d7729bda6c10113f6af	129.5	0.00580298	-0.182951	0.859155	2.32394	7.95775e-05	0.0919493	TACGTAGGGGGCGAGCGTTGTCCGGAATTACTGGGCGTAAAGGGCGCGTAGGCGGTTGAATAAGTCTGTTGTGAAATTCCAAGGCTTAACTTTGGCAGTGCAATGGAAACTGTTCGACTTGAGTACGGCAGAGGCAAGTGGAATTCCCAGTGTAGCGGTGAAATGCACAGAGATTGGGAGGAACACCAGTGGCGAAGGCGACTTGCTGGGCCGAAACTGACGCTGAGGCGCGAAAGCGTGGGGAGCAAACAGG	Bacteria	Synergistetes	Synergistia	Synergistales	Synergistaceae	NA	NA	Synergistales.Synergistaceae.NA.NA.3975	Dethiobacter alkaliphilus strain AHT 1 16S ribosomal RNA gene, partial sequence	88.189
e7fb84e96128b1d288b0b9f551abbd21	150.5	0.00600424	-0.265004	1.50704	4.59155	0.000152465	0.0919493	TACGTATGGTGCAAGCGTTATCCGGATTTACTGGGTGTAAAGGGAGCGCAGGCGGTGCGGCAAGTCTGATGTGAAAGCCCGGGGCTCAACCGCGGGACTGCATTGGAAACTGTCGTACTAGAGTGTCGGAGAGGTAAGTGGAATTCCTAGTGTAGCGGTGAAATGCGTAGATATTAGGAGGAACACCAGTGGCGAAGGCGGCTTACTGGACGATAACTGACGCTGAGGCTCGAAAGCGTGGGGAGCAAACAGG	Bacteria	Firmicutes	Clostridia	Clostridiales	Lachnospiraceae	Roseburia	NA	Clostridiales.Lachnospiraceae.Roseburia.NA.e7fb	Roseburia faecis strain M72/1 16S ribosomal RNA gene, partial sequence	98.814
eeb2a0cd22f39456dda8892b2addd143	354.5	0.00628225	-0.254623	5	9.97183	0.000374296	0.0919493	TACGTAGGGGGCAAGCGTTATCCGGATTTACTGGGTGTAAAGGGAGCGTAGACGGCGAGACAAGTCTGAAGTGAAAGCCCGGGGCTCAACCCCGGGACTGCTTTGGAAACTGCCTTGCTAGAGTGCTGGAGAGGTAAGTGGAATTCCTAGTGTAGCGGTGAAATGCGTAGATATTAGGAGGAACACCAGTGGCGAAGGCGGCTTACTGGACAGTAACTGACGTTGAGGCTCGAAAGCGTGGGGAGCAAACAGG	Bacteria	Firmicutes	Clostridia	Clostridiales	Lachnospiraceae	Clostridium_XlVa	NA	Clostridiales.Lachnospiraceae.Clostridium_XlVa.NA.eeb2	[Clostridium] amygdalinum strain BR-10 16S ribosomal RNA gene, partial sequence	97.233
a57ab5b1a7f0629091357c0ea519042b	299	0.00699018	0.387182	98.6338	17.8169	0.00291127	0.0942413	TACGTAGGGGGCAAGCGTTATCCGGATTTACTGGGTGTAAAGGGAGCGTAGACGGAGCAGCAAGTCTGATGTGAAAGGCGGGGGCTCAACCCCCGGACTGCATTGGAAACTGTTGATCTTGAGTACCGGAGAGGTAAGCGGAATTCCTAGTGTAGCGGTGAAATGCGTAGATATTAGGAGGAACACCAGTGGCGAAGGCGGCTTACTGGACGGTAACTGACGTTGAGGCTCGAAAGCGTGGGGAGCAAACAGG	Bacteria	Firmicutes	Clostridia	Clostridiales	Lachnospiraceae	Blautia	NA	Clostridiales.Lachnospiraceae.Blautia.NA.a57a	Blautia caecimuris strain SJ18 16S ribosomal RNA, partial sequence	100
f2c613ef4a233386e25816e0c73a0d0b	448.5	0.0070643	-0.499555	32.2113	72.3239	0.00261338	0.0942413	TACGTATGGTGCAAGCGTTATCCGGATTTACTGGGTGTAAAGGGAGCGCAGGCGGTACGGCAAGTCTGATGTGAAAGCCCGGGGCTCAACCCCGGTACTGCATTGGAAACTGTCGGACTAGAGTGTCGGAGGGGTAAGTGGAATTCCTAGTGTAGCGGTGAAATGCGTAGATATTAGGAGGAACACCAGTGGCGAAGGCGGCTTACTGGACGATTACTGACGCTGAGGCTCGAAAGCGTGGGGAGCAAACAGG	Bacteria	Firmicutes	Clostridia	Clostridiales	Lachnospiraceae	Roseburia	intestinalis	Clostridiales.Lachnospiraceae.Roseburia.intestinalis.f2c6	Roseburia intestinalis strain DSM 14610 16S ribosomal RNA gene, partial sequence	100
64f5b16d46e9202f43e8108ac3f7bbb9	339	0.00731687	0.317903	23.4084	3.46479	0.000671831	0.0942413	TACGGAGGATCCGAGCGTTATCCGGATTTATTGGGTTTAAAGGGTGCGTAGGCGGCCTTTTAAGTCAGCGGTGAAAGTCTGTGGCTCAACCATAGAATTGCCGTTGAAACTGGGGGGCTTGAGTATGTTTGAGGCAGGCGGAATGCGTGGTGTAGCGGTGAAATGCATAGATATCACGCAGAACCCCGATTGCGAAGGCAGCCTGCCAAGCCATGACTGACGCTGATGCACGAAAGCGTGGGGATCAAACAGG	Bacteria	Bacteroidetes	Bacteroidia	Bacteroidales	Porphyromonadaceae	Parabacteroides	distasonis	Bacteroidales.Porphyromonadaceae.Parabacteroides.distasonis.64f5	Parabacteroides distasonis strain ATCC 8503 16S ribosomal RNA, partial sequence	99.605
6e867c93ad4876cfc161ba726b1d42f8	257.5	0.00838212	-0.448022	14.1268	25.0563	0.000979578	0.103809	TACGTAGGGGGCGAGCGTTGTCCGGAATGATTGGGCGTAAAGGGCGCGTAGGCGGCCTGCTAAGTCTGAAGTGAAAGTCCTGCTTTCAAGGTGGGAAGTGCTTTGGATACTGGTGGGCTGGAGTGCAGGAGAGGAAAGCGGAATTACCGGTGTAGCGGTGAAATGCGTAGAGATCGGTAGGAACACCAGTGGCGAAGGCGGCTTTCTGGACTGAAACTGACGCTGAGGCGCGAAAGCGTGGGGAGCAAACAGG	Bacteria	Firmicutes	Clostridia	Clostridiales	NA	NA	NA	Clostridiales.NA.NA.NA.6e86	Novibacillus thermophilus strain SG-1 16S ribosomal RNA, partial sequence	88.627
c6285bf015d344411435de76f2d6c433	629.5	0.00897098	0.305402	49.662	6.49296	0.00140387	0.106987	TACGGAGGATCCGAGCGTTATCCGGATTTATTGGGTTTAAAGGGAGCGTAGGTGGATTGTTAAGTCAGTTGTGAAAGTTTGCGGCTCAACCGTAAAATTGCAGTTGAAACTGGCAGTCTTGAGTACAGTAGAGGTGGGCGGAATTCGTGGTGTAGCGGTGAAATGCTTAGATATCACGAAGAACTCCGATTGCGAAGGCAGCTCACTAGACTGTTACTGACACTGATGCTCGAAAGTGTGGGTATCAAACAGG	Bacteria	Bacteroidetes	Bacteroidia	Bacteroidales	Bacteroidaceae	Bacteroides	ovatus	Bacteroidales.Bacteroidaceae.Bacteroides.ovatus.c628	Bacteroides ovatus strain JCM 5824 16S ribosomal RNA gene, partial sequence	100
bcd246d97283c1de80612224f6291ac0	609	0.00997656	-0.42599	38.0423	86.3239	0.00310916	0.111877	TACGTAGGGGGCAAGCGTTATCCGGATTTACTGGGTGTAAAGGGAGCGTAGACGGTTTTGCAAGTCTGAAGTGAAAGCCCGGGGCTTAACCCCGGGACTGCTTTGGAAACTGTAGGACTAGAGTGCAGGAGAGGTAAGTGGAATTCCTAGTGTAGCGGTGAAATGCGTAGATATTAGGAGGAACACCAGTGGCGAAGGCGGCTTACTGGACTGTAACTGACGTTGAGGCTCGAAAGCGTGGGGAGCAAACAGG	Bacteria	Firmicutes	Clostridia	Clostridiales	Lachnospiraceae	Clostridium_XlVa	NA	Clostridiales.Lachnospiraceae.Clostridium_XlVa.NA.bcd2	Bacteroides xylanolyticus strain X5-1 16S ribosomal RNA gene, partial sequence	98.024
b6ce37bc8349e4002ed5e4baddbc299d	388.5	0.0100759	-0.397498	14.8028	31.1549	0.00114894	0.111877	TACGTAGGGAGCAAGCGTTATCCGGATTTACTGGGTGTAAAGGGCGCGCAGGCGGGCCGGCAAGTTGGAAGTGAAATCCGGGGGCTTAACCCCCGAACTGCTTTCAAAACTGCTGGTCTTGAGTGATGGAGAGGCAGGCGGAATTCCGTGTGTAGCGGTGAAATGCGTAGATATACGGAGGAACACCAGTGGCGAAGGCGGCCTGCTGGACATTAACTGACGCTGAGGCGCGAAAGCGTGGGGAGCAAACAGG	Bacteria	Firmicutes	Clostridia	Clostridiales	Ruminococcaceae	Butyricicoccus	NA	Clostridiales.Ruminococcaceae.Butyricicoccus.NA.b6ce	Agathobaculum desmolans strain ATCC 43058 16S ribosomal RNA, partial sequence	98.419
e4a95647150808c4d8fa344013236bf9	103.5	0.0122594	-0.280693	3.69014	10.169	0.000346479	0.123972	TACGTAGGTGGCAAGCGTTATCCGGATTTACTGGGTGTAAAGGGCGCGTAGGCGGGGATGCAAGTCAGATGTGAAATCTATGGGCTTAACCCATAAACTGCATTTGAAACTGTATCTCTTGAGTGCTGGAGAGGTAGACGGAATTCCTTGTGTAGCGGTGAAATGCGTAGATATAAGGAAGAACACCAGTGGCGAAGGCGGTCTACTGGACAGTAACTGACGCTGAGGCGCGAGAGCGTGGGGAGCAAACAGG	Bacteria	Firmicutes	Clostridia	Clostridiales	Ruminococcaceae	NA	NA	Clostridiales.Ruminococcaceae.NA.NA.e4a9	Intestinimonas butyriciproducens strain SRB-521-5-I 16S ribosomal RNA gene, partial sequence	92.49
584d219dcbf4b86ec2835ef1c508aa50	239.5	0.0123036	-0.269746	3.29577	10.8451	0.000353521	0.123972	TACGTAGGTGGCAAGCGTTGTCCGGAATTACTGGGTGTAAAGGGTGCGCAGGCGGGATTGCAAGTTGGATGTGAAATACCGGGGCTTAACCCCGGAGCTGCATCCAAAACTGTAGTTCTTGAGTGGAGTAGAGGTAAGCGGAATTCCGAGTGTAGCGGTGAAATGCGTAGATATTCGGAGGAACACCAGTGGCGAAGGCGGCTTACTGGGCTCTAACTGACGCTGAGGCACGAAAGCATGGGTAGCAAACAGG	Bacteria	Firmicutes	Clostridia	Clostridiales	Ruminococcaceae	NA	NA	Clostridiales.Ruminococcaceae.NA.NA.584d	Ethanoligenens harbinense strain YUAN-3 16S ribosomal RNA, partial sequence	90.98
18b89a04b77fef5d50ca0c69414dfbcd	105	0.0136014	-0.352587	31.1409	124.901	0.00390106	0.123972	TACGGAAGGTCCGGGCGTTATCCGGATTTATTGGGTTTAAAGGGAGCGTAGGCCGGAGATTAAGCGTGTTGTGAAATGTAGTGGCTCAACCTCTGCACTGCAGCGCGAACTGGTCTTCTTGAGTACGCACAACGTGGGCGGAATTCGTGGTGTAGCGGTGAAATGCTTAGATATCACGAAGAACTCCGATTGCGAAGGCAGCTCACGGGAGCGCAACTGACGCTGAAGCTCGAAAGTGCGGGTATCGAACAGG	Bacteria	Bacteroidetes	Bacteroidia	Bacteroidales	Prevotellaceae	Prevotella	NA	Bacteroidales.Prevotellaceae.Prevotella.NA.18b8	Prevotella copri strain JCM 13464 16S ribosomal RNA gene, partial sequence	97.233
5634fb005cd8b6ac771851f3756c89d2	848	0.0137429	-0.346115	47.169	65.8732	0.00282606	0.123972	TACGTAGGGGGCAAGCGTTATCCGGATTTACTGGGTGTAAAGGGAGCGTAGGCGGCGGAGCAAGTCAGAAGTGAAAGCCCGGGGCTCAACCCCGGGACGGCTTTTGAAACTGCCCTGCTTGATTTCAGGAGAGGTAAGCGGAATTCCTAGTGTAGCGGTGAAATGCGTAGATATTAGGAGGAACACCAGTGGCGAAGGCGGCTTACTGGACTGACAATGACGCTGAGGCTCGAAAGCGTGGGGAGCAAACAGG	Bacteria	Firmicutes	Clostridia	Clostridiales	Lachnospiraceae	Coprococcus	catus	Clostridiales.Lachnospiraceae.Coprococcus.catus.5634	Coprococcus catus strain VPI-C6-61 16S ribosomal RNA gene, partial sequence	99.213
7ce75ab96fb3c8958859f64cc0659523	400.5	0.0138385	-0.23158	6.49296	11.2535	0.000443662	0.123972	TACGTAGGGGGCAAGCGTTATCCGGATTTACTGGGTGTAAAGGGAGCGTAGACGGCTTTGCAAGTCTGACGTGAAAATCCGGGGCTCAACCCCGGAACTGCGTTGGAAACTGTGAGGCTTGAGTGCCGGAGAGGTAAGCGGAATTCCTAGTGTAGCGGTGAAATGCGTAGATATTAGGAGGAACACCAGTGGCGAAGGCGGCTTACTGGACGGCAACTGACGTTGAGGCTCGAAAGCGTGGGGAGCAAACAGG	Bacteria	Firmicutes	Clostridia	Clostridiales	Lachnospiraceae	NA	NA	Clostridiales.Lachnospiraceae.NA.NA.7ce7	Muricomes intestini strain 2PG-424-CC-1 16S ribosomal RNA, partial sequence	95.257
9512ba747dae58afe9aebab0510ba1d0	458.5	0.0144463	-0.296905	5.04225	11.4225	0.00041162	0.123972	TACGTAGGGGGCAAGCGTTGTCCGGAATTATTGGGCGTAAAGAGTACGTAGGCGGTCTGGTAAGCGCAAGGTGAAAGGCATAGGCTCAACCAATGTCAGCCTTGCGAACTGTCAGACTTGAGTGCAGGAGGGGAAAGTGGAATTCCTAGTGTAGCGGTGAAATGCGTAGATATTAGGAGGAACACCAGTGGCGAAGGCGACTTTCTGGACTGTAACTGACGCTGAGGTACGAAAGCGTGGGGAGCAAACAGG	Bacteria	Firmicutes	Clostridia	Clostridiales	NA	NA	NA	Clostridiales.NA.NA.NA.9512	Anaerovorax odorimutans strain NorPut 16S ribosomal RNA gene, partial sequence	92.46
0d93184dc6adc31bd49443af118410dd	125	0.0146095	-0.234249	15.0986	27	0.00105247	0.123972	TACGTAGGGGGCGAGCGTTATCCGGATTCATTGGGCGTAAAGCGCGCGCAGGCGGCGCGCCAAGCGGGACCTCTAACCCCGGGGCTCAACCCCGGGCCGGGTCCCGAACTGGCGCGCTCGGGTGCGGTAGAGGAGAGCGGAATTCCCGGTGTAGCGGTGGAATGCGCAGATATCGGGAAGAACACCGATGGCGAAGGCAGCTCTCTGGGCCGTCACCGACGCTGAGGCGCGAAAGCCGGGGGAGCGAACAGG	Bacteria	Actinobacteria	Actinobacteria	Coriobacteriales	Coriobacteriaceae	Enterorhabdus	NA	Coriobacteriales.Coriobacteriaceae.Enterorhabdus.NA.0d93	Enterorhabdus muris strain WCA-131-CoC-2 16S ribosomal RNA, partial sequence	96.457
2fbc912501875133dae565a714e3a5b6	73.5	0.0149054	-0.215336	2.23944	6.12676	0.000209155	0.123972	TACGTAGGGGGCAAGCGTTATCCGGATTTACTGGGTGTAAAGGGAGCGCAGGCGGGAAGACAAGTTGGAAGTGAAATCCATGGGCTCAACCCATGAACTGCTTTCAAAACTGTTTTTCTTGAGTAGTGCAGAGGTAGGCGGAATTCCCGGTGTAGCGGTGGAATGCGTAGATATCGGGAGGAACACCAGTGGCGAAGGCGGCCTACTGGGCACCAACTGACGCTGAGGCTCGAAAGTGTGGGTAGCAAACAGG	Bacteria	Firmicutes	Clostridia	Clostridiales	Ruminococcaceae	Faecalibacterium	NA	Clostridiales.Ruminococcaceae.Faecalibacterium.NA.2fbc	Faecalibacterium prausnitzii strain ATCC 27768 16S ribosomal RNA gene, partial sequence	97.619
0b16e8be4633f014eca2aabf949ad5e9	192	0.0149756	-0.237897	3.14085	5.90141	0.000226056	0.123972	TACGTAGGTGGCAAGCGTTGTCCGGATTTACTGGGTGTAAAGGGCGTGTAGGCGGGAAGACAGGTCAGATGTGAAATGTCGGGGCTCAACCCCGGAACTGCATTTGAAACCGTTTTTCTTGAGTATCGGAGAGGCAGGCGGAATTCCTAGTGTAGCGGTGAAATGCGTAGATATTAGGAGGAACACCAGTGGCGAAGGCGGCCTGCTGGACGACAACTGACGCTGAGGCGCGAAAGCGTGGGGAGCAAACAGG	Bacteria	Firmicutes	Clostridia	Clostridiales	Ruminococcaceae	Sporobacter	NA	Clostridiales.Ruminococcaceae.Sporobacter.NA.0b16	Sporobacter termitidis strain SYR 16S ribosomal RNA, partial sequence	94.466
b5759de11c48ed66fdd35a56274032a0	1060	0.0150153	0.297789	14.0563	5.35211	0.000485211	0.123972	TACGTAGGGAGCGAGCGTTGTCCGGATTTACTGGGTGTAAAGGGTGCGTAGGCGGCGAGGCAAGTCAGGCGTGAAATCTATGGGCTTAACCCATAAACTGCGCTTGAAACTGTCTTGCTTGAGTGAAGTAGAGGTAGGCGGAATTCCCGGTGTAGCGGTGAAATGCGTAGAGATCGGGAGGAACACCAGTGGCGAAGGCGGCCTACTGGGCTTTAACTGACGCTGAAGCACGAAAGCATGGGTAGCAAACAGG	Bacteria	Firmicutes	Clostridia	Clostridiales	Ruminococcaceae	Clostridium_IV	leptum	Clostridiales.Ruminococcaceae.Clostridium_IV.leptum.b575	[Clostridium] leptum strain DSM 753 16S ribosomal RNA, partial sequence	100
c320e33440c56f22cd079403e682f98f	460.5	0.0159347	0.215658	10.0563	1.5493	0.000290141	0.128274	TACGTAGGTGGCAAGCGTTATCCGGAATCATTGGGCGTAAAGGGTGCGTAGGTGGCGTACTAAGTCTGTAGTAAAAGGCAATGGCTCAACCATTGTAAGCTATGGAAACTGGTATGCTGGAGTGCAGAAGAGGGCGATGGAATTCCATGTGTAGCGGTAAAATGCGTAGATATATGGAGGAACACCAGTGGCGAAGGCGGTCGCCTGGTCTGTAACTGACACTGAGGCACGAAAGCGTGGGGAGCAAATAGG	Bacteria	Firmicutes	Erysipelotrichia	Erysipelotrichales	Erysipelotrichaceae	NA	NA	Erysipelotrichales.Erysipelotrichaceae.NA.NA.c320	[Clostridium] innocuum strain B-3 16S ribosomal RNA gene, partial sequence	100
acef2cace17f5f8910b2279894d8aa3c	1696.5	0.0164869	0.230223	394.014	242.521	0.0159134	0.129482	TACGTAGGGGGCAAGCGTTATCCGGAATTACTGGGTGTAAAGGGTGCGTAGGTGGTATGGCAAGTCAGAAGTGAAAACCCAGGGCTTAACTCTGGGACTGCTTTTGAAACTGTCAGACTGGAGTGCAGGAGAGGTAAGCGGAATTCCTAGTGTAGCGGTGAAATGCGTAGATATTAGGAGGAACATCAGTGGCGAAGGCGGCTTACTGGACTGAAACTGACACTGAGGCACGAAAGCGTGGGGAGCAAACAGG	Bacteria	Firmicutes	Clostridia	Clostridiales	Lachnospiraceae	Anaerostipes	hadrus	Clostridiales.Lachnospiraceae.Anaerostipes.hadrus.acef	Anaerostipes hadrus strain DSM 3319 16S ribosomal RNA, partial sequence	100
a12d67b5444a356bebdd247ac0b5f83f	427.5	0.017172	-0.18352	5.21127	8.04225	0.000331338	0.131652	TACGTAGGGGGCAAGCGTTATCCGGAATTATTGGGCGTAAAGAGTACGTAGGTGGTTACCTAAGCACGGGGTATAAGGCAATGGCTCAACCATTGTTTGCCTTGTGAACTGGGCTACTTGAGTGCAGGAGAGGAAAGCGGAATTCCTAGTGTAGCGGTGAAATGCGTAGATATTAGGAGGAACACCAGTGGCGAAGGCGGCTTTCTGGACTGTAACTGACACTGAGGTACGAAAGCGTGGGGAGCAAACAGG	Bacteria	Firmicutes	Clostridia	Clostridiales	Clostridiales_Incertae_Sedis_XIII	NA	NA	Clostridiales.Clostridiales_Incertae_Sedis_XIII.NA.NA.a12d	Ihubacter massiliensis strain Marseille-P2843 16S ribosomal RNA, partial sequence	97.222
062456781d8cf476236e9b0d443390fa	810.5	0.0176129	-0.524904	551.746	902.704	0.0363613	0.131892	TACGGAAGGTCCGGGCGTTATCCGGATTTATTGGGTTTAAAGGGAGCGTAGGCCGGAGATTAAGCGTGTTGTGAAATGTAGACGCTCAACGTCTGCACTGCAGCGCGAACTGGTTTCCTTGAGTACGCACAAAGTGGGCGGAATTCGTGGTGTAGCGGTGAAATGCTTAGATATCACGAAGAACTCCGATTGCGAAGGCAGCTCACTGGAGCGCAACTGACGCTGAAGCTCGAAAGTGCGGGTATCGAACAGG	Bacteria	Bacteroidetes	Bacteroidia	Bacteroidales	Prevotellaceae	Prevotella	copri	Bacteroidales.Prevotellaceae.Prevotella.copri.0624	Prevotella copri strain JCM 13464 16S ribosomal RNA gene, partial sequence	100
5a080f65e1dbfc7b5427568bb220edb3	346.5	0.0204977	-0.298897	7.52113	16.831	0.000608803	0.146941	TACGTAGGGGGCAAGCGTTATCCGGATTTACTGGGTGTAAAGGGAGCGTAGACGGCATGGCAAGTCTGAAGTGAAATGCGGGGGCTCAACCCCTGAACTGCTTTGGAAACTGTCAGGCTGGAGTGCAGGAGAGGTAAGTGGAATTCCTAGTGTAGCGGTGAAATGCGTAGATATTAGGAGGAACACCAGTGGCGAAGGCGGCTTACTGGACTGTAACTGACGTTGAGGCTCGAAAGCGTGGGGAGCAAACAGG	Bacteria	Firmicutes	Clostridia	Clostridiales	Lachnospiraceae	Clostridium_XlVa	NA	Clostridiales.Lachnospiraceae.Clostridium_XlVa.NA.5a08	Kineothrix alysoides strain KNHs209 16S ribosomal RNA, partial sequence	97.233
3dcde29d8df7b581e7f00630741dcca2	794	0.0205649	-0.354679	74.2817	98.2113	0.00431232	0.146941	TACGTAGGTGGCAAGCGTTGTCCGGATTTACTGGGTGTAAAGGGCGTGCAGCCGGGTCTGCAAGTCAGATGTGAAATCCATGGGCTCAACCCATGAACTGCATTTGAAACTGTAGATCTTGAGTGTCGGAGGGGCAATCGGAATTCCTAGTGTAGCGGTGAAATGCGTAGATATTAGGAGGAACACCAGTGGCGAAGGCGGATTGCTGGACGATAACTGACGGTGAGGCGCGAAAGTGTGGGGAGCAAACAGG	Bacteria	Firmicutes	Clostridia	Clostridiales	Ruminococcaceae	NA	NA	Clostridiales.Ruminococcaceae.NA.NA.3dcd	[Clostridium] cellobioparum strain DSM 1351 16S ribosomal RNA gene, partial sequence	90.909
0df43d7af9827be1d9e73905b2e050b5	1593.5	0.0209916	0.144187	66.0282	33.7042	0.00249331	0.146941	TACGTAGGTGACAAGCGTTGTCCGGATTTACTGGGTGTAAAGGGCGCGTAGGCGGACTGTCAAGTCAGTCGTGAAATACCGGGGCTTAACCCCGGGGCTGCGATTGAAACTGACAGCCTTGAGTATCGGAGAGGAAAGCGGAATTCCTAGTGTAGCGGTGAAATGCGTAGATATTAGGAGGAACACCAGTGGCGAAGGCGGCTTTCTGGACGACAACTGACGCTGAGGCGCGAAAGTGTGGGGAGCAAACAGG	Bacteria	Firmicutes	Clostridia	Clostridiales	Ruminococcaceae	Sporobacter	NA	Clostridiales.Ruminococcaceae.Sporobacter.NA.0df4	Papillibacter cinnamivorans strain CIN1 16S ribosomal RNA gene, partial sequence	90.625
bc8d3b45a2789319014f662e9e91cf03	383.5	0.0242787	0.294219	63.9859	7.92958	0.00179789	0.161357	TACGGAGGATTCAAGCGTTATCCGGATTTATTGGGTTTAAAGGGTGCGTAGGCGGTTTGATAAGTTAGAGGTGAAATCCCGGGGCTTAACTCCGGAACTGCCTCTAATACTGTTAGACTAGAGAGTAGTTGCGGTAGGCGGAATGTATGGTGTAGCGGTGAAATGCTTAGAGATCATACAGAACACCGATTGCGAAGGCAGCTTACCAAACTATATCTGACGTTGAGGCACGAAAGCGTGGGGAGCAAACAGG	Bacteria	Bacteroidetes	Bacteroidia	Bacteroidales	Rikenellaceae	Alistipes	NA	Bacteroidales.Rikenellaceae.Alistipes.NA.bc8d	Alistipes onderdonkii strain JCM 16771 16S ribosomal RNA gene, partial sequence	100
d5a9a97371c8deff568f60f2354dbf56	362	0.0243014	0.253731	13.7887	6.43662	0.000505634	0.161357	TACGTAGGGGGCAAGCGTTATCCGGATTTACTGGGTGTAAAGGGAGCGTAGACGGCGAAGCAAGTCTGAAGTGAAAACCCAGGGCTCAACCCTGGGACTGCTTTGGAAACTGTTTTGCTAGAGTGTCGGAGAGGTAAGTGGAATTCCTAGTGTAGCGGTGAAATGCGTAGATATTAGGAGGAACACCAGTGGCGAAGGCGGCTTACTGGACGATAACTGACGTTGAGGCTCGAAAGCGTGGGGAGCAAACAGG	Bacteria	Firmicutes	Clostridia	Clostridiales	Lachnospiraceae	Clostridium_XlVa	NA	Clostridiales.Lachnospiraceae.Clostridium_XlVa.NA.d5a9	[Clostridium] clostridioforme strain ATCC 25537 16S ribosomal RNA gene, partial sequence	100
0917059e182ab2eae7859c8f92184a1b	217	0.0250374	-0.340533	17.8451	42.5915	0.00151092	0.161357	TACGTATGGTGCAAGCGTTATCCGGATTTACTGGGTGTAAAGGGTGCGTAGGTGGCAAGGCAAGTCTGAAGTGAAAATCCGGGGCTCAACCCCGGAACTGCTTTGGAAACTGTTTAGCTGGAGTACAGGAGAGGTAAGTGGAATTCCTAGTGTAGCGGTGAAATGCGTAGATATTAGGAGGAACACCAGTGGCGAAGGCGACTTACTGGACTGCTACTGACACTGAGGCACGAAAGCGTGGGGAGCAAACAGG	Bacteria	Firmicutes	Clostridia	Clostridiales	Lachnospiraceae	Coprococcus	NA	Clostridiales.Lachnospiraceae.Coprococcus.NA.0917	Coprococcus eutactus strain ATCC 27759 16S ribosomal RNA gene, partial sequence	99.605
f64fae89d9d25f3e988a435ce833cea2	179.5	0.0254335	-0.274641	23.7887	62.9437	0.00216831	0.161357	TACGTATGGTGCAAGCGTTATCCGGATTTACTGGGTGTAAAGGGTGCGTAGGTGGTGAGACAAGTCTGAAGTGAAAATCCGGGGCTTAACCCCGGAACTGCTTTGGAAACTGCCTGACTAGAGTACAGGAGAGGTAAGTGGAATTCCTAGTGTAGCGGTGAAATGCGTAGATATTAGGAGGAACACCAGTGGCGAAGGCGACTTACTGGACTGCTACTGACACTGAGGCACGAAAGCGTGGGGAGCAAACAGG	Bacteria	Firmicutes	Clostridia	Clostridiales	Lachnospiraceae	Coprococcus	NA	Clostridiales.Lachnospiraceae.Coprococcus.NA.f64f	Coprococcus eutactus strain ATCC 27759 16S ribosomal RNA gene, partial sequence	96.838
8ff97d7a01a67f05521615edd7009905	545.5	0.0255565	-0.347244	14.338	18.9578	0.000832394	0.161357	TACGTAGGTGGCAAGCGTTGTCCGGATTTACTGGGTGTAAAGGGCGTGCAGCCGGGCATGCAAGTCAGATGTGAAATCTCAGGGCTTAACCCTGAAACTGCATTTGAAACTGTATGTCTTGAGTGCCGGAGAGGTAATCGGAATTCCTTGTGTAGCGGTGAAATGCGTAGATATAAGGAAGAACACCAGTGGCGAAGGCGGATTACTGGACGGTAACTGACGGTGAGGCGCGAAAGCGTGGGGAGCGAACAGG	Bacteria	Firmicutes	Clostridia	Clostridiales	Ruminococcaceae	Oscillibacter	NA	Clostridiales.Ruminococcaceae.Oscillibacter.NA.8ff9	Oscillibacter ruminantium strain GH1 16S ribosomal RNA gene, partial sequence	92.885
c9ada848b9503985cba2fbd15bcabf93	376	0.0289028	-0.203236	6.1831	9.19718	0.000384507	0.176759	TACGTAGGTGGCAAGCGTTGTCCGGATTTACTGGGTGTAAAGGGCGTGTAGGCGGGAGAGCAAGTCAGAAGTGAAATCTATGGGCTTAACCCATAAACTGCTTTTGAAACTGTTCTTCTTGAGTATCGGAGAGGCAGGCGGAATTCCTAGTGTAGCGGTGAAATGCGTAGATATTAGGAGGAACACCAGTGGCGAAGGCGGCCTGCTGGACGACAACTGACGCTGAGGCGCGAAAGCGTGGGGAGCAAACAGG	Bacteria	Firmicutes	Clostridia	Clostridiales	Ruminococcaceae	NA	NA	Clostridiales.Ruminococcaceae.NA.NA.c9ad	Sporobacter termitidis strain SYR 16S ribosomal RNA, partial sequence	94.862
bafdfb461d956783f1bcf99e07c4b00d	863.5	0.0290938	0.1981	16.9155	6.40845	0.000583099	0.176759	TACGTAGGTGGCAAGCGTTATCCGGATTTACTGGGTGTAAAGGGCGTGTAGGCGGGATTGCAAGTCAGATGTGAAAACTGGGGGCTCAACCTCCAGCCTGCATTTGAAACTGTAGTTCTTGAGTGCTGGAGAGGCAATCGGAATTCCGTGTGTAGCGGTGAAATGCGTAGATATACGGAGGAACACCAGTGGCGAAGGCGGATTGCTGGACAGTAACTGACGCTGAGGCGCGAAAGCGTGGGGAGCAAACAGG	Bacteria	Firmicutes	Clostridia	Clostridiales	Ruminococcaceae	Flavonifractor	plautii	Clostridiales.Ruminococcaceae.Flavonifractor.plautii.bafd	Flavonifractor plautii strain Prevot S1 16S ribosomal RNA gene, partial sequence	100
a952d22bf8cb448a219db36e960ea4b5	491.5	0.0304648	-0.16643	2.97183	4.78873	0.000194014	0.181374	TACGTAGGGGGCAAGCGTTATCCGGATTTACTGGGTGTAAAGGGAGCGTAGGCGGTCTGACAAGTCAGAAGTGAAAGCCCGGGGCTCAACTCCGGGACTGCTTTTGAAACTGCCGGACTAGATTGCAGGAGAGGTAAGTGGAATTCCTAGTGTAGCGGTGAAATGCGTAGATATTAGGAGGAACACCAGTGGCGAAGGCGGCTTACTGGACTGTAAATGACGCTGAGGCTCGAAAGCGTGGGGAGCAAACAGG	Bacteria	Firmicutes	Clostridia	Clostridiales	Lachnospiraceae	NA	NA	Clostridiales.Lachnospiraceae.NA.NA.a952	Frisingicoccus caecimuris strain PG-426-CC-1 16S ribosomal RNA, partial sequence	95.276
8f3e1233dc1853daa0dd60f1c88e0c83	361	0.03098	-0.332593	14.2535	24.5211	0.000969366	0.181374	TACGTAGGTTGCAAGCGTTGTCCGGATTTACTGGGTGTAAAGGGCGTGTAGGCGGAGATGCAAGTTGGGAGTGAAATCCATGGGCTCAACCCATGAACTGCTCTCAAAACTGTATCCCTTGAGTATCGGAGAGGCAAGCGGAATTCCTAGTGTAGCGGTGAAATGCGTAGATATTAGGAGGAACACCAGTGGCGAAGGCGGCTTGCTGGACGACAACTGACGCTGAGGCGCGAAAGCGTGGGGAGCAAACAGG	Bacteria	Firmicutes	Clostridia	Clostridiales	Ruminococcaceae	NA	NA	Clostridiales.Ruminococcaceae.NA.NA.8f3e	[Clostridium] cellobioparum strain DSM 1351 16S ribosomal RNA gene, partial sequence	90.157
7dec6f18c325ab19721b76f3752a79b4	139	0.0316188	-0.176939	2.05634	6.47887	0.00021338	0.181808	TACGTAGGTGGCAAGCGTTATCCGGATTTATTGGGTGTAAAGGGTGTGTAGGCGGGACTGCAAGTCAGACGTGAAAATCATGGGCTCAACCCATGACTTGCGTTTGAAACTGCGGTTCTTGAGAGTGGGAGAGGTAAACGGAATTCCTGGTGTAGCGGTGAAATGCGTAGATATCAGGAGGAACACCGGTGGCGAAGGCGGTTTACTGGACCACAACTGACGCTGAGACACGAAAGCGTGGGGAGCAAACAGG	Bacteria	Firmicutes	Clostridia	Clostridiales	NA	NA	NA	Clostridiales.NA.NA.NA.7dec	Flintibacter butyricus strain BLS21 16S ribosomal RNA, partial sequence	88.976
acaa07406adad33be90423374481d583	540	0.035059	-0.158965	3.69014	5.71831	0.000235211	0.198052	TACGTAGGGGGCAAGCGTTATCCGGATTTACTGGGTGTAAAGGGAGCGTAGGCGGTCTGGCAAGCCAGAAGTGAAAGCCCGGGGCTTAACCCCGGGACTGCTTTTGGAACTGTTAGACTAGAGTGTCGGAGAGGTAAGTGGAATTCCTAGTGTAGCGGTGAAATGCGTAGATATTAGGAGGAACACCAGTGGCGAAGGCGGCTTACTGGACGATAACTGACGCTGAGGCTCGAAAGCGTGGGGAGCAAACAGG	Bacteria	Firmicutes	Clostridia	Clostridiales	Lachnospiraceae	NA	NA	Clostridiales.Lachnospiraceae.NA.NA.acaa	Hespellia porcina strain PC80 16S ribosomal RNA gene, partial sequence	95.257
ab05a7391132567647ba67f70872ccf1	131	0.0358644	-0.224999	2.52113	5.87324	0.000209859	0.198403	TACGTAGGGGGCAAGCGTTATCCGGATTTATTGGGTTTAAAGGGAGCGTAGGCCGGAGATTAAGCGTGTTGTGAAATGTAGACGCTCAACGTCTGCACTGCAGCGCGAACTGGTTTCCTTGAGTACGCACAAAGTGGGCGGAATTCGTGGTGTAGCGGTGAAATGCTTAGATATCACGAAGAACTCCGATTGCGAAGGCAGCTCACTGGAGCGCAACTGACGCTGAAGCTCGAAAGTGCGGGTATCGAACAGG	Bacteria	Bacteroidetes	Bacteroidia	Bacteroidales	Prevotellaceae	Prevotella	NA	Bacteroidales.Prevotellaceae.Prevotella.NA.ab05	Prevotella copri strain JCM 13464 16S ribosomal RNA gene, partial sequence	100
7f1bb24cc1d47fcc29fc8a137052d776	678	0.0363533	-0.378438	91.169	188.239	0.00698521	0.198403	CACCGGCAGCTCTAGTGGTAGCAGTTTTTATTGGGCCTAAAGCGTCCGTAGCCGGTTTAATAAGTCTCTGGTGAAATCCTGCAGCTTAACTGTGGGAATTGCTGGAGATACTATTAGACTTGAGATCGGGAGAGGTTAGAGGTACTCCCAGGGTAGAGGTGAAATTCTGTAATCCTGGGAGGACCGCCTGTTGCGAAGGCGTCTGACTGGAACGATTCTGACGGTGAGGGACGAAAGCTAGGGGCGCGAACCGG	Archaea	Euryarchaeota	Methanobacteria	Methanobacteriales	Methanobacteriaceae	Methanobrevibacter	NA	Methanobacteriales.Methanobacteriaceae.Methanobrevibacter.NA.7f1b	Methanobrevibacter smithii strain PS 16S ribosomal RNA gene, complete sequence	100
ee332646bd216cd084b5516f6ef1d270	228	0.0379156	-0.182953	2.42253	8.04225	0.00026162	0.20348	TACGGAGGGTGCGAGCGTTAATCGGAATAACTGGGCGTAAAGGGCACGCAGGCGGTGACTTAAGTGAGGTGTGAAAGCCCCGGGCTTAACCTGGGAATTGCATTTCATACTGGGTCGCTAGAGTACTTTAGGGAGGGGTAGAATTCCACGTGTAGCGGTGAAATGCGTAGAGATGTGGAGGAATACCGAAGGCGAAGGCAGCCCCTTGGGAATGTACTGACGCTCATGTGCGAAAGCGTGGGGAGCAAACAGG	Bacteria	Proteobacteria	Gammaproteobacteria	Pasteurellales	Pasteurellaceae	Haemophilus	parainfluenzae	Pasteurellales.Pasteurellaceae.Haemophilus.parainfluenzae.ee33	Haemophilus parainfluenzae strain CIP 102513 16S ribosomal RNA gene, partial sequence	100
6f84a6b129a82c9d3382af5a160c8f90	78	0.0386922	-0.193168	4.40845	12.8591	0.00043169	0.204244	TACGTAGGGGGCGAGCGTTGTCCGGAATTACTGGGCGTAAAGGGAGCGTAGGCGGTCTGATAAGTTGGATGTGAAATACCCGGGCTTAACTTGGGGGGTGCATCCAATACTGTTGGACTAGAGTACAGGAGAGGAAAGCGGAATTCCTAGTGTAGCGGTGAAATGCATAGATATTAGGAGGAACATCGGTGGCGAAGGCGGCTTTCTGGACTGCAACTGACGCTGAGGCTCGAAAGCGTGGGGAGCAAACAGG	Bacteria	Firmicutes	Clostridia	Clostridiales	NA	NA	NA	Clostridiales.NA.NA.NA.6f84	Clostridium chartatabidum strain 163 16S ribosomal RNA gene, partial sequence	90.551
bd5236fb011b527cc9a16b35d9c2728c	785	0.0406105	-0.357042	28.6197	40.9577	0.00173944	0.210913	TACGTAGGGGGCGAGCGTTGTCCGGAATGATTGGGCGTAAAGGGCGCGTAGGCGGCCTGCTAAGTCTGGAGTGAAAGTCCTGCTTTCAAGGTGGGAATTGCTTTGGATACTGGTGGGCTGGAGTGCAGGAGAGGAAAGCGGAATTACCGGTGTAGCGGTGAAATGCGTAGAGATCGGTAGGAACACCAGTGGCGAAGGCGGCTTTCTGGACTGAAACTGACGCTGAGGCGCGAAAGCGTGGGGAGCAAACAGG	Bacteria	Firmicutes	Clostridia	Clostridiales	NA	NA	NA	Clostridiales.NA.NA.NA.bd52	Kroppenstedtia pulmonis strain W9323 16S ribosomal RNA, partial sequence	88.189
79cf5d5bf4c2a79589c322b1d3c69f7f	230.5	0.0416953	-0.251014	16.7324	33.1972	0.00124824	0.213109	TACGTAGGTGGCAAGCGTTATCCGGATTTACTGGGTGTAAAGGGCGCGTAGGCGGGGATACAAGTCAGATGTGAAATCTATGGGCTTAACCCATAAACTGCATTTGAAACTGTATCTCTTGAGTGTCGGAGAGGTAGACGGAATTCCTAGTGTAGCGGTGAAATGCGTAGATATTAGGAGGAACACCAGTGGCGAAGGCGGTCTACTGGACGATAACTGACGCTGAGGCGCGAAAGCGTGGGGAGCAAACAGG	Bacteria	Firmicutes	Clostridia	Clostridiales	Ruminococcaceae	NA	NA	Clostridiales.Ruminococcaceae.NA.NA.79cf	Sporobacter termitidis strain SYR 16S ribosomal RNA, partial sequence	93.676
7b1c2558d2977e5ad6873e75a455f638	134.5	0.0425578	-0.142658	0.71831	3.56338	0.000107042	0.214119	TACGTAGGGGGCAAGCGTTATCCGGAATTACTGGGTGTAAAGGGTGCGTAGGCGGTATGGCAAGTTTGATGTGAAACCCACAGGCTTAACCTGTGGCTTGCATCGAAAACTACTGAACTAGAGTGCAGGAGAGGAAAGCGGAATTCCTAGTGTAGCGGTGAAATGCGTAGATATTAGGAAGAACACCAGTGGCGAAGGCGGCTTTCTGGACTGCAACTGACGCTGAGGCACGAAAGCGTGGGGAGCAAACAGG	Bacteria	Firmicutes	Clostridia	Clostridiales	Defluviitaleaceae	Defluviitalea	NA	Clostridiales.Defluviitaleaceae.Defluviitalea.NA.7b1c	Defluviitalea raffinosedens strain A6 16S ribosomal RNA, partial sequence	91.373
8d23a1fd23f5994f42b6aff21949a6d6	450.5	0.0463838	-0.569593	288.535	458.493	0.0186757	0.229778	TACGGAAGGTCCGGGCGTTATCCGGATTTATTGGGTTTAAAGGGAGCGTAGGCCGGAGATTAAGCGTGTTGTGAAATGTAGATGCTCAACATCTGCACTGCAGCGCGAACTGGTTTCCTTGAGTACGCACAAAGTGGGCGGAATTCGTGGTGTAGCGGTGAAATGCTTAGATATCACGAAGAACTCCGATTGCGAAGGCAGCTCACTGGAGCGCAACTGACGCTGAAGCTCGAAAGTGCGGGTATCGAACAGG	Bacteria	Bacteroidetes	Bacteroidia	Bacteroidales	Prevotellaceae	Prevotella	NA	Bacteroidales.Prevotellaceae.Prevotella.NA.8d23	Prevotella copri strain JCM 13464 16S ribosomal RNA gene, partial sequence	99.209
80a06bab8bcb19bae240fb918e3f03e3	253	0.0482209	0.0900991	1.90141	0.788732	6.72535e-05	0.23526	TACGTAGGTGGCAAGCGTTGTCCGGATTTACTGGGTGTAAAGGGCGTGCAGCCGGGCTGGCAAGTCAGGCGTGAAATCCCAGGGCTCAACCCTGGAACTGCGTTTGAAACTGCTGGTCTTGAGTACCGGAGAGGTCATCGGAATTCCTTGTGTAGCGGTGAAATGCGTAGATATAAGGAAGAACACCAGTGGCGAAGGCGGATGACTGGACGGCAACTGACGGTGAGGCGCGAAAGCGTGGGGAGCAAACAGG	Bacteria	Firmicutes	Clostridia	Clostridiales	Ruminococcaceae	Oscillibacter	NA	Clostridiales.Ruminococcaceae.Oscillibacter.NA.80a0	Oscillibacter ruminantium strain GH1 16S ribosomal RNA gene, partial sequence	92.095
bc718d1bb857b116148a8285de07a079	912	0.0530844	-0.455363	173.07	202.268	0.00938345	0.251446	AACGTAGGGTGCAAGCGTTGTCCGGAATTACTGGGTGTAAAGGGAGCGCAGGCGGGAAGACAAGTTGGAAGTGAAAACCATGGGCTCAACCCATGAATTGCTTTCAAAACTGTTTTTCTTGAGTAGTGCAGAGGTAGATGGAATTCCCGGTGTAGCGGTGGAATGCGTAGATATCGGGAGGAACACCAGTGGCGAAGGCGGTCTACTGGGCACCAACTGACGCTGAGGCTCGAAAGCATGGGTAGCAAACAGG	Bacteria	Firmicutes	Clostridia	Clostridiales	Ruminococcaceae	Faecalibacterium	NA	Clostridiales.Ruminococcaceae.Faecalibacterium.NA.bc71	Faecalibacterium prausnitzii strain ATCC 27768 16S ribosomal RNA gene, partial sequence	95.652
dfabe3be1e30211f8b41781ac766074f	725.5	0.0531004	-0.4706	65.7183	76.6338	0.0035588	0.251446	TACGTATGGGGCGAGCGTTATCCGGATTCATTGGGCGTAAAGCGCGCGTAGGCGGAGCGCTAAGCGGGACCTCTAACCCGAGGGCTCAACCCCCGGCCGGGTCCCGAACTGGCGCTCTCGAGTGCGGTAGGGGAGAGCGGAATTCCCGGTGTAGCGGTGGAATGCGCAGATATCGGGAAGAACACCGACGGCGAAGGCAGCTCTCTGGGCCGAAACTGACGCTGAGGCGCGAAAGCTGGGGGAGCGAACAGG	Bacteria	Actinobacteria	Actinobacteria	Coriobacteriales	Coriobacteriaceae	Senegalimassilia	anaerobia	Coriobacteriales.Coriobacteriaceae.Senegalimassilia.anaerobia.dfab	Senegalimassilia anaerobia strain JC110 16S ribosomal RNA gene, partial sequence	100
6d06b96dfd67bbf97b5fe718e9c3dbf5	584.5	0.0545041	-0.415229	38.1268	64.6338	0.00256901	0.254352	AACGTAGGTCACAAGCGTTGTCCGGAATTACTGGGTGTAAAGGGAGCGCAGGCGGGCGATCAAGTTGGAAGTGAAATCCATGGGCTCAACCCATGAACTGCTTTCAAAACTGGTCGTCTTGAGTAGTGCAGAGGTAGGCGGAATTCCCGGTGTAGCGGTGGAATGCGTAGATATCGGGAGGAACACCAGTGGCGAAGGCGGCCTACTGGGCACCAACTGACGCTGAGGCTCGAAAGTGTGGGTAGCAAACAGG	Bacteria	Firmicutes	Clostridia	Clostridiales	Ruminococcaceae	Faecalibacterium	prausnitzii	Clostridiales.Ruminococcaceae.Faecalibacterium.prausnitzii.6d06	Faecalibacterium prausnitzii strain ATCC 27768 16S ribosomal RNA gene, partial sequence	97.233
5ce059c562580f2a650ef68c27193041	199	0.0573053	-0.329724	12.2676	31.6761	0.00109859	0.263604	TACGTAGGGAGCGAGCGTTGTCCGGAATTACTGGGTGTAAAGGGAGCGTAGGCGGGATGGCAAGTCAGATGTGAAAACTATGGGCTCAACCCATAGACTGCATTTGAAACTGTTGTTCTTGAGTGAGGTAGAGGTAAGCGGAATTCCTGGTGTAGCGGTGAAATGCGTAGAGATCAGGAGGAACATCGGTGGCGAAGGCGGCTTACTGGGCCTTTACTGACGCTGAGGCTCGAAAGCGTGGGGAGCAAACAGG	Bacteria	Firmicutes	Clostridia	Clostridiales	Ruminococcaceae	Ruminococcus	callidus	Clostridiales.Ruminococcaceae.Ruminococcus.callidus.5ce0	Ruminococcus callidus strain ATCC 27760 16S ribosomal RNA gene, partial sequence	100
421e056fc4e19a030c7deb081876618c	548.5	0.0626566	0.247094	89.3099	29.3944	0.00296761	0.281516	TACGTATGGTGCAAGCGTTATCCGGATTTACTGGGTGTAAAGGGAGCGTAGACGGATGGGCAAGTCTGATGTGAAAACCCGGGGCTCAACCCCGGGACTGCATTGGAAACTGTTCATCTAGAGTGCTGGAGAGGTAAGTGGAATTCCTAGTGTAGCGGTGAAATGCGTAGATATTAGGAGGAACACCAGTGGCGAAGGCGGCTTACTGGACAGTAACTGACGTTGAGGCTCGAAAGCGTGGGGAGCAAACAGG	Bacteria	Firmicutes	Clostridia	Clostridiales	Lachnospiraceae	Ruminococcus2	NA	Clostridiales.Lachnospiraceae.Ruminococcus2.NA.421e	[Ruminococcus] torques strain VPI B2-51 16S ribosomal RNA gene, partial sequence	99.209
fc6e2c3d530150c20032627b6d55b8c0	287	0.0629476	-0.245729	20.4507	23.4084	0.00109648	0.281516	TACGTAGGTGGCAAGCGTTGTCCGGATTTACTGGGTGTAAAGGGCGTGTAGCCGGGAGGGCAAGTCAGATGTGAAATCCACGGGCTTAACTCGTGAACTGCATTTGAAACTGTTCTTCTTGAGTATCGGAGAGGCAATCGGAATTCCTAGTGTAGCGGTGAAATGCGTAGATATTAGGAGGAACACCAGTGGCGAAGGCGGATTGCTGGACGACAACTGACGGTGAGGCGCGAAAGCGTGGGGAGCAAACAGG	Bacteria	Firmicutes	Clostridia	Clostridiales	Ruminococcaceae	NA	NA	Clostridiales.Ruminococcaceae.NA.NA.fc6e	Oscillibacter ruminantium strain GH1 16S ribosomal RNA gene, partial sequence	93.307
8e1cfbe6cdabc0ed96abea6d55a2c844	143.5	0.0674417	-0.271332	21.0422	27.8169	0.00122148	0.297483	TACGTAGGTGGCAAGCGTTGTCCGGAATTACTGGGTGTAAAGGGAGCGTAGGCGGGATGCCAAGTCAGCTGTGAAAACTATGGGCTTAACTTGTAGACTGCAGTTGAAACTGGTATTCTTGAGTGAAGTAGAGGTTGGCGGAATTCCGAGTGTAGCGGTGAAATGCGTAGATATTCGGAGGAACACCGGTGGCGAAGGCGGCCAACTGGGCTTTAACTGACGCTGAGGCTCGAAAGTGTGGGGAGCAAACAGG	Bacteria	Firmicutes	Clostridia	Clostridiales	Ruminococcaceae	NA	NA	Clostridiales.Ruminococcaceae.NA.NA.8e1c	Eubacterium coprostanoligenes strain HL 16S ribosomal RNA gene, partial sequence	94.882
e5bcb8ebafc95d233d03b3c35bbb5c55	719	0.0709894	-0.301168	14.4366	22.3239	0.000919014	0.3089	TACGTAGGGGGCAAGCGTTATCCGGATTTACTGGGTGTAAAGGGAGCGTAGACGGCAAGGCAAGTCTGAAGTGAAAGCCCGGTGCTTAACGCCGGGACTGCTTTGGAAACTGTTTAGCTGGAGTGCCGGAGAGGTAAGCGGAATTCCTAGTGTAGCGGTGAAATGCGTAGATATTAGGAAGAACACCAGTGGCGAAGGCGGCTTACTGGACGGTAACTGACGTTGAGGCTCGAAAGCGTGGGGAGCAAACAGG	Bacteria	Firmicutes	Clostridia	Clostridiales	Lachnospiraceae	Fusicatenibacter	NA	Clostridiales.Lachnospiraceae.Fusicatenibacter.NA.e5bc	Kineothrix alysoides strain KNHs209 16S ribosomal RNA, partial sequence	96.047
0033ba07ed86619d6a52b96ed493996f	568.5	0.0737923	0.100544	8.32394	3.39437	0.000292958	0.314721	TACGTATGGAGCAAGCGTTATCCGGATTTACTGGGTGTAAAGGGAGCGTAGGCGGTATGGCAAGTCTGATGTGAAAGGCCGGGGCTCAACCCCGGGACTGCATTGGAAACTGTCACACTTGAGTGTCGGAGAGGTAAGTGGAATTCCTAGTGTAGCGGTGAAATGCGTAGATATTAGGAGGAACACCAGTGGCGAAGGCGGCTTACTGGACGACAACTGACGCTGAGGCTCGAAAGCGTGGGGAGCAAACAGG	Bacteria	Firmicutes	Clostridia	Clostridiales	Lachnospiraceae	NA	NA	Clostridiales.Lachnospiraceae.NA.NA.0033	Roseburia intestinalis strain DSM 14610 16S ribosomal RNA gene, partial sequence	95.652
c2cb4bd0a6ce9e23aedf27637e447c3b	625	0.0742821	-0.276186	11.3099	15.3803	0.000667253	0.314721	TACGTATGGGGCAAGCGTTATCCGGATTTACTGGGTGTAAAGGGAGTGTAGGCGGCAGTACAAGTCAGGAGTGAAAACTTGGGGCTCAACCCCAAGACTGCTTTTGAAACTGTACAGCTAGAGTGTAGGAAGGGCAAGCGGAATTCCTGGTGTAGCGGTGAAATGCGTAGATATCAGGAAGAACACCGGTGGCGAAGGCGGCTTGCTGGACTATAACTGACGCTGAGACTCGAAAGCGTGGGGAGCGAACAGG	Bacteria	Firmicutes	Clostridia	Clostridiales	Lachnospiraceae	Howardella	ureilytica	Clostridiales.Lachnospiraceae.Howardella.ureilytica.c2cb	Howardella ureilytica strain GPC 589 16S ribosomal RNA, partial sequence	100
fe5d0c663ebcaf12e4053589521664c9	647.5	0.0754233	0.125968	23.2817	13.2254	0.000912676	0.315406	AACGTAGGGTGCAAGCGTTGTCCGGAATTACTGGGTGTAAAGGGAGCGCAGGCGGACCGGCAAGTTGGGAGTGAAATCCATGGGCTCAACCCGTGAATTGCTTTCAAAACTGCTGGCCTTGAGTAGTGCAGAGGTAGGTGGAATTCCCGGTGTAGCGGTGGAATGCGTAGATATCGGGAGGAACACCAGTGGCGAAGGCGACCTACTGGGCACCAACTGACGCTGAGGCTCGAAAGCATGGGTAGCAAACAGG	Bacteria	Firmicutes	Clostridia	Clostridiales	Ruminococcaceae	NA	NA	Clostridiales.Ruminococcaceae.NA.NA.fe5d	Subdoligranulum variabile strain BI 114 16S ribosomal RNA gene, partial sequence	98.419
7a0e456a6c95a8e87413581c7890e811	415.5	0.0771367	-0.31865	15.0422	30.2394	0.00113204	0.318436	TACGTAGGGGGCAAGCGTTGTCCGGAATAATTGGGCGTAAAGGGCGCGTAGGCGGCTCGGTAAGTCTGGAGTGAAAGTCCTGCTTTTAAGGTGGGAATTGCTTTGGATACTGTCGGGCTTGAGTGCAGGAGAGGTTAGTGGAATTCCCAGTGTAGCGGTGAAATGCGTAGAGATTGGGAGGAACACCAGTGGCGAAGGCGACTAACTGGACTGTAACTGACGCTGAGGCGCGAAAGTGTGGGGAGCAAACAGG	Bacteria	Firmicutes	NA	NA	NA	NA	NA	NA.NA.NA.NA.7a0e	Gracilibacter thermotolerans strain JW/YJL-S1 16S ribosomal RNA gene, partial sequence	87.008
5e0af5d06b4d070ccfa08e1e33e5d95f	444	0.0818296	0.326353	107.155	27.2535	0.00336021	0.326958	TACGTAGGGGGCAAGCGTTATCCGGATTTACTGGGTGTAAAGGGAGCGTAGACGGCATGGCAAGCCAGATGTGAAAGCCCGGGGCTCAACCCCGGGACTGCATTTGGAACTGTCAGGCTAGAGTGTCGGAGAGGAAAGCGGAATTCCTAGTGTAGCGGTGAAATGCGTAGATATTAGGAGGAACACCAGTGGCGAAGGCGGCTTTCTGGACGATGACTGACGTTGAGGCTCGAAAGCGTGGGGAGCAAACAGG	Bacteria	Firmicutes	Clostridia	Clostridiales	Lachnospiraceae	NA	NA	Clostridiales.Lachnospiraceae.NA.NA.5e0a	[Ruminococcus] gnavus strain ATCC 29149 16S ribosomal RNA gene, partial sequence	100
2a97634364a61623a31e204331427a6c	298	0.0825856	0.12343	4.05634	1.84507	0.000147535	0.326958	TACGTAGGGGGCGAGCGTTATCCGGAATTATTGGGCGTAAAGAGTACGTAGGCGGTTTTTTAAGCGAGGGGTATAAGGCAGCGGCTTAACTGCTGTTGGCCCCTCGAACTGGAGGACTTGAGTGTCGGAGAGGAAAGCGGAATTCCTAGTGTAGCGGTGAAATGCGTAGAGATTAGGAGGAACACCAGTGGCGAAGGCGGCTTTCTGGACGACAACTGACGCTGAGGTACGAAAGCGTGGGGAGCAAACAGG	Bacteria	Firmicutes	NA	NA	NA	NA	NA	NA.NA.NA.NA.2a97	Ihubacter massiliensis strain Marseille-P2843 16S ribosomal RNA, partial sequence	88.889
3833cc64db8c89bf99613b2813e9d426	478	0.0828732	-0.193767	13.3239	17.0845	0.000760211	0.326958	TACGTAGGGGGCAAGCGTTATCCGGATTTACTGGGTGTAAAGGGAGCGTAGACGGCACGGCAAGCCAGATGTGAAAGCCCGGGGCTCAACCCCGGGACTGCATTTGGAACTGCTGAGCTAGAGTGTCGGAGAGGCAAGTGGAATTCCTAGTGTAGCGGTGAAATGCGTAGATATTAGGAGGAACACCAGTGGCGAAGGCGGCTTACTGGACGGTAACTGACGTTGAGGCTCGAAAGCGTGGGGAGCAAACAGG	Bacteria	Firmicutes	Clostridia	Clostridiales	Lachnospiraceae	Dorea	NA	Clostridiales.Lachnospiraceae.Dorea.NA.3833	Dorea longicatena strain 111-35 16S ribosomal RNA gene, partial sequence	98.425
c5dcadc00a47fc1416a0518f205c0e4c	608.5	0.0832625	-0.572387	261.38	377.916	0.0159824	0.326958	TACGTAGGTGGCGAGCGTTATCCGGAATCATTGGGCGTAAAGAGGGAGCAGGCGGCCGCAAGGGTCTGTGGTGAAAGACCGAAGCTAAACTTCGGTAAGCCATGGAAACCGGGCGGCTAGAGTGCGGAAGAGGATCGTGGAATTCCATGTGTAGCGGTGAAATGCGTAGATATATGGAGGAACACCAGTGGCGAAGGCGACGGTCTGGGCCGCAACTGACGCTCATTCCCGAAAGCGTGGGGAGCAAATAGG	Bacteria	Firmicutes	Erysipelotrichia	Erysipelotrichales	Erysipelotrichaceae	Catenibacterium	mitsuokai	Erysipelotrichales.Erysipelotrichaceae.Catenibacterium.mitsuokai.c5dc	Catenibacterium mitsuokai strain DSM 15897 16S ribosomal RNA gene, partial sequence	97.571
1df1d52282ee60438b2bb060d77eafaf	209.5	0.0846215	-0.178632	4.05634	6.71831	0.000269366	0.328291	TACGTATGGTGCAAGCGTTATCCGGATTCATTGGGCGTAAAGCGCGCGTAGGCGGCCCGGCAGGCCGGGGGTCGAAGCGGGGGGCTCAACCCCCCGAAGCCCCCGGAACCTCCGCGGCTTGGGTCCGGTAGGGGAGGGTGGAACACCCGGTGTAGCGGTGGAATGCGCAGATATCGGGTGGAACACCGGTGGCGAAGGCGGCCCTCTGGGCCGAGACCGACGCTGAGGCGCGAAAGCTGGGGGAGCGAACAGG	Bacteria	Actinobacteria	Actinobacteria	Coriobacteriales	Coriobacteriaceae	Collinsella	NA	Coriobacteriales.Coriobacteriaceae.Collinsella.NA.1df1	Collinsella aerofaciens strain JCM 10188 16S ribosomal RNA gene, partial sequence	98.814
e63a83857ff62c106f99adbdb89e6ddb	376.5	0.0863821	0.121407	2.49296	0.873239	8.41549e-05	0.331131	TACGTAGGGGGCAAGCGTTATCCGGATTTACTGGGTGTAAAGGGAGCGTAGACGGCTCTGCAAGTCTGGAGTGAAAACCCGGGGCTCAACCCTGGGACTGCTTTGGAAACTGTGGAGCTTGAGTACCGGAGGGGTAAGCGGAATTCCTAGTGTAGCGGTGAAATGCGTAGATATTAGGAGGAACACCAGTGGCGAAGGCGGCTTACTGGACGGTAACTGACGTTGAGGCTCGAAAGCGTGGGGAGCAAACAGG	Bacteria	Firmicutes	Clostridia	Clostridiales	Lachnospiraceae	Clostridium_XlVa	NA	Clostridiales.Lachnospiraceae.Clostridium_XlVa.NA.e63a	[Clostridium] xylanolyticum strain DSM 6555 16S ribosomal RNA gene, partial sequence	96.838
e549fef9ceeebb54c291fda675c09115	1075.5	0.0884838	0.133779	54.3803	26.5775	0.00202394	0.335197	TACGTAGGGGGCAAGCGTTATCCGGATTTACTGGGTGTAAAGGGAGCGCAGACGGCACTGCAAGTCTGAAGTGAAAGCCCGGGGCTCAACCCCGGGACTGCTTTGGAAACTGTAGAGCTAGAGTGCTGGAGAGGCAAGCGGAATTCCTAGTGTAGCGGTGAAATGCGTAGATATTAGGAAGAACACCAGTGGCGAAGGCGGCTTGCTGGACAGTAACTGACGTTCAGGCTCGAAAGCGTGGGGAGCAAACAGG	Bacteria	Firmicutes	Clostridia	Clostridiales	Lachnospiraceae	NA	NA	Clostridiales.Lachnospiraceae.NA.NA.e549	Faecalimonas umbilicata strain EGH7 16S ribosomal RNA, partial sequence	95.652
b1e49b37f56b16404dff79a08860db0b	983	0.0909643	-0.252218	118.042	161.31	0.0069838	0.340587	TACGTAGGGGGCAAGCGTTATCCGGATTTACTGGGTGTAAAGGGAGCGTAGACGGACTGGCAAGTCTGATGTGAAAGGCGGGGGCTCAACCCCTGGACTGCATTGGAAACTGTTAGTCTTGAGTGCCGGAGAGGTAAGCGGAATTCCTAGTGTAGCGGTGAAATGCGTAGATATTAGGAGGAACACCAGTGGCGAAGGCGGCTTACTGGACGGTAACTGACGTTGAGGCTCGAAAGCGTGGGGAGCAAACAGG	Bacteria	Firmicutes	Clostridia	Clostridiales	Lachnospiraceae	Blautia	obeum	Clostridiales.Lachnospiraceae.Blautia.obeum.b1e4	Blautia obeum strain ATCC 29174 16S ribosomal RNA, partial sequence	100
b70e9226028abf865d43ec732e2092e7	254	0.0927485	-0.306171	46.5211	80.831	0.0031838	0.343276	TACGGAAGGTCCGGGCGTTATCCGGATTTATTGGGTTTAAAGGGAGCGTAGGCCGGAGATTAAGCGTGTTGTGAAATGTAGATGCTCAACATCTGCACTGCAGCGCGAACTGGTTTCCTTGAGTACGCATAAAGTGGGCGGAATTCGTGGTGTAGCGGTGAAATGCTTAGATATCACGAAGAACTCCGATTGCGAAGGCAGCTCACTGGGGCGCAACTGACGCTGAAGCTCGAAAGCGCGGGTATCGAACAGG	Bacteria	Bacteroidetes	Bacteroidia	Bacteroidales	Prevotellaceae	Prevotella	NA	Bacteroidales.Prevotellaceae.Prevotella.NA.b70e	Prevotella copri strain JCM 13464 16S ribosomal RNA gene, partial sequence	98.024
415b1204dfd4e9edfe28fcf68d6e0029	444.5	0.0951105	-0.17839	4.88732	6.6338	0.000288028	0.344227	TACGTAGGGGGCAAGCGTTATCCGGATTTACTGGGTGTAAAGGGAGCGTAGACGGCGAGGCAAGTCTGATGTGAAAGCCTGGGGCTTAACCCCGGAACTGCATTGGAAACTGCTTTGCTGGAGTGCCGGAGAGGTAAGCGGAATTCCTAGTGTAGCGGTGAAATGCGTAGATATTAGGAGGAACACCAGTGGCGAAGGCGGCTTACTGGACGGTAACTGACGTTGAGGCTCGAAAGCGTGGGGAGCAAACAGG	Bacteria	Firmicutes	Clostridia	Clostridiales	Lachnospiraceae	Blautia	NA	Clostridiales.Lachnospiraceae.Blautia.NA.415b	Blautia marasmi strain Marseille-P2377 16S ribosomal RNA, partial sequence	96.457
e9f4e4867908a63f32af9022c9016bc2	140	0.0951888	-0.1718	5.25352	11.1127	0.000409155	0.344227	TACGGGGGATGCGAGCGTTATCCGGATTTATTGGGTTTAAAGGGTGCGTAGGCGGCGAATTAAGTCAGCGGTGAAAGACCGGGGCTCAACCCTGGAAGTGCCGTTGATACTGATTGGCTAGAATACCCTTGCCGTGGGAGGAATGAGTGGTGTAGCGGTGAAATGCATAGATATCACTCAGAACACCGATTGCGAAGGCATCTCACGAAGGGGCGATTGACGCTGAGGCACGAAAGCGTGGGGATCGAACAGG	Bacteria	Bacteroidetes	NA	NA	NA	NA	NA	NA.NA.NA.NA.e9f4	Sphingobacterium mucilaginosum strain THG-SQA8 16S ribosomal RNA, partial sequence	86.561
2cb1fbc329d2adce0972b159a80dd101	406.5	0.0962126	-0.214069	6.71831	9.4507	0.000404225	0.344227	TACGTAGGTGGCAAGCGTTGTCCGGAATTATTGGGCGTAAAGCGCGCGCAGGCGGCCGTGCAAGTCCATCTTAAAAGCGTGGGGCTTAACCCCATGAGGGGATGGAAACTGCAGGGCTGGAGTGTCGGAGGGGAAAGTGGAATTCCTAGTGTAGCGGTGAAATGCGTAGAGATTAGGAAGAACACCGGTGGCGAAGGCGACTTTCTAGACGACAACTGACGCTGAGGCGCGAAAGCGTGGGGAGCAAACAGG	Bacteria	Firmicutes	Negativicutes	Selenomonadales	Veillonellaceae	Allisonella	histaminiformans	Selenomonadales.Veillonellaceae.Allisonella.histaminiformans.2cb1	Allisonella histaminiformans strain MR2 16S ribosomal RNA gene, partial sequence	100
83b7e02fe7890d106b04e0850cb98ad3	642	0.098315	-0.284887	23.9437	30.7606	0.00136761	0.347884	TACGTATGGAGCAAGCGTTATCCGGATTTACTGGGTGTAAAGGGAGCGTAGGCGGTCCTGCAAGTCTGATGTGAAAGGCCGGGGCTCAACCCCGGGACTGCATTGGAAACTGTAGGACTAGAGTGTCGGAGGGGTAAGTGGAATTCCTAGTGTAGCGGTGAAATGCGTAGATATTAGGAGGAACACCAGTGGCGAAGGCGGCTTACTGGACGACTACTGACGCTGAGGCTCGAAAGCGTGGGGAGCAAACAGG	Bacteria	Firmicutes	Clostridia	Clostridiales	Lachnospiraceae	NA	NA	Clostridiales.Lachnospiraceae.NA.NA.83b7	Eubacterium ramulus strain ATCC 29099 16S ribosomal RNA gene, partial sequence	96.838
ece64f1dc51f61dfed450159505da85b	153	0.103617	-0.120477	9.88732	22.9296	0.000820422	0.359189	TACGTAGGGAGCGAGCGTTATCCGGATTCATTGGGCGTAAAGCGCGCGTAGGCGGCCGGCTAAGTCGGGAGTCAAAGCCCGGGGCTCAACCCCGGCCCGCTCCCGAAACTGGCCGGCTTGAGTCTGGCAGGGGAAGGCGGAATTCCCAGTGTAGCGGTGAAATGCGCAGATATTGGGAAGAACACCGGTGGCGAAGGCGGCCTTCTGGGCCACGACTGACGCTGAGGCGCGAAAGCTGGGGGAGCGAACAGG	Bacteria	Actinobacteria	Actinobacteria	Coriobacteriales	Coriobacteriaceae	Olsenella	NA	Coriobacteriales.Coriobacteriaceae.Olsenella.NA.ece6	Olsenella profusa strain DSM 13989 16S ribosomal RNA gene, partial sequence	94.444
a330379c22d28273fc77195604faa216	1171.5	0.104308	0.172448	15.169	11.169	0.000658451	0.359189	AACGTAGGGTGCAAGCGTTGTCCGGAATTACTGGGTGTAAAGGGAGCGCAGGCGGATTGGCAAGTTGGGAGTGAAATCTATGGGCTCAACCCATAAATTGCTTTCAAAACTGTCAGTCTTGAGTGGTGTAGAGGTAGGCGGAATTCCCGGTGTAGCGGTGGAATGCGTAGATATCGGGAGGAACACCAGTGGCGAAGGCGGCCTACTGGGCACTAACTGACGCTGAGGCTCGAAAGCATGGGTAGCAAACAGG	Bacteria	Firmicutes	Clostridia	Clostridiales	Ruminococcaceae	NA	NA	Clostridiales.Ruminococcaceae.NA.NA.a330	Ruthenibacterium lactatiformans strain 585-1 16S ribosomal RNA, partial sequence	100
69cb2d8047f178daa983ebd940b28f8a	797.5	0.104857	-0.360169	114.211	122.155	0.00590916	0.359189	TACGTAGGTGGCAAGCGTTGTCCGGATTTACTGGGTGTAAAGGGCGTGTAGCCGGGAGGGCAAGTCAGATGTGAAATCCACGGGCTCAACTCGTGAACTGCATTTGAAACTACTCTTCTTGAGTATCGGAGAGGCAATCGGAATTCCTAGTGTAGCGGTGAAATGCGTAGATATTAGGAGGAACACCAGTGGCGAAGGCGGATTGCTGGACGACAACTGACGGTGAGGCGCGAAAGCGTGGGGAGCAAACAGG	Bacteria	Firmicutes	Clostridia	Clostridiales	Ruminococcaceae	Oscillibacter	NA	Clostridiales.Ruminococcaceae.Oscillibacter.NA.69cb	Oscillibacter valericigenes strain Sjm18-20 16S ribosomal RNA, complete sequence	94.094
5b59d7d40643605df9047eb434df5a23	112	0.108929	-0.142663	2.04225	3.88732	0.000148239	0.369214	TACGGAAGGTCCGGGCGTTATCCGGATTTATTGGGTTTAAAGGGAGCGTAGGCCGGAGATTAAGCGTGTTGTGAAATGTAGACGCTCAACGTCTGCACTGCAGCGCGAACTGGTTTCCTTGAGTACGCACAAAGTGGGCGGAATTCGTGGTGTAGCGGTGAAATGCTTAGATATCGGGAGGAACACCAGTGGCGAAGGCGGCCTACTGGGCACCAACTGACGCTGAGGCTCGAAAGTGTGGGTAGCAAACAGG	Bacteria	Bacteroidetes	Bacteroidia	Bacteroidales	Prevotellaceae	Prevotella	NA	Bacteroidales.Prevotellaceae.Prevotella.NA.5b59	Prevotella copri strain JCM 13464 16S ribosomal RNA gene, partial sequence	93.307
b02b460be46594ee38f70cb5719d4736	323.5	0.110764	-0.256043	15.9014	34.338	0.00125599	0.37152	TACGGAAGGTCCGGGCGTTATCCGGATTTATTGGGTTTAAAGGGAGCGTAGGCCGTGAGGTAAGCGTGTTGTGAAATGTAGGCGCCCAACGTCTGCACTGCAGCGCGAACTGCCCCACTTGAGTGCGCGCAACGCCGGCGGAACTCGTCGTGTAGCGGTGAAATGCTTAGATATGACGAAGAACCCCGATTGCGAAGGCAGCTGGCGGGAGCGTAACTGACGCTGAAGCTCGAAAGCGCGGGTATCGAACAGG	Bacteria	Bacteroidetes	Bacteroidia	Bacteroidales	Prevotellaceae	Prevotella	NA	Bacteroidales.Prevotellaceae.Prevotella.NA.b02b	Massiliprevotella massiliensis strain Marseille-P2439 16S ribosomal RNA, partial sequence	100
e98f52c8cedc3636ad000c8c44e5f5f6	1024.5	0.115674	0.143021	155.591	90.0845	0.0061419	0.383989	TACGTAGGTGGCGAGCGTTATCCGGAATTATTGGGCGTAAAGAGGGAGCAGGCGGCACTAAGGGTCTGTGGTGAAAGATCGAAGCTTAACTTCGGTAAGCCATGGAAACCGTAGAGCTAGAGTGTGTGAGAGGATCGTGGAATTCCATGTGTAGCGGTGAAATGCGTAGATATATGGAGGAACACCAGTGGCGAAGGCGACGATCTGGCGCATAACTGACGCTCAGTCCCGAAAGCGTGGGGAGCAAATAGG	Bacteria	Firmicutes	Erysipelotrichia	Erysipelotrichales	Erysipelotrichaceae	Clostridium_XVIII	NA	Erysipelotrichales.Erysipelotrichaceae.Clostridium_XVIII.NA.e98f	Longibaculum muris strain MT10-315-CC-1.2-2 16S ribosomal RNA, partial sequence	93.359
7088979dee31d4e935390d8ed6e36e35	923.5	0.119017	0.127363	17.3099	8.76056	0.000651761	0.391057	TACGGAGGATGCGAGCGTTATCCGGATTTATTGGGTTTAAAGGGTGCGTAGGCGGTTTATTAAGTTAGTGGTTAAATATTTGAGCTAAACTCAATTGTGCCATTAATACTGGTAAACTGGAGTACAGACGAGGTAGGCGGAATAAGTTAAGTAGCGGTGAAATGCATAGATATAACTTAGAACTCCGATAGCGAAGGCAGCTTACCAGACTGTAACTGACGCTGATGCACGAGAGCGTGGGTAGCGAACAGG	Bacteria	Bacteroidetes	Bacteroidia	Bacteroidales	Porphyromonadaceae	Odoribacter	splanchnicus	Bacteroidales.Porphyromonadaceae.Odoribacter.splanchnicus.7088	Odoribacter splanchnicus strain DSM 220712 16S ribosomal RNA, partial sequence	100
cdf8aa2443d6096d12e411821f54c967	345	0.123639	-0.186304	4.52113	5.8169	0.000258451	0.397224	TACGTAGGGGGCAAGCGTTGTCCGGAATGATTGGGCGTAAAGGGCGCGTAGGCGGCCAACTAAGTCTGGAGTGAAAGTCCTGCTTTTAAGGTGGGAATTGCTTTGGAAACTGGATGGCTTGAGTGCAGGAGAGGTAAGCGGAATTCCCGGTGTAGCGGTGAAATGCGTAGAGATCGGGAGGAACACCAGTGGCGAAGGCGGCTTACTGGACTGTAACTGACGCTGAGGCGCGAAAGTGTGGGGAGCAAACAGG	Bacteria	Firmicutes	NA	NA	NA	NA	NA	NA.NA.NA.NA.cdf8	Novibacillus thermophilus strain SG-1 16S ribosomal RNA, partial sequence	87.795
c87fffc25d9ef5a205aa70078f47f700	181.5	0.125034	-0.14324	2.46479	3.50704	0.000149296	0.397224	TACGTAGGGGGCGAGCGTTGTCCGGAATGATTGGGCGTAAAGGGCGTGTAGGCGGCTTTATAAGTCTGGAGTGAAAGTCCTGTTTTCAAGATGGGAATTGCTTTGGATACTGTAGGGCTTGAGTGCAGGAGAGGTTATCGGAATTCCCGGTGTAGCGGTGAAATGCGTAGAGATCGGGAGGAACACCAGTGGCGAAGGCGGGTAACTGGACTGCAACTGACGCTGAGGCGCGAAAGTGTGGGGAGCAAACAGG	Bacteria	Firmicutes	NA	NA	NA	NA	NA	NA.NA.NA.NA.c87f	Novibacillus thermophilus strain SG-1 16S ribosomal RNA, partial sequence	86.614
35fe959567339e118a946c6dce21d834	610	0.12509	-0.277115	19.3944	33.8591	0.00133134	0.397224	TACGTAGGTGGCAAGCGTTGTCCGGATTTACTGGGTGTAAAGGGCGTGTAGGCGGAGAAGCAAGTCAGAAGTGAAATCCATGGGCTTAACCCATGAACTGCTTTTGAAACTGTTTCCCTTGAGTATCGGAGAGGCAGGCGGAATTCCTAGTGTAGCGGTGAAATGCGTAGATATTAGGAGGAACACCAGTGGCGAAGGCGGCCTGCTGGACGACAACTGACGCTGAGGCGCGAAAGCGTGGGGAGCAAACAGG	Bacteria	Firmicutes	Clostridia	Clostridiales	Ruminococcaceae	Sporobacter	NA	Clostridiales.Ruminococcaceae.Sporobacter.NA.35fe	Sporobacter termitidis strain SYR 16S ribosomal RNA, partial sequence	93.307
f4016d9b25698f1d11707d9d03fec129	169.5	0.125829	-0.112946	1.26761	1.84507	7.78169e-05	0.397224	TACGTAGGGGGCAAGCGTTATCCGGATTTACTGGGTGTAAAGGGAGCGTAGGCGGTTTGGCAAGTCAGAAGTGAAAGCCCAAGGCTTAACCATGGGACTGCTTTTGAAACTGTCAGACTAGATTGCAGGAGAGGTAAGTGGAATTCCTGGTGTAGCGGTGAAATGCGTAGATATCAGGAGGAACACCGGTGGCGAAGGCGGCTTACTGGACTGTAAATGACGCTGAGGCTCGAAAGCGTGGGGAGCAAACAGG	Bacteria	Firmicutes	Clostridia	Clostridiales	Lachnospiraceae	Anaerosporobacter	NA	Clostridiales.Lachnospiraceae.Anaerosporobacter.NA.f401	Anaerosporobacter mobilis strain IMSNU 40011 16S ribosomal RNA gene, partial sequence	94.466
e40fb79545f8bf0e346c5688b0ee7a49	1085.5	0.129996	0.20447	12.662	7.39437	0.000501409	0.40597	TACGTAGGTGGCAAGCGTTGTCCGGATTTACTGGGTGTAAAGGGCGTGCAGCCGGGCCGGCAAGTCAGATGTGAAATCTGGAGGCTTAACCTCCAAACTGCATTTGAAACTGTAGGTCTTGAGTACCGGAGAGGTTATCGGAATTCCTTGTGTAGCGGTGAAATGCGTAGATATAAGGAAGAACACCAGTGGCGAAGGCGGATAACTGGACGGCAACTGACGGTGAGGCGCGAAAGCGTGGGGAGCAAACAGG	Bacteria	Firmicutes	Clostridia	Clostridiales	Ruminococcaceae	Oscillibacter	NA	Clostridiales.Ruminococcaceae.Oscillibacter.NA.e40f	Oscillibacter ruminantium strain GH1 16S ribosomal RNA gene, partial sequence	95.257
6a1c3a644d10d7460d2240e571de6f6f	1460	0.131121	0.100357	280.958	166.704	0.0111915	0.40597	TACGGAGGATCCGAGCGTTATCCGGATTTATTGGGTTTAAAGGGAGCGTAGATGGATGTTTAAGTCAGTTGTGAAAGTTTGCGGCTCAACCGTAAAATTGCAGTTGATACTGGATATCTTGAGTGCAGTTGAGGCAGGCGGAATTCGTGGTGTAGCGGTGAAATGCTTAGATATCACGAAGAACTCCGATTGCGAAGGCAGCCTGCTAAGCTGCAACTGACATTGAGGCTCGAAAGTGTGGGTATCAAACAGG	Bacteria	Bacteroidetes	Bacteroidia	Bacteroidales	Bacteroidaceae	Bacteroides	NA	Bacteroidales.Bacteroidaceae.Bacteroides.NA.6a1c	Bacteroides vulgatus strain ATCC 8482 16S ribosomal RNA, partial sequence	100
5f7e9cd09bac4c9d75f82d68bdb65137	364	0.135766	0.0811313	1.30986	0.647887	4.89437e-05	0.416348	TACGTAGGTGGCAAGCGTTGTCCGGATTTATTGGGCGTAAAGCGAGCGCAGGCGGTTCCTTAAGTCTGATGTGAAAGCCCCCGGCTCAACCGGGGAGGGTCATTGGAAACTGGGGAACTTGAGTGCAGAAGAGGAGAGTGGAATTCCATGTGTAGCGGTGAAATGCGTAGATATATGGAGGAACACCAGTGGCGAAGGCGACTCTCTGGTCTGTAACTGACGCTGAGGCTCGAAAGCGTGGGTAGCAAACAGG	Bacteria	Firmicutes	Bacilli	Lactobacillales	Carnobacteriaceae	Granulicatella	NA	Lactobacillales.Carnobacteriaceae.Granulicatella.NA.5f7e	Granulicatella adiacens strain GIFU 12706 16S ribosomal RNA, partial sequence	99.605
0984229592b0dcf7f5325cb7f9ac0aa8	299	0.137637	-0.260381	10.8451	13	0.000596127	0.418104	TACGTATGGAGCAAGCGTTATCCGGATTTACTGGGTGTAAAGGGAGTGTAGGTGGCCATGCAAGTCAGAAGTGAAAATCCGGGGCTCAACCCCGGAACTGCTTTTGAAACTGTAAGGCTAGAGTGCAGGAGGGGTGAGTGGAATTCCTAGTGTAGCGGTGAAATGCGTAGATATTAGGAGGAACACCAGTGGCGAAGGCGGCTCACTGGACTGTAACTGACACTGAGGCTCGAAAGCGTGGGGAGCAAACAGG	Bacteria	Firmicutes	Clostridia	Clostridiales	Lachnospiraceae	NA	NA	Clostridiales.Lachnospiraceae.NA.NA.0984	[Eubacterium] eligens strain ATCC 27750 16S ribosomal RNA, partial sequence	99.605
719dd8fcd3c4186fb44128ccada1b1a5	1375.5	0.13957	-0.0222624	72.2676	58.7747	0.00327606	0.419947	TACGTAGGGAGCAAGCGTTATCCGGATTTACTGGGTGTAAAGGGCGCGCAGGCGGGCCGGTAAGTTGGAAGTGAAATCTATGGGCTTAACCCATAAACTGCTTTCAAAACTGCTGGTCTTGAGTGATGGAGAGGCAGGCGGAATTCCGTGTGTAGCGGTGAAATGCGTAGATATACGGAGGAACACCAGTGGCGAAGGCGGCCTGCTGGACATTAACTGACGCTGAGGCGCGAAAGCGTGGGGAGCAAACAGG	Bacteria	Firmicutes	Clostridia	Clostridiales	Ruminococcaceae	Butyricicoccus	NA	Clostridiales.Ruminococcaceae.Butyricicoccus.NA.719d	Butyricicoccus faecihominis strain KS-2 16S ribosomal RNA, partial sequence	99.605
5752c457eb70cdb1ee46ac594ecc68bb	117	0.140852	-0.132051	3.22535	5.02817	0.000206338	0.419947	TACGTAGGGGGCAAGCGTTATCCGGATTTACTGGGTGTAAAGGGTGCGTAGGTGGCAAGGCAAGTCAGATGTGAAAGCCCGGGGCTCAACCCCGGTATTGCATTTGAAACTGTTTAGCTAGAGTGCAGGAGAGGTAAGTGGAATTCCTAGTGTAGCGGTGAAATGCGTAGATATTAGGAGGAACACCAGTGGCGAAGGCGGCTTACTGGACTGTAACTGACACTGAGGCACGAAAGCGTGGGGAGCAAACAGG	Bacteria	Firmicutes	Clostridia	Clostridiales	Lachnospiraceae	NA	NA	Clostridiales.Lachnospiraceae.NA.NA.5752	Herbinix luporum strain SD1D 16S ribosomal RNA, partial sequence	97.233
5736cb3bbd27434fb73299ba6f668cae	1183.5	0.146663	0.137353	41.0704	26.3662	0.00168592	0.43326	TACGTAGGGAGCAAGCGTTATCCGGATTTACTGGGTGTAAAGGGCGCGCAGGCGGGCCGGCAAGTTGGAAGTGAAATCTATGGGCTTAACCCATAAACTGCTTTCAAAACTGCTGGTCTTGAGTGATGGAGAGGCAGGCGGAATTCCGTGTGTAGCGGTGAAATGCGTAGATATACGGAGGAACACCAGTGGCGAAGGCGGCCTGCTGGACATTAACTGACGCTGAGGCGCGAAAGCGTGGGGAGCAAACAGG	Bacteria	Firmicutes	Clostridia	Clostridiales	Ruminococcaceae	Butyricicoccus	NA	Clostridiales.Ruminococcaceae.Butyricicoccus.NA.5736	Butyricicoccus faecihominis strain KS-2 16S ribosomal RNA, partial sequence	100
84663128f2603f6c83c16668baded95c	336	0.150851	-0.0357293	20.3662	27.3944	0.00119401	0.436934	TACGTAGGGGGCAAGCGTTATCCGGATTTACTGGGTGTAAAGGGAGCGTAGACGGTTTTGCAAGTCTGAAGTGAAAGCCCGGGGCTTAACCCCGGGACTGCTTTGGAAACTGTAGAACTAGAGTGCAGGAGAGGTAAGTGGAATTCCTAGTGTAGCGGTGAAATGCGTAGATATTAGGAGGAACACCAGTGGCGAAGGCGGCTTACTGGACTGTAACTGACGTTGAGGCTCGAAAGCGTGGGGAGCAAACAGG	Bacteria	Firmicutes	Clostridia	Clostridiales	Lachnospiraceae	Clostridium_XlVa	NA	Clostridiales.Lachnospiraceae.Clostridium_XlVa.NA.8466	Bacteroides xylanolyticus strain X5-1 16S ribosomal RNA gene, partial sequence	98.419
7fe0e2adda3c1593db38d613486f5243	354	0.152981	-0.210711	48.9014	67.1127	0.00290035	0.436934	TACGTAGGGGGCGAGCGTTGTCCGGATTCATTGGGCGTAAAGCGCGCGTAGGCGGCCCGGCAGGTCGGGGGTGAAAACACGGGGCCCAACCCCGTGCCTGCCCCCGAAACCGCCGGGCTCGAGTCCCGCAGGGGATGGCGGAACTCCCGGTGTAGCGGTGGAATGCGCAGATATCGGGAGGAACACCGGTGGCGAAGGCGGCCATCTGGGCGGGCACTGACGCTGAGGCGCGAGAGCCGGGGGAGCGAACAGG	Bacteria	Actinobacteria	Actinobacteria	Coriobacteriales	Coriobacteriaceae	Collinsella	NA	Coriobacteriales.Coriobacteriaceae.Collinsella.NA.7fe0	Enorma phocaeensis strain Marseille-P3242 16S ribosomal RNA, partial sequence	90.119
d7a1eaaecabb1b754c6fb90677ce1333	671	0.153136	-0.289201	44.3239	52.4648	0.00241972	0.436934	TACGTAGGTGGCAAGCGTTATCCGGATTTACTGGGTGTAAAGGGCGTGTAGGCGGGAGTGCAAGTCAGATGTGAAAATTATGGGCTCAACCCATAACCTGCATTTGAAACTGTACTTCTTGAGTACTGGAGAGGCAGGCGGAATTCCGTGTGTAGCGGTGAAATGCGTAGATATACGGAGGAACACCAGTGGCGAAGGCGGCCTGCTGGACAGCAACTGACGCTGAGGCGCGAAAGCGTGGGGAGCAAACAGG	Bacteria	Firmicutes	Clostridia	Clostridiales	Ruminococcaceae	Intestinimonas	NA	Clostridiales.Ruminococcaceae.Intestinimonas.NA.d7a1	Intestinimonas butyriciproducens strain SRB-521-5-I 16S ribosomal RNA gene, partial sequence	96.838
d5f5f033aff833ca30f150ecb734aa8b	241.5	0.153334	-0.279893	27.0563	63.7606	0.00227042	0.436934	AACGTAGGTCACAAGCGTTGTCCGGAATTACTGGGTGTAAAGGGAGCGCAGGCGGGCGATCAAGTTGGAAGTGAAATCCATGGGCTCAACCCATGAACTGCTTTCAAAACTGATTGTCTTGAGTAGTGCAGAGGTAGGCGGAATTCCCGGTGTAGCGGTGGAATGCGTAGATATCGGGAGGAACACCAGTGGCGAAGGCGGCCTACTGGGCACCAACTGACGCTGAGGCTCGAAAGTGTGGGTAGCAAACAGG	Bacteria	Firmicutes	Clostridia	Clostridiales	Ruminococcaceae	Faecalibacterium	prausnitzii	Clostridiales.Ruminococcaceae.Faecalibacterium.prausnitzii.d5f5	Faecalibacterium prausnitzii strain ATCC 27768 16S ribosomal RNA gene, partial sequence	97.628
f70c706b46edbac642f4b44b3f338021	257.5	0.158972	-0.134148	18.7887	39.7606	0.00146373	0.449026	TACGTATGGTGCAAGCGTTATCCGGATTTACTGGGTGTAAAGGGAGCGTAGACGGAGTGGCAAGTCTGATGTGAAAACCCGGGGCTCAACCCCGGGACTGCATTGGAAACTGTCAATCTGGAGTACCGGAGAGGTAAGCGGAATTCCTAGTGTAGCGGTGAAATGCGTAGATATTAGGAGGAACACCAGTGGCGAAGGCGGCTTACTGGACGGTAACTGACGTTGAGGCTCGAAAGCGTGGGGAGCAAACAGG	Bacteria	Firmicutes	Clostridia	Clostridiales	Lachnospiraceae	Ruminococcus2	NA	Clostridiales.Lachnospiraceae.Ruminococcus2.NA.f70c	Ruminococcus faecis strain Eg2 16S ribosomal RNA gene, partial sequence	99.605
527d4d56052dd1486c36a9402f462702	189	0.163493	-0.119027	5.67606	5.43662	0.000277817	0.45778	TACGTAGGGAGCAAGCGTTATCCGGATTTATTGGGCGTAAAGCGCGCGTAGGCGGCTTGTTAAGCAAGATCTCAAATCTGGGGGCTCAACCTCCAGCCGGATTTTGAACTGGCAGGCTCGAGTTTGGTAGAGGAAAGTGGAATTCCCAGTGTAGCGGTGAAATGCGCAGATATTGGGAAGAACACCGATGGCGAAGGCAGCTTTCTGGGCCATAACTGACGCTGAGGTGCGAAAGCTAGGGGAGCAAACAGG	Bacteria	Actinobacteria	Actinobacteria	Coriobacteriales	Coriobacteriaceae	NA	NA	Coriobacteriales.Coriobacteriaceae.NA.NA.527d	Raoultibacter timonensis strain Marseille-P3277 16S ribosomal RNA, partial sequence	93.651
847151096664f9f6d2966f5a920aa4aa	379	0.166832	0.136345	35.1268	19.6901	0.00137042	0.463102	TACGGAGGATCCGAGCGTTATCCGGATTTATTGGGTTTAAAGGGAGCGTAGGTGGATTGTTAAGTCAGTTGTGAAAGTTTGCGGCTCAACCGTAAAATTGCAGTTGAAACTGGCAGTCTTGAGTACAGTAGAGGTGGGCGGAATTCGTGGTGTAGCGGTGAAATGCTTAGATATCACGAAGAACTCCGATTGCGAAGGCAGCTCACTAGACTGTCACTGACACTGATGCTCGAAAGTGTGGGTATCAAACAGG	Bacteria	Bacteroidetes	Bacteroidia	Bacteroidales	Bacteroidaceae	Bacteroides	ovatus	Bacteroidales.Bacteroidaceae.Bacteroides.ovatus.8471	Bacteroides ovatus strain JCM 5824 16S ribosomal RNA gene, partial sequence	99.605
19efee14e623c38504e0d85563ffb50f	142	0.16906	-0.172432	14.5915	19.9718	0.000864085	0.465275	TACGGAAGGTCCGGGCGTTATCCGGATTTATTGGGTTTAAAGGGAGCGTAGGCCGTCTGTTAAGCGTGTTGTGAAATGTCGGGGCTCAACCTGGGCATTGCAGCGCGAACTGGCAGACTTGAGTGTACAGGAAGTAGGCGGAATTCGTCGTGTAGCGGTGAAATGCTTAGATATGACGAAGAACTCCGATTGCGAAGGCAGCCTGCTGTAGTGCAACTGACGCTGAAGCTCGAAAGCGTGGGTATCGAACAGG	Bacteria	Bacteroidetes	Bacteroidia	Bacteroidales	Prevotellaceae	Prevotella	NA	Bacteroidales.Prevotellaceae.Prevotella.NA.19ef	Prevotella stercorea strain CB35 16S ribosomal RNA gene, partial sequence	97.628
374e29b27c5dcab6bcabeaa22757782b	359	0.171263	-0.292503	19.338	31.169	0.00126268	0.467345	AACGTAGGGTGCAAGCGTTGTCCGGAATTACTGGGTGTAAAGGGAGCGCAGGCGGACCGGCAAGTTGGAAGTGAAATCCATGGGCTCAACCCGTGAATTGCTTTCAAAACTGCTGGCCTTGAGTAGTGCAGAGGTAGGTGGAATTCCCGGTGTAGCGGTGGAATGCGTAGATATCGGGAGGAACACCAGTGGCGAAGGCGACCTACTGGGCACCAACTGACGCTGAGGCTCGAAAGCATGGGTAGCAAACAGG	Bacteria	Firmicutes	Clostridia	Clostridiales	Ruminococcaceae	NA	NA	Clostridiales.Ruminococcaceae.NA.NA.374e	Subdoligranulum variabile strain BI 114 16S ribosomal RNA gene, partial sequence	98.814
5a3f8f8c8556408900b78c42b91093a7	456	0.178114	-0.237446	15.2113	22.493	0.000942606	0.481955	TACGTAGGTGGCGAGCGTTGTCCGGATTTACTGGGCGTAAAGGGAGCGTAGGCGGACTTTTAAGTGAGATGTGAAATACCCGGGCTCAACTTGGGTGCTGCATTTCAAACTGGAAGTCTAGAGTGCAGGAGAGGAGAATGGAATTCCTAGTGTAGCGGTGAAATGCGTAGAGATTAGGAAGAACACCAGTGGCGAAGGCGATTCTCTGGACTGTAACTGACGCTGAGGCTCGAAAGCGTGGGGAGCAAACAGG	Bacteria	Firmicutes	Clostridia	Clostridiales	Clostridiaceae_1	Clostridium_sensu_stricto	NA	Clostridiales.Clostridiaceae_1.Clostridium_sensu_stricto.NA.5a3f	Clostridium saudiense strain JCC 16S ribosomal RNA, partial sequence	100
0319d191bd80294ef7caebac74b1ace8	380.5	0.184244	-0.149052	19.0141	15.2254	0.000855986	0.488406	TACGTAGGGGGCAAGCGTTATCCGGATTTACTGGGTGTAAAGGGAGCGCAGGCGGTGCGGCAAGTCAGATGTGAAAACCCGGGGCTCAACCCCGGGACTGCATTTGAAACTGTCGGACTAGAGTGCCGGAGAGGTAAGTGGAATTCCTAGTGTAGCGGTGAAATGCGTAGATATTAGGAGGAACACCAGTGGCGAAGGCGGCTTACTGGACGGTAACTGACGCTGAGGCTCGAAAGCGTGGGGAGCAAACAGG	Bacteria	Firmicutes	Clostridia	Clostridiales	Lachnospiraceae	NA	NA	Clostridiales.Lachnospiraceae.NA.NA.0319	Anaerotaenia torta strain FH052 16S ribosomal RNA, partial sequence	96.443
558c8cca432023639dacb408863204b4	206	0.187097	-0.186908	6.09859	10.7465	0.000421127	0.488406	TACGTAGGGGGCAAGCGTTATCCGGATTTACTGGGTGTAAAGGGAGCGTAGACGGCAAGGCAAGTCTGAAGTGAAAGCCCGGTGCTTAACGCCGGGACTGCTTTGGAAACTGTTTGGCTGGAGTGCCGGAGAGGTAAGCGGAATTCCTAGTGTAGCGGTGAAATGCGTAGATATTAGGAAGAACACCAGTGGCGAAGGCGGCTTACTGGACGGTAACTGACGTTGAGGCTCGAAAGCGTGGGGAGCAAACAGG	Bacteria	Firmicutes	Clostridia	Clostridiales	Lachnospiraceae	NA	NA	Clostridiales.Lachnospiraceae.NA.NA.558c	Fusicatenibacter saccharivorans strain HT03-11 16S ribosomal RNA gene, partial sequence	96.443
088c0a1ed8d1a0734e90b3da6b9c504b	788.5	0.187455	-0.334689	35.9577	35.6338	0.00178979	0.488406	TACGTAGGTGGCAAGCGTTGTCCGGATTTACTGGGTGTAAAGGGCGTGCAGCCGGGAATGCAAGTCAGATGTGAAATCCATGGGCTTAACCCATGAACTGCATTTGAAACTGTATTTCTTGAGTACTGGAGAGGCAATCGGAATTCCTAGTGTAGCGGTGAAATGCGTAGATATTAGGAGGAACACCAGTGGCGAAGGCGGATTGCTGGACAGCAACTGACGGTGAGGCGCGAAAGTGTGGGGAGCAAACAGG	Bacteria	Firmicutes	Clostridia	Clostridiales	Ruminococcaceae	NA	NA	Clostridiales.Ruminococcaceae.NA.NA.088c	Flintibacter butyricus strain BLS21 16S ribosomal RNA, partial sequence	93.281
61cb6ba47f823bc3378c16ca8c898151	363.5	0.189062	-0.178469	25.9437	29.8028	0.00139366	0.488406	TACGGAGGGTGCAAGCGTTAATCGGAATCACTGGGCGTAAAGCGCACGTAGGCTGTTATGTAAGTCAGGGGTGAAATCCCACGGCTCAACCGTGGAACTGCCCTTGATACTGCACGACTTGAATCCGGGAGAGGGTGGCGGAATTCCAGGTGTAGGAGTGAAATCCGTAGATATCTGGAGGAACATCAGTGGCGAAGGCGGCCACCTGGACCGGTATTGACGCTGAGGTGCGAAAGCGTGGGGAGCAAACAGG	Bacteria	Proteobacteria	Deltaproteobacteria	Desulfovibrionales	Desulfovibrionaceae	Desulfovibrio	NA	Desulfovibrionales.Desulfovibrionaceae.Desulfovibrio.NA.61cb	Desulfovibrio piger strain ATCC 29098 16S ribosomal RNA, partial sequence	99.209
ed7d47f79f47dc6d56194f4b24acf14c	816.5	0.189839	-0.364614	97.9578	138.817	0.00591937	0.488406	AACGTAGGTCACAAGCGTTGTCCGGAATTACTGGGTGTAAAGGGAGCGCAGGCGGGAGAACAAGTTGGAAGTGAAATCCATGGGCTCAACCCATGAACTGCTTTCAAAACTGTTTTTCTTGAGTAGTGCAGAGGTAGGCGGAATTCCCGGTGTAGCGGTGGAATGCGTAGATATCGGGAGGAACACCAGTGGCGAAGGCGGCCTACTGGGCACCAACTGACGCTGAGGCTCGAAAGTGTGGGTAGCAAACAGG	Bacteria	Firmicutes	Clostridia	Clostridiales	Ruminococcaceae	Faecalibacterium	prausnitzii	Clostridiales.Ruminococcaceae.Faecalibacterium.prausnitzii.ed7d	Faecalibacterium prausnitzii strain ATCC 27768 16S ribosomal RNA gene, partial sequence	98.814
8ddfbd106b37bf9ed1bb08618694f0a9	364	0.191111	-0.236426	41.6901	53.0986	0.00236972	0.488406	TACGTAGGGGGCAAGCGTTATCCGGAATTATTGGGCGTAAAGAGTGCGTAGGTGGTTATCTAAGCGTAAGGTTTAAGCGTGCAGCTCAACTGCATCTCGCCTTGCGAACTGGACTACTTGAGTGCAGGAGGGGAAAGCGGAATTCCTAGTGTAGCGGTGAAATGCGTAGATATTAGGAGGAACACCAGCGGCGAAGGCGGCTTTCTGGACTGTAACTGACACTGAGGCACGAAAGCGTGGGGAGCAAACAGG	Bacteria	Firmicutes	Clostridia	Clostridiales	Clostridiales_Incertae_Sedis_XIII	Mogibacterium	NA	Clostridiales.Clostridiales_Incertae_Sedis_XIII.Mogibacterium.NA.8ddf	Mogibacterium neglectum strain P9a-h 16S ribosomal RNA gene, partial sequence	94.048
664771c2362ebff99ea1ab285d81b7ce	145	0.191115	-0.0860911	1.50704	2.35211	9.64789e-05	0.488406	TACGTAGGTGGCGAGCGTTATCCGGAATTATTGGGCGTAAAGGGTGCGTAGGCGGCCTTTTAAGTTTGTGGTGAAAGCGTGGGGCTCAACCCCATACAGCCATAGATACTGGGAGGCTAGAGTACTGGAGAGGGTAGTGGAATTCCATGTGTAGCGGTAAAATGCGTAGATATATGGAGGAACACCGGTGGCGAAGGCGGCTACCTAGCCAGAGACTGACGCTGAGGCACGAAAGCGTGGGGAGCAAATAGG	Bacteria	Firmicutes	Erysipelotrichia	Erysipelotrichales	Erysipelotrichaceae	Bulleidia	NA	Erysipelotrichales.Erysipelotrichaceae.Bulleidia.NA.6647	Bulleidia extructa strain W1219 16S ribosomal RNA gene, partial sequence	92.063
103218a26a304faa59641a3187094f78	265.5	0.19754	-0.152441	2.57747	3.71831	0.000157394	0.497192	TACGGAAGGTCCGGGCGTTATCCGGATTCATTGGGCGTAAAGCGCGCGTAGGCGGCCCGGCAGGCCGGGGGTCGAAGCGGGGGGCTCAACCCCCCGAAGCCCCCGGAACCTCCGCGGCTTGGGTCCGGTAGGGGAGGGTGGAACACCCGGTGTAGCGGTGGAATGCGCAGATATCGGGTGGAACACCGGTGGCGAAGGCGGCCCTCTGGGCCGAGACCGACGCTGAGGCGCGAAAGCTGGGGGAGCGAACAGG	Bacteria	Actinobacteria	Actinobacteria	Coriobacteriales	Coriobacteriaceae	Collinsella	NA	Coriobacteriales.Coriobacteriaceae.Collinsella.NA.1032	Collinsella aerofaciens strain JCM 10188 16S ribosomal RNA gene, partial sequence	99.587
dc16f580a2a20b676485e90d9edbbbd9	770.5	0.199127	0.0610606	81.1549	43.0141	0.00310422	0.497192	TACGTAGGGGGCAAGCGTTATCCGGATTTACTGGGTGTAAAGGGAGCGCAGGCGGTGCGGCAAGTCTGATGTGAAAGCCCGGGGCTCAACCCCGGGACTGCATTGGAAACTGTCGTACTTGAGTATCGGAGAGGTAAGTGGAATTCCTAGTGTAGCGGTGAAATGCGTAGATATTAGGAGGAACACCAGTGGCGAAGGCGGCTTACTGGACGATAACTGACGCTGAGGCTCGAAAGCGTGGGGAGCAAACAGG	Bacteria	Firmicutes	Clostridia	Clostridiales	Lachnospiraceae	Roseburia	NA	Clostridiales.Lachnospiraceae.Roseburia.NA.dc16	Roseburia faecis strain M72/1 16S ribosomal RNA gene, partial sequence	97.628
eda6e1c9645b49eb8bff61194624d56e	403	0.199185	-0.172377	11.1549	25.2253	0.000909507	0.497192	TACGTAGGGGGCAAGCGTTATCCGGATTTACTGGGTGTAAAGGGAGCGTAGACGGAGAGGCAAGTCTGATGTGAAAACCCGGGGCTCAACCCCGGGACTGCATTGGAAACTGTTTTTCTAGAGTGTCGGAGAGGTAAGCGGAATTCCTAGTGTAGCGGTGAAATGCGTAGATATTAGGAGGAACACCAGTGGCGAAGGCGGCTTACTGGACGATGACTGACGTTGAGGCTCGAAAGCGTGGGGAGCAAACAGG	Bacteria	Firmicutes	Clostridia	Clostridiales	Lachnospiraceae	Clostridium_XlVa	NA	Clostridiales.Lachnospiraceae.Clostridium_XlVa.NA.eda6	[Clostridium] glycyrrhizinilyticum strain ZM35 16S ribosomal RNA, partial sequence	98.814
35647c643524b47f5e9ed5562315b741	1157.5	0.204387	0.100318	28.3803	15.1972	0.00108944	0.50625	TACGTAGGGGGCAAGCGTTATCCGGATTTACTGGGTGTAAAGGGAGCGTAGACGGCATTGCAAGCCAGATGTGAAAGCCCGGGGCTCAACCCCGGGACTGCATTTGGAACTGTAGAGCTAGAGTGTCGGAGAGGCAAGTGGAATTCCTAGTGTAGCGGTGAAATGCGTAGATATTAGGAGGAACACCAGTGGCGAAGGCGGCTTGCTGGACGATGACTGACGTTGAGGCTCGAAAGCGTGGGGAGCAAACAGG	Bacteria	Firmicutes	Clostridia	Clostridiales	Lachnospiraceae	Dorea	NA	Clostridiales.Lachnospiraceae.Dorea.NA.3564	Dorea longicatena strain 111-35 16S ribosomal RNA gene, partial sequence	98.031
508147260ac3b9b40d2c242365b97882	937	0.206901	-0.210332	18.493	22.2253	0.00101796	0.508565	TACGTAGGGGGCAAGCGTTATCCGGAATTATTGGGCGTAAAGAGTACGTAGGTGGTTTTCTAAGCACGGGGTTTAAGGCAATGGCTTAACCATTGTTCGCCTTGTGAACTGGAAGACTTGAGTGCAGGAGAGGAAAGCGGAATTCCTAGTGTAGCGGTGAAATGCGTAGATATTAGGAGGAACACCAGTGGCGAAGGCGGCTTTCTGGACTGTAACTGACACTGAGGTACGAAAGCGTGGGGAGCAAACAGG	Bacteria	Firmicutes	Clostridia	Clostridiales	NA	NA	NA	Clostridiales.NA.NA.NA.5081	Ihubacter massiliensis strain Marseille-P2843 16S ribosomal RNA, partial sequence	94.841
9a579bd4a10b95d2f135e0228b7433ec	457.5	0.21087	0.157545	11.7183	8.84507	0.000514085	0.512023	TACGTAGGGGGCAAGCGTTATCCGGAATTACTGGGTGTAAAGGGTGCGTAGGTGGTATGGCAAGTCAGAAGTGAAAACCCAGGGCTTAACTCTGGGACTGCTTTTGAAACTGTCAGACTGGAGTGCAGGAGAGGTAAGCGGAATTCCTAGTGTAGCGGTGAAATGCGTAGATATTAGGAGGAACACCAGTGGCGAAGGCGGCTTACTGGACGGTAACTGACGTTGAGGCTCGAAAGCGTGGGGAGCAAACAGG	Bacteria	Firmicutes	Clostridia	Clostridiales	Lachnospiraceae	Anaerostipes	NA	Clostridiales.Lachnospiraceae.Anaerostipes.NA.9a57	Anaerostipes hadrus strain DSM 3319 16S ribosomal RNA, partial sequence	97.628
08b190cd00e945e8d59cd2cacfa74203	196.5	0.211488	-0.133173	4.70423	8.43662	0.000328521	0.512023	TACGTAGGGGGCAAGCGTTATCCGGAATTATTGGGCGTAAAGAGTACGTAGGTGGTTTCCTAAGCACAGGGTTTAAGGCTAAGGCTCAACCATAGTTCGCCCTGTGAACTGGGAGACTTGAGTGCAGGAGAGGAAAGCGGAATTCCTAGTGTAGCGGTGAAATGCGTAGATATTAGGAGGAACACCAGTGGCGAAGGCGGCTTTCTGGACTGTAACTGACACTGAGGTACGAAAGCGTGGGGAGCAAACAGG	Bacteria	Firmicutes	Clostridia	Clostridiales	NA	NA	NA	Clostridiales.NA.NA.NA.08b1	Ihubacter massiliensis strain Marseille-P2843 16S ribosomal RNA, partial sequence	95.635
22c4c623d824a5b12dad1517ef60a8c3	552.5	0.213812	-0.334252	67.0563	73.8028	0.00352148	0.513787	TACGTAGGTGGCGAGCGTTATCCGGAATGATTGGGCGTAAAGGGTGCGTAGGTGGCAGAACAAGTCTGGAGTAAAAGGTATGGGCTCAACCCGTACTGGCTCTGGAAACTGTTCAGCTAGAGAACAGAAGAGGACGGCGGAACTCCATGTGTAGCGGTAAAATGCGTAGATATATGGAAGAACACCGGTGGCGAAGGCGGCCGTCTGGTCTGTTGCTGACACTGAAGCACGAAAGCGTGGGGAGCAAATAGG	Bacteria	Firmicutes	Erysipelotrichia	Erysipelotrichales	Erysipelotrichaceae	Holdemanella	biformis	Erysipelotrichales.Erysipelotrichaceae.Holdemanella.biformis.22c4	Holdemanella biformis strain DSM 3989 16S ribosomal RNA, partial sequence	99.603
bdd9bbcf5a1841205fef09f8ae97afa1	971	0.217075	-0.310964	64.6761	53.9859	0.00296655	0.517764	TACGTAGGGAGCAAGCGTTGTCCGGATTTACTGGGTGTAAAGGGTGCGTAGGCGGATTGGCAAGTCAGAAGTGAAATCCATGGGCTTAACCCATGAACTGCTTTTGAAACTGTTAGTCTTGAGTGAAGTAGAGGTAGGCGGAATTCCCGGTGTAGCGGTGAAATGCGTAGAGATCGGGAGGAACACCAGTGGCGAAGGCGGCCTACTGGGCTTTAACTGACGCTGAGGCACGAAAGTGTGGGTAGCAAACAGG	Bacteria	Firmicutes	Clostridia	Clostridiales	Ruminococcaceae	Clostridium_IV	NA	Clostridiales.Ruminococcaceae.Clostridium_IV.NA.bdd9	Acutalibacter muris strain KB18 16S ribosomal RNA, partial sequence	96.85
0026c04788883bb6a69f54c50fd91c24	885	0.22038	-0.0871525	12.0845	15.6338	0.000692958	0.517885	TACGTAGGGGGCAAGCGTTATCCGGATTTACTGGGTGTAAAGGGAGCGTAGACGGCTTTGCAAGTCTGACGTGAAACTCCGGGGCTCAACTCCGGAACTGCGTTGGAAACTGTAAGGCTTGAGTGCCGGAGAGGTAAGCGGAATTCCTAGTGTAGCGGTGAAATGCGTAGATATTAGGAGGAACACCAGTGGCGAAGGCGGCTTACTGGACGGCAACTGACGTTGAGGCTCGAAAGCGTGGGGAGCAAACAGG	Bacteria	Firmicutes	Clostridia	Clostridiales	Lachnospiraceae	NA	NA	Clostridiales.Lachnospiraceae.NA.NA.0026	[Clostridium] hathewayi strain 1313 16S ribosomal RNA gene, partial sequence	94.466
ec85f05dfe8056516ddbdaf2eed4f02a	116.5	0.222392	-0.121507	2.94366	5.35211	0.000207394	0.517885	TACGGGGGATGCGAGCGTTATCCGGATTCATTGGGTTTAAAGGGTGCGTAGGCGGCCGAGTAAGTCAGCGGTGAAAGACCGGGGCTCAACCCTGGAAGTGCCGTTGATACTGTTTGGCTGGAATGATCCCGCCGCGGGAGGAATGAGTGGTGTAGCGGTGAAATGCATAGATATCACTCAGAACACCGATTGCGAAGGCATCTCGCGAGGGGTCAATTGACGCTGAGGCACGAAAGCGTGGGGATCGAACAGG	Bacteria	Bacteroidetes	Bacteroidia	Bacteroidales	NA	NA	NA	Bacteroidales.NA.NA.NA.ec85	Pedobacter psychrotolerans strain V5RD 16S ribosomal RNA, partial sequence	83.794
8cb4ee677f9218834d31a171d863eada	478	0.223019	0.0808482	5.92958	3.98591	0.000247887	0.517885	TACGTAGGGGGCAAGCGTTATCCGGATTTACTGGGTGTAAAGGGAGCGCAGGCGGGAAGACAAGTTGGAAGTGAAATCTATGGGCTCAACCCATAAACTGCTTTCAAAACTGTTTTTCTTGAGTAGTGCAGAGGTAGGCGGAATTCCCGGTGTAGCGGTGGAATGCGTAGATATCGGGAGGAACACCAGTGGCGAAGGCGGCCTACTGGGCACCAACTGACGCTGAGGCTCGAAAGTGTGGGTAGCAAACAGG	Bacteria	Firmicutes	Clostridia	Clostridiales	Ruminococcaceae	Faecalibacterium	NA	Clostridiales.Ruminococcaceae.Faecalibacterium.NA.8cb4	Faecalibacterium prausnitzii strain ATCC 27768 16S ribosomal RNA gene, partial sequence	96.825
997efc437e2da8c0529137a20153179c	371.5	0.223559	-0.0782789	3.61972	4.3662	0.000199648	0.517885	TACGTAGGGGGCAAGCGTTATCCGGAATTATTGGGCGTAAAGAGTGCGTAGGTGGTTACCTAAGCAGGGGGTGAAAGGCACTGGCTTAACCAATGTCAGCCCCCTGAACTGGGTACCTTGAGTGCAGGAGAGGAAAGCGGAATTCCTAGTGTAGCGGTGAAATGCGTAGATATTAGGAGGAACACCAGTGGCGAAGGCGGCTTTCTGGACTGTTACTGACACTGAGGCACGAAAGTGTGGGGAGCAAACAGG	Bacteria	Firmicutes	Clostridia	Clostridiales	Clostridiales_Incertae_Sedis_XIII	NA	NA	Clostridiales.Clostridiales_Incertae_Sedis_XIII.NA.NA.997e	Ihubacter massiliensis strain Marseille-P2843 16S ribosomal RNA, partial sequence	93.281
38bc526d4bb7413c975d589e3ea61aed	354.5	0.228969	-0.15427	62.3944	74	0.00340986	0.52005	TACGTAGGTGGCAAGCGTTGTCCGGAATTACTGGGTGTAAAGGGAGCGCAGGCGGGTGATCAAGTCAGCTGTGAAAACTACGGGCTTAACCCGTAGACTGCAGTTGAAACTGTTCATCTTGAGTGAAGTAGAGGTTGGCGGAATTCCGAGTGTAGCGGTGAAATGCGTAGATATTCGGAGGAACACCGGTGGCGAAGGCGGCCAACTGGGCTTTAACTGACGCTGAGGCTCGAAAGTGTGGGGAGCAAACAGG	Bacteria	Firmicutes	Clostridia	Clostridiales	Ruminococcaceae	NA	NA	Clostridiales.Ruminococcaceae.NA.NA.38bc	Eubacterium coprostanoligenes strain HL 16S ribosomal RNA gene, partial sequence	96.838
f203a0634e45ced067dd89ea5b669656	199	0.229345	-0.206295	10.1831	20.3521	0.00076338	0.52005	TACGTAGGTGGCAAGCGTTGTCCGGATTTACTGGGTGTAAAGGGCGTGTAGCCGGGTCGGCAAGTCAGATGTGAAATCCACGGGCTTAACTCGTGAACTGCATTTGAAACTGTTGATCTTGAGTATCGGAGAGGCAATCGGAATTCCTAGTGTAGCGGTGAAATGCGTAGATATTAGGAGGAACACCAGTGGCGAAGGCGGATTGCTGGACGACAACTGACGGTGAGGCGCGAAAGCGTGGGGAGCAAACAGG	Bacteria	Firmicutes	Clostridia	Clostridiales	Ruminococcaceae	NA	NA	Clostridiales.Ruminococcaceae.NA.NA.f203	Oscillibacter ruminantium strain GH1 16S ribosomal RNA gene, partial sequence	92.52
c166bd291497f36568cdc9e99d6a2e32	450	0.230835	-0.164532	4.57747	6.52113	0.000277465	0.52005	TACGTAGGGGGCAAGCGTTATCCGGATTTACTGGGTGTAAAGGGAGCGTAGACGGTCAAGCAAGTCAGAAGTGAAAGGCTGGGGCTCAACCCCGGGACTGCTTTTGAAACTGTTTGACTGGAGTGCTGGAGAGGTAAGCGGAATTCCTAGTGTAGCGGTGAAATGCGTAGATATTAGGAGGAACACCAGTGGCGAAGGCGGCTTACTGGACAGTAACTGACGTTGAGGCTCGAAAGCGTGGGGAGCAAACAGG	Bacteria	Firmicutes	Clostridia	Clostridiales	Lachnospiraceae	NA	NA	Clostridiales.Lachnospiraceae.NA.NA.c166	Hungatella effluvii strain UB-B.2 16S ribosomal RNA, partial sequence	96.047
baac4a4a41e6cc7b07d092470951ee70	192.5	0.231847	0.0835243	4.6338	2	0.000165845	0.52005	TACGGAGGATTCAAGCGTTATCCGGATTTATTGGGTTTAAAGGGTGCGTAGGCGGTTTGATAAGTTAGAGGTGAAATACCGGTGCTTAACACCGGAACTGCCTCTAATACTGTTGAGCTAGAGAGTAGTTGCGGTAGGCGGAATGTATGGTGTAGCGGTGAAATGCTTAGAGATCATACAGAACACCGATTGCGAAGGCAGCTTACCAAACTATATCTGACGTTGAGGCACGAAAGCGTGGGGAGCAAACAGG	Bacteria	Bacteroidetes	Bacteroidia	Bacteroidales	Rikenellaceae	Alistipes	NA	Bacteroidales.Rikenellaceae.Alistipes.NA.baac	Alistipes senegalensis strain JC50 16S ribosomal RNA gene, partial sequence	100
47b139c23fd36dd477ca5b89bcc86f7b	1446	0.233682	-0.0545307	841.704	499.127	0.0335208	0.52005	TACGTATGGTGCAAGCGTTATCCGGATTTACTGGGTGTAAAGGGAGCGCAGGCGGTGCGGCAAGTCTGATGTGAAAGCCCGGGGCTCAACCCCGGTACTGCATTGGAAACTGTCGTACTAGAGTGTCGGAGGGGTAAGCGGAATTCCTAGTGTAGCGGTGAAATGCGTAGATATTAGGAGGAACACCAGTGGCGAAGGCGGCTTACTGGACGATAACTGACGCTGAGGCTCGAAAGCGTGGGGAGCAAACAGG	Bacteria	Firmicutes	Clostridia	Clostridiales	Lachnospiraceae	Roseburia	NA	Clostridiales.Lachnospiraceae.Roseburia.NA.47b1	[Eubacterium] rectale strain ATCC 33656 16S ribosomal RNA, partial sequence	100
201c650fa1c33b861e5adee53ae37d6e	128	0.234184	-0.0976135	2.53521	3.49296	0.000150704	0.52005	TACGTATGGTGCAAGCGTTATCCGGATTTACTGGGTGTAAAGGGAGCGCAGGCGGTCTGGCAAGTCTGATGTGAAAATCCGGGGCTCAACTCCGGAACTGCATTGGAAACTGTCAGACTAGAGTGTCGGAGAGGTAAGTGGAATTCCTAGTGTAGCGGTGAAATGCGTAGATATTAGGAGGAACACCAGTGGCGAAGGCGGCTTACTGGACGATAACTGACGCTGAGGCTCGAAAGCGTGGGGAGCAAACAGG	Bacteria	Firmicutes	Clostridia	Clostridiales	Lachnospiraceae	Roseburia	NA	Clostridiales.Lachnospiraceae.Roseburia.NA.201c	Roseburia hominis strain A2-183 16S ribosomal RNA, partial sequence	96.443
cd46afaf6991074e4e21d56bc2fc945e	150.5	0.238182	-0.150201	40.1831	83.6761	0.00309648	0.525228	TACGGAAGGTCCGGGCGTTATCCGGATTTATTGGGTTTAAAGGGAGCGTAGGCCGGAGATTAAGCGTGTTGTGAAATGTAGAGGCTCAACCTCTGCACTGCAGCGCGAACTGGTCTTCTTGAGTACGCACAACGTGGGCGGAATTCGTGGTGTAGCGGTGAAATGCTTAGATATCACGAAGAACTCCGATTGCGAAGGCAGCTCACGGGAGCGCAACTGACGCTGAAGCTCGAAAGTGCGGGTATCGAACAGG	Bacteria	Bacteroidetes	Bacteroidia	Bacteroidales	Prevotellaceae	Prevotella	NA	Bacteroidales.Prevotellaceae.Prevotella.NA.cd46	Prevotella copri strain JCM 13464 16S ribosomal RNA gene, partial sequence	97.628
e8542261866ca3c1cb7319c16c877d37	475	0.239778	0.121343	30.8451	10.1268	0.0010243	0.525228	TACGTAGGGGGCGAGCGTTATCCGGATTCATTGGGCGTAAAGCGCGCGTAGGCGGCCGCCTAAGCGGAACCTCTAATCCCGGGGCTCAACCTCGGGCCGGGTTCCGGACTGGGCGGCTCGAGTGCGGTAGAGGCAGGCGGAATTCCCGGTGTAGCGGTGGAATGCGCAGATATCGGGAAGAACACCGATGGCGAAGGCAGCCTGCTGGGCCGCCACTGACGCTGAGGCGCGAAAGCTGGGGGAGCGAACAGG	Bacteria	Actinobacteria	Actinobacteria	Coriobacteriales	Coriobacteriaceae	Adlercreutzia	NA	Coriobacteriales.Coriobacteriaceae.Adlercreutzia.NA.e854	Adlercreutzia equolifaciens strain DSM 19450 16S ribosomal RNA, partial sequence	100
ac1eddd2c66ae18d0afdd1d315684c84	785	0.248964	-0.385846	64.7887	71.6761	0.00341162	0.541665	TACGTAGGGGGCGAGCGTTATCCGGAATGATTGGGCGTAAAGCGCGCGCAGGCGGCCGCTCAAGCGGGACCTCTAACCCCGGGGCTCAACCCCGGGCCGGGTCCCGAACTGGGCGGCTCGAGTGCGGTAGGGGAGAGCGGAATTCCAAGTGTAGCGGTGAAATGCGCAGATATTTGGAAGAACACCGATGGCGAAGGCAGCTCTCTGGGCCGTCACTGACGCTGAGGCGCGAAAGCCGGGGGAGCGAACAGG	Bacteria	Actinobacteria	Actinobacteria	Coriobacteriales	Coriobacteriaceae	Enterorhabdus	NA	Coriobacteriales.Coriobacteriaceae.Enterorhabdus.NA.ac1e	Enterorhabdus muris strain WCA-131-CoC-2 16S ribosomal RNA, partial sequence	94.841
a08adde7c0a42ebdc396e5b0bc9942e8	359.5	0.253529	-0.0767961	2.85915	3.25352	0.000152817	0.547894	TACGTAGGGGGCAAGCGTTATCCGGATTTACTGGGTGTAAAGGGAGCGTAGGCGGCGAGGCAAGTCAGAAGTGAAAACCCAGGGCTCAACTCTGGGATTGCTTTTGAAACTGCTTTGCTTGATTTCAGGAGAGGTAAGCGGAATTCCTAGTGTAGCGGTGAAATGCGTAGATATTAGGAGGAACACCAGTGGCGAAGGCGGCTTACTGGACTGACAATGACGCTGAGGCTCGAAAGCGTGGGGAGCAAACAGG	Bacteria	Firmicutes	Clostridia	Clostridiales	Lachnospiraceae	Coprococcus	NA	Clostridiales.Lachnospiraceae.Coprococcus.NA.a08a	Coprococcus catus strain VPI-C6-61 16S ribosomal RNA gene, partial sequence	95.669
375c1e195ca7ce8e67d29428cc6318da	202.5	0.25588	-0.13717	30.2253	28.9155	0.00147852	0.54929	TACGGAAGGTCCGGGCGTTATCCGGATTTATTGGGTTTAAAGGGAGCGTAGGCCGTCTTATAAGCGTGTTGTGAAATGTCGGGGCTCAACCTGGGCATTGCAGCGCGAACTGTGAGACTTGAGTGCGCAGGAAGTAGGCGGAATTCGTCGTGTAGCGGTGAAATGCTTAGATATGACGAAGAACTCCGATTGCGAAGGCAGCCTGCTGTAGCGCAACTGACGCTGAAGCTCGAAAGCGTGGGTATCGAACAGG	Bacteria	Bacteroidetes	Bacteroidia	Bacteroidales	Prevotellaceae	Prevotella	NA	Bacteroidales.Prevotellaceae.Prevotella.NA.375c	Prevotella stercorea strain CB35 16S ribosomal RNA gene, partial sequence	98.024
fca6356099ca8442b1c694047bcf620b	929.5	0.260828	-0.137432	21.7183	24.8591	0.00116444	0.554811	TACGTAGGGGGCAAGCGTTATCCGGATTTACTGGGTGTAAAGGGAGCGTAGACGGCTTTGCAAGTCTGATGTGAAAGGCGGGGGCTCAACCCCTGGACTGCATTGGAAACTGTGAGGCTTGAGTGCCGGAGAGGTAAGCGGAATTCCTAGTGTAGCGGTGAAATGCGTAGATATTAGGAGGAACACCAGTGGCGAAGGCGGCTTACTGGACGGTAACTGACGTTGAGGCTCGAAAGCGTGGGGAGCAAACAGG	Bacteria	Firmicutes	Clostridia	Clostridiales	Lachnospiraceae	Blautia	NA	Clostridiales.Lachnospiraceae.Blautia.NA.fca6	Blautia obeum strain ATCC 29174 16S ribosomal RNA, partial sequence	98.024
eb173922599efce9efab277ac6004e12	660.5	0.261997	-0.115889	26.2958	54.2817	0.00201444	0.554811	TACGTAGGTGGCAAGCGTTGTCCGGAATTACTGGGTGTAAAGGGAGTGTAGGCGGGATATCAAGTCAGAAGTGAAAATTACGGGCTCAACTCGTAACCTGCTTTTGAAACTGACATTCTTGAGTGAAGTAGAGGCAAGCGGAATTCCTAGTGTAGCGGTGAAATGCGTAGATATTAGGAGGAACACCAGTGGCGAAGGCGGCTTGCTGGGCTTTTACTGACGCTGAGGCTCGAAAGCGTGGGGAGCAAACAGG	Bacteria	Firmicutes	Clostridia	Clostridiales	Ruminococcaceae	Clostridium_IV	NA	Clostridiales.Ruminococcaceae.Clostridium_IV.NA.eb17	[Eubacterium] siraeum strain ATCC 29066 16S ribosomal RNA gene, partial sequence	98.419
b7f95e6409a434e6349d1b6d07ca133a	324.5	0.263621	0.0973991	4.70423	4.11268	0.000220422	0.554811	TACGGAGGGTGCGAGCGTTAATCGGAATTACTGGGCGTAAAGCGCACGTAGGCTGTATGTCAAGTCAAGGGTGAAATCCCACGGCTCAACCGTGGAACTGCCTTTGAAACTGGCAAACTGGAGTATGTGAGAGGGCGGCGGAATTCCTGGTGTAGGAGTGAAATCCGTAGATATCAGGAGGAACATCAGTGGCGAAGGCGGCCGCCTGGCACAAAACTGACGCTGAGGTGCGAAAGCGTGGGTAGCAAACAGG	Bacteria	Proteobacteria	Deltaproteobacteria	Desulfovibrionales	Desulfomicrobiaceae	Desulfomicrobium	NA	Desulfovibrionales.Desulfomicrobiaceae.Desulfomicrobium.NA.b7f9	Desulfovibrio desulfuricans subsp. desulfuricans strain Essex 6 16S ribosomal RNA, partial sequence	90.98
d6cb27c7664e90d49ddb8cd718d1b4d8	165.5	0.26742	-0.112122	9.67606	16.1972	0.000646831	0.559151	TACGTAGGGGGCAAGCGTTATCCGGATTTACTGGGTGTAAAGGGAGCGTAGACGGAACGGCAAGTTTGAAGTGAAATACCTGGGCTTAACCCGGGAACTGCTTTGAAAACTGTCGATCTAGAGTGTCGGAGAGGTAAGTGGAATTCCTGGTGTAGTAGTGAAATGCGTAGATATCAGGAAGAACACCGGAGGCGAAGGCGGCTTACTGGACGATAACTGACGTTGAGGCTCGAAAGCGTGGGGAGCAAACAGG	Bacteria	Firmicutes	Clostridia	Clostridiales	Lachnospiraceae	Oribacterium	NA	Clostridiales.Lachnospiraceae.Oribacterium.NA.d6cb	Oribacterium sinus strain AIP 354.02 16S ribosomal RNA gene, partial sequence	94.862
ffef16471292d32e64f5dea174fc2a93	131.5	0.270791	-0.0850687	1.91549	2.35211	0.00010669	0.559693	TACGTAGGGGGCAAGCGTTATCCGGATTTACTGGGTGTAAAGGGAGCGTAGACGGCTGTGCAAGTCTGAAGTGAAAGCCCGCGGCTCAACTGCGGAATTGCTTTGGAAACTGTATAGCTTGAGTATCGGAGGGGTAAGCGGAATTCCTAGTGTAGCGGTGAAATGCGTAGATATTAGGAGGAACACCGGTGGCGAAGGCGGCTTACTGGACGATAACTGACGTTGAGGCTCGAAAGCGTGGGGAGCAAACAGG	Bacteria	Firmicutes	Clostridia	Clostridiales	Lachnospiraceae	NA	NA	Clostridiales.Lachnospiraceae.NA.NA.ffef	Syntrophococcus sucromutans strain S195 16S ribosomal RNA, partial sequence	96.047
481d5977111213e60c1f7952fe363bfd	425	0.27232	0.161429	25.9859	3	0.000724648	0.559693	TACGTAGGGTGCGAGCGTTAATCGGAATTACTGGGCGTAAAGGGTGCGCAGGCGGTTGAGTAAGACAGATGTGAAATCCCCGAGCTTAACTCGGGAATGGCATATGTGACTGCTCGACTAGAGTGTGTCAGAGGGAGGTGGAATTCCACGTGTAGCAGTGAAATGCGTAGATATGTGGAAGAACACCGATGGCGAAGGCAGCCTCCTGGGACATAACTGACGCTCAGGCACGAAAGCGTGGGGAGCAAACAGG	Bacteria	Proteobacteria	Betaproteobacteria	Burkholderiales	Sutterellaceae	Parasutterella	excrementihominis	Burkholderiales.Sutterellaceae.Parasutterella.excrementihominis.481d	Parasutterella excrementihominis strain YIT 11859 16S ribosomal RNA gene, partial sequence	100
27fc5f2cc98b5f86511b176000e68289	178.5	0.272894	-0.101486	2.14085	3.30986	0.000136268	0.559693	TACGTAGGTGGCAAGCGTTGTCCGGATTTACTGGGTGTAAAGGGCGTGCAGCCGGGCCGACAAGTCAGATGTGAAATCCCGAGGCTTAACCTCGGAACTGCATTTGAAACTGTTGGTCTTGAGTATCGGAGAGGTCATCGGAATTCCTTGTGTAGCGGTGAAATGCGTAGATATAAGGAAGAACACCAGTGGCGAAGGCGGATGACTGGACGACAACTGACGGTGAGGCGCGAAAGCGTGGGGAGCGAACAGG	Bacteria	Firmicutes	Clostridia	Clostridiales	Ruminococcaceae	Oscillibacter	NA	Clostridiales.Ruminococcaceae.Oscillibacter.NA.27fc	Oscillibacter ruminantium strain GH1 16S ribosomal RNA gene, partial sequence	94.071
6e8acafde7dc0424d3b2c30bb9e048e5	361.5	0.278645	0.0820135	1.95775	1.02817	7.46479e-05	0.567871	TACGTAGGGAGCGAGCGTTGTCCGGATTTACTGGGTGTAAAGGGTGCGTAGGCGGATAGGCAAGTCAGTGGTGAAATCTATGGGCTTAACCCATAAACTGCCATTGAAACTGTTTATCTTGAGTGGAGTAGAGGCAGGCGGAATTCCCGGTGTAGCGGTGAAATGCGTAGAGATCGGGAGGAACACCAGTGGCGAAGGCGGCCTGCTGGGCTTTAACTGACGCTGAGGCACGAAAGTGTGGGTAGCAAACAGG	Bacteria	Firmicutes	Clostridia	Clostridiales	Ruminococcaceae	Clostridium_IV	NA	Clostridiales.Ruminococcaceae.Clostridium_IV.NA.6e8a	Acutalibacter muris strain KB18 16S ribosomal RNA, partial sequence	94.862
7cdd07ac3d554b00ad55d9556d04dece	144	0.286311	-0.0800799	2.23944	3.57747	0.000145423	0.576659	TACGTAGGTGGCGAGCGTTATCCGGAATTACTGGGTGTAAAGGGTGTGTAGGCGGGACTTCAAGTCAGATGTGAAAATTGCGGGCTCAACCCGCAACCTGCATTTGAAACTGAGGTTCTTGAGAGTCGGAGAGGTAAATGGAATTCCCGGTGTAGCGGTGAAATGCGTAGATATCGGGAGGAACACCAGTGGCGAAGGCGATTTACTGGACGACAACTGACGCTGAGACACGAAAGCGTGGGGAGCAAACAGG	Bacteria	Firmicutes	Clostridia	Clostridiales	Ruminococcaceae	NA	NA	Clostridiales.Ruminococcaceae.NA.NA.7cdd	Herbivorax saccincola strain GGR1 16S ribosomal RNA, partial sequence	87.451
b39578e17b28c0020b424d9d1b909b46	824.5	0.286539	-0.182242	49.662	62.4366	0.00280247	0.576659	TACGTAGGGAGCGAGCGTTATCCGGATTCATTGGGCGTAAAGCGCGCGTAGGCGGCCCGTCAAGCGGGGTTTCAAATCCAGGGGCTCAACCTCTGGCCGGACCCCGAACTGGCGGGCTCGAGTGCGGTAGAGGAAGGTGGAATTCCCAGTGTAGCGGTGAAATGCGCAGATATTGGGAAGAACACCGATGGCGAAGGCAGCCTTCTGGGCCGCCACTGACGCTGAGGCGCGAAAGCTAGGGGAGCGAACAGG	Bacteria	Actinobacteria	Actinobacteria	Coriobacteriales	Coriobacteriaceae	NA	NA	Coriobacteriales.Coriobacteriaceae.NA.NA.b395	Eggerthella lenta strain DSM 2243 16S ribosomal RNA, partial sequence	91.667
570bd2044b46bc840cb25b38e74a88c9	233.5	0.292737	0.0688796	32.8028	23.3239	0.00140317	0.580557	TACGGAGGATCCGAGCGTTATCCGGATTTATTGGGTTTAAAGGGAGCGTAGGCGGACTATTAAGTCAGCTGTGAAAGTTTGCGGCTCAACCGTAAAATTGCAGTTGATACTGGTCGTCTTGAGTGCAGTAGAGGTAGGCGGAATTCGTGGTGTAGCGGTGAAATGCTTAGATATCACGAAGAACTCCGATTGCGAAGGCAGCTTACTGGACTGTAACTGACGCTGATGCTCGAAAGTGTGGGTATCAAACAGG	Bacteria	Bacteroidetes	Bacteroidia	Bacteroidales	Bacteroidaceae	Bacteroides	NA	Bacteroidales.Bacteroidaceae.Bacteroides.NA.570b	Bacteroides timonensis strain AP1 16S ribosomal RNA, partial sequence	100
86afa31116a628b7305acca79e555438	512.5	0.292784	0.0696332	165.845	71.8732	0.00594296	0.580557	TACGTAGGTGGCAAGCGTTGTCCGGAATTATTGGGCGTAAAGGGCGCGCAGGCGGCGTCGTAAGTCGGTCTTAAAAGTGCGGGGCTTAACCCCGTGAGGGGACCGAAACTGCGATGCTAGAGTATCGGAGAGGAAAGCGGAATTCCTAGTGTAGCGGTGAAATGCGTAGATATTAGGAGGAACACCAGTGGCGAAAGCGGCTTTCTGGACGACAACTGACGCTGAGGCGCGAAAGCCAGGGGAGCAAACGGG	Bacteria	Firmicutes	Negativicutes	Selenomonadales	Veillonellaceae	Megasphaera	NA	Selenomonadales.Veillonellaceae.Megasphaera.NA.86af	Megasphaera elsdenii strain DSM 20460 16S ribosomal RNA, partial sequence	100
ecb1cbf00805062d0dcf5a83f3ab278e	1063.5	0.294835	-0.126827	95.0986	105.31	0.00501021	0.580557	TACGTAGGGGGCAAGCGTTATCCGGATTTACTGGGTGTAAAGGGAGCGTAGACGGCTGTGCAAGTCTGAAGTGAAAGGCATGGGCTCAACCTGTGGACTGCTTTGGAAACTGTGCAGCTAGAGTGTCGGAGAGGTAAGTGGAATTCCTAGTGTAGCGGTGAAATGCGTAGATATTAGGAGGAACACCAGTGGCGAAGGCGGCTTACTGGACGATGACTGACGTTGAGGCTCGAAAGCGTGGGGAGCAAACAGG	Bacteria	Firmicutes	Clostridia	Clostridiales	Lachnospiraceae	Dorea	formicigenerans	Clostridiales.Lachnospiraceae.Dorea.formicigenerans.ecb1	Dorea formicigenerans strain ATCC 27755 16S ribosomal RNA, partial sequence	98.814
41b692c0ca0b318ba5cd542fbb631abe	913	0.297253	-0.135926	91.5493	122.944	0.00536232	0.580557	TACGTAGGGGGCAAGCGTTATCCGGATTTACTGGGTGTAAAGGGAGCGTAGACGGAATGGCAAGTCTGATGTGAAAGGCCGGGGCTCAACCCCGGGACTGCATTGGAAACTGTCAATCTAGAGTACCGGAGGGGTAAGTGGAATTCCTAGTGTAGCGGTGAAATGCGTAGATATTAGGAGGAACACCAGTGGCGAAGGCGGCTTACTGGACGGTAACTGACGTTGAGGCTCGAAAGCGTGGGGAGCAAACAGG	Bacteria	Firmicutes	Clostridia	Clostridiales	Lachnospiraceae	Ruminococcus2	NA	Clostridiales.Lachnospiraceae.Ruminococcus2.NA.41b6	Ruminococcus faecis strain Eg2 16S ribosomal RNA gene, partial sequence	97.233
4216924559872038c47f30d241cd3e5e	169	0.301001	-0.0860413	2.29577	4.76056	0.000176409	0.580557	TACGTAGGGGGCGAGCGTTATCCGGATTTACTGGGTGTAAAGGGAGCGTAGACGGCGCAGCAAGTCTGATGTGAAAGGCGGGGGCTTAACCCCCGGACTGCATTGGAAACTGTTGAGCTTGAGTGCCGGAGGGGTAAGCGGAATTCCTAGTGTAGCGGTGAAATGCGTAGATATTAGGAGGAACACCAGTGGCGAAGGCGGCTTACTGGACGGTAACTGACGTTGAGGCTCGAAAGCGTGGGGAGCAAACAGG	Bacteria	Firmicutes	Clostridia	Clostridiales	Lachnospiraceae	Blautia	NA	Clostridiales.Lachnospiraceae.Blautia.NA.4216	Blautia faecis strain M25 16S ribosomal RNA gene, partial sequence	98.024
749185ea5ebe806a6f9d83f493fcc5b5	1098	0.302356	-0.196389	161.014	174.507	0.00838803	0.580557	TACGTATGGTGCAAGCGTTATCCGGATTTACTGGGTGTAAAGGGAGCGTAGACGGCTGTGTAAGTCTGAAGTGAAAGCCCGGGGCTCAACCCCGGGACTGCTTTGGAAACTATGCAGCTAGAGTGTCGGAGAGGTAAGTGGAATTCCCAGTGTAGCGGTGAAATGCGTAGATATTGGGAGGAACACCAGTGGCGAAGGCGGCTTACTGGACGATGACTGACGTTGAGGCTCGAAAGCGTGGGGAGCAAACAGG	Bacteria	Firmicutes	Clostridia	Clostridiales	Lachnospiraceae	Coprococcus	comes	Clostridiales.Lachnospiraceae.Coprococcus.comes.7491	Coprococcus comes strain ATCC 27758 16S ribosomal RNA gene, partial sequence	100
535a7cd47525b30cd2485a6f45ac2241	1458	0.302367	0.0656893	715.901	610.225	0.0331532	0.580557	TACGTAGGGGGCAAGCGTTATCCGGATTTACTGGGTGTAAAGGGAGCGTAGACGGTGTGGCAAGTCTGATGTGAAAGGCATGGGCTCAACCTGTGGACTGCATTGGAAACTGTCATACTTGAGTGCCGGAGGGGTAAGCGGAATTCCTAGTGTAGCGGTGAAATGCGTAGATATTAGGAGGAACACCAGTGGCGAAGGCGGCTTACTGGACGGTAACTGACGTTGAGGCTCGAAAGCGTGGGGAGCAAACAGG	Bacteria	Firmicutes	Clostridia	Clostridiales	Lachnospiraceae	Blautia	NA	Clostridiales.Lachnospiraceae.Blautia.NA.535a	Blautia wexlerae strain DSM 19850 16S ribosomal RNA gene, partial sequence	100
05dc553778e88602e7c984efd9c48afa	113	0.302899	-0.175035	38.8591	47.2817	0.00215352	0.580557	TACGGAAGGTCCAGGCGTTATCCGGATTTATTGGGTTTAAAGGGAGCGCAGGCGGACCTTTAAGTCAGCTGTGAAATACGGCGGCTCAACCGTCGAACTGCAGTTGATACTGGAGGTCTTGAGTGCACACAGGGATACTGGAATTCATGGTGTAGCGGTGAAATGCTCAGATATCATGAAGAACTCCAATCGCGAAGGCAGGTATCCGGGGTGCAACTGACGCTGAGGCTCGAAAGTGCGGGTATCAAACAGG	Bacteria	Bacteroidetes	Bacteroidia	Bacteroidales	Prevotellaceae	Alloprevotella	NA	Bacteroidales.Prevotellaceae.Alloprevotella.NA.05dc	Prevotellamassilia timonensis strain Marseille-P2831 16S ribosomal RNA, partial sequence	98.419
75be0d2fa10631fae54a618b358f95e1	801	0.307688	0.187735	83.338	25.2394	0.00271444	0.584767	TACGGAGGATCCGAGCGTTATCCGGATTTATTGGGTTTAAAGGGAGCGTAGGTGGACAGTTAAGTCAGTTGTGAAAGTTTGCGGCTCAACCGTAAAATTGCAGTTGATACTGGCTGTCTTGAGTACAGTAGAGGTGGGCGGAATTCGTGGTGTAGCGGTGAAATGCTTAGATATCACGAAGAACTCCGATTGCGAAGGCAGCTCACTGGACTGCAACTGACACTGATGCTCGAAAGTGTGGGTATCAAACAGG	Bacteria	Bacteroidetes	Bacteroidia	Bacteroidales	Bacteroidaceae	Bacteroides	NA	Bacteroidales.Bacteroidaceae.Bacteroides.NA.75be	Bacteroides thetaiotaomicron strain VPI-5482 16S ribosomal RNA, partial sequence	100
60585ad0efb69ccdb8e7f79ea4493a57	583	0.308728	0.0461814	7.76056	5.21127	0.000324296	0.584767	TACGGAGGATCCAAGCGTTATCCGGATTTATTGGGTTTAAAGGGTGCGTAGGCGGTTTAGTAAGTCAGCGGTGAAATTTTGGTGCTTAACACCAAACGTGCCGTTGATACTGCTGGGCTAGAGAGTAGTTGCGGTAGGCGGAATGTATGGTGTAGCGGTGAAATGCTTAGAGATCATACAGAACACCGATTGCGAAGGCAGCTTACCAAACTATATCTGACGTTGAGGCACGAAAGCGTGGGGAGCAAACAGG	Bacteria	Bacteroidetes	Bacteroidia	Bacteroidales	Rikenellaceae	Alistipes	obesi	Bacteroidales.Rikenellaceae.Alistipes.obesi.6058	Alistipes obesi strain ph8 16S ribosomal RNA, partial sequence	100
e73e7cfe915638bef73459a029050827	238	0.315339	-0.244898	49.1549	60.662	0.00274542	0.593795	TACGTAGGATGCAAGCGTTATCCGGATTTACTGGGTGTAAAGGGAGCGCAGGCGGGACTGCAAGTTGGATGTGAAATACCGTGGCTTAACCACGGAACTGCATCCAAAACTGTAGTTCTTGAGTGAAGTAGAGGCAAGCGGAATTCCGAGTGTAGCGGTGAAATGCGTAGATATTCGGAGGAACACCAGTGGCGAAGGCGGCTTGCTGGGCTTTAACTGACGCTGAGGCTCGAAAGTGTGGGGAGCAAACAGG	Bacteria	Firmicutes	Clostridia	Clostridiales	Ruminococcaceae	Clostridium_IV	NA	Clostridiales.Ruminococcaceae.Clostridium_IV.NA.e73e	[Clostridium] methylpentosum strain R2 16S ribosomal RNA gene, partial sequence	90.157
65910b701ca115647eabe2693365690a	490	0.318954	-0.146863	7.08451	8.74648	0.000395775	0.59635	TACGTAGGTGGCAAGCGTTGTCCGGATTTACTGGGTGTAAAGGGCGTGTAGGCGGAGCAGCAAGTCAGAAGTGAAATCTCTGGGCTCAACCCAGAAACTGCTTTTGAAACTGTTGCCCTTGAGTATCGGAGAGGCAGGCGGAATTCCTAGTGTAGCGGTGAAATGCGTAGATATTAGGAGGAACACCAGTGGCGAAGGCGGCCTGCTGGACGACAACTGACGCTGAGGCGCGAAAGCGTGGGGAGCAAACAGG	Bacteria	Firmicutes	Clostridia	Clostridiales	Ruminococcaceae	Sporobacter	NA	Clostridiales.Ruminococcaceae.Sporobacter.NA.6591	Sporobacter termitidis strain SYR 16S ribosomal RNA, partial sequence	93.307
63558e48381975dee0dfd74563a81ce8	317.5	0.323723	0.0358219	2.98591	1.97183	0.000123944	0.59635	TACGTATGGTGCAAGCGTTATCCGGATTTACTGGGTGTAAAGGGAGCGCAGGCGGTGCGGCAAGTCTGATGTGAAAGCCCGGGGCTCAACCCCGGTACTGCATTGGAAACTGTCGTACTAGAGTGTCGGAGGGGTAAGCGGAATTCCTAGTGTAGCGGTGAAATGCGTAGATATTAGGAGGAACACCAGTGGCGAAGGCGGCCTGCTGGACTGTTACTGACACTGAGGCACGAAAGCGTGGGGAGCAAACAGG	Bacteria	Firmicutes	Clostridia	Clostridiales	Lachnospiraceae	Roseburia	NA	Clostridiales.Lachnospiraceae.Roseburia.NA.6355	[Eubacterium] rectale strain ATCC 33656 16S ribosomal RNA, partial sequence	97.233
6cbe3c177ac90b84660ae99da25ed46b	247	0.32432	0.0918548	6.53521	4.11268	0.000266197	0.59635	TACGTAGGGGGCAAGCGTTATCCGGATTTACTGGGTGTAAAGGGAGCGTAGACGGCGATGCAAGTCTGAAGTGAAATACCCGGGCTCAACCTGGGAACTGCTTTGGAAACTGTATGGCTAGAGTGCTGGAGAGGTAAGCGGAATTCCTAGTGTAGCGGTGAAATGCGTAGATATTAGGAAGAACACCAGTGGCGAAGGCGGCTTACTGGACAGTAACTGACGTTCAGGCTCGAAAGCGTGGGGAGCAAACAGG	Bacteria	Firmicutes	Clostridia	Clostridiales	Lachnospiraceae	NA	NA	Clostridiales.Lachnospiraceae.NA.NA.6cbe	Lachnoclostridium pacaense strain Marseille-P3100 16S ribosomal RNA, partial sequence	94.862
312e17401efb6aaaba551d12146de8d3	319	0.327216	-0.195782	22.4789	15.0704	0.000938732	0.59635	TACGTAGGGGGCGAGCGTTATCCGGATTTACTGGGTGTAAAGGGAGCGTAGACGGCGTATCAAGTCTGATGTGAAAGGCAGGGGCTTAACCCCTGGACTGCATTGGAAACTGGTATGCTTGAGTGCCGGAGGGGTAAGCGGAATTCCTAGTGTAGCGGTGAAATGCGTAGATATTAGGAGGAACACCAGTGGCGAAGGCGGCTTACTGGACGGTAACTGACGTTGAGGCTCGAAAGCGTGGGGAGCAAACAGG	Bacteria	Firmicutes	Clostridia	Clostridiales	Lachnospiraceae	Blautia	NA	Clostridiales.Lachnospiraceae.Blautia.NA.312e	Blautia faecis strain M25 16S ribosomal RNA gene, partial sequence	98.024
f899bdc5415088d932414de6c6ef303d	125.5	0.327915	-0.056336	1.64789	2.23944	9.71831e-05	0.59635	AACGTAGGTCACAAGCGTTGTCCGGAATTACTGGGTGTAAAGGGAGCGCAGGCGGTGCGGCAAGTCTGATGTGAAAGCCCGGGGCTCAACCCCGGTACTGCATTGGAAACTGTCGTACTAGAGTGTCGGAGGGGTAAGCGGAATTCCTAGTGTAGCGGTGAAATGCGTAGATATTAGGAGGAACACCAGTGGCGAAGGCGGCTTACTGGACGATAACTGACGCTGAGGCTCGAAAGCGTGGGGAGCAAACAGG	Bacteria	Firmicutes	Clostridia	Clostridiales	Lachnospiraceae	Roseburia	NA	Clostridiales.Lachnospiraceae.Roseburia.NA.f899	[Eubacterium] rectale strain ATCC 33656 16S ribosomal RNA, partial sequence	98.024
6858f9af794548d5375b7283e96bb5f7	654	0.331052	-0.107215	52.8028	80.5775	0.00333451	0.59635	TACGGAGGATCCGAGCGTTATCCGGATTTATTGGGTTTAAAGGGAGCGTAGGCGGACGCTTAAGTCAGTTGTGAAAGTTTGCGGCTCAACCGTAAAATTGCAGTTGATACTGGGTGTCTTGAGTACAGTAGAGGCAGGCGGAATTCGTGGTGTAGCGGTGAAATGCTTAGATATCACGAAGAACTCCGATTGCGAAGGCAGCCTGCTGGACTGTAACTGACGCTGATGCTCGAAAGTGTGGGTATCAAACAGG	Bacteria	Bacteroidetes	Bacteroidia	Bacteroidales	Bacteroidaceae	Bacteroides	uniformis	Bacteroidales.Bacteroidaceae.Bacteroides.uniformis.6858	Bacteroides uniformis strain JCM 5828 16S ribosomal RNA gene, partial sequence	99.605
6fe12199aea2c8954946b4f24d25727a	838	0.331505	-0.229744	56.2394	49.4789	0.00264296	0.59635	TACGTAGGGGGCAAGCGTTATCCGGATTTACTGGGTGTAAAGGGAGCGCAGGCGGCATGATAAGTCTGATGTGAAAACCCAAGGCTCAACCATGGGACTGCATTGGAAACTGTCGTGCTGGAGTGTCGGAGAGGTAAGCGGAATTCCTAGTGTAGCGGTGAAATGCGTAGATATTAGGAGGAACACCAGTGGCGAAGGCGGCTTACTGGACGATGACTGACGCTGAGGCTCGAAAGCGTGGGGAGCAAACAGG	Bacteria	Firmicutes	Clostridia	Clostridiales	Lachnospiraceae	Lachnobacterium	NA	Clostridiales.Lachnospiraceae.Lachnobacterium.NA.6fe1	Lachnobacterium bovis strain LRC 5382 16S ribosomal RNA gene, partial sequence	95.652
08ed58ee0683103993ef6780e7f5a8d8	705	0.334135	-0.124977	9.26761	10.4366	0.000492606	0.59635	TACGTAGGGGGCAAGCGTTATCCGGATTTACTGGGTGTAAAGGGAGCGTAGACGGCGACGCAAGTCTGAAGTGAAATACCCGGGCTCAACCTGGGAACTGCTTTGGAAACTGTGTTGCTAGAGTGCTGGAGAGGTAAGCGGAATTCCTAGTGTAGCGGTGAAATGCGTAGATATTAGGAAGAACACCAGTGGCGAAGGCGGCTTACTGGACAGTAACTGACGTTGAGGCTCGAAAGCGTGGGGAGCAAACAGG	Bacteria	Firmicutes	Clostridia	Clostridiales	Lachnospiraceae	NA	NA	Clostridiales.Lachnospiraceae.NA.NA.08ed	[Clostridium] clostridioforme strain ATCC 25537 16S ribosomal RNA gene, partial sequence	95.294
f73196d6db33aaa9febbe05a0e104a6e	226	0.335684	-0.0186152	1.1831	1.53521	6.79577e-05	0.59635	TACGTAGGGAGCGAGCGTTGTCCGGAATTACTGGGTGTAAAGGGAGCGTAGGCGGGACAGCAAGTTGAATGTGAAATCTATGGGCTCAACCCATAAACTGCGTTCAAAACTGTTGTTCTTGAGTGAAGTAGAGGTAGGCGGAATTCCTAGTGTAGCGGTGAAATGCGTAGATATTAGGAGGAACACCAGTGGCGAAGGCGGCCTACTGGGCTTTAACTGACGCTGAGGCTCGAAAGCGTGGGTAGCAAACAGG	Bacteria	Firmicutes	Clostridia	Clostridiales	Ruminococcaceae	Clostridium_IV	NA	Clostridiales.Ruminococcaceae.Clostridium_IV.NA.f731	[Clostridium] methylpentosum strain R2 16S ribosomal RNA gene, partial sequence	97.233
f70809d943424c7336c2d6966db4909c	198.5	0.33933	-0.188621	51.338	127.324	0.00446655	0.59635	TACGGAGGATCCGAGCGTTATCCGGATTTATTGGGTTTAAAGGGAGCGTAGGCGGGTTGTTAAGTCAGTTGTGAAAGTTTGCGGCTCAACCGTAAAATTGCAGTTGATACTGGCGACCTTGAGTGCAACAGAGGTAGGCGGAATTCGTGGTGTAGCGGTGAAATGCTTAGATATCACGAAGAACTCCGATTGCGAAGGCAGCTTACTGGATTGTAACTGACGCTGATGCTCGAAAGTGTGGGTATCAAACAGG	Bacteria	Bacteroidetes	Bacteroidia	Bacteroidales	Bacteroidaceae	Bacteroides	NA	Bacteroidales.Bacteroidaceae.Bacteroides.NA.f708	Bacteroides stercoris strain JCM 9496 16S ribosomal RNA gene, partial sequence	100
c3554cae927fee81b1fc673746be6916	279.5	0.340519	0.0448888	2.59155	1.6338	0.000105634	0.59635	TACGTAGGGGGCAAGCGTTATCCGGATTTACTGGGTGTAAAGGGAGCGTAGACGGAATAGCAAGTCAGATGTGAAAGGCATGGGCTTAACCTGTGGACTGCATTTGAAACTGCCATTCTGGAGTGCCGGAGAGGTAAGCGGAATTCCTAGTGTAGCGGTGAAATGCGTAGATATTAGGAGGAACACCAGTGGCGAAGGCGGCTTACTGGACGGTAACTGACGTTGAGGCTCGAAAGCGTGGGGAGCAAACAGG	Bacteria	Firmicutes	Clostridia	Clostridiales	Lachnospiraceae	Blautia	NA	Clostridiales.Lachnospiraceae.Blautia.NA.c355	Blautia luti strain DSM 14534 16S ribosomal RNA gene, partial sequence	96.047
495c08a2ef0264ccc9f4dbf805dae7a2	1147	0.341188	0.00343308	18.8732	15.493	0.000859155	0.59635	TACGTAGGGGGCAAGCGTTATCCGGATTTACTGGGTGTAAAGGGAGCGCAGACGGCGATGCAAGTCTGGAGTGAAAGCCCGGGGCTCAACCCCGGGACTGCTTTGGAAACTGTATGGCTAGAGTGCTGGAGAGGCAAGCGGAATTCCTAGTGTAGCGGTGAAATGCGTAGATATTAGGAAGAACACCAGTGGCGAAGGCGGCTTGCTGGACAGTAACTGACGTTCAGGCTCGAAAGCGTGGGGAGCAAACAGG	Bacteria	Firmicutes	Clostridia	Clostridiales	Lachnospiraceae	NA	NA	Clostridiales.Lachnospiraceae.NA.NA.495c	[Clostridium] amygdalinum strain BR-10 16S ribosomal RNA gene, partial sequence	96.047
93d8cb25d9ef57a404b6303fe8f9a9a7	356	0.34131	-0.0877536	40.9718	58.7324	0.00249261	0.59635	AACGTAGGTCACAAGCGTTGTCCGGAATTACTGGGTGTAAAGGGAGCGCAGGCGGGAAGGCAAGTTGGAAGTGAAATCCATGGGCTCAACCCATGAACTGCTTTCAAAACTGTTTTTCTTGAGTAGTGCAGAGGTAGGCGGAATTCCCGGTGTAGCGGTGGAATGCGTAGATATCGGGAGGAACACCAGTGGCGAAGGCGGCCTACTGGGCACCAACTGACGCTGAGGCTCGAAAGTGTGGGTAGCAAACAGG	Bacteria	Firmicutes	Clostridia	Clostridiales	Ruminococcaceae	Faecalibacterium	prausnitzii	Clostridiales.Ruminococcaceae.Faecalibacterium.prausnitzii.93d8	Faecalibacterium prausnitzii strain ATCC 27768 16S ribosomal RNA gene, partial sequence	100
b87844261d44c7f3e060a6990355247c	212.5	0.342623	-0.166855	80.8873	113.676	0.00486408	0.59635	TACAGAGGTCTCAAGCGTTGTTCGGAATCACTGGGCGTAAAGCGTGCGTAGGCTGTTTCGTAAGTCGTGTGTGAAAGGCGCGGGCTCAACCCGCGGACGGCACATGATACTGCGAGACTAGAGTAATGGAGGGGGAACCGGAATTCTCGGTGTAGCAGTGAAATGCGTAGATATCGAGAGGAACACTCGTGGCGAAGGCGGGTTCCTGGACATTAACTGACGCTGAGGCACGAAGGCCAGGGGAGCGAAAGGG	Bacteria	Verrucomicrobia	Verrucomicrobiae	Verrucomicrobiales	Verrucomicrobiaceae	Akkermansia	muciniphila	Verrucomicrobiales.Verrucomicrobiaceae.Akkermansia.muciniphila.b878	Akkermansia muciniphila strain ATCC BAA-835 16S ribosomal RNA, partial sequence	100
06a729018eab116b08e5acd9356f3b40	1114	0.347375	-0.405016	847.338	1093.76	0.0485275	0.60137	TACGTAGGGGGCGAGCGTTATCCGGATTCATTGGGCGTAAAGCGCGCGTAGGCGGCCCGGCAGGCCGGGGGTCGAAGCGGGGGGCTCAACCCCCCGAAGCCCCCGGAACCTCCGCGGCTTGGGTCCGGTAGGGGAGGGTGGAACACCCGGTGTAGCGGTGGAATGCGCAGATATCGGGTGGAACACCGGTGGCGAAGGCGGCCCTCTGGGCCGAGACCGACGCTGAGGCGCGAAAGCTGGGGGAGCGAACAGG	Bacteria	Actinobacteria	Actinobacteria	Coriobacteriales	Coriobacteriaceae	Collinsella	aerofaciens	Coriobacteriales.Coriobacteriaceae.Collinsella.aerofaciens.06a7	Collinsella aerofaciens strain JCM 10188 16S ribosomal RNA gene, partial sequence	100
8a58c9a11937b81934b7070af2d8bdcb	565	0.358255	-0.1603	22.6197	27.9296	0.00126373	0.615508	AACGTAGGGTGCAAGCGTTGTCCGGAATTACTGGGTGTAAAGGGAGCGCAGGCGGACCGGCAAGTTGGAAGTGAAAACCATGGGCTCAACCCGTGAATTGCTTTCAAAACTGCTGGCCTTGAGTAGTGCAGAGGTAGGTGGAATTCCCGGTGTAGCGGTGGAATGCGTAGATATCGGGAGGAACACCAGTGGCGAAGGCGACCTACTGGGCACCAACTGACGCTGAGGCTCGAAAGCATGGGTAGCAAACAGG	Bacteria	Firmicutes	Clostridia	Clostridiales	Ruminococcaceae	Gemmiger	NA	Clostridiales.Ruminococcaceae.Gemmiger.NA.8a58	Gemmiger formicilis strain X2-56 16S ribosomal RNA gene, partial sequence	98.814
187f40d4859ea5e8ca8a972d16ad81b2	1039.5	0.359365	0.128571	80.6761	49.3239	0.00325	0.615508	TACGTAGGGGGCAAGCGTTATCCGGAATTACTGGGTGTAAAGGGTGCGTAGGTGGTATGGCAAGTCAGAAGTGAAAACCCAGGGCTTAACTCTGGGACTGCTTTTGAAACTGTCAGACTAGAGTGCAGGAGAGGTAAGCGGAATTCCTAGTGTAGCGGTGAAATGCGTAGATATTAGGAGGAACATCAGTGGCGAAGGCGGCTTACTGGACTGAAACTGACACTGAGGCACGAAAGCGTGGGGAGCAAACAGG	Bacteria	Firmicutes	Clostridia	Clostridiales	Lachnospiraceae	Anaerostipes	NA	Clostridiales.Lachnospiraceae.Anaerostipes.NA.187f	Anaerostipes hadrus strain DSM 3319 16S ribosomal RNA, partial sequence	99.605
d541f8c0649dc8b02234b50a51d76d64	637.5	0.365821	-0.0922599	11.507	10.6338	0.000553521	0.623251	TACGTAGGGAGCAAGCGTTATCCGGATTTACTGGGTGTAAAGGGCGTGTAGGCGGGACTGCAAGTCAGATGTGAAAACTATGGGCTTAACCCATAGCCTGCATTTGAAACTGTAGTTCTTGAGTGGTGGAGAGGCAAATGGAATTCCTAGTGTAGCGGTGAAATGCGTAGATATTAGGAAGAACACCAGTGGCGAAGGCGATTTGCTGGACACTAACTGACGCTGAGGCGCGAAAGCGTGGGGAGCAAACAGG	Bacteria	Firmicutes	Clostridia	Clostridiales	Ruminococcaceae	NA	NA	Clostridiales.Ruminococcaceae.NA.NA.d541	Colidextribacter massiliensis strain Marseille-P3083 16S ribosomal RNA, partial sequence	100
f15553da38ac73afb4adaa6dd5dd098e	593	0.38196	-0.28183	49.6761	76.2676	0.00314859	0.647321	TACGTATGGTGCAAGCGTTATCCGGATTTACTGGGTGTAAAGGGTGCGTAGGTGGTATGGCAAGTCAGAAGTGAAAGGCTGGGGCTCAACCCCGGGACTGCTTTTGAAACTGTCAAACTAGAGTACAGGAGAGGAAAGCGGAATTCCTAGTGTAGCGGTGAAATGCGTAGATATTAGGAGGAACACCAGTGGCGAAGGCGGCTTTCTGGACTGAAACTGACACTGAGGCACGAAAGCGTGGGGAGCAAACAGG	Bacteria	Firmicutes	Clostridia	Clostridiales	Lachnospiraceae	NA	NA	Clostridiales.Lachnospiraceae.NA.NA.f155	Eubacterium ruminantium strain GA195 16S ribosomal RNA gene, partial sequence	96.838
8c5a707bf1c058a2271b7e1db7ad32e7	570.5	0.385914	-0.225307	138.577	180.099	0.0079669	0.650599	TACGTAGGTGGCGAGCGTTGTCCGGAATTATTGGGCGTAAAGAGCATGTAGGCGGTTTTTTAAGTCTGGAGTGAAAATGCGGGGCTCAACCCCGTATGGCTCTGGATACTGGAAGACTTGAGTGCAGGAGAGGAAAGGGGAATTCCCAGTGTAGCGGTGAAATGCGTAGATATTGGGAGGAACACCAGTGGCGAAGGCGCCTTTCTGGACTGTGTCTGACGCTGAGATGCGAAAGCCAGGGTAGCGAACGGG	Bacteria	Firmicutes	Negativicutes	Selenomonadales	Acidaminococcaceae	Phascolarctobacterium	succinatutens	Selenomonadales.Acidaminococcaceae.Phascolarctobacterium.succinatutens.8c5a	Phascolarctobacterium succinatutens strain YIT 12067 16S ribosomal RNA gene, partial sequence	100
e03967f327dd94ecdeae61bf32ac5d96	119.5	0.394101	-0.0884906	7.71831	11.2817	0.000475	0.659989	TACGTAGGGGGCAAGCGTTATCCGGATTTACTGGGTGTAAAGGGAGCGTAGACGGAACGGCAAGTTTGAAGTGAAATACCCGGGCTTAACTCGGGAACTGCTTTGAAAACTGTCGATCTAGAGTGTCGGAGAGGTAAGTGGAATTCCTGGTGTAGTAGTGAAATGCGTAGATATCAGGAAGAACACCGGAGGCGAAGGCGGCTTACTGGACGATAACTGACGTTGAGGCTCGAAAGCGTGGGGAGCAAACAGG	Bacteria	Firmicutes	Clostridia	Clostridiales	Lachnospiraceae	Oribacterium	NA	Clostridiales.Lachnospiraceae.Oribacterium.NA.e039	Oribacterium sinus strain AIP 354.02 16S ribosomal RNA gene, partial sequence	94.862
9bd32e89f013432c39b8b36ea80a38b1	190.5	0.395603	-0.157177	5.08451	6.85916	0.000298592	0.659989	TACGTAGGGGGCAAGCGTTATCCGGATTTACTGGGTGTAAAGGGAGCGTAGACGGAGTGGCAAGTCTGATGTGAAAACCCGGGGCTCAACCCCGGGACTGCATTGGAAACTGTCAATCTAGAGTACCGGAGAGGTAAGCGGAATTCCTAGTGTAGCGGTGAAATGCGTAGATATTAGGAGGAACACCAGTGGCGAAGGCGGCTTACTGGACGGTAACTGACGTTGAGGCTCGAAAGCGTGGGGAGCAAACAGG	Bacteria	Firmicutes	Clostridia	Clostridiales	Lachnospiraceae	Ruminococcus2	NA	Clostridiales.Lachnospiraceae.Ruminococcus2.NA.9bd3	Ruminococcus faecis strain Eg2 16S ribosomal RNA gene, partial sequence	99.209
19cb0028ee002f9839ab9b4f2fe5cd66	720.5	0.399643	-0.115775	34.3662	25.4507	0.00149542	0.659989	TACGTATGGTGCAAGCGTTATCCGGATTTACTGGGTGTAAAGGGAGCGCAGGCGGTACGGCAAGTCTGATGTGAAATCCCGGGGCTCAACCCCGGTACTGCATTGGAAACTGTCGGACTAGAGTGTCGGAGGGGTAAGTGGAATTCCTAGTGTAGCGGTGAAATGCGTAGATATTAGGAGGAACACCAGTGGCGAAGGCGGCTTACTGGACGATTACTGACGCTGAGGCTCGAAAGCGTGGGGAGCAAACAGG	Bacteria	Firmicutes	Clostridia	Clostridiales	Lachnospiraceae	Roseburia	hominis	Clostridiales.Lachnospiraceae.Roseburia.hominis.19cb	Roseburia hominis strain A2-183 16S ribosomal RNA, partial sequence	100
f0853bf14e74a636cfefd9eb416818b8	543.5	0.399683	0.0390884	4.28169	3.32394	0.000190141	0.659989	TACGTAGGGGGCAAGCGTTATCCGGATTTACTGGGTGTAAAGGGAGCGTAGACGGAACAGCAAGTCTGATGTGAAAACCCGGGGCTCAACCCCGGGACTGCATTGGAAACTGTTGATCTAGAGTGTCGGAGAGGTAAGTGGAATTCCTAGTGTAGCGGTGAAATGCGTAGATATTAGGAGGAACACCAGTGGCGAAGGCGGCTTACTGGACGATGACTGACGTTGAGGCTCGAAAGCGTGGGGAGCAAACAGG	Bacteria	Firmicutes	Clostridia	Clostridiales	Lachnospiraceae	Ruminococcus2	NA	Clostridiales.Lachnospiraceae.Ruminococcus2.NA.f085	[Clostridium] oroticum strain DSM 1287 16S ribosomal RNA gene, partial sequence	98.031
4a8d5ce187f33d6eed1844c40fb59217	869	0.40681	0.0355381	43.8451	35.3239	0.00197922	0.663972	TACGTAGGGAGCGAGCGTTGTCCGGAATTACTGGGTGTAAAGGGAGCGTAGGCGGGATCGCAAGTCAGATGTGAAAACTATGGGCTTAACCCATAAACTGCATTTGAAACTGTGGTTCTTGAGTGAAGTAGAGGTAAGCGGAATTCCTAGTGTAGCGGTGAAATGCGTAGATATTAGGAGGAACATCAGTGGCGAAGGCGGCTTACTGGGCTTTAACTGACGCTGAGGCTCGAAAGCGTGGGGAGCAAACAGG	Bacteria	Firmicutes	Clostridia	Clostridiales	Ruminococcaceae	Ruminococcus	bicirculans	Clostridiales.Ruminococcaceae.Ruminococcus.bicirculans.4a8d	Ruminococcus champanellensis strain 18P13 16S ribosomal RNA, partial sequence	98.024
6daeb4453b29d250e53a2789c55f8178	178.5	0.406919	-0.0561947	1.80282	1.69014	8.73239e-05	0.663972	TACGTAGGGAGCAAGCGTTGTCCGGAATTACTGGGCGTAAAGGGCGCGTAGGCGGACGGATAAGTCAGATGTGAAATCTCCGGGCTCAACCTGGAGCGTGCATTTGAAACTGTCTGTCTTGAGGGCAGGAGAGGAAAGTGGAATTCCTAGTGTAGCGGTGAAATGCGTAGATATTAGGAGGAACACCAGTGGCGAAGGCGACTTTCTGGACTGAACCTGACGCTGAGGCGCGAAAGCATGGGGAGCGAACGGG	Bacteria	Firmicutes	Clostridia	Clostridiales	NA	NA	NA	Clostridiales.NA.NA.NA.6dae	Vallitalea pronyensis strain FatNI3 16S ribosomal RNA gene, partial sequence	91.27
c8345eaf784c209e30e4a5a96c3af532	327.5	0.408281	0.0648707	8.30986	3.19718	0.000287676	0.663972	TACGTAGGGGGCAAGCGTTGTCCGGAATGATTGGGCGTAAAGGGCGCGTAGGCGGCCTGGTAAGTTTGAAGTGAAAGTCCTTCTTTTAAGGAGGGAACTGCTTTGAAAACTGTCGGGCTTGAGTGCAGGAGAGGTAAGCGGAATTCCCGGTGTAGCGGTGAAATGCGTAGAGATCGGGAGGAACACCAGTGGCGAAGGCGGCTTACTGGACTGTTACTGACGCTGAGGCGCGAAAGTGTGGGGAGCAAACAGG	Bacteria	Firmicutes	NA	NA	NA	NA	NA	NA.NA.NA.NA.c834	Alicyclobacillus ferrooxydans strain TC-34 16S ribosomal RNA gene, partial sequence	85.433
61cd8d7c2c2801aee089f0ad8fda43a3	345	0.423986	0.144258	36.2958	19.9014	0.00140493	0.686048	TACGGAGGATCCGAGCGTTATCCGGATTTATTGGGTTTAAAGGGAGCGTAGGTGGACTGGTAAGTCAGTTGTGAAAGTTTGCGGCTCAACCGTAAAATTGCAGTTGATACTGTCAGTCTTGAGTACAGTAGAGGTGGGCGGAATTCGTGGTGTAGCGGTGAAATGCTTAGATATCACGAAGAACTCCGATTGCGAAGGCAGCTCACTGGACTGCAACTGACACTGATGCTCGAAAGTGTGGGTATCAAACAGG	Bacteria	Bacteroidetes	Bacteroidia	Bacteroidales	Bacteroidaceae	Bacteroides	NA	Bacteroidales.Bacteroidaceae.Bacteroides.NA.61cd	Bacteroides fragilis strain NCTC 9343 16S ribosomal RNA, complete sequence	100
05cd1b9e92fbe86194d891404c3932cb	325.5	0.428499	0.0536118	2.97183	1.84507	0.000120423	0.689204	TACGGAGGATCCGAGCGTTATCCGGATTTATTGGGTTTAAAGGGTGCGTAGGCTGTTTTTTAAGTTAGAGGTGAAAGCTCGACGCTCAACGTCGAAATTGCCTCTGATACTGAGAGACTAGAGTGTAGTTGCGGAAGGCGGAATGTGTGGTGTAGCGGTGAAATGCTTAGATATCACACAGAACACCGATTGCGAAGGCAGCTTTCCAAGCTATTACTGACGCTGAGGCACGAAAGCGTGGGGAGCGAACAGG	Bacteria	Bacteroidetes	Bacteroidia	Bacteroidales	Rikenellaceae	Alistipes	marseilloanorexicus	Bacteroidales.Rikenellaceae.Alistipes.marseilloanorexicus.05cd	Alistipes ihumii strain AP11 16S ribosomal RNA, partial sequence	100
8ba2a209f24d5b10af50289233f9c89f	588	0.430218	0.0699823	1.87324	1.53521	8.52113e-05	0.689204	TACGTAGATGGCGAGCGTTGTCCGGAATTACTGGGTGTAAAGGGAGTGTAGGCGGGATCATAAGTTGCGTGTGAAATGCAGGGGCTCAACCCCTGAACTGCGCGCAAAACTGTGGTTCTTGAGTGAAGTAGAGGCAGGCGGAATTCCCGGTGTAGCGGTGGAATGCGTAGATATCGGGAGGAACACCAGTGGCGAAGGCGGCCTGCTGGGCTTTTACTGACGCTGAGGCTCGAAAGCATGGGGAGCAAACAGG	Bacteria	Firmicutes	Clostridia	Clostridiales	Ruminococcaceae	NA	NA	Clostridiales.Ruminococcaceae.NA.NA.8ba2	[Clostridium] methylpentosum strain R2 16S ribosomal RNA gene, partial sequence	89.328
2b69d9c9cc39305b8b754254e70c8354	168	0.434648	-0.130555	32.4507	47.0141	0.00198662	0.691142	TACGGAAGGTCCGGGCGTTATCCGGATTTATTGGGTTTAAAGGGAGCGCAGGCGGACCTTTAAGTCAGCTGTGAAATACGGCGGCTCAACCGTCGAACTGCAGTTGATACTGGAGGTCTTGAGTGCACACAGGGATGCTGGAATTCATGGTGTAGCGGTGAAATGCTCAGATATCATGAAGAACTCCGATCGCGAAGGCAGGCATCCGGGGTGCAACTGACGCTGAGGCTCGAAAGTGCGGGTATCAAACAGG	Bacteria	Bacteroidetes	Bacteroidia	Bacteroidales	Prevotellaceae	Alloprevotella	NA	Bacteroidales.Prevotellaceae.Alloprevotella.NA.2b69	Prevotellamassilia timonensis strain Marseille-P2831 16S ribosomal RNA, partial sequence	100
88d9d2abb7682a19caea2f85b0c83952	316	0.43572	-0.129288	7.98592	15.9296	0.000597887	0.691142	TACGTAGGGGGCTAGCGTTATCCGGATTTACTGGGCGTAAAGGGTGCGTAGGTGGTTTCTTAAGTCAGGAGTGAAAGGCTACGGCTCAACCGTAGTAAGCTCTTGAAACTGGGAAACTTGAGTGCAGGAGAGGAAAGTGGAATTCCTAGTGTAGCGGTGAAATGCGTAGATATTAGGAGGAACACCAGTAGCGAAGGCGGCTTTCTGGACTGTAACTGACACTGAGGCACGAAAGCGTGGGGAGCAAACAGG	Bacteria	Firmicutes	Clostridia	Clostridiales	Peptostreptococcaceae	Terrisporobacter	NA	Clostridiales.Peptostreptococcaceae.Terrisporobacter.NA.88d9	Terrisporobacter petrolearius strain LAM0A37 16S ribosomal RNA, partial sequence	99.603
8b26e69fe01c9fedf9e386ffd42ad0aa	182.5	0.458104	-0.13222	10.507	14.0986	0.000615141	0.723086	TACGTAGGGGGCAAGCGTTATCCGGATTTACTGGGTGTAAAGGGAGCGTAGACGGTGTGGCAAGTCTGATGTGAAAGGCATGGGCTCAACCCGTGGACTGCATTGGAAACTGTCATACTTGAGTGCCGGAGGGGTAAGCGGAATTCCTAGTGTAGCGGTGAAATGCGTAGATATTAGGAGGAACACCAGTGGCGAAGGCGGCTTACTGGACGGTAACTGACGTTGAGGCTCGAAAGCGTGGGGAGCAAACAGG	Bacteria	Firmicutes	Clostridia	Clostridiales	Lachnospiraceae	Blautia	NA	Clostridiales.Lachnospiraceae.Blautia.NA.8b26	Blautia wexlerae strain DSM 19850 16S ribosomal RNA gene, partial sequence	99.605
399ad8b06fee21e03f911721c733a9e3	451.5	0.460731	-0.030572	2.15493	2.60563	0.000119014	0.723685	TACGTAGGGAGCGAGCGTTGTCCGGAATTACTGGGCGTAAAGGGTGCGTAGGCGGTCTGAAAAGTCGGATGTGAAATCCCCGTGCTTAACATGGGAGCTGCATTCGAAACTTTCGGACTTGAGTGTCGGAGAGGTAAGCGGAATTCCCGGTGTAGCGGTGAAATGCGTAGATATCGGGAGGAACACCAGTGGCGAAGGCGGCTTACTGGACGACAACTGACGCTGAGGCACGAAAGCGTGGGGAGCAAACAGG	Bacteria	NA	NA	NA	NA	NA	NA	NA.NA.NA.NA.399a	Lutispora thermophila strain EBR46 16S ribosomal RNA, partial sequence	89.37
a859b446714e5a52c347c87bd081b9bd	360.5	0.463284	-0.00773674	80.3239	37.7606	0.00295211	0.724163	TACGGAAGGTCCGGGCGTTATCCGGATTTATTGGGTTTAAAGGGAGCGTAGGCCGTCTGGTAAGCGTGTTGTGAAATGTCGGGGCTCAACCTGGGCATTGCAGCGCGAACTGTCAGACTTGAGTGCGCGGGAAGTAGGCGGAATTCGTCGTGTAGCGGTGAAATGCTTAGATATGACGAAGAACTCCGATTGCGAAGGCAGCCTGCTGTAGCGCAACTGACGCTGAAGCTCGAAAGCGTGGGTATCGAACAGG	Bacteria	Bacteroidetes	Bacteroidia	Bacteroidales	Prevotellaceae	Prevotella	NA	Bacteroidales.Prevotellaceae.Prevotella.NA.a859	Prevotella stercorea strain CB35 16S ribosomal RNA gene, partial sequence	98.814
cb55da4f828a3606108e7af217947245	286.5	0.471994	-0.118571	15.5352	10.4366	0.000649296	0.733234	TACGTAGGGAGCAAGCGTTATCCGGATTTATTGGGTGTAAAGGGTGCGTAGACGGGACAACAAGTTAGTTGTGAAATCCCTCGGCTTAACTGAGGAACTGCAACTAAAACTATTGTTCTTGAGTGTTGGAGAGGAAAGTGGAATTCCTAGTGTAGCGGTGAAATGCGTAGATATTAGGAGGAACACCGGTGGCGAAGGCGACTTTCTGGACAATAACTGACGTTGAGGCACGAAAGTGTGGGGAGCAAACAGG	Bacteria	Firmicutes	Clostridia	Clostridiales	NA	NA	NA	Clostridiales.NA.NA.NA.cb55	Vallitalea pronyensis strain FatNI3 16S ribosomal RNA gene, partial sequence	87.008
2594d4c99ff7cdcf21836e888bf9b85c	225	0.473642	0.0344014	10.2958	9.32394	0.000490493	0.733234	TACGGAAGGTCCAGGCGTTATCCGGATTTATTGGGTTTAAAGGGAGCGTAGGCGGGGAGTCAAGTCAGTTGTGAAAAGCCACGGCCCAACCGTGGTCGTGCAGTTGAAACTGGTTCTCTTGAGTGCGCACGAGGACGGTGGAATTCGTGGTGTAGCGGTGAAATGCTTAGATATCACGAAGAACTCCGATTGCGAAGGCAGCCGTCCGGAGCGTTACTGACGCTGAGGCTCGAAGGTGCGGGTATCAAACAGG	Bacteria	Bacteroidetes	Bacteroidia	Bacteroidales	Prevotellaceae	NA	NA	Bacteroidales.Prevotellaceae.NA.NA.2594	Alloprevotella rava strain 81/4-12 16S ribosomal RNA gene, partial sequence	86.614
4321f71e562a2e99029b673eafd657ff	301.5	0.491163	0.0903058	6.97183	5.74648	0.000317958	0.749967	TACGTATGGTGCAAGCGTTATCCGGATTTACTGGGTGTAAAGGGAGCGTAGACGGTGTGGCAAGTCTGATGTGAAAGGCATGGGCTCAACCTGTGGACTGCATTGGAAACTGTCATACTTGAGTGCCGGAGGGGTAAGCGGAATTCCTAGTGTAGCGGTGAAATGCGTAGATATTAGGAGGAACACCAGTGGCGAAGGCGGCTTACTGGACGGTAACTGACGTTGAGGCTCGAAAGCGTGGGGAGCAAACAGG	Bacteria	Firmicutes	Clostridia	Clostridiales	Lachnospiraceae	Blautia	NA	Clostridiales.Lachnospiraceae.Blautia.NA.4321	Blautia wexlerae strain DSM 19850 16S ribosomal RNA gene, partial sequence	99.209
0a9ffc9be8f1de2c8119576e0e736a97	301.5	0.491183	0.0252856	22.3239	17.9014	0.00100563	0.749967	TACGGAAGGTCCGGGCGTTATCCGGATTTATTGGGTTTAAAGGGAGCGTAGGCCGTCTTTTAAGCGTGTTGTGAAATACTGTCGCTCAACGACAGAGGTGCAGCGCGAACTGGGAGACTTGAGTGCGCGGAATGCAGGCGGAATTCGTCGTGTAGCGGTGAAATGCTTAGATATGACGAAGAACTCCGATTGCGAAGGCAGCTTGCAGTAGCGTAACTGACGCTGAAGCTCGAAAGTGCGGGTATCGAACAGG	Bacteria	Bacteroidetes	Bacteroidia	Bacteroidales	Prevotellaceae	Prevotella	NA	Bacteroidales.Prevotellaceae.Prevotella.NA.0a9f	Prevotella oris strain JCM 12252 16S ribosomal RNA gene, partial sequence	91.304
56216b6bffdcce1bdc123af44617dc43	357.5	0.493569	0.123672	17.9859	15	0.000824648	0.749967	TACGGAAGATGCGAGCGTTATCCGGATTTATTGGGTTTAAAGGGAGCGTAGGCGGGCTTTTAAGTCAGCGGTCAAATGTCGTGGCTCAACCATGTCAAGCCGTTGAAACTGTAAGCCTTGAGTCTGCACAGGGCACATGGAATTCGTGGTGTAGCGGTGAAATGCTTAGATATCACGAAGAACTCCGATCGCGAAGGCATTGTGCCGGGGCATAACTGACGCTGAGGCTCGAAAGTGCGGGTATCAAACAGG	Bacteria	Bacteroidetes	Bacteroidia	Bacteroidales	Prevotellaceae	Paraprevotella	NA	Bacteroidales.Prevotellaceae.Paraprevotella.NA.5621	Paraprevotella clara strain JCM 14859 16S ribosomal RNA gene, partial sequence	97.222
ebfdb51a1133aeb8c6ecebd4460b59f5	377	0.493767	-0.0990205	2.32394	3.15493	0.000136972	0.749967	TACGTAGGGAGCGAGCGTTGTCCGGAATTACTGGGTGTAAAGGGAGCGTAGGCGGGAAAGCAAGTTGGAAGTGAAATGCATGGGCTTAACCCATGAGCTGCTTTCAAAACTGTTTTTCTTGAGTGAAGTAGAGGCAGGCGGAATTCCTAGTGTAGCGGTGAAATGCGTAGATATTAGGAGGAACACCAGTGGCGAAGGCGGCCTGCTGGGCTTTAACTGACGCTGAGGCTCGAAAGCGTGGGTAGCAAACAGG	Bacteria	Firmicutes	Clostridia	Clostridiales	Ruminococcaceae	NA	NA	Clostridiales.Ruminococcaceae.NA.NA.ebfd	[Clostridium] methylpentosum strain R2 16S ribosomal RNA gene, partial sequence	95.257
b0b8c626e80cd5c4bc7b3d71dc549e7b	1161	0.502607	-0.184998	354.817	388.887	0.0185926	0.757957	TACGTAGGGGGCAAGCGTTATCCGGATTTACTGGGTGTAAAGGGAGCGTAGACGGATGGACAAGTCTGATGTGAAAGGCTGGGGCTCAACCCCGGGACTGCATTGGAAACTGCCCGTCTTGAGTGCCGGAGAGGTAAGCGGAATTCCTAGTGTAGCGGTGAAATGCGTAGATATTAGGAGGAACACCAGTGGCGAAGGCGGCTTACTGGACGGTAACTGACGTTGAGGCTCGAAAGCGTGGGGAGCAAACAGG	Bacteria	Firmicutes	Clostridia	Clostridiales	Lachnospiraceae	Blautia	NA	Clostridiales.Lachnospiraceae.Blautia.NA.b0b8	Blautia luti strain BInIX 16S ribosomal RNA, partial sequence	99.606
fb751d029ad7031e8fcf3bde5cd65d04	356.5	0.503735	0.0709223	5.69014	4.1831	0.000246831	0.757957	TACGTAGGGGGCAAGCGTTATCCGGAATTATTGGGCGTAAAGAGTACGTAGGTGGTTACCTAAGCACGAGGTATAAGGCAATGGCTTAACCATTGTTCGCCTTGTGAACTGGGCTACTTGAGTGCAGGAGAGGAAAGCGGAATTCCTAGTGTAGCGGTGAAATGCGTAGATATTAGGAGGAACACCAGTGGCGAAGGCGGCTTTCTGGACTGTAACTGACACTGAGGTACGAAAGCGTGGGGAGCAAACAGG	Bacteria	Firmicutes	Clostridia	Clostridiales	Clostridiales_Incertae_Sedis_XIII	Mogibacterium	NA	Clostridiales.Clostridiales_Incertae_Sedis_XIII.Mogibacterium.NA.fb75	Ihubacter massiliensis strain Marseille-P2843 16S ribosomal RNA, partial sequence	96.825
c8451da2f600cd3ccf1afe24c90a3d1d	760.5	0.51441	0.0536805	3.35211	3.3662	0.000167958	0.769438	TACGTAGGGCGCGAGCGTTGTCCGGAATTATTGGGCGTAAAGGGCTTGTAGGCGGTTGGTCGCGTCTGCCGTGAAATCCTCTGGCTTAACTGGGGGCGTGCGGTGGGTACGGGCTGACTTGAGTGCGGTAGGGGAGACTGGAACTCCTGGTGTAGCGGTGGAATGCGCAGATATCAGGAAGAACACCGGTGGCGAAGGCGGGTCTCTGGGCCGTTACTGACGCTGAGGAGCGAAAGCGTGGGGAGCGAACAGG	Bacteria	Actinobacteria	Actinobacteria	Actinomycetales	Actinomycetaceae	Actinomyces	odontolyticus	Actinomycetales.Actinomycetaceae.Actinomyces.odontolyticus.c845	Actinomyces odontolyticus strain JCM 14871 16S ribosomal RNA gene, partial sequence	100
48263f7dd02d59cf666ec696f8a89212	395	0.518452	0.00640966	33.2817	14.6197	0.00119754	0.769438	TACGTAGGTGGCGAGCGTTGTCCGGAATTATTGGGCGTAAAGGGAGCGCAGGCGGGAAGGTAAGTCTATCTTAAAAGTGCGGGGCTCAACCCCGTGAGGGGATGGAAACTATCTTTCTTGAGTGCAGGAGAGGAAAGCGGAATTCCTAGTGTAGCGGTGAAATGCGTAGATATTAGGAGGAACACCAGTGGCGAAGGCGGCTTTCTGGACTGTAACTGACGCTGAGGCTCGAAAGCGTGGGGAGCGAACAGG	Bacteria	Firmicutes	Negativicutes	Selenomonadales	Veillonellaceae	Mitsuokella	jalaludinii	Selenomonadales.Veillonellaceae.Mitsuokella.jalaludinii.4826	Mitsuokella jalaludinii strain M9 16S ribosomal RNA, partial sequence	100
7b1b8ee531960d93fe779e6f99f9c06e	380	0.518535	-0.0884806	2.38028	3.78873	0.000154225	0.769438	TACGTAGGGTGCGAGCGTTAATCGGAATTACTGGGCGTAAAGCGTGCGCAGGCGGTTGTGTAAGACAGATGTGAAATGCCCGGGCTTAACCTGGGAATTGCATTTGTGACTGCACGGCTAGAGTGTGTCAGAGGGGGGTAGAATTCCACGTGTAGCAGTGAAATGCGTAGATATGTGGAGGAATACCGATGGCGAAGGCAGCCCCCTGGGATAACACTGACGCTCATGCACGAAAGCGTGGGGAGCAAACAGG	Bacteria	Proteobacteria	Betaproteobacteria	Burkholderiales	Oxalobacteraceae	Oxalobacter	NA	Burkholderiales.Oxalobacteraceae.Oxalobacter.NA.7b1b	Oxalobacter formigenes strain OXB 16S ribosomal RNA gene, partial sequence	99.605
4ba45209aedea81e1ee5cac290852b46	187.5	0.525516	-0.0469478	12.5352	13.0986	0.000640845	0.773002	TACGGAAGGTCCGGGCGTTATCCGGATTTATTGGGTTTAAAGGGAGCGCAGGCCGTGGGTTAAGCGTGTCGTGAAATTCCGTCGCTCAACGGCGGACGTGCGGCGCGAACTGGTCCACTTGAGTACGCGGGACGTTGGCGGAATTCGTGGTGTAGCGGTGAAATGCTTAGATATCACGAAGAACTCCGATTGCGAAGGCAGCTGACGGTAGCGCAACTGACGCTGAGGCTCGAAAGTGCGGGTATCGAACAGG	Bacteria	Bacteroidetes	Bacteroidia	Bacteroidales	Prevotellaceae	Prevotella	NA	Bacteroidales.Prevotellaceae.Prevotella.NA.4ba4	Prevotella oris strain JCM 12252 16S ribosomal RNA gene, partial sequence	90.157
f41fccdb3d069de70dfd880fc47cc501	201	0.525738	-0.0717717	16.8873	29.7183	0.00116514	0.773002	CACCGGCAGCTCAAGTGGTAGCTGTTTTTATTGGGCCTAAAGCGTTCGTAGCCGGTTTGATAAGTCTTTGGTGAAAGCTTGTAGCTTAACTATAAGAATTGCTGAAGATACTGTCAGACTTGAAGTCGGGAGAGGTTAGAGGTACTACCGGGGTAGGGGTGAAATCCTATAATCCTGGGAGGACCACCTGTGGCGAAGGCGTCTAACTGGAACGATCTTGACGGTGAGTAACGAAAGCCAGGGGCGCGAACCGG	Archaea	Euryarchaeota	Methanobacteria	Methanobacteriales	Methanobacteriaceae	Methanosphaera	NA	Methanobacteriales.Methanobacteriaceae.Methanosphaera.NA.f41f	Methanosphaera stadtmanae strain DSM 3091 rrnA operon, partial sequence; and 16S ribosomal RNA gene, complete sequence	100
8b8c0c270e3a8abe83ce423adb1807c3	292	0.528907	-0.113922	16.4084	25	0.00103521	0.773395	TACGTAGGGGGCGAGCGTTGTCCGGAATTACTGGGCGTAAAGGGTGCGTAGGCGGTTTGGTAAGTTGGATGTGAAATACCCGGGCTTAACTTGGGGGCTGCATCCAATACTGTCGGACTTGAGTGCAGGAGAGGAAAGCGGAATTCCTAGTGTAGCGGTGAAATGCGTAGATATTAGGAGGAACACCGGTGGCGAAGGCGGCTTTCTGGACTGTAACTGACGCTGAGGCACGAAAGCGTGGGGAGCAAACAGG	Bacteria	Firmicutes	Clostridia	Clostridiales	NA	NA	NA	Clostridiales.NA.NA.NA.8b8c	Clostridium oceanicum strain DSM 1290 16S ribosomal RNA, partial sequence	92.157
0b05484fdd9452f1f6fb0445bda512f0	775	0.533113	-0.318531	253.916	292.268	0.0136546	0.773395	TACGTAGGGAGCAAGCGTTGTCCGGATTTACTGGGTGTAAAGGGTGCGTAGGCGGCTTTGCAAGTCAGATGTGAAATCTATGGGCTCAACCCATAAACTGCATTTGAAACTGTAGAGCTTGAGTGAAGTAGAGGCAGGCGGAATTCCCCGTGTAGCGGTGAAATGCGTAGAGATGGGGAGGAACACCAGTGGCGAAGGCGGCCTGCTGGGCTTTAACTGACGCTGAGGCACGAAAGCGTGGGTAGCAAACAGG	Bacteria	Firmicutes	Clostridia	Clostridiales	Ruminococcaceae	Ruminococcus	bromii	Clostridiales.Ruminococcaceae.Ruminococcus.bromii.0b05	Ruminococcus bromii strain ATCC 27255 16S ribosomal RNA gene, partial sequence	99.606
c0c17e145e17dff597da6a4397d4356f	150.5	0.535153	-0.0528129	1.84507	2.47887	0.000108099	0.773395	TACGTAGGTGGCAAGCGTTGTCCGGAATTATTGGGCGTAAAGCGCGCGTAGGCGGCCCGGCAGGCCGGGGGTCGAAGCGGGGGGCTCAACCCCCCGAAGCCCCCGGAACCTCCGCGGCTTGGGTCCGGTAGGGGAGGGTGGAACACCCGGTGTAGCGGTGGAATGCGCAGATATCGGGTGGAACACCGGTGGCGAAGGCGGCCCTCTGGGCCGAGACCGACGCTGAGGCGCGAAAGCTGGGGGAGCGAACAGG	Bacteria	Actinobacteria	Actinobacteria	Coriobacteriales	Coriobacteriaceae	Collinsella	NA	Coriobacteriales.Coriobacteriaceae.Collinsella.NA.c0c1	Collinsella aerofaciens strain JCM 10188 16S ribosomal RNA gene, partial sequence	98.024
c3574ef7a3455b639e41b6e790c31041	935.5	0.535612	-0.0114986	25.0422	17.8591	0.00107253	0.773395	TACGTATGGGGCAAGCGTTATCCGGATTTACTGGGTGTAAAGGGAGCGTAGGCGGCATGGCAAGTCAGAAGTGAAAGCCTGGGGCTCAACCCCGGAATTGCTTTTGAAACTGTCAGGCTAGAGTGTCGGAGGGGTAAGCGGAATTCCTAGTGTAGCGGTGAAATGCGTAGATATTAGGAGGAACACCGGTGGCGAAGGCGGCTTACTGGACGATTACTGACGCTGAGGCTCGAAAGCGTGGGGAGCAAACAGG	Bacteria	Firmicutes	Clostridia	Clostridiales	Lachnospiraceae	NA	NA	Clostridiales.Lachnospiraceae.NA.NA.c357	Eubacterium ventriosum strain ATCC 27560 16S ribosomal RNA gene, partial sequence	98.419
52c44cbda25815ffd9b135fc55ac08e6	597.5	0.538695	-0.0214607	25.1972	25.4507	0.0012662	0.774374	TACGTATGGAGCAAGCGTTATCCGGATTTACTGGGTGTAAAGGGAGTGTAGGTGGCCATGCAAGTCAGAAGTGAAAATCCGGGGCTCAACCCCGGAACTGCTTTTGAAACTGTAAGGCTGGAGTGCAGGAGGGGTGAGTGGAATTCCTAGTGTAGCGGTGAAATGCGTAGATATTAGGAGGAACACCAGTGGCGAAGGCGGCTCACTGGACTGTAACTGACACTGAGGCTCGAAAGCGTGGGGAGCAAACAGG	Bacteria	Firmicutes	Clostridia	Clostridiales	Lachnospiraceae	NA	NA	Clostridiales.Lachnospiraceae.NA.NA.52c4	[Eubacterium] eligens strain ATCC 27750 16S ribosomal RNA, partial sequence	100
e706fbd255b4430b6b9be0b65ce68a75	202.5	0.545905	-0.0936854	53.2535	69.2535	0.00306268	0.779135	TACGTAGGGGGCGAGCGTTATCCGGATTCATTGGGCGTAAAGCGCTCGTAGGCGGCCCGTCTGGTCGGGAGTCAAAGCCCGGGGCTCAACCCCGGCCCGCTCCCGATACCGGCGGGCTTGAGTCGCGCAGGGGAGGCCGGAATTCCGGGTGTAGCGGTGGAATGCGCAGATATCCGGAAGAACACCGGTGGCGAAGGCGGACCTCTGGGCGCGCACTGACGCTGAGGAGCGAAAGCTGGGGGAGCGAACAGG	Bacteria	Actinobacteria	Actinobacteria	Coriobacteriales	Coriobacteriaceae	Olsenella	NA	Coriobacteriales.Coriobacteriaceae.Olsenella.NA.e706	Olsenella scatoligenes strain SK9K4 16S ribosomal RNA, partial sequence	91.339
e7189d4c1594c307a05797a728a5753c	364.5	0.546847	-0.00101041	7.38028	7.91549	0.000382394	0.779135	TACGTATGGTGCAAGCGTTATCCGGATTTACTGGGTGTAAAGGGAGCGTAGACGGCACGGCAAGCCAGATGTGAAAGCCCGGGGCTCAACCCCGGGACTGCATTTGGAACTGCTGAGCTAGAGTGTCGGAGAGGCAAGTGGAATTCCTAGTGTAGCGGTGAAATGCGTAGATATTAGGAGGAACACCAGTGGCGAAGGCGGCTTGCTGGACGATGACTGACGTTGAGGCTCGAAAGCGTGGGGAGCAAACAGG	Bacteria	Firmicutes	Clostridia	Clostridiales	Lachnospiraceae	Dorea	NA	Clostridiales.Lachnospiraceae.Dorea.NA.e718	Dorea longicatena strain 111-35 16S ribosomal RNA gene, partial sequence	98.819
d14ac50d570c21c9fb546cfe07ece233	403.5	0.554146	-0.157697	13.8169	16.9859	0.00077007	0.785021	TACGTAGGGGGCGAGCGTTGTCCGGAATTACTGGGCGTAAAGGGAGCGTAGGCGGTCGATTAAGTTAGATGTGAAACCCCCGGGCTTAACTTGGGGACTGCATCTAATACTGGTTGACTTAGAGTACAGGAGAGGGAAGCGGAATTCCTAGTGTAGCGGTGAAATGCGTAGATATTAGGAGGAACACCAGTGGCGAAGGCGGCTTTCTGGACTGACACTGACGCTGAGGCTCGAAAGCGTGGGGAGCAAACAGG	Bacteria	Firmicutes	Clostridia	Clostridiales	NA	NA	NA	Clostridiales.NA.NA.NA.d14a	Christensenella massiliensis strain Marseille-P2438 16S ribosomal RNA, partial sequence	90.551
18b7b82da9c8a48eab2d6cc02a0ea61a	1077	0.557472	-0.109443	239.972	260.296	0.0125067	0.785021	TACGTATGGTGCAAGCGTTATCCGGATTTACTGGGTGTAAAGGGAGCGTAGACGGAGTGGCAAGTCTGATGTGAAAACCCGGGGCTCAACCCCGGGACTGCATTGGAAACTGTCAATCTAGAGTACCGGAGAGGTAAGCGGAATTCCTAGTGTAGCGGTGAAATGCGTAGATATTAGGAGGAACACCAGTGGCGAAGGCGGCTTACTGGACGGTAACTGACGTTGAGGCTCGAAAGCGTGGGGAGCAAACAGG	Bacteria	Firmicutes	Clostridia	Clostridiales	Lachnospiraceae	Ruminococcus2	NA	Clostridiales.Lachnospiraceae.Ruminococcus2.NA.18b7	Ruminococcus faecis strain Eg2 16S ribosomal RNA gene, partial sequence	100
ad2ee51673380cb46c0e667bb337acae	329.5	0.558491	-0.0469948	5.74648	7.42253	0.000329225	0.785021	TACGTAGGTGGCGAGCGTTATCCGGAATTATTGGGCGTAAAGAGCGCGCAGGTGGTTGATTAAGTCTGATGTGAAAGCCCACGGCTTAACCGTGGAGGGTCATTGGAAACTGGTCGACTTGAGTGCAGAAGAGGGAAGTGGAATTCCATGTGTAGCGGTGAAATGCGTAGAGATATGGAGGAACACCAGTGGCGAAGGCGGCTTCCTGGTCTGTAACTGACACTGAGGCGCGAAAGCGTGGGGAGCAAACAGG	Bacteria	Firmicutes	Erysipelotrichia	Erysipelotrichales	Erysipelotrichaceae	Turicibacter	NA	Erysipelotrichales.Erysipelotrichaceae.Turicibacter.NA.ad2e	Turicibacter sanguinis strain MOL361 16S ribosomal RNA, partial sequence	99.605
ef15528c19faee6dd5daab77e1ce2e74	1110.5	0.561936	-0.187781	241.352	257.056	0.0124602	0.785021	TACGTAGGGGGCAAGCGTTATCCGGATTTACTGGGTGTAAAGGGAGCGTAGACGGCAAGGCAAGTCTGATGTGAAAACCCAGGGCTTAACCCTGGGACTGCATTGGAAACTGTCTGGCTCGAGTGCCGGAGAGGTAAGCGGAATTCCTAGTGTAGCGGTGAAATGCGTAGATATTAGGAAGAACACCAGTGGCGAAGGCGGCTTACTGGACGGTAACTGACGTTGAGGCTCGAAAGCGTGGGGAGCAAACAGG	Bacteria	Firmicutes	Clostridia	Clostridiales	Lachnospiraceae	Fusicatenibacter	saccharivorans	Clostridiales.Lachnospiraceae.Fusicatenibacter.saccharivorans.ef15	Fusicatenibacter saccharivorans strain HT03-11 16S ribosomal RNA gene, partial sequence	100
d6cdd0cfef0fd81a355c464d49e591b4	247.5	0.563167	-0.0141412	28.2958	29.8732	0.00145422	0.785021	TACGGAGGATTCAAGCGTTATCCGGATTTATTGGGTTTAAAGGGTGCGTAGGCGGTTTGATAAGTTAGAGGTGAAATTTCGGGGCTCAACCCTGAACGTGCCTCTAATACTGTTGAGCTAGAGAGTAGTTGCGGTAGGCGGAATGTATGGTGTAGCGGTGAAATGCTTAGAGATCATACAGAACACCGATTGCGAAGGCAGCTTACCAAACTATATCTGACGTTGAGGCACGAAAGCGTGGGGAGCAAACAGG	Bacteria	Bacteroidetes	Bacteroidia	Bacteroidales	Rikenellaceae	Alistipes	putredinis	Bacteroidales.Rikenellaceae.Alistipes.putredinis.d6cd	Alistipes putredinis strain JCM 16772 16S ribosomal RNA gene, partial sequence	100
16cc2497833ec315fce020c74c525e2f	191	0.5756	-0.0724082	17.3803	15.0563	0.000810916	0.798893	TACGTAGGGGGCAAGCGTTATCCGGATTTACTGGGTGTAAAGGGAGCGTAGACGGAGCAGCAAGTCTGATGTGAAAACCCGGGGCTCAACCCCGGGACTGCATTGGAAACTGTTGATCTGGAGTGCCGGAGAGGTAAGCGGAATTCCTAGTGTAGCGGTGAAATGCGTAGATATTAGGAGGAACACCAGTGGCGAAGGCGGCTTACTGGACGGTAACTGACGTTGAGGCTCGAAAGCGTGGGGAGCAAACAGG	Bacteria	Firmicutes	Clostridia	Clostridiales	Lachnospiraceae	Ruminococcus2	NA	Clostridiales.Lachnospiraceae.Ruminococcus2.NA.16cc	Ruminococcus lactaris strain ATCC 29176 16S ribosomal RNA gene, partial sequence	100
ee14fb8c599dfeb1a078836da0c5b822	449.5	0.600784	-0.0781795	17.338	20.0422	0.000934507	0.827842	TACGTATGGAGCAAGCGTTATCCGGATTTACTGGGTGTAAAGGGAGCGTAGGCGGTCCTGCAAGTCTGATGTGAAAACCCGGGGCTCAACCCCGGGACTGCATTGGAAACTGTAGGACTAGAGTGTCGGAGGGGTAAGTGGAATTCCTAGTGTAGCGGTGAAATGCGTAGATATTAGGAGGAACACCAGTGGCGAAGGCGGCTTACTGGACGACCACTGACGCTGAGGCTCGAAAGCGTGGGGAGCAAACAGG	Bacteria	Firmicutes	Clostridia	Clostridiales	Lachnospiraceae	NA	NA	Clostridiales.Lachnospiraceae.NA.NA.ee14	Eubacterium ramulus strain ATCC 29099 16S ribosomal RNA gene, partial sequence	95.652
ad24f728fed474e593e2f204974c581d	179.5	0.601806	-0.128454	24.0141	26	0.00125035	0.827842	TACGGAGGATCCGAGCGTTATCCGGATTTATTGGGTTTAAAGGGAGCGTAGATGGGTTGTTAAGTCAGTTGTGAAAGTTTGCGGCTCAACCGTAAAATTGCAATTGATACTGGCAGTCTTGAGTACAGTTGAGGTAGGCGGAATTCGTGGTGTAGCGGTGAAATGCTTAGATATCACGAAGAACTCCGATTGCGAAGGCAGCTTACTAACCTGTAACTGACATTGATGCTCGAAAGTGTGGGTATCAAACAGG	Bacteria	Bacteroidetes	Bacteroidia	Bacteroidales	Bacteroidaceae	Bacteroides	massiliensis	Bacteroidales.Bacteroidaceae.Bacteroides.massiliensis.ad24	Bacteroides massiliensis strain B84634 16S ribosomal RNA gene, partial sequence	100
7201ba7fd56edf7bbc166f52bdf05755	492.5	0.605097	-0.143155	106.155	149.845	0.0064	0.827842	TACGGAGGATCCGAGCGTTATCCGGATTTATTGGGTTTAAAGGGAGCGTAGATGGATGTTTAAGTCAGTTGTGAAAGTTTGCGGCTCAACCGTAAAATTGCAGTTGATACTGGATGTCTTGAGTGCAGTTGAGGCAGGCGGAATTCGTGGTGTAGCGGTGAAATGCTTAGATATCACGAAGAACTCCGATTGCGAAGGCAGCCTGCTAAGCTGCAACTGACATTGAGGCTCGAAAGTGTGGGTATCAAACAGG	Bacteria	Bacteroidetes	Bacteroidia	Bacteroidales	Bacteroidaceae	Bacteroides	dorei	Bacteroidales.Bacteroidaceae.Bacteroides.dorei.7201	Bacteroides dorei strain 175 16S ribosomal RNA gene, partial sequence	100
dc0a69c943ae3fc142da33f3b81ababf	632.5	0.606742	-0.0695888	9.30986	8.4507	0.000444014	0.827842	TACGTAGGGGGCAAGCGTTATCCGGATTTACTGGGTGTAAAGGGAGCGTAGACGGCAAGGCAAGTCTGATGTGAAAGGCTGGGGCTCAACCCCGGGACTGCATTGGAAACTGTCCTGCTGGAGTGCCGGAGAGGTAAGCGGAATTCCTAGTGTAGCGGTGAAATGCGTAGATATTAGGAGGAACACCAGTGGCGAAGGCGGCTTACTGGACGGTAACTGACGTTGAGGCTCGAAAGCGTGGGGAGCAAACAGG	Bacteria	Firmicutes	Clostridia	Clostridiales	Lachnospiraceae	Blautia	NA	Clostridiales.Lachnospiraceae.Blautia.NA.dc0a	Murimonas intestini strain SRB-530-5-H 16S ribosomal RNA, partial sequence	97.628
2f8edb18b75c2d9f90ed60eb64eef460	1192	0.622176	-0.124874	436.268	416.831	0.0213275	0.845319	TACGTAGGGGGCAAGCGTTATCCGGATTTACTGGGTGTAAAGGGAGCGTAGACGGCACGGCAAGCCAGATGTGAAAGCCCGGGGCTCAACCCCGGGACTGCATTTGGAACTGCTGAGCTAGAGTGTCGGAGAGGCAAGTGGAATTCCTAGTGTAGCGGTGAAATGCGTAGATATTAGGAGGAACACCAGTGGCGAAGGCGGCTTGCTGGACGATGACTGACGTTGAGGCTCGAAAGCGTGGGGAGCAAACAGG	Bacteria	Firmicutes	Clostridia	Clostridiales	Lachnospiraceae	Dorea	longicatena	Clostridiales.Lachnospiraceae.Dorea.longicatena.2f8e	Dorea longicatena strain 111-35 16S ribosomal RNA gene, partial sequence	99.606
460da16f10049ada31abf808cea7f18c	156	0.630334	-0.0849897	16.6056	17.4648	0.000851761	0.852805	TACGGAAGGTCCGGGCGTTATCCGGATTTATTGGGTTTAAAGGGAGCGTAGGCCGTCTGTTAAGCGTGTTGTGAAATGTCGGGGCTCAACCTGGGCATTGCAGCGCGAACTGGCAGACTTGAGTGCACGGGAAGTAGGCGGAATTCGTCGTGTAGCGGTGAAATGCTTAGATATGACGAAGAACTCCGATTGCGAAGGCAGCCTGCTGTAGTGCAACTGACGCTGAAGCTCGAAAGCGTGGGTATCGAACAGG	Bacteria	Bacteroidetes	Bacteroidia	Bacteroidales	Prevotellaceae	Prevotella	NA	Bacteroidales.Prevotellaceae.Prevotella.NA.460d	Prevotella stercorea strain CB35 16S ribosomal RNA gene, partial sequence	97.628
a3646127ea789efdb20b3ec9db3d1d30	256	0.636034	0.014061	1.11268	1.05634	5.42254e-05	0.85406	TACGTAGGGAGCAAGCGTTGTCCGGATTTACTGGGTGTAAAGGGTGCGTAGGCGGGATATCAAGTCAGACGTGAAATCCATCGGCTTAACTGATGAACTGCGTTTGAAACTGGTATTCTTGAGTGAGTCAGAGGCAGGCGGAATTCCCGGTGTAGCGGTGAAATGCGTAGAGATCGGGAGGAACACCAGTGGCGAAGGCGGCCTGCTGGGGCTTAACTGACGCTGAGGCACGAAAGCGTGGGGAGCAAACAGG	Bacteria	Firmicutes	Clostridia	Clostridiales	Ruminococcaceae	NA	NA	Clostridiales.Ruminococcaceae.NA.NA.a364	Neglecta timonensis strain SN17 16S ribosomal RNA, partial sequence	91.406
5a99496557afd501c90037246bac1208	1360	0.638459	-0.0139763	188.394	118.282	0.0076669	0.85406	TACGTAGGGGGCAAGCGTTATCCGGATTTACTGGGTGTAAAGGGAGCGTAGACGGCGCAGCAAGTCTGATGTGAAAGGCAGGGGCTTAACCCCTGGACTGCATTGGAAACTGCTGTGCTTGAGTGCCGGAGGGGTAAGCGGAATTCCTAGTGTAGCGGTGAAATGCGTAGATATTAGGAGGAACACCAGTGGCGAAGGCGGCTTACTGGACGGTAACTGACGTTGAGGCTCGAAAGCGTGGGGAGCAAACAGG	Bacteria	Firmicutes	Clostridia	Clostridiales	Lachnospiraceae	Blautia	faecis	Clostridiales.Lachnospiraceae.Blautia.faecis.5a99	Blautia faecis strain M25 16S ribosomal RNA gene, partial sequence	100
e32e12385bf0f6b4010e60c96c09bf75	613	0.639219	-0.104367	10.4366	11.2254	0.000541549	0.85406	TACGTAGGGGGCAAGCGTTATCCGGATTTACTGGGTGTAAAGGGAGCGTAGACGGCCGTGCAAGTCTGATGTGAAAGGCTGGGGCTCAACCCCGGGACTGCATTGGAAACTGTATGGCTGGAGTGCCGGAGAGGTAAGCGGAATTCCTAGTGTAGCGGTGAAATGCGTAGATATTAGGAGGAACACCAGTGGCGAAGGCGGCTTACTGGACGGTAACTGACGTTGAGGCTCGAAAGCGTGGGGAGCAAACAGG	Bacteria	Firmicutes	Clostridia	Clostridiales	Lachnospiraceae	Blautia	NA	Clostridiales.Lachnospiraceae.Blautia.NA.e32e	Murimonas intestini strain SRB-530-5-H 16S ribosomal RNA, partial sequence	97.233
b1bcfc591897a9dbd2aef5bff145e323	476	0.644555	-0.15416	45.5775	47.5352	0.00232782	0.857631	TACGTATGGGGCGAGCGTTATCCGGATTCATTGGGCGTAAAGCGCGCGTAGGCGGAGCGCTAAGCGGGACCTCTAACCCGAGGGCTCAACCCCCGGCCGGGTCCCGAACTGGCGCTCTCGAGTGCGGTAGGGGAGAGCGGAATTCCCGGTGTAGCGGTGGAATGCGCAGATATCGGGAGGAACACCGACGGCGAAGGCAGCTCTCTGGGCCGAAACTGACGCTGAGGCGCGAAAGCTGGGGGAGCGAACAGG	Bacteria	Actinobacteria	Actinobacteria	Coriobacteriales	Coriobacteriaceae	Senegalimassilia	NA	Coriobacteriales.Coriobacteriaceae.Senegalimassilia.NA.b1bc	Senegalimassilia anaerobia strain JC110 16S ribosomal RNA gene, partial sequence	99.603
65974cc5623c9482529ad5a33912bb9e	288.5	0.654411	-0.00282536	86.7887	72.9718	0.00399401	0.863447	TACGGAGGGTGCAAGCGTTAATCGGAATAACTGGGCGTAAAGGGCATGCAGGCGGTTCATCAAGTAGGATGTGAAATCCCCGGGCTCAACCTGGGAACAGCATACTAAACTGGTGGACTAGAGTATTGCAGGGGGAGACGGAATTCCAGGTGTAGCGGTGGAATGCGTAGATATCTGGAAGAACACCAAAGGCGAAGGCAGTCTCCTGGGCAAATACTGACGCTCATATGCGAAAGCGTGGGTAGCAAACAGG	Bacteria	Proteobacteria	Gammaproteobacteria	Aeromonadales	Succinivibrionaceae	Succinivibrio	NA	Aeromonadales.Succinivibrionaceae.Succinivibrio.NA.6597	Succinivibrio dextrinosolvens strain 0554 16S ribosomal RNA gene, partial sequence	97.233
4cf8fea5aef9b5418a428ec5a6b44db5	193.5	0.657207	0.041476	6.57747	3.29577	0.000246831	0.863447	TACGTAGGTGGCAAGCGTTGTCCGGATTTACTGGGTGTAAAGGGCGTGTAGGCGGAGATGCAAGTCAGATGTGAAATCCTCGGGCTTAACCCGGGAACTGCATTTGAAACTGTATCCCTTGAGTATCGGAGAGGCAGGCGGAATTCCTAGTGTAGCGGTGAAATGCGTAGATATTAGGAGGAACACCAGTGGCGAAGGCGGCCTGCTGGACGACAACTGACGCTGAGGCGCGAAAGCGTGGGGAGCAAACAGG	Bacteria	Firmicutes	Clostridia	Clostridiales	Ruminococcaceae	Sporobacter	NA	Clostridiales.Ruminococcaceae.Sporobacter.NA.4cf8	Sporobacter termitidis strain SYR 16S ribosomal RNA, partial sequence	94.488
f4cdf6242d1955525940cc48b0c30a5e	683	0.66039	-0.0367101	11.169	9.85915	0.000525704	0.863447	TACGTAGGGGGCAAGCGTTATCCGGAATTACTGGGTGTAAAGGGAGCGTAGGCGGCACGCCAAGCCAGATGTGAAAGCCCGAGGCTTAACCTCGCGGATTGCATTTGGAACTGGCGAGCTAGAGTACAGGAGAGGAAAGCGGAATTCCTAGTGTAGCGGTGAAATGCGTAGATATTAGGAAGAACACCAGTGGCGAAGGCGGCTTTCTGGACTGAAACTGACGCTGAGGCTCGAAAGCGTGGGGAGCAAACAGG	Bacteria	Firmicutes	Clostridia	Clostridiales	Lachnospiraceae	Clostridium_XlVb	NA	Clostridiales.Lachnospiraceae.Clostridium_XlVb.NA.f4cd	[Clostridium] lactatifermentans strain G17 16S ribosomal RNA gene, partial sequence	95.669
e11baf6c8160d069aa903ff802d52d50	800	0.667335	-0.000637729	16.6056	15.9014	0.000812676	0.863447	TACGTAGGGGGCAAGCGTTATCCGGATTTACTGGGTGTAAAGGGAGCGTAGACGGCATAACAAGTCTGATGTGAAAGGCTGGGGCTTAACCCCGGGACTGCATTGGAAACTGTTAAGCTTGAGTGCCGGAGGGGTAAGCGGAATTCCTAGTGTAGCGGTGAAATGCGTAGATATTAGGAGGAACACCAGTGGCGAAGGCGGCTTACTGGACGGTAACTGACGTTGAGGCTCGAAAGCGTGGGGAGCAAACAGG	Bacteria	Firmicutes	Clostridia	Clostridiales	Lachnospiraceae	Blautia	NA	Clostridiales.Lachnospiraceae.Blautia.NA.e11b	Blautia schinkii strain B 16S ribosomal RNA, partial sequence	97.233
2d54fa3e6377c20672871627127d21ce	377.5	0.667866	-0.0921962	6.05634	7.39437	0.000336268	0.863447	TACGTAGGTGGCAAGCGTTGTCCGGAATTATTGGGCGTAAAGCGCGCGCAGGCGGATTGGTCAGTCTGTCTTAAAAGTTCGGGGCTTAACCCCGTGATGGGATGGAAACTGCCAATCTAGAGTATCGGAGAGGAAAGTGGAATTCCTAGTGTAGCGGTGAAATGCGTAGATATTAGGAAGAACACCAGTGGCGAAGGCGACTTTCTGGACGAAAACTGACGCTGAGGCGCGAAAGCCAGGGGAGCGAACGGG	Bacteria	Firmicutes	Negativicutes	Selenomonadales	Veillonellaceae	Veillonella	NA	Selenomonadales.Veillonellaceae.Veillonella.NA.2d54	Veillonella dispar strain ATCC 17748 16S ribosomal RNA gene, partial sequence	100
a9d9a8b9ffff242a1f9088dc2602dd2d	360.5	0.672131	0.0423844	7.04225	5.38028	0.000310563	0.863447	TACGTATGGAGCAAGCGTTATCCGGATTTACTGGGTGTAAAGGGTGCGTAGGTGGCAGTGCAAGTCAGATGTGAAAGGCCGGGGCTCAACCCCGGAGCTGCATTTGAAACTGCTCGGCTAGAGTACAGGAGAGGCAGGCGGAATTCCTAGTGTAGCGGTGAAATGCGTAGATATTAGGAGGAACACCAGTGGCGAAGGCGGCTTACTGGACGGTAACTGACGTTGAGGCTCGAAAGCGTGGGGAGCAAACAGG	Bacteria	Firmicutes	Clostridia	Clostridiales	Lachnospiraceae	NA	NA	Clostridiales.Lachnospiraceae.NA.NA.a9d9	[Eubacterium] hallii strain ATCC 27751 16S ribosomal RNA gene, partial sequence	95.652
011166037127d8afdd94de49b8f8f9fa	197.5	0.673352	-0.0512541	1.59155	1.73239	8.30986e-05	0.863447	TACGTATGGTGCAAGCGTTATCCGGATTTACTGGGTGTAAAGGGAGCGCAGGCGGTGCGGCAAGTCTGATGTGAAAGCCCGGGGCTCAACCCCGGGACTGCATTTGGAACTGCTGAGCTAGAGTGTCGGAGAGGCAAGTGGAATTCCTAGTGTAGCGGTGAAATGCGTAGATATTAGGAGGAACACCAGTGGCGAAGGCGGCTTGCTGGACGATGACTGACGTTGAGGCTCGAAAGCGTGGGGAGCAAACAGG	Bacteria	Firmicutes	Clostridia	Clostridiales	Lachnospiraceae	Dorea	NA	Clostridiales.Lachnospiraceae.Dorea.NA.0111	Dorea longicatena strain 111-35 16S ribosomal RNA gene, partial sequence	96.457
3a7945aadb70d44e4a7fcd71b9513f21	184	0.673636	-0.0653909	3.40845	4.09859	0.000187676	0.863447	TACGTAGGGGGCAAGCGTTATCCGGATTTACTGGGTGTAAAGGGAGCGTAGACGGCTGTGTAAGTCTGAAGTGAAAGCCCGGGGCTCAACCCCGGGACTGCTTTGGAAACTATGCAGCTAGAGTGTCGGAGAGGTAAGTGGAATTCCCAGTGTAGCGGTGAAATGCGTAGATATTGGGAGGAACACCAGTGGCGAAGGCGGCTTACTGGACGATGACTGACGTTGAGGCTCGAAAGCGTGGGGAGCAAACAGG	Bacteria	Firmicutes	Clostridia	Clostridiales	Lachnospiraceae	Coprococcus	NA	Clostridiales.Lachnospiraceae.Coprococcus.NA.3a79	Coprococcus comes strain ATCC 27758 16S ribosomal RNA gene, partial sequence	99.209
581af94a89ebb1ecbabed66ff08d3ddd	197.5	0.67386	-0.0304207	38.3803	21.9296	0.00150775	0.863447	TACGGAAGGTCCAGGCGTTATCCGGATTTATTGGGTTTAAAGGGAGCGTAGGCCGCCCCTTAAGCGTGTTGTGAAATGCCGCGGCTCAACCGTGGCACTGCAGCGCGAACTGGGGGGCTTGAGTGCACGCAACGCAGGCGGAATTCGTGGTGTAGCGGTGAAATGCTTAGATATCACGAAGAACTCCGATTGCGAAGGCAGCTTGCGGGAGTGCGACTGACGCTGAAGCTCGAAGGTGCGGGTATCGAACAGG	Bacteria	Bacteroidetes	Bacteroidia	Bacteroidales	Prevotellaceae	Prevotella	NA	Bacteroidales.Prevotellaceae.Prevotella.NA.581a	Prevotella oris strain ATCC 33573 16S ribosomal RNA, partial sequence	90.945
bfeb7ad36f008851a7684bd3d7ba15ff	1205	0.675741	-0.285234	400.423	288.042	0.0172116	0.863447	AACGTAGGGTGCAAGCGTTGTCCGGAATTACTGGGTGTAAAGGGAGCGCAGGCGGACCGGCAAGTTGGAAGTGAAAACTATGGGCTCAACCCATAAATTGCTTTCAAAACTGCTGGCCTTGAGTAGTGCAGAGGTAGGTGGAATTCCCGGTGTAGCGGTGGAATGCGTAGATATCGGGAGGAACACCAGTGGCGAAGGCGACCTACTGGGCACCAACTGACGCTGAGGCTCGAAAGCATGGGTAGCAAACAGG	Bacteria	Firmicutes	Clostridia	Clostridiales	Ruminococcaceae	Gemmiger	formicilis	Clostridiales.Ruminococcaceae.Gemmiger.formicilis.bfeb	Gemmiger formicilis strain X2-56 16S ribosomal RNA gene, partial sequence	100
4825846de7aeda882b01807e136944d4	669.5	0.683838	-0.0870706	123.127	145.521	0.0067162	0.86514	TACGTAGGGTGCAAGCGTTATCCGGAATTATTGGGCGTAAAGGGCTCGTAGGCGGTTCGTCGCGTCCGGTGTGAAAGTCCATCGCTTAACGGTGGATCCGCGCCGGGTACGGGCGGGCTTGAGTGCGGTAGGGGAGACTGGAATTCCCGGTGTAACGGTGGAATGTGTAGATATCGGGAAGAACACCAATGGCGAAGGCAGGTCTCTGGGCCGTTACTGACGCTGAGGAGCGAAAGCGTGGGGAGCGAACAGG	Bacteria	Actinobacteria	Actinobacteria	Bifidobacteriales	Bifidobacteriaceae	Bifidobacterium	NA	Bifidobacteriales.Bifidobacteriaceae.Bifidobacterium.NA.4825	Bifidobacterium longum subsp. suillum strain Su 851 16S ribosomal RNA, partial sequence	100
36d5a7b70c37408bb2468e4361706051	379	0.684414	-0.129075	22.9437	25.2676	0.00120528	0.86514	TACGGAGGATGCGAGCGTTATCCGGATTTATTGGGTTTAAAGGGAGCGCAGGCTGCGAGGCAAGTCAGCGGTCAAATGTCGGGGCTCAACCCCGGCCTGCCGTTGAAACTGTCCTGCTAGAGTTCGAGTGAGGTATGCGGAATGCGTTGTGTAGCGGTGAAATGCATAGATATGACGCAGAACTCCGATTGCGAAGGCAGCATACCAACTCGCGACTGACGCTGAGGCTCGAAAGCGTGGGTATCGAACAGG	Bacteria	Bacteroidetes	Bacteroidia	Bacteroidales	Porphyromonadaceae	NA	NA	Bacteroidales.Porphyromonadaceae.NA.NA.36d5	Muribaculum intestinale strain YL27 16S ribosomal RNA, partial sequence	87.302
62c0951b17e1570f5160e9e3cf205a14	227	0.687141	-0.0265056	0.56338	0.577465	2.85211e-05	0.86514	TACGTAGGTGGCAAGCGTTGTCCGGATTTACTGGGTGTAAAGGGCGTGTAGGCGGGACTGCAAGTCTGATGTGTAATCTGGTGGCTCAACCACCAAACTGCATTGGAAACTGTAGTTCTTGAGTATCGGAGAGGCAGGCGGAATTCCTAGTGTAGCGGTGAAATGCGTAGATATTAGGAAGAACACCAGTGGCGAAGGCGGCCTGCTGGACGACAACTGACGCTGAGGCGCGAAAGCGTGGGGAGCAAACAGG	Bacteria	Firmicutes	Clostridia	Clostridiales	Ruminococcaceae	Sporobacter	NA	Clostridiales.Ruminococcaceae.Sporobacter.NA.62c0	Sporobacter termitidis strain SYR 16S ribosomal RNA, partial sequence	94.466
3fe03a0b933fff7ac7fe8051d74c41ea	627.5	0.689801	0.0176497	16.5775	13.0704	0.000741197	0.86514	TACGTAGGGGGCAAGCGTTATCCGGATTTACTGGGTGTAAAGGGAGCGCAGGCGGTGCGGCAAGTCTGATGTGAAAGCCCGGGGCTCAACCCCGGTACTGCATTGGAAACTGTCGTACTAGAGTGTCGGAGGGGTAAGCGGAATTCCTAGTGTAGCGGTGAAATGCGTAGATATTAGGAGGAACACCAGTGGCGAAGGCGGCTTACTGGACGATAACTGACGCTGAGGCTCGAAAGCGTGGGGAGCAAACAGG	Bacteria	Firmicutes	Clostridia	Clostridiales	Lachnospiraceae	Roseburia	NA	Clostridiales.Lachnospiraceae.Roseburia.NA.3fe0	[Eubacterium] rectale strain ATCC 33656 16S ribosomal RNA, partial sequence	99.209
7974a63fb4411a27243cdc877e909181	221	0.6905	0.0612827	6.25352	5.11268	0.000284155	0.86514	AACGTAGGTCACAAGCGTTGTCCGGAATTACTGGGTGTAAAGGGAGCGCAGGCGGGAAGACAAGTTGGAAGTGAAATCTATGGGCTCAACCCATAAACTGCTTTCAAAACTGTTTTTCTTGAGTAGTGCAGAGGTAGGCGGAATTCCCGGTGTAGCGGTGGAATGCGTAGATATCGGGAGGAACACCAGTGGCGAAGGCGGCTTACTGGACGGTAACTGACGTTGAGGCTCGAAAGCGTGGGGAGCAAACAGG	Bacteria	Firmicutes	Clostridia	Clostridiales	Ruminococcaceae	Faecalibacterium	NA	Clostridiales.Ruminococcaceae.Faecalibacterium.NA.7974	Faecalibacterium prausnitzii strain ATCC 27768 16S ribosomal RNA gene, partial sequence	95.652
3c5240bc0610a6ed8411591594c3ea67	185.5	0.698642	-0.0308964	2.05634	1.92958	9.96479e-05	0.871949	TACGTAGGTGGCGAGCGTTATCCGGAATTATTGGGTGTAAAGGGTGCGTAGGCGGGTCGTAAAGTCAGATGTGAAATGCGGAGGCTCAACCTCCGAACTGCATTTGAAACTTACGATCTTGAGTGGAGTAGAGGCAAGCGGAATTCCCGGTGTAGCGGTGAAATGCATAGATATCGGGAGGAACACCAGTGGCGAAGGCGGCTTGCTGGGCTTTTACTGACGCTGAGGCACGAAAGTGTGGGGAGCAAACAGG	Bacteria	Firmicutes	Clostridia	Clostridiales	Ruminococcaceae	NA	NA	Clostridiales.Ruminococcaceae.NA.NA.3c52	[Clostridium] cellulosi strain AS 1.1777 16S ribosomal RNA, partial sequence	88.627
e69aefbe6167fa4bab0e88e4e479657f	243.5	0.708342	-0.0704445	3.05634	3.67606	0.00016831	0.878002	TACGTAGGGGGCAAGCGTTGTCCGGAATGACTGGGCGTAAAGGGCGTGTAGGCGGCCTGATAAGTATGAAGTGAAAGTCCTGCTTTCAAGGTGGGAATTGCTTTGTAGACTGTCGGGCTTGAGTGCGGAAGAGGTAAGTGGAATTCCCAGTGTAGCGGTGAAATGCGTAGAGATTGGGAGGAACACCAGTGGCGAAGGCGACTTACTGGGCCGTAACTGACGCTGAGGCGCGAAAGCGTGGGGAGCGAACAGG	Bacteria	Firmicutes	Clostridia	Clostridiales	NA	NA	NA	Clostridiales.NA.NA.NA.e69a	Alkalibacter saccharofermentans strain Z-79820 16S ribosomal RNA gene, partial sequence	87.008
ac05bc5bf95f0e67d62f21a635914faa	484	0.710075	-0.208494	204.831	216.577	0.0105352	0.878002	TACGTAGGTGGCAAGCGTTGTCCGGAATTATTGGGCGTAAAGCGCGCGCAGGCGGCTTCTTAAGTCCATCTTAAAAGTGCGGGGCTTAACCCCGTGATGGGATGGAAACTGAGAGGCTGGAGTATCGGAGAGGAAAGTGGAATTCCTAGTGTAGCGGTGAAATGCGTAGAGATTAGGAAGAACACCGGTGGCGAAGGCGACTTTCTGGACGACAACTGACGCTGAGGCGCGAAAGCGTGGGGAGCAAACAGG	Bacteria	Firmicutes	Negativicutes	Selenomonadales	Veillonellaceae	Dialister	NA	Selenomonadales.Veillonellaceae.Dialister.NA.ac05	Dialister succinatiphilus strain YIT 11850 16S ribosomal RNA gene, partial sequence	98.413
c325918d7ddaead74297c350521b1da5	200	0.713138	-0.129696	6.11268	4.88732	0.000275	0.878002	TACGTATGGAGCAAGCGTTATCCGGATTTACTGGGTGTAAAGGGAGTGTAGGTGGTATCACAAGTCAGAAGTGAAAGCCCGGGGCTCAACCCCGGGACTGCTTTTGAAACTGTGGAACTGGAGTGCAGGAGAGGTAAGTGGAATTCCTAGTGTAGCGGTGAAATGCGTAGATATTAGGAGGAACACCAGTGGCGAAGGCGGCTTACTGGACTGTAACTGACACTGAGGCTCGAAAGCGTGGGGAGCAAACAGG	Bacteria	Firmicutes	Clostridia	Clostridiales	Lachnospiraceae	NA	NA	Clostridiales.Lachnospiraceae.NA.NA.c325	Lachnospira pectinoschiza strain 150-1 16S ribosomal RNA gene, partial sequence	96.443
fd51a66138209be5928e9eb7d84c93e7	700	0.714399	-0.144908	41.7747	38.5915	0.00200915	0.878002	TACGTAGGGGGCGAGCGTTATCCGGATTCATTGGGCGTAAAGCGCTCGTAGGCTGCCCGCTAGGTCCGGGGTCAAATCCGGGGGCTCAACCCCCGCACGCCCCGGATACCGGCGGGCTTGAGTCGGGTAGGGGAAGGCGGAATTCCAGGTGTAGCGGTGGAATGCGCAGATATCTGGAAGAACACCGGTGGCGAAGGCGGCCTTCTGGGCCTCGACTGACGCTGAGGAGCGAAAGCTGGGGGAGCGAACAGG	Bacteria	Actinobacteria	Actinobacteria	Coriobacteriales	Coriobacteriaceae	Olsenella	NA	Coriobacteriales.Coriobacteriaceae.Olsenella.NA.fd51	Olsenella scatoligenes strain SK9K4 16S ribosomal RNA, partial sequence	93.651
b1d1ba34c5f759690c54b42f75534e42	204	0.727154	0.0219678	3.11268	3.21127	0.000158099	0.887599	TACGTAGGGGGCAAGCGTTGTCCGGAATGATTGGGCGTAAAGGGCGTGTAGGCGGCGATTTAAGTCTGGAGTGAAAGTCCTGCTTTTAAGGTGGGAATTGCTTTGGATACTGGATGGCTAGAGTGCAGGAGAGGTTAGTGGAATTCCCAGTGTAGCGGTGAAATGCGTAGAGATTGGGAGGAACACCAGTGGCGAAGGCGACTAACTGGACTGTAACTGACGCTGAGGCGCGAAAGTGTGGGGAGCAAACAGG	Bacteria	Firmicutes	Clostridia	Clostridiales	NA	NA	NA	Clostridiales.NA.NA.NA.b1d1	Gracilibacter thermotolerans strain JW/YJL-S1 16S ribosomal RNA gene, partial sequence	87.402
44a6060cc811e9be30cabfc4f0c66184	553.5	0.727721	-0.0210368	35.0141	55.3944	0.00226021	0.887599	TACGTAGGTGGCGAGCGTTATCCGGATTTACTGGGTGTAAAGGGCGCGTAGGCGGGAATGCAAGTCAGATGTGAAATCCAAGGGCTCAACCCTTGAACTGCATTTGAAACTGTATTTCTTGAGTGTCGGAGAGGTTGACGGAATTCCTAGTGTAGCGGTGAAATGCGTAGATATTAGGAGGAACACCAGTGGCGAAGGCGGTCAACTGGACGATAACTGACGCTGAGGCGCGAAAGCGTGGGGAGCAAACAGG	Bacteria	Firmicutes	Clostridia	Clostridiales	Ruminococcaceae	NA	NA	Clostridiales.Ruminococcaceae.NA.NA.44a6	[Clostridium] cellobioparum strain JCM 1422 16S ribosomal RNA gene, partial sequence	92.885
50e585f44bd373014e6f3d281fe21e14	278	0.745216	-0.214551	73.507	105.211	0.00446796	0.899303	TACGTAGGGTGCAAGCGTTATCCGGAATTATTGGGCGTAAAGGGCTCGTAGGCGGTTCGTCGCGTCCGGTGTGAAAGTCCATCGCTTAACGGTGGATCTGCGCCGGGTACGGGCGGGCTGGAGTGCGGTAGGGGAGACTGGAATTCCCGGTGTAACGGTGGAATGTGTAGATATCGGGAAGAACACCAATGGCGAAGGCAGGTCTCTGGGCCGTTACTGACGCTGAGGAGCGAAAGCGTGGGGAGCGAACAGG	Bacteria	Actinobacteria	Actinobacteria	Bifidobacteriales	Bifidobacteriaceae	Bifidobacterium	NA	Bifidobacteriales.Bifidobacteriaceae.Bifidobacterium.NA.50e5	Bifidobacterium pseudocatenulatum strain B1279 16S ribosomal RNA gene, partial sequence	100
2d1ede7454a360239f2e67ede63563d5	842	0.745491	-0.0334877	34.5915	26.2113	0.00152007	0.899303	TACGTAGGGGGCTAGCGTTATCCGGATTTACTGGGCGTAAAGGGTGCGTAGGCGGTCTTTTAAGTCAGGAGTGAAAGGCTACGGCTCAACCGTAGTAAGCTCTTGAAACTGGAGGACTTGAGTGCAGGAGAGGAGAGTGGAATTCCTAGTGTAGCGGTGAAATGCGTAGATATTAGGAGGAACACCAGTAGCGAAGGCGGCTCTCTGGACTGTAACTGACGCTGAGGCACGAAAGCGTGGGGAGCAAACAGG	Bacteria	Firmicutes	Clostridia	Clostridiales	Peptostreptococcaceae	Intestinibacter	bartlettii	Clostridiales.Peptostreptococcaceae.Intestinibacter.bartlettii.2d1e	Intestinibacter bartlettii strain WAL 16138 16S ribosomal RNA gene, partial sequence	100
64337b4c455396aa8fc6c0838b4f50e7	814	0.74793	-0.120706	47.7324	37.6338	0.00213415	0.899303	TACGTATGGAGCAAGCGTTATCCGGATTTACTGGGTGTAAAGGGTGCGTAGGTGGCAGTGCAAGTCAGATGTGAAAGGCCGGGGCTCAACCCCGGAGCTGCATTTGAAACTGCATAGCTGGAGTACAGGAGAGGCAGGCGGAATTCCTAGTGTAGCGGTGAAATGCGTAGATATTAGGAGGAACACCAGTGGCGAAGGCGGCCTGCTGGACTGTTACTGACACTGAGGCACGAAAGCGTGGGGAGCAAACAGG	Bacteria	Firmicutes	Clostridia	Clostridiales	Lachnospiraceae	NA	NA	Clostridiales.Lachnospiraceae.NA.NA.6433	[Eubacterium] hallii strain ATCC 27751 16S ribosomal RNA gene, partial sequence	98.024
3ecb83e913f52c5f413bf082da117928	425.5	0.749961	-0.118277	19.3521	19.7747	0.000978169	0.899303	TACGTAGGTGGCGAGCGTTATCCGGATTTACTGGGTGTAAAGGGCGCGTAGGCGGGAATGCAAGTCAGATGTGAAATCCAGGGGCTTAACCCTTGAACTGCATTTGAAACTGTATTTCTTGAGTGTCGGAGAGGTTGACGGAATTCCTAGTGTAGCGGTGAAATGCGTAGATATTAGGAGGAACACCAGTGGCGAAGGCGGTCAACTGGACGATAACTGACGCTGAGGCGCGAAAGCGTGGGGAGCAAACAGG	Bacteria	Firmicutes	Clostridia	Clostridiales	Ruminococcaceae	NA	NA	Clostridiales.Ruminococcaceae.NA.NA.3ecb	Sporobacter termitidis strain SYR 16S ribosomal RNA, partial sequence	92.885
5eee7be6bd820f93cbcdd7382bcbe85e	580.5	0.753999	-0.0113164	5.84507	5.59155	0.000285915	0.899303	TACGTAGGGGGCAAGCGTTATCCGGATTTACTGGGTGTAAAGGGAGCGTAGACGGCTAAGCAAGTCAGAAGTGAAAGGCTGGGGCTCAACCCCGGGACTGCTTTTGAAACTGTTTGGCTAGAGTGCTGGAGAGGTAAGCGGAATTCCTAGTGTAGCGGTGAAATGCGTAGATATTAGGAGGAACACCAGTGGCGAAGGCGGCTTACTGGACAGTAACTGACGTTGAGGCTCGAAAGCGTGGGGAGCAAACAGG	Bacteria	Firmicutes	Clostridia	Clostridiales	Lachnospiraceae	NA	NA	Clostridiales.Lachnospiraceae.NA.NA.5eee	Lachnoclostridium pacaense strain Marseille-P3100 16S ribosomal RNA, partial sequence	95.652
f89d016b0a8d974eeb252f66399de86b	175.5	0.754074	0.00126917	12.6479	14.831	0.000686972	0.899303	TACGTATGGGGCGAGCGTTATCCGGATTCATTGGGCGTAAAGCGCGCGTAGGCGGCCTGGCAGGCCGGGAGTCAAATCCGGGGGCTCAACCCCCGCCCGCTCCCGGAACCTTTAGGCTTGAGTCTGGCAGGGGAGGGTGGAATACCCGGTGTAGCGGTGGAATGCGCAGATATCGGGTAGAACACCGGTGGCGAAGGCGGCCCTCTGGGCCACGACTGACGCTGAGGCGCGAAAGCTGGGGGAGCGAACAGG	Bacteria	Actinobacteria	Actinobacteria	Coriobacteriales	Coriobacteriaceae	Olsenella	NA	Coriobacteriales.Coriobacteriaceae.Olsenella.NA.f89d	Libanicoccus massiliensis strain Marseille-P3237 16S ribosomal RNA, partial sequence	99.206
43a002d09207576823da5f1dfec222ab	331	0.762655	-0.105343	12.8873	12.3521	0.000630986	0.900444	TACGTATGGGGCGAGCGTTATCCGGATTCATTGGGCGTAAAGCGCGCGTAGGCGGCCTCGTAGGCCGGGAGTCAAATCCGGGGGCTCAACCCCCGCCCGCTCCCGGAACCCCGAGGCTTGAGTCTGGCAGGGGAGGGTGGAATTCCCAGTGTAGCGGTGGAATGCGCAGATATTGGGAAGAACACCGGTGGCGAAGGCGGCCCTCTGGGCCACGACTGACGCTGAGGCGCGAAAGCTGGGGGAGCGAACAGG	Bacteria	Actinobacteria	Actinobacteria	Coriobacteriales	Coriobacteriaceae	Olsenella	NA	Coriobacteriales.Coriobacteriaceae.Olsenella.NA.43a0	Libanicoccus massiliensis strain Marseille-P3237 16S ribosomal RNA, partial sequence	96.825
7da3354959796dfde8cb9b8b9751875e	176	0.763091	-0.0420474	48.6901	32.8591	0.00203873	0.900444	TACGTAGGTGGCGAGCGTTATCCGGAATGATTGGGCGTAAAGGGTACGTAGGCGGCATGATAAGTCTGGAGTGAAAGGCTACAGCTCAACTGTAGTATGCTCTGGAAACTGTCAAGCTAGAGTGCAGAAGAGGGCAATGGAACTCCATGTGTAGCGGTAAAATGCGTAGATATATGGAAGAACACCGGTGGCGAAGGCGGTTGCCTGGTCTGAAACTGACGCTGAAGTACGAAAGCGTGGGGAGCAAATAGG	Bacteria	Firmicutes	Erysipelotrichia	Erysipelotrichales	Erysipelotrichaceae	NA	NA	Erysipelotrichales.Erysipelotrichaceae.NA.NA.7da3	[Streptococcus] pleomorphus strain 60B 16S ribosomal RNA gene, partial sequence	92.857
466a80896396194d521a387f15168afe	1118	0.766172	0.0181573	38.0423	31.4084	0.00173627	0.900444	TACGTAGGGGGCAAGCGTTATCCGGATTTACTGGGTGTAAAGGGAGCGTAGACGGTAAAGCAAGTCTGAAGTGAAAGCCCGGGGCTCAACCCCGGGACTGCTTTGGAAACTGTTTAACTAGAGTGCTGGAGAGGTAAGCGGAATTCCTAGTGTAGCGGTGAAATGCGTAGATATTAGGAGGAACACCAGTGGCGAAGGCGGCTTACTGGACAGTAACTGACGTTGAGGCTCGAAAGCGTGGGGAGCAAACAGG	Bacteria	Firmicutes	Clostridia	Clostridiales	Lachnospiraceae	Clostridium_XlVa	NA	Clostridiales.Lachnospiraceae.Clostridium_XlVa.NA.466a	Hungatella effluvii strain UB-B.2 16S ribosomal RNA, partial sequence	97.233
42a3722eee3fd4b24bc2e893349d7aed	216.5	0.766216	0.00131622	4.74648	5.28169	0.000250704	0.900444	TACGTAGGGGGCGAGCGTTATCCGGATTCATTGGGCGTAAAGCGCTCGTAGGCGGTCCGTTAGGTCGGGAGTCAAATCCGGGGGCTCAACCCCCGCCCGCTCCCGATACCGGCGGACTTGAGTCTGGCAGGGGAAGGTGGAATTCCCGGTGTAGCGGTGGAATGCGCAGATATCGGGAAGAACACCGGTGGCGAAGGCGGCCTTCTGGGCCACGACTGACGCTGAGGAGCGAAAGCTGGGGGAGCGAACAGG	Bacteria	Actinobacteria	Actinobacteria	Coriobacteriales	Coriobacteriaceae	Olsenella	NA	Coriobacteriales.Coriobacteriaceae.Olsenella.NA.42a3	Olsenella scatoligenes strain SK9K4 16S ribosomal RNA, partial sequence	95.635
00bad698838286be7a737afeb28d7601	592	0.771012	-0.0105392	16.8451	22.1972	0.000976056	0.901736	TACGTAGGTGGCAAGCGTTGTCCGGATTTACTGGGTGTAAAGGGCGTGTAGCCGGGAAGGCAAGTCAGATGTGAAATCCACGGGCTCAACTCGTGAACTGCATTTGAAACTGTTTTTCTTGAGTATCGGAGAGGCAATCGGAATTCCTAGTGTAGCGGTGAAATGCGTAGATATTAGGAGGAACACCAGTGGCGAAGGCGGATTGCTGGACGACAACTGACGGTGAGGCGCGAAAGCGTGGGGAGCAAACAGG	Bacteria	Firmicutes	Clostridia	Clostridiales	Ruminococcaceae	Oscillibacter	NA	Clostridiales.Ruminococcaceae.Oscillibacter.NA.00ba	Oscillibacter ruminantium strain GH1 16S ribosomal RNA gene, partial sequence	94.488
4c0470c25355a8369a08501e765ddae9	616.5	0.774012	0.00688496	89.6761	109.789	0.00498662	0.901736	TACGGAGGATCCGAGCGTTATCCGGATTTATTGGGTTTAAAGGGAGCGTAGGCGGACGCTTAAGTCAGTTGTGAAAGTTTGCGGCTCAACCGTAAAATTGCAGTTGATACTGGGTGTCTTGAGTACAGTAGAGGCAGGCGGAATTCGTGGTGTAGCGGTGAAATGCTTAGATATCACGAAGAACTCCGATTGCGAAGGCAGCTTGCTGGACTGTAACTGACGCTGATGCTCGAAAGTGTGGGTATCAAACAGG	Bacteria	Bacteroidetes	Bacteroidia	Bacteroidales	Bacteroidaceae	Bacteroides	uniformis	Bacteroidales.Bacteroidaceae.Bacteroides.uniformis.4c04	Bacteroides uniformis strain JCM 5828 16S ribosomal RNA gene, partial sequence	100
537d54546d6f0a7dc33ea3d8d71c9655	736	0.775717	-0.0299672	27.5352	22.6338	0.00125423	0.901736	TACGGAGGATCCGAGCGTTATCCGGATTTATTGGGTTTAAAGGGAGCGTAGGTGGATTGTTAAGTCAGTTGTGAAAGTTTGCGGCTCAACCGTAAAATTGCAGTTGAAACTGGCAGTCTTGAGTACAGTAGAGGTGGGCGGAATTCGTGGTGTAGCGGTGAAATGCTTAGATATCACGAAGAACTCCGATTGCGAAGGCAGCTCACTAGACTGCAACTGACACTGATGCTCGAAAGTGTGGGTATCAAACAGG	Bacteria	Bacteroidetes	Bacteroidia	Bacteroidales	Bacteroidaceae	Bacteroides	NA	Bacteroidales.Bacteroidaceae.Bacteroides.NA.537d	Bacteroides xylanisolvens strain XB1A 16S ribosomal RNA gene, partial sequence	100
7a6ff16e8121b5cd5966afa4524b8385	204	0.781862	-0.0507564	36.1268	32.8591	0.00172465	0.90561	TACGGAAGGTCCGGGCGTTATCCGGATTTATTGGGTTTAAAGGGAGCGTAGGCCGGAGATTAAGCGTGTTGTGAAATGTAGATGCTCAACGTCTGCACTGCAGCGCGAACTGGTTTCCTTGAGTACGCACAAAGTGGGCGGAATTCGTGGTGTAGCGGTGAAATGCTTAGATATCACGAAGAACTCCGATTGCGAAGGCAGCTCACTGGAGCGCAACTGACGCTGAAGCTCGAAAGTGCGGGTATCGAACAGG	Bacteria	Bacteroidetes	Bacteroidia	Bacteroidales	Prevotellaceae	Prevotella	NA	Bacteroidales.Prevotellaceae.Prevotella.NA.7a6f	Prevotella copri strain JCM 13464 16S ribosomal RNA gene, partial sequence	99.605
f31a143fbf83a14a420834e8a3032535	561	0.785692	-0.105277	24.5493	18.0141	0.00106408	0.906784	TACGTAGGTGGCAAGCGTTGTCCGGAATTACTGGGTGTAAAGGGAGCGTAGGCGGGCAGGCAAGTCAGGCGTGAAATATATCGGCTCAACCGGTAACGGCGCTTGAAACTGCAGGTCTTGAGTGAAGTAGAGGTTGGCGGAATTCCTAGTGTAGCGGTGAAATGCGTAGATATTAGGAGGAACACCAGTGGCGAAGGCGGCCAACTGGGCTTTTACTGACGCTGAGGCTCGAAAGTGTGGGGAGCAAACAGG	Bacteria	Firmicutes	Clostridia	Clostridiales	Ruminococcaceae	NA	NA	Clostridiales.Ruminococcaceae.NA.NA.f31a	Eubacterium coprostanoligenes strain HL 16S ribosomal RNA gene, partial sequence	91.304
90107f09080b822e544e5cbdec68001e	200.5	0.790275	-0.0763573	24.4084	28.662	0.00132676	0.908816	TACGTAGGGGGCGAGCGTTATCCGGATTTACTGGGTGTAAAGGGAGCGCAGACGGAAGAGCAAGTCTGATGTGAAAACCCGGGGCTCAACCCCGGGCCTGCATTGGAAACTGTTTTTCTGGAGTACTGGAAGGGCAGGCGGAATTCCTGGTGTAGCGGTGAAATGCTTAGATATCAGGAGGAACACCGGTGGCGAAGGCGGCCTGCTGGACAGTAACTGACGTTGAGGCTCGAAAGCGTGGGGAGCAAACAGG	Bacteria	Firmicutes	Clostridia	Clostridiales	Lachnospiraceae	NA	NA	Clostridiales.Lachnospiraceae.NA.NA.9010	Acetatifactor muris strain CT-m2 16S ribosomal RNA gene, partial sequence	92.095
8b67e2df1a5dd04f3166fa0c076c3e35	716.5	0.802232	-0.0531828	24.8591	24.8591	0.00124296	0.919284	TACGTAGGGGGCAAGCGTTATCCGGATTTACTGGGTGTAAAGGGAGCGTAGACGGTAGACCAAGTCTGAAGTGAAAGCCCGGGGCTCAACCCCGGAACTGCTTTGGAAACTGGTAAACTAGAGTGCAGGAGAGGTAAGTGGAATTCCTAGTGTAGCGGTGAAATGCGTAGATATTAGGAGGAACACCAGTGGCGAAGGCGGCTTACTGGACTGTAACTGACGTTGAGGCTCGAAAGCGTGGGGAGCAAACAGG	Bacteria	Firmicutes	Clostridia	Clostridiales	Lachnospiraceae	NA	NA	Clostridiales.Lachnospiraceae.NA.NA.8b67	[Clostridium] hathewayi strain 1313 16S ribosomal RNA gene, partial sequence	97.233
b7cc55122a6df331dee5fcb54ae32775	564	0.809268	-0.132794	28.2958	32.2253	0.00151303	0.922465	TACGTAGGGGGCGAGCGTTATCCGGATTCATTGGGCGTAAAGCGCGCGTAGGCGGCCTGGCAGGCCGGGGGTCAAATGCGGGGGCTCAACCCCCGCCCGCCCCCGGAACCTCCGGGCTTGGGTCCGGTAGGGGAGGGTGGAACACCCGGTGTAGCGGTGGAATGCGCAGATATCGGGTGGAACACCGGTGGCGAAGGCGGCCCTCTGGGCCGTGACCGACGCTGAGGCGCGAAAGCTGGGGGAGCGAACAGG	Bacteria	Actinobacteria	Actinobacteria	Coriobacteriales	Coriobacteriaceae	Collinsella	NA	Coriobacteriales.Coriobacteriaceae.Collinsella.NA.b7cc	Collinsella bouchesdurhonensis strain Marseille-P3296 16S ribosomal RNA, partial sequence	100
6520b009069d80d2fcdf5d5f2b73d628	335.5	0.814334	-0.00243346	7.07042	7.3662	0.000360916	0.922465	TACGTAGGGGGCAAGCGTTGTCCGGAATTATTGGGCGTAAAGAGTACGTAGGCGGTTTGCTAAGCGCAAGGTGAAAGGCAGTGGCTTAACCATTGTAAGCCTTGCGAACTGACAGACTTGAGTGCAGGAGAGGAAAGCGGAATTCCTAGTGTAGCGGTGAAATGCGTAGATATTAGGAGGAACACCGGTGGCGAAGGCGGCTTTCTGGACTGTAACTGACGCTGAGGTACGAAAGCGTGGGGAGCAAACAGG	Bacteria	Firmicutes	Clostridia	Clostridiales	NA	NA	NA	Clostridiales.NA.NA.NA.6520	Eubacterium saphenum strain 164-47 16S ribosomal RNA gene, partial sequence	92.857
0c56f597181e06159060d994df3641b0	294	0.815285	-0.0457232	18.0986	25.0704	0.00107923	0.922465	TACGGAGGATCCGAGCGTTATCCGGATTTATTGGGTTTAAAGGGTGCGTAGGCGGCCTTTTAAGTCAGCGGTGAAAGTCTGTGGCTCAACCATAGAATTGCCGTTGAAACTGGGGGGCTTGAGTATGTTTGAGGCAGGCGGAATGCGTGGTGTAGCGGTGAAATGCTTAGATATCACGCAGAACCCCGATTGCGAAGGCAGCCTGCCAAGCCATGACTGACGCTGATGCACGAAAGCGTGGGGATCAAACAGG	Bacteria	Bacteroidetes	Bacteroidia	Bacteroidales	Porphyromonadaceae	Parabacteroides	distasonis	Bacteroidales.Porphyromonadaceae.Parabacteroides.distasonis.0c56	Parabacteroides distasonis strain ATCC 8503 16S ribosomal RNA, partial sequence	99.209
e9abc8841c9a796172cd297e5395df62	470.5	0.816467	0.0239075	17.5493	28.6056	0.00115387	0.922465	TACGGAAGGTCCAGGCGTTATCCGGATTTATTGGGTTTAAAGGGAGCGCAGGCGGCGGCGTAAGTCAGTTGTGAAATCGTGCGGCTTAACCGTGCAATTGCAGTTGATACTGCGTCGCTTGAGTGCACACAGGGATGTTGGAATTCATGGTGTAGCGGTGAAATGCTTAGATATCATGAAGAACTCCGATCGCGAAGGCATATGTCCGGAGTGCAACTGACGCTGAGGCTCGAAAGTGTGGGTATCAAACAGG	Bacteria	Bacteroidetes	Bacteroidia	Bacteroidales	Prevotellaceae	Alloprevotella	NA	Bacteroidales.Prevotellaceae.Alloprevotella.NA.e9ab	Alloprevotella rava strain 81/4-12 16S ribosomal RNA gene, partial sequence	92.52
f09fdc38602cea0ede37ee6f782d82a0	1038	0.821621	-0.0741084	88.6901	101.62	0.00475775	0.92325	TACGTATGGTGCAAGCGTTATCCGGATTTACTGGGTGTAAAGGGAGCGCAGGCGGAAGGCTAAGTCTGATGTGAAAGCCCGGGGCTCAACCCCGGTACTGCATTGGAAACTGGTCATCTAGAGTGTCGGAGGGGTAAGTGGAATTCCTAGTGTAGCGGTGAAATGCGTAGATATTAGGAGGAACACCAGTGGCGAAGGCGGCTTACTGGACGATAACTGACGCTGAGGCTCGAAAGCGTGGGGAGCAAACAGG	Bacteria	Firmicutes	Clostridia	Clostridiales	Lachnospiraceae	Roseburia	inulinivorans	Clostridiales.Lachnospiraceae.Roseburia.inulinivorans.f09f	Roseburia inulinivorans strain A2-194 16S ribosomal RNA, partial sequence	100
f018e053a7c5cd233f2103ada9b1ed11	311	0.822896	-0.070272	3.39437	2.78873	0.000154577	0.92325	TACGTAGGGGGCAAGCGTTATCCGGATTTACTGGGTGTAAAGGGAGCGTAGACGGCAGCGCAAGTCTGAAGTGAAAGCCCGGGGCTCAACCCCGGAATGGCTTTGGAAACTGTGCAGCTAGAGTACCGGAGGGGTAAGCGGAATTCCTAGTGTAGCGGTGAAATGCGTAGATATTAGGAGGAACACCAGTGGCGAAGGCGGCTTACTGGACGGTAACTGACGTTGAGGCTCGAAAGCGTGGGGAGCAAACAGG	Bacteria	Firmicutes	Clostridia	Clostridiales	Lachnospiraceae	NA	NA	Clostridiales.Lachnospiraceae.NA.NA.f018	Kineothrix alysoides strain KNHs209 16S ribosomal RNA, partial sequence	95.652
f1d7763a76c9a8a2761095e3cf49d7d3	434	0.830917	-0.059976	4.87324	4.73239	0.000240141	0.929011	TACGTAGGGGGCGAGCGTTGTCCGGAATGACTGGGCGTAAAGGGCGTGTAGGCGGCCGATTAAGTGTGGAGTGAAAGTCCTGCTTTTAAGGTGGGAATTGCTTTGCAGACTGGTTGGCTTGAGTGCGGAAGAGGTAAGTGGAATTCCCAGTGTAGCGGTGAAATGCGTAGAGATTGGGAGGAACACCAGTGGCGAAGGCGACTTACTGGGCCGTAACTGACGCTGAGGCGCGAAAGCGTGGGGAGCGAACAGG	Bacteria	Firmicutes	Clostridia	Clostridiales	NA	NA	NA	Clostridiales.NA.NA.NA.f1d7	Alkalibacter saccharofermentans strain Z-79820 16S ribosomal RNA gene, partial sequence	85.827
d34d6c0a14c25caa68bec12ba93a8293	356	0.837525	-0.0354884	0.971831	1.23944	5.52817e-05	0.932573	TACGTAGGGGGCAAGCGTTGTCCGGAATTATTGGGCGTAAAGGGTGCGTAGGCGGCCGATCAAGTCAGGTGTGAAAGACCCGTGCTTAACATGGGGGTTGCACTTGAAACTGGTTGGCTTGAGTATGGGAGAGGCAAGCGGAATTCCCGGTGTAGCGGTGAAATGCGTAGAGATCGGGAGGAACACCAGTGGCGAAGGCGGCTTGCTGGACCAAAACTGACGCTGAGGCACGAAAGCGTGGGTAGCAAACAGG	Bacteria	Firmicutes	Clostridia	Clostridiales	NA	NA	NA	Clostridiales.NA.NA.NA.d34d	Acetomicrobium faecale strain DSM 20678 16S ribosomal RNA gene, partial sequence	88.933
52626755d88942c67afb7ae0ee70c96a	414.5	0.839895	-0.0485346	5.52113	6.02817	0.000288732	0.932573	TACGTAGGGGGCAAGCGTTATCCGGATTTACTGGGTGTAAAGGGAGCGTAGACGGTGAAGCAAGTCTGAAGTGAAAGGTTGGGGCTCAACCCCGAAACTGCTTTGGAAACTGTTTAACTGGAGTACAGGAGAGGTAAGTGGAATTCCTAGTGTAGCGGTGAAATGCGTAGATATTAGGAGGAACACCAGTGGCGAAGGCGGCTTACTGGACTGTAACTGACGTTGAGGCTCGAAAGCGTGGGGAGCAAACAGG	Bacteria	Firmicutes	Clostridia	Clostridiales	Lachnospiraceae	Hungatella	NA	Clostridiales.Lachnospiraceae.Hungatella.NA.5262	Hungatella effluvii strain UB-B.2 16S ribosomal RNA, partial sequence	96.443
05533604789178932552a01ccb048651	457	0.850586	-0.0481516	3.78873	4.52113	0.000207747	0.941199	TACGTAGGGGGCGAGCGTTGTCCGGAATGACTGGGCGTAAAGGGCGTGTAGGCGGCCGACTAAGTCTGATGTGAAATACCCGCTTTTAAGGTGGGTCGTGCATTGGAAACTGGATGGCTAGAGTGCGGAAGAGGTAAGTGGAATTCCCAGTGTAGCGGTGAAATGCGTAGAGATTGGGAGGAACACCAGTGGCGAAGGCGACTTACTGGGCCGCAACTGACGCTGAGGCGCGAAAGCGTGGGGAGCAAACAGG	Bacteria	Firmicutes	Clostridia	Clostridiales	NA	NA	NA	Clostridiales.NA.NA.NA.0553	Gracilibacter thermotolerans strain JW/YJL-S1 16S ribosomal RNA gene, partial sequence	87.843
af97d4e86e933396d9f17321956c2588	775.5	0.854375	-0.146796	78.7606	74.4225	0.00382958	0.942153	TACGTAGGTGGCAAGCGTTATCCGGAATTACTGGGTGTAAAGGGAGCGCAGGCGGGATAGCAAGTCAGCTGTGAAAACTATGGGCTCAACCCATAAACTGCAGTTGAAACTGTTATTCTTGAGTGGAGTAGAGGCAAGCGGAATTCCGAGTGTAGCGGTGAAATGCGTAGATATTCGGAGGAACACCAGTGGCGAAGGCGGCTTGCTGGGCTCTAACTGACGCTGAGGCTCGAAAGTGTGGGGAGCAAACAGG	Bacteria	Firmicutes	Clostridia	Clostridiales	Ruminococcaceae	NA	NA	Clostridiales.Ruminococcaceae.NA.NA.af97	Eubacterium coprostanoligenes strain HL 16S ribosomal RNA gene, partial sequence	93.676
6d9e55fb5502dfdd3ea25f396eb5006c	776	0.857579	-0.164125	315.873	245.972	0.0140461	0.942459	TACGTAGGGTGCAAGCGTTATCCGGAATTATTGGGCGTAAAGGGCTCGTAGGCGGTTCGTCGCGTCCGGTGTGAAAGTCCATCGCTTAACGGTGGATCCGCGCCGGGTACGGGCGGGCTTGAGTGCGGTAGGGGAGACTGGAATTCCCGGTGTAACGGTGGAATGTGTAGATATCGGGAAGAACACCAATGGCGAAGGCAGGTCTCTGGGCCGTCACTGACGCTGAGGAGCGAAAGCGTGGGGAGCGAACAGG	Bacteria	Actinobacteria	Actinobacteria	Bifidobacteriales	Bifidobacteriaceae	Bifidobacterium	NA	Bifidobacteriales.Bifidobacteriaceae.Bifidobacterium.NA.6d9e	Bifidobacterium adolescentis strain ATCC 15703 16S ribosomal RNA, complete sequence	100
c93635a125a50b3823a35c90d3ba4705	465	0.869775	-0.0323531	24.3239	26.7465	0.00127676	0.951961	TACGGAGGATCCGAGCGTTATCCGGATTTATTGGGTTTAAAGGGAGCGTAGGCGGATTGTTAAGTCAGTTGTGAAAGTTTGCGGCTCAACCGTAAAATTGCAGTTGATACTGGCAGTCTTGAGTGCAGTAGAGGTGGGCGGAATTCGTGGTGTAGCGGTGAAATGCTTAGATATCACGAAGAACTCCGATTGCGAAGGCAGCTCACTGGAGTGTAACTGACGCTGATGCTCGAAAGTGTGGGTATCAAACAGG	Bacteria	Bacteroidetes	Bacteroidia	Bacteroidales	Bacteroidaceae	Bacteroides	caccae	Bacteroidales.Bacteroidaceae.Bacteroides.caccae.c936	Bacteroides caccae strain JCM 9498 16S ribosomal RNA gene, partial sequence	100
cbae05140d5325a3fca3f6c43dbd331d	1215	0.872139	0.0550752	95.7042	135.493	0.00577993	0.951961	TACGTAGGTCCCGAGCGTTGTCCGGATTTATTGGGCGTAAAGCGAGCGCAGGCGGTTTGATAAGTCTGAAGTTAAAGGCTGTGGCTCAACCATAGTTCGCTTTGGAAACTGTCAAACTTGAGTGCAGAAGGGGAGAGTGGAATTCCATGTGTAGCGGTGAAATGCGTAGATATATGGAGGAACACCGGTGGCGAAAGCGGCTCTCTGGTCTGTAACTGACGCTGAGGCTCGAAAGCGTGGGGAGCGAACAGG	Bacteria	Firmicutes	Bacilli	Lactobacillales	Streptococcaceae	Streptococcus	NA	Lactobacillales.Streptococcaceae.Streptococcus.NA.cbae	Streptococcus thermophilus strain DSM 20617 16S ribosomal RNA, partial sequence	100
e4c36f19849ef71305998c9e2a9cc293	1233	0.87882	-0.196834	95.9578	91.5775	0.00468838	0.956014	TACGTATGGAGCAAGCGTTATCCGGATTTACTGGGTGTAAAGGGTGCGTAGGTGGCAGTGCAAGTCAGATGTGAAAGGCCGGGGCTCAACCCCGGAGCTGCATTTGAAACTGCATAGCTAGAGTACAGGAGAGGCAGGCGGAATTCCTAGTGTAGCGGTGAAATGCGTAGATATTAGGAGGAACACCAGTGGCGAAGGCGGCCTGCTGGACTGTTACTGACACTGAGGCACGAAAGCGTGGGGAGCAAACAGG	Bacteria	Firmicutes	Clostridia	Clostridiales	Lachnospiraceae	NA	NA	Clostridiales.Lachnospiraceae.NA.NA.e4c3	[Eubacterium] hallii strain ATCC 27751 16S ribosomal RNA gene, partial sequence	98.419
becf5390e74a90a4730b01690f780959	288.5	0.882602	-0.066737	10.169	10.4085	0.000514437	0.956895	TACGTAGGGAGCAAGCGTTATCCGGATTTACTGGGTGTAAAGGGCGAGTAGGCGGATTGGCAAGTTGGGAGTGAAATGTCGGGGCTTAACCCCGGAACTGCTTCCAAAACTGTTGATCTTGAGTGATGGAGAGGCAGGCGGAATTCCCAGTGTAGCGGTGAAATGCGTAGATATTGGGAGGAACACCAGTGGCGAAGGCGGCCTGCTGGACATTAACTGACGCTGAGGAGCGAAAGCGTGGGGAGCAAACAGG	Bacteria	Firmicutes	Clostridia	Clostridiales	Ruminococcaceae	Butyricicoccus	NA	Clostridiales.Ruminococcaceae.Butyricicoccus.NA.becf	Butyricicoccus pullicaecorum strain 25-3 16S ribosomal RNA gene, partial sequence	94.882
4832da3783b4f39e456244f36bd931ba	965	0.888605	0.0889291	53.493	35.7747	0.00223169	0.96017	TACGGAGGATGCGAGCGTTATCCGGATTTATTGGGTTTAAAGGGTGCGTAGGTGGTGATTTAAGTCAGCGGTGAAAGTTTGTGGCTCAACCATAAAATTGCCGTTGAAACTGGGTTACTTGAGTGTGTTTGAGGTAGGCGGAATGCGTGGTGTAGCGGTGAAATGCATAGATATCACGCAGAACTCCGATTGCGAAGGCAGCTTACTAAACCATAACTGACACTGAAGCACGAAAGCGTGGGGATCAAACAGG	Bacteria	Bacteroidetes	Bacteroidia	Bacteroidales	Porphyromonadaceae	Parabacteroides	merdae	Bacteroidales.Porphyromonadaceae.Parabacteroides.merdae.4832	Parabacteroides merdae strain JCM 9497 16S ribosomal RNA gene, partial sequence	100
e8627fff387826ee9fc6ead7781e252b	462	0.89748	-0.0460402	2.08451	2.14085	0.000105634	0.965943	TACGTAGGGGGCAAGCGTTATCCGGATTTACTGGGTGTAAAGGGAGCGCAGGTGGCAAGGCAAGCCAGAAGTGAAAACCCGGGGCTTAACCCCGTGGATTGCTTTTGGAACTGTCTGGCTAGAGTGCAGGAGGGGCAGGCGGAATTCCTAGTGTAGCGGTGAAATGCGTAGATATTAGGAGGAACACCGGTGGCGAAGGCGGCCTGCTGGACTGTAACTGACACTGAGGCTCGAAAGCGTGGGGAGCAAACAGG	Bacteria	Firmicutes	Clostridia	Clostridiales	Lachnospiraceae	NA	NA	Clostridiales.Lachnospiraceae.NA.NA.e862	[Clostridium] polysaccharolyticum strain DSM 1801 16S ribosomal RNA, partial sequence	94.094
9c1b06b79a56e37eab862d7e7a27c868	755	0.899946	0.0102851	8.4507	6.94366	0.000384859	0.965943	TACGTAGGTGGCAAGCGTTATCCGGATTTACTGGGTGTAAAGGGCGTGTAGGCGGGAAGGCAAGTCAGATGTGAAAACTATGGGCTCAACCCATAGCCTGCATTTGAAACTGTTTTTCTTGAGTGCTGGAGAGGCAATCGGAATTCCGTGTGTAGCGGTGAAATGCGTAGATATACGGAGGAACACCAGTGGCGAAGGCGGATTGCTGGACAGTAACTGACGCTGAGGCGCGAAAGCGTGGGGAGCAAACAGG	Bacteria	Firmicutes	Clostridia	Clostridiales	Ruminococcaceae	Flavonifractor	NA	Clostridiales.Ruminococcaceae.Flavonifractor.NA.9c1b	Pseudoflavonifractor phocaeensis strain Marseille-P3064 16S ribosomal RNA, partial sequence	96.838
1c949cdda394b0fabad433132742cd61	1258.5	0.911036	-0.165865	792	617.746	0.0352437	0.974597	AACGTAGGTCACAAGCGTTGTCCGGAATTACTGGGTGTAAAGGGAGCGCAGGCGGGAAGACAAGTTGGAAGTGAAATCTATGGGCTCAACCCATAAACTGCTTTCAAAACTGTTTTTCTTGAGTAGTGCAGAGGTAGGCGGAATTCCCGGTGTAGCGGTGGAATGCGTAGATATCGGGAGGAACACCAGTGGCGAAGGCGGCCTACTGGGCACCAACTGACGCTGAGGCTCGAAAGTGTGGGTAGCAAACAGG	Bacteria	Firmicutes	Clostridia	Clostridiales	Ruminococcaceae	Faecalibacterium	prausnitzii	Clostridiales.Ruminococcaceae.Faecalibacterium.prausnitzii.1c94	Faecalibacterium prausnitzii strain ATCC 27768 16S ribosomal RNA gene, partial sequence	98.814
46d44d5a3aa0cc0af0995a8a499380be	995	0.929077	-0.0450013	35.0704	32.6056	0.0016919	0.978567	TACGTATGGAGCAAGCGTTATCCGGATTTACTGGGTGTAAAGGGAGTGTAGGTGGCCAGGCAAGTCAGAAGTGAAAGCCCGGGGCTCAACCCCGGGACTGCTTTTGAAACTGCAGGGCTAGAGTGCAGGAGGGGCAAGTGGAATTCCTAGTGTAGCGGTGAAATGCGTAGATATTAGGAGGAACACCAGTGGCGAAGGCGGCTTGCTGGACTGTAACTGACACTGAGGCTCGAAAGCGTGGGGAGCAAACAGG	Bacteria	Firmicutes	Clostridia	Clostridiales	Lachnospiraceae	NA	NA	Clostridiales.Lachnospiraceae.NA.NA.46d4	Lactobacillus rogosae strain ATCC 27753 16S ribosomal RNA gene, partial sequence	100
7466a47a3558e985993f75018aeb527c	903	0.929606	0.0784399	151.225	146.634	0.00744648	0.978567	TACGTATGGTGCAAGCGTTATCCGGATTTACTGGGTGTAAAGGGAGCGCAGGCGGTGCGGCAAGTCTGATGTGAAAGCCCGGGGCTCAACCCCGGTACTGCATTGGAAACTGTCGTACTAGAGTGTCGGAGGGGTAAGTGGAATTCCTAGTGTAGCGGTGAAATGCGTAGATATTAGGAGGAACACCAGTGGCGAAGGCGGCTTACTGGACGATAACTGACGCTGAGGCTCGAAAGCGTGGGGAGCAAACAGG	Bacteria	Firmicutes	Clostridia	Clostridiales	Lachnospiraceae	Roseburia	faecis	Clostridiales.Lachnospiraceae.Roseburia.faecis.7466	Roseburia faecis strain M72/1 16S ribosomal RNA gene, partial sequence	100
ae89eaa22849f85c0f20c2f8f937ad51	345.5	0.931675	0.0131181	6.21127	7.57747	0.000344718	0.978567	TACGTATGGAGCAAGCGTTATCCGGATTTACTGGGTGTAAAGGGAGTGTAGGTGGCATCACAAGTCAGAAGTGAAAGCCCGGGGCTCAACCCCGGGACTGCTTTTGAAACTGTGGAGCTGGAGTGCAGGAGAGGCAAGTGGAATTCCTAGTGTAGCGGTGAAATGCGTAGATATTAGGAGGAACACCAGTGGCGAAGGCGGCTTGCTGGACTGTAACTGACACTGAGGCTCGAAAGCGTGGGGAGCAAACAGG	Bacteria	Firmicutes	Clostridia	Clostridiales	Lachnospiraceae	NA	NA	Clostridiales.Lachnospiraceae.NA.NA.ae89	Lachnospira pectinoschiza strain 150-1 16S ribosomal RNA gene, partial sequence	98.024
369656f87b704a04d20f25c5e715bd9d	654	0.932756	-0.0506079	16.7606	12.7324	0.000737324	0.978567	TACGTAGGGGGCAAGCGTTATCCGGATTTACTGGGTGTAAAGGGTGCGTAGGTGGCAAGGCAAGTCAGATGTGAAAGCCCGGGGCTCAACCCCGGTACTGCATTTGAAACTGTCTAGCTAGAGTGCAGGAGAGGTAAGCGGAATTCCTAGTGTAGCGGTGAAATGCGTAGATATTAGGAGGAACACCAGTGGCGAAGGCGGCTTACTGGACTGTAACTGACACTGAGGCACGAAAGCGTGGGGAGCAAACAGG	Bacteria	Firmicutes	Clostridia	Clostridiales	Lachnospiraceae	NA	NA	Clostridiales.Lachnospiraceae.NA.NA.3696	Parasporobacterium paucivorans strain SYR1 16S ribosomal RNA gene, partial sequence	96.838
98eadc632ae70c1d934f3809b81e7d12	199	0.932965	-0.0451311	5.70423	7.70423	0.000335211	0.978567	TACGTAGGGTGCAAGCGTTAATCGGAATTACTGGGCGTAAAGCGTGCGCAGGCGGTTCTGTAAGATAGATGTGAAATCCCCGGGCTCAACCTGGGAATTGCATATATGACTGCAGGACTTGAGTTTGTCAGAGGAGGGTGGAATTCCACGTGTAGCAGTGAAATGCGTAGATATGTGGAAGAACACCGATGGCGAAGGCAGCCCTCTGGGACATGACTGACGCTCATGCACGAAAGCGTGGGGAGCAAACAGG	Bacteria	Proteobacteria	Betaproteobacteria	Burkholderiales	Sutterellaceae	Sutterella	wadsworthensis	Burkholderiales.Sutterellaceae.Sutterella.wadsworthensis.98ea	Sutterella wadsworthensis strain WAL 9799 16S ribosomal RNA gene, partial sequence	100
25a31d4db7353d73ecc855d5b4a720d8	302.5	0.936017	-0.0261693	3.12676	2.69014	0.000145423	0.978567	TACGTAGGTCCCGAGCGTTGTCCGGATTTATTGGGCGTAAAGCGAGCGCAGGCGGTTAGATAAGTCTGAAGTTAAAGGCTGTGGCTTAACCATAGTACGCTTTGGAAACTGTTTAACTTGAGTGCAAGAGGGGAGAGTGGAATTCCATGTGTAGCGGTGAAATGCGTAGATATATGGAGGAACACCGGTGGCGAAAGCGGCTCTCTGGCTTGTAACTGACGCTGAGGCTCGAAAGCGTGGGGAGCAAACAGG	Bacteria	Firmicutes	Bacilli	Lactobacillales	Streptococcaceae	Streptococcus	NA	Lactobacillales.Streptococcaceae.Streptococcus.NA.25a3	Streptococcus dentisani strain 7747 16S ribosomal RNA gene, partial sequence	100
b9cd6810d2cfb16058df4fd7b1b1e2b2	320	0.938718	-0.0241742	2.28169	2.38028	0.000116549	0.978567	TACGTAGGGAGCGAGCGTTGTCCGGAATTACTGGGTGTAAAGGGAGCGTAGGCGGGAAGGCAAGTTGGATGTGAAAACTGTGGGCTTAACCGACAGACTGCATTCAAAACTGTTTTTCTTGAGTGAAGTAGAGGCAAGCGGAATTCCTAGTGTAGCGGTGAAATGCGTAGATATTAGGAGGAACACCAGTGGCGAAGGCGGCTTGCTGGGCTTTTACTGACGCTGAGGCTCGAAAGTGTGGGGAGCAAACAGG	Bacteria	Firmicutes	Clostridia	Clostridiales	Ruminococcaceae	NA	NA	Clostridiales.Ruminococcaceae.NA.NA.b9cd	Ruminococcus champanellensis strain 18P13 16S ribosomal RNA, partial sequence	93.676
1c5f9bc46b1ad6e76c26888842a275f1	338	0.941237	-0.000268533	15.4648	10.6761	0.000653521	0.978567	TACGGAGGATCCAAGCGTTATCCGGATTTATTGGGTTTAAAGGGTGCGTAGGCGGTTTGATAAGTTAGAGGTGAAATACCGGTGCTTAACACCGGAACTGCCTCTAATACTGTTGAACTAGAGAGTAGTTGCGGTAGGCGGAATGTATGGTGTAGCGGTGAAATGCTTAGAGATCATACAGAACACCGATTGCGAAGGCAGCTTACCAAACTATATCTGACGTTGAGGCACGAAAGCGTGGGGAGCAAACAGG	Bacteria	Bacteroidetes	Bacteroidia	Bacteroidales	Rikenellaceae	Alistipes	shahii	Bacteroidales.Rikenellaceae.Alistipes.shahii.1c5f	Alistipes shahii strain JCM 16773 16S ribosomal RNA gene, partial sequence	100
eff18730e34b6ebf2a3b14c1ec011d39	376	0.942866	-0.134813	25.338	26.3803	0.00129296	0.978567	TACGTAGGTAGCGAGCGTTATCCGGAATTATTGGGCGTAAAGGGTGCGTAGGCGGCCTGTTAAGTTTATGGTGAAAGCGTGGGGCTCAACCCCATAAAGCCATAGATACTGGCAGGCTAGAGTACTGGAGAGGGTAGTGGAATTCCATGTGTAGCGGTAAAATGCGTAGATATATGGAGGAACACCGGTGGCGAAGGCGGCTACCTAGACAGAGACTGACGCTGAGGCACGAAAGCGTGGGGAGCAAATAGG	Bacteria	Firmicutes	Erysipelotrichia	Erysipelotrichales	Erysipelotrichaceae	Bulleidia	NA	Erysipelotrichales.Erysipelotrichaceae.Bulleidia.NA.eff1	Bulleidia extructa strain W1219 16S ribosomal RNA gene, partial sequence	92.46
267e5f1e70e7c8bcf3a858bc8775bc09	375.5	0.94572	-0.0205237	15.7887	12.6056	0.000709859	0.978567	TACGGAGGATCCGAGCGTTATCCGGATTTATTGGGTTTAAAGGGTGCGTAGGCGGCCTTTTAAGTCAGCGGTGAAAGTCTGTGGCTCAACCATAGAATTGCCGTTGAAACTGGGGGGCTTGAGTATGTTTGAGGCAGGCGGAATGCGTGGTGTAGCGGTGAAATGCATAGATATCACGCAGAACCCCGATTGCGAAGGCAGCCTGCCAAGCCATTACTGACGCTGATGCACGAAAGCGTGGGGATCAAACAGG	Bacteria	Bacteroidetes	Bacteroidia	Bacteroidales	Porphyromonadaceae	Parabacteroides	distasonis	Bacteroidales.Porphyromonadaceae.Parabacteroides.distasonis.267e	Parabacteroides distasonis strain ATCC 8503 16S ribosomal RNA, partial sequence	100
400077c13129b6af452121fec4ef1da5	192	0.948177	-0.0351895	6.14084	5.42253	0.000289085	0.978567	TACGTATGGTGCAAGCGTTATCCGGATTTACTGGGTGTAAAGGGAGCGTAGGCGGTTTTATAAGTCTGGTGTGAAAGCCCGGGGCTCAACCCCGGGACTGCATTGGAAACTGTAGAACTAGAGTGTCGGAGGGGTAAGTGGAATTCCTAGTGTAGCGGTGAAATGCGTAGATATTAGGAGGAACACCAGTGGCGAAGGCGGCTTACTGGACGATTACTGACGCTGAGGCTCGAAAGCGTGGGGAGCAAACAGG	Bacteria	Firmicutes	Clostridia	Clostridiales	Lachnospiraceae	Pseudobutyrivibrio	NA	Clostridiales.Lachnospiraceae.Pseudobutyrivibrio.NA.4000	Pseudobutyrivibrio ruminis strain DSM 9787 16S ribosomal RNA gene, partial sequence	98.024
345739ec77bc7b91fb0c8a797f079478	173	0.955209	-0.042253	1.80282	1.69014	8.73239e-05	0.978596	TACGTAGGTGGCAAGCGTTATCCGGATTTACTGGGTGTAAAGGGCGAGTAGGCGGGATTGCAAGTCAGATGTGAAAACTATGGGCTCAACCCATAGACTGCATTTGAAACTGTAGTTCTTGAGTGATGGAGAGGCAGGCGGAATTCCCGGTGTAGCGGTGGAATGCGTAGATATCGGGAGGAACACCAGTGGCGAAGGCGGCCTGCTGGACATTAACTGACGCTGAGGCGCGAAAGCGTGGGGAGCAAACAGG	Bacteria	Firmicutes	Clostridia	Clostridiales	Ruminococcaceae	Intestinimonas	NA	Clostridiales.Ruminococcaceae.Intestinimonas.NA.3457	Intestinimonas butyriciproducens strain SRB-521-5-I 16S ribosomal RNA gene, partial sequence	97.233
4c9524e77ef0c742d8992f872a7d4803	1252	0.955663	-0.248081	192.366	183.211	0.00938944	0.978596	TACGTATGGAGCAAGCGTTATCCGGATTTACTGGGTGTAAAGGGTGCGTAGGTGGCAGTGCAAGTCAGATGTGAAAGGCCGGGGCTCAACCCCGGAGCTGCATTTGAAACTGCTCGGCTAGAGTACAGGAGAGGCAGGCGGAATTCCTAGTGTAGCGGTGAAATGCGTAGATATTAGGAGGAACACCAGTGGCGAAGGCGGCCTGCTGGACTGTTACTGACACTGAGGCACGAAAGCGTGGGGAGCAAACAGG	Bacteria	Firmicutes	Clostridia	Clostridiales	Lachnospiraceae	NA	NA	Clostridiales.Lachnospiraceae.NA.NA.4c95	[Eubacterium] hallii strain ATCC 27751 16S ribosomal RNA gene, partial sequence	98.419
e3ee538cda910dfd301951e8d03d53f0	969.5	0.960855	-0.143363	37.0563	34.831	0.00179718	0.978596	TACGTAGGGGGCAAGCGTTATCCGGATTTACTGGGTGTAAAGGGAGCGTAGACGGCGAGGCAAGTCTGATGTGAAAACCCGGGGCTCAACCCCGTGACTGCATTGGAAACTGTTTTGCTTGAGTGCCGGAGAGGTAAGCGGAATTCCTAGTGTAGCGGTGAAATGCGTAGATATTAGGAGGAACACCAGTGGCGAAGGCGGCTTACTGGACGGCAACTGACGTTGAGGCTCGAAAGCGTGGGGAGCAAACAGG	Bacteria	Firmicutes	Clostridia	Clostridiales	Lachnospiraceae	NA	NA	Clostridiales.Lachnospiraceae.NA.NA.e3ee	Ruminococcus lactaris strain ATCC 29176 16S ribosomal RNA gene, partial sequence	96.443
939555d7c3b1a7bb940cb84dfeeed4b8	312	0.964529	-0.0345775	21.0563	16.0141	0.000926761	0.978596	TACGTAGGGAGCGAGCGTTGTCCGGAATGACTGGGTGTAAAGGGAGCGTAGGCGGGATGGCAAGTCAGATGTGAAACCTGAGGGCTCAACCTTCAGACTGCATTTGAAACTGCTGTTCTTGAGTGAAGTAGAGGTAAGCGGAATTCCTGGTGTAGCGGTGAAATGCGTAGAGATCAGGAGGAACATCGGTGGCGAAGGCGGCTTACTGGGCTTTTACTGACGCTGAGGCTCGAAAGCGTGGGGAGCAAACAGG	Bacteria	Firmicutes	Clostridia	Clostridiales	Ruminococcaceae	Ruminococcus	NA	Clostridiales.Ruminococcaceae.Ruminococcus.NA.9395	Ruminococcus callidus strain ATCC 27760 16S ribosomal RNA gene, partial sequence	96.047
d3383a0f90ecab330b4c3b2e95d14a38	215	0.966034	0.0341447	27.3944	16.1127	0.00108768	0.978596	TACGTAGGGGGCAAGCGTTATCCGGATTTACTGGGTGTAAAGGGAGCGTAGACGGAATGGCAAGTCTGATGTGAAAGGCCGGGGCTCAACCCCGGGACTGCATTGGAAACTGCCAATCTAGAGTACCGGAGGGGTAAGTGGAATTCCTAGTGTAGCGGTGAAATGCGTAGATATTAGGAGGAACACCAGTGGCGAAGGCGGCTTACTGGACGGTAACTGACGTTGAGGCTCGAAAGCGTGGGGAGCAAACAGG	Bacteria	Firmicutes	Clostridia	Clostridiales	Lachnospiraceae	Ruminococcus2	NA	Clostridiales.Lachnospiraceae.Ruminococcus2.NA.d338	Ruminococcus faecis strain Eg2 16S ribosomal RNA gene, partial sequence	96.838
d2f2618fc9ff75607dacf37dee79a6d1	982.5	0.966439	0.0242394	20.8169	29.3239	0.00125352	0.978596	TACGTAGGTCCCGAGCGTTATCCGGATTTATTGGGCGTAAAGCGAGCGCAGGCGGTTAGATAAGTCTGAAGTTAAAGGCTGTGGCTTAACCATAGTACGCTTTGGAAACTGTTTAACTTGAGTGCAGAAGGGGAGAGTGGAATTCCATGTGTAGCGGTGAAATGCGTAGATATATGGAGGAACACCGGTGGCGAAAGCGGCTCTCTGGTCTGTAACTGACGCTGAGGCTCGAAAGCGTGGGGAGCAAACAGG	Bacteria	Firmicutes	Bacilli	Lactobacillales	Streptococcaceae	Streptococcus	NA	Lactobacillales.Streptococcaceae.Streptococcus.NA.d2f2	Streptococcus rubneri strain LMG 27207 16S ribosomal RNA gene, partial sequence	100
49ffc977eb82f7ff11668a25fd64915b	561.5	0.981181	-0.0759573	11.1549	10.7465	0.000547535	0.990409	TACGTAGGGAGCAAGCGTTATCCGGATTTACTGGGTGTAAAGGGCGTGTAGGCGGGACTGCAAGTCAGATGTGAAAACTATGGGCTCAACTCATAGCCTGCATTTGAAACTGTAGTTCTTGAGTGCTGGAGAGGCAAATGGAACTCCTAGTGTAGCGGTGAAATGCGTAGATATTAGGAAGAACACCAGTGGCGAAGGCGATTTGCTGGACAGTAACTGACGCTGAGGCGCGAAAGTGTGGGGAGCAAACAGG	Bacteria	Firmicutes	Clostridia	Clostridiales	Ruminococcaceae	NA	NA	Clostridiales.Ruminococcaceae.NA.NA.49ff	Colidextribacter massiliensis strain Marseille-P3083 16S ribosomal RNA, partial sequence	97.628
8d98c0e38b1b6ea1ceb1843a37d4c39e	247	0.988441	0.0295608	12.1268	7.64789	0.000494366	0.994619	TACGGAAGGTCCAGGCGTTATCCGGATTCATTGGGTTTAAAGGGAGCGTAGGCCGCCTTTTAAGCGTGTTGTGAAATGTAGGGGCTCAACCCCTGCACTGCAGCGCGAACTGGAGGGCTTGAGTACACACAAAGTAGGCGGAATTCATGGTGTAGCGGTGAAATGCTTAGATATCATGAAGAACCCCGATTGCGAAGGCAGCTTACTGGAGTGTAACTGACGCTGAAGCTCGAAAGCGCGGGTATCGAACAGG	Bacteria	Bacteroidetes	Bacteroidia	Bacteroidales	Prevotellaceae	Prevotella	NA	Bacteroidales.Prevotellaceae.Prevotella.NA.8d98	Prevotella copri strain JCM 13464 16S ribosomal RNA gene, partial sequence	90.909
2cb3e4ce42cd936572d9ef7a4050be22	1174	0.995123	-0.0340239	24.0422	21.9718	0.00115035	0.995396	TACGTAGGGGGCAAGCGTTATCCGGATTTACTGGGTGTAAAGGGAGCGTAGACGGTATGGCAAGTCTGATGTGAAAGGCCAGGGCTCAACCCTGGGACTGCATTGGAAACTGTCGAACTAGAGTGTCGGAGAGGCAAGTGGAATTCCTAGTGTAGCGGTGAAATGCGTAGATATTAGGAGGAACACCAGTGGCGAAGGCGGCTTGCTGGACGATGACTGACGTTGAGGCTCGAAAGCGTGGGGAGCAAACAGG	Bacteria	Firmicutes	Clostridia	Clostridiales	Lachnospiraceae	NA	NA	Clostridiales.Lachnospiraceae.NA.NA.2cb3	Hespellia porcina strain PC80 16S ribosomal RNA gene, partial sequence	96.838
1f193894fe2b0adf197fc18d52d738bc	217	0.995396	-0.0014317	1.5493	1.56338	7.78169e-05	0.995396	TACGTATGGGGCGAGCGTTATCCGGATTCATTGGGCGTAAAGCGCGCGTAGGCGGAGCGCTAAGCGGGACCTCTAACCCGAGGGCTCAACCCCCGGCCGGGTCCCGAACTGGCGCTCTCGAGTGCGGTAGGGGAGAGCGGAATTCCCGGTGTAGCGGTGGAATGCGCAGATATCGGGTGGAACACCGGTGGCGAAGGCGGCCCTCTGGGCCGAGACCGACGCTGAGGCGCGAAAGCTGGGGGAGCGAACAGG	Bacteria	Actinobacteria	Actinobacteria	Coriobacteriales	Coriobacteriaceae	Senegalimassilia	NA	Coriobacteriales.Coriobacteriaceae.Senegalimassilia.NA.1f19	Senegalimassilia anaerobia strain JC110 16S ribosomal RNA gene, partial sequence	96.825
