# Supplementary material for: HIV-associated gut dysbiosis is independent of sexual practice and correlates with noncommunicable diseases
Source: Nat Commun. 2020 May 15;11:2448. doi: 10.1038/s41467-020-16222-8 (PMC7228978; doi:10.1038/s41467-020-16222-8)
Supplement: Supplementary file 8 — Supplemental Data 5 [file 41467_2020_16222_MOESM8_ESM.xlsx]

## Sheet: Sheet1
Supplementary Data 5: Taxa that differenitate MSM vs. MSW, unpaired Mann-Whitney tests. N=36 HIV-infected MSM and N=36 seronegative MSM were compared to N=11 HIV-infected MSW and N=11 seronegative MSW.
md5sum OTU identifier	V statistic	P value	Log mean fold change in MSM vs MSW	Mean abundance in MSM	Mean abundance in MSW	OTU percentage in entire dataset	Benjamini-Hochberg Q value	fasta	Kingdom	Phylum	Class	Order	Family	Genus	Species	name	Closest BLAST hit	Percent identity to closest BLAST hit
ad24f728fed474e593e2f204974c581d	130	9.44152e-06	-0.843179	4.13158	29	0.000575	0.00366331	TACGGAGGATCCGAGCGTTATCCGGATTTATTGGGTTTAAAGGGAGCGTAGATGGGTTGTTAAGTCAGTTGTGAAAGTTTGCGGCTCAACCGTAAAATTGCAATTGATACTGGCAGTCTTGAGTACAGTTGAGGTAGGCGGAATTCGTGGTGTAGCGGTGAAATGCTTAGATATCACGAAGAACTCCGATTGCGAAGGCAGCTTACTAACCTGTAACTGACATTGATGCTCGAAAGTGTGGGTATCAAACAGG	Bacteria	Bacteroidetes	Bacteroidia	Bacteroidales	Bacteroidaceae	Bacteroides	massiliensis	Bacteroidales.Bacteroidaceae.Bacteroides.massiliensis.ad24	Bacteroides massiliensis strain B84634 16S ribosomal RNA gene, partial sequence	100
0df43d7af9827be1d9e73905b2e050b5	101.5	5.03756e-05	-0.790023	16.0526	54.125	0.00136667	0.00977287	TACGTAGGTGACAAGCGTTGTCCGGATTTACTGGGTGTAAAGGGCGCGTAGGCGGACTGTCAAGTCAGTCGTGAAATACCGGGGCTTAACCCCGGGGCTGCGATTGAAACTGACAGCCTTGAGTATCGGAGAGGAAAGCGGAATTCCTAGTGTAGCGGTGAAATGCGTAGATATTAGGAGGAACACCAGTGGCGAAGGCGGCTTTCTGGACGACAACTGACGCTGAGGCGCGAAAGTGTGGGGAGCAAACAGG	Bacteria	Firmicutes	Clostridia	Clostridiales	Ruminococcaceae	Sporobacter	NA	Clostridiales.Ruminococcaceae.Sporobacter.NA.0df4	Papillibacter cinnamivorans strain CIN1 16S ribosomal RNA gene, partial sequence	90.625
0d93184dc6adc31bd49443af118410dd	487	0.000119732	1.06401	50.5263	2.3125	0.00181204	0.0130848	TACGTAGGGGGCGAGCGTTATCCGGATTCATTGGGCGTAAAGCGCGCGCAGGCGGCGCGCCAAGCGGGACCTCTAACCCCGGGGCTCAACCCCGGGCCGGGTCCCGAACTGGCGCGCTCGGGTGCGGTAGAGGAGAGCGGAATTCCCGGTGTAGCGGTGGAATGCGCAGATATCGGGAAGAACACCGATGGCGAAGGCAGCTCTCTGGGCCGTCACCGACGCTGAGGCGCGAAAGCCGGGGGAGCGAACAGG	Bacteria	Actinobacteria	Actinobacteria	Coriobacteriales	Coriobacteriaceae	Enterorhabdus	NA	Coriobacteriales.Coriobacteriaceae.Enterorhabdus.NA.0d93	Enterorhabdus muris strain WCA-131-CoC-2 16S ribosomal RNA, partial sequence	96.457
e8542261866ca3c1cb7319c16c877d37	143.5	0.000163493	-0.572175	4.34211	11.9375	0.00032963	0.0130848	TACGTAGGGGGCGAGCGTTATCCGGATTCATTGGGCGTAAAGCGCGCGTAGGCGGCCGCCTAAGCGGAACCTCTAATCCCGGGGCTCAACCTCGGGCCGGGTTCCGGACTGGGCGGCTCGAGTGCGGTAGAGGCAGGCGGAATTCCCGGTGTAGCGGTGGAATGCGCAGATATCGGGAAGAACACCGATGGCGAAGGCAGCCTGCTGGGCCGCCACTGACGCTGAGGCGCGAAAGCTGGGGGAGCGAACAGG	Bacteria	Actinobacteria	Actinobacteria	Coriobacteriales	Coriobacteriaceae	Adlercreutzia	NA	Coriobacteriales.Coriobacteriaceae.Adlercreutzia.NA.e854	Adlercreutzia equolifaciens strain DSM 19450 16S ribosomal RNA, partial sequence	100
4c9524e77ef0c742d8992f872a7d4803	113.5	0.000169409	-0.452855	127.368	263.375	0.00838333	0.0130848	TACGTATGGAGCAAGCGTTATCCGGATTTACTGGGTGTAAAGGGTGCGTAGGTGGCAGTGCAAGTCAGATGTGAAAGGCCGGGGCTCAACCCCGGAGCTGCATTTGAAACTGCTCGGCTAGAGTACAGGAGAGGCAGGCGGAATTCCTAGTGTAGCGGTGAAATGCGTAGATATTAGGAGGAACACCAGTGGCGAAGGCGGCCTGCTGGACTGTTACTGACACTGAGGCACGAAAGCGTGGGGAGCAAACAGG	Bacteria	Firmicutes	Clostridia	Clostridiales	Lachnospiraceae	NA	NA	Clostridiales.Lachnospiraceae.NA.NA.4c95	[Eubacterium] hallii strain ATCC 27751 16S ribosomal RNA gene, partial sequence	98.419
98eadc632ae70c1d934f3809b81e7d12	159	0.000202343	-0.42623	1.65789	7.5	0.000169444	0.0130848	TACGTAGGGTGCAAGCGTTAATCGGAATTACTGGGCGTAAAGCGTGCGCAGGCGGTTCTGTAAGATAGATGTGAAATCCCCGGGCTCAACCTGGGAATTGCATATATGACTGCAGGACTTGAGTTTGTCAGAGGAGGGTGGAATTCCACGTGTAGCAGTGAAATGCGTAGATATGTGGAAGAACACCGATGGCGAAGGCAGCCCTCTGGGACATGACTGACGCTCATGCACGAAAGCGTGGGGAGCAAACAGG	Bacteria	Proteobacteria	Betaproteobacteria	Burkholderiales	Sutterellaceae	Sutterella	wadsworthensis	Burkholderiales.Sutterellaceae.Sutterella.wadsworthensis.98ea	Sutterella wadsworthensis strain WAL 9799 16S ribosomal RNA gene, partial sequence	100
2a97634364a61623a31e204331427a6c	171	0.00028659	-0.37779	0.31579	4.25	7.40741e-05	0.0148155	TACGTAGGGGGCGAGCGTTATCCGGAATTATTGGGCGTAAAGAGTACGTAGGCGGTTTTTTAAGCGAGGGGTATAAGGCAGCGGCTTAACTGCTGTTGGCCCCTCGAACTGGAGGACTTGAGTGTCGGAGAGGAAAGCGGAATTCCTAGTGTAGCGGTGAAATGCGTAGAGATTAGGAGGAACACCAGTGGCGAAGGCGGCTTTCTGGACGACAACTGACGCTGAGGTACGAAAGCGTGGGGAGCAAACAGG	Bacteria	Firmicutes	NA	NA	NA	NA	NA	NA.NA.NA.NA.2a97	Ihubacter massiliensis strain Marseille-P2843 16S ribosomal RNA, partial sequence	88.889
d6cdd0cfef0fd81a355c464d49e591b4	155	0.000305473	-0.71104	4.94737	30.3125	0.000623148	0.0148155	TACGGAGGATTCAAGCGTTATCCGGATTTATTGGGTTTAAAGGGTGCGTAGGCGGTTTGATAAGTTAGAGGTGAAATTTCGGGGCTCAACCCTGAACGTGCCTCTAATACTGTTGAGCTAGAGAGTAGTTGCGGTAGGCGGAATGTATGGTGTAGCGGTGAAATGCTTAGAGATCATACAGAACACCGATTGCGAAGGCAGCTTACCAAACTATATCTGACGTTGAGGCACGAAAGCGTGGGGAGCAAACAGG	Bacteria	Bacteroidetes	Bacteroidia	Bacteroidales	Rikenellaceae	Alistipes	putredinis	Bacteroidales.Rikenellaceae.Alistipes.putredinis.d6cd	Alistipes putredinis strain JCM 16772 16S ribosomal RNA gene, partial sequence	100
8ddfbd106b37bf9ed1bb08618694f0a9	480	0.000387162	0.985978	90.079	12.5625	0.00335556	0.0152644	TACGTAGGGGGCAAGCGTTATCCGGAATTATTGGGCGTAAAGAGTGCGTAGGTGGTTATCTAAGCGTAAGGTTTAAGCGTGCAGCTCAACTGCATCTCGCCTTGCGAACTGGACTACTTGAGTGCAGGAGGGGAAAGCGGAATTCCTAGTGTAGCGGTGAAATGCGTAGATATTAGGAGGAACACCAGCGGCGAAGGCGGCTTTCTGGACTGTAACTGACACTGAGGCACGAAAGCGTGGGGAGCAAACAGG	Bacteria	Firmicutes	Clostridia	Clostridiales	Clostridiales_Incertae_Sedis_XIII	Mogibacterium	NA	Clostridiales.Clostridiales_Incertae_Sedis_XIII.Mogibacterium.NA.8ddf	Mogibacterium neglectum strain P9a-h 16S ribosomal RNA gene, partial sequence	94.048
0a9ffc9be8f1de2c8119576e0e736a97	464	0.000393412	0.806106	31.2105	0	0.00109815	0.0152644	TACGGAAGGTCCGGGCGTTATCCGGATTTATTGGGTTTAAAGGGAGCGTAGGCCGTCTTTTAAGCGTGTTGTGAAATACTGTCGCTCAACGACAGAGGTGCAGCGCGAACTGGGAGACTTGAGTGCGCGGAATGCAGGCGGAATTCGTCGTGTAGCGGTGAAATGCTTAGATATGACGAAGAACTCCGATTGCGAAGGCAGCTTGCAGTAGCGTAACTGACGCTGAAGCTCGAAAGTGCGGGTATCGAACAGG	Bacteria	Bacteroidetes	Bacteroidia	Bacteroidales	Prevotellaceae	Prevotella	NA	Bacteroidales.Prevotellaceae.Prevotella.NA.0a9f	Prevotella oris strain JCM 12252 16S ribosomal RNA gene, partial sequence	91.304
a859b446714e5a52c347c87bd081b9bd	461	0.000615962	0.930002	56.0789	0.9375	0.00198704	0.0201375	TACGGAAGGTCCGGGCGTTATCCGGATTTATTGGGTTTAAAGGGAGCGTAGGCCGTCTGGTAAGCGTGTTGTGAAATGTCGGGGCTCAACCTGGGCATTGCAGCGCGAACTGTCAGACTTGAGTGCGCGGGAAGTAGGCGGAATTCGTCGTGTAGCGGTGAAATGCTTAGATATGACGAAGAACTCCGATTGCGAAGGCAGCCTGCTGTAGCGCAACTGACGCTGAAGCTCGAAAGCGTGGGTATCGAACAGG	Bacteria	Bacteroidetes	Bacteroidia	Bacteroidales	Prevotellaceae	Prevotella	NA	Bacteroidales.Prevotellaceae.Prevotella.NA.a859	Prevotella stercorea strain CB35 16S ribosomal RNA gene, partial sequence	98.814
42a3722eee3fd4b24bc2e893349d7aed	456	0.000673268	0.526323	9.92105	0	0.000349074	0.0201375	TACGTAGGGGGCGAGCGTTATCCGGATTCATTGGGCGTAAAGCGCTCGTAGGCGGTCCGTTAGGTCGGGAGTCAAATCCGGGGGCTCAACCCCCGCCCGCTCCCGATACCGGCGGACTTGAGTCTGGCAGGGGAAGGTGGAATTCCCGGTGTAGCGGTGGAATGCGCAGATATCGGGAAGAACACCGGTGGCGAAGGCGGCCTTCTGGGCCACGACTGACGCTGAGGAGCGAAAGCTGGGGGAGCGAACAGG	Bacteria	Actinobacteria	Actinobacteria	Coriobacteriales	Coriobacteriaceae	Olsenella	NA	Coriobacteriales.Coriobacteriaceae.Olsenella.NA.42a3	Olsenella scatoligenes strain SK9K4 16S ribosomal RNA, partial sequence	95.635
581af94a89ebb1ecbabed66ff08d3ddd	456	0.00067471	0.775735	34.4474	0	0.00121204	0.0201375	TACGGAAGGTCCAGGCGTTATCCGGATTTATTGGGTTTAAAGGGAGCGTAGGCCGCCCCTTAAGCGTGTTGTGAAATGCCGCGGCTCAACCGTGGCACTGCAGCGCGAACTGGGGGGCTTGAGTGCACGCAACGCAGGCGGAATTCGTGGTGTAGCGGTGAAATGCTTAGATATCACGAAGAACTCCGATTGCGAAGGCAGCTTGCGGGAGTGCGACTGACGCTGAAGCTCGAAGGTGCGGGTATCGAACAGG	Bacteria	Bacteroidetes	Bacteroidia	Bacteroidales	Prevotellaceae	Prevotella	NA	Bacteroidales.Prevotellaceae.Prevotella.NA.581a	Prevotella oris strain ATCC 33573 16S ribosomal RNA, partial sequence	90.945
4c0470c25355a8369a08501e765ddae9	148	0.000779621	-0.927304	18.7105	167.5	0.00313981	0.0216066	TACGGAGGATCCGAGCGTTATCCGGATTTATTGGGTTTAAAGGGAGCGTAGGCGGACGCTTAAGTCAGTTGTGAAAGTTTGCGGCTCAACCGTAAAATTGCAGTTGATACTGGGTGTCTTGAGTACAGTAGAGGCAGGCGGAATTCGTGGTGTAGCGGTGAAATGCTTAGATATCACGAAGAACTCCGATTGCGAAGGCAGCTTGCTGGACTGTAACTGACGCTGATGCTCGAAAGTGTGGGTATCAAACAGG	Bacteria	Bacteroidetes	Bacteroidia	Bacteroidales	Bacteroidaceae	Bacteroides	uniformis	Bacteroidales.Bacteroidaceae.Bacteroides.uniformis.4c04	Bacteroides uniformis strain JCM 5828 16S ribosomal RNA gene, partial sequence	100
bc8d3b45a2789319014f662e9e91cf03	178.5	0.000891511	-0.390967	0.868421	4.25	9.35185e-05	0.0227186	TACGGAGGATTCAAGCGTTATCCGGATTTATTGGGTTTAAAGGGTGCGTAGGCGGTTTGATAAGTTAGAGGTGAAATCCCGGGGCTTAACTCCGGAACTGCCTCTAATACTGTTAGACTAGAGAGTAGTTGCGGTAGGCGGAATGTATGGTGTAGCGGTGAAATGCTTAGAGATCATACAGAACACCGATTGCGAAGGCAGCTTACCAAACTATATCTGACGTTGAGGCACGAAAGCGTGGGGAGCAAACAGG	Bacteria	Bacteroidetes	Bacteroidia	Bacteroidales	Rikenellaceae	Alistipes	NA	Bacteroidales.Rikenellaceae.Alistipes.NA.bc8d	Alistipes onderdonkii strain JCM 16771 16S ribosomal RNA gene, partial sequence	100
8d98c0e38b1b6ea1ceb1843a37d4c39e	448	0.00108761	0.579255	11.5526	0	0.000406481	0.0227186	TACGGAAGGTCCAGGCGTTATCCGGATTCATTGGGTTTAAAGGGAGCGTAGGCCGCCTTTTAAGCGTGTTGTGAAATGTAGGGGCTCAACCCCTGCACTGCAGCGCGAACTGGAGGGCTTGAGTACACACAAAGTAGGCGGAATTCATGGTGTAGCGGTGAAATGCTTAGATATCATGAAGAACCCCGATTGCGAAGGCAGCTTACTGGAGTGTAACTGACGCTGAAGCTCGAAAGCGCGGGTATCGAACAGG	Bacteria	Bacteroidetes	Bacteroidia	Bacteroidales	Prevotellaceae	Prevotella	NA	Bacteroidales.Prevotellaceae.Prevotella.NA.8d98	Prevotella copri strain JCM 13464 16S ribosomal RNA gene, partial sequence	90.909
90107f09080b822e544e5cbdec68001e	448	0.00108971	0.836086	52.6842	0	0.0018537	0.0227186	TACGTAGGGGGCGAGCGTTATCCGGATTTACTGGGTGTAAAGGGAGCGCAGACGGAAGAGCAAGTCTGATGTGAAAACCCGGGGCTCAACCCCGGGCCTGCATTGGAAACTGTTTTTCTGGAGTACTGGAAGGGCAGGCGGAATTCCTGGTGTAGCGGTGAAATGCTTAGATATCAGGAGGAACACCGGTGGCGAAGGCGGCCTGCTGGACAGTAACTGACGTTGAGGCTCGAAAGCGTGGGGAGCAAACAGG	Bacteria	Firmicutes	Clostridia	Clostridiales	Lachnospiraceae	NA	NA	Clostridiales.Lachnospiraceae.NA.NA.9010	Acetatifactor muris strain CT-m2 16S ribosomal RNA gene, partial sequence	92.095
460da16f10049ada31abf808cea7f18c	448	0.00109553	0.793165	32.6316	0	0.00114815	0.0227186	TACGGAAGGTCCGGGCGTTATCCGGATTTATTGGGTTTAAAGGGAGCGTAGGCCGTCTGTTAAGCGTGTTGTGAAATGTCGGGGCTCAACCTGGGCATTGCAGCGCGAACTGGCAGACTTGAGTGCACGGGAAGTAGGCGGAATTCGTCGTGTAGCGGTGAAATGCTTAGATATGACGAAGAACTCCGATTGCGAAGGCAGCCTGCTGTAGTGCAACTGACGCTGAAGCTCGAAAGCGTGGGTATCGAACAGG	Bacteria	Bacteroidetes	Bacteroidia	Bacteroidales	Prevotellaceae	Prevotella	NA	Bacteroidales.Prevotellaceae.Prevotella.NA.460d	Prevotella stercorea strain CB35 16S ribosomal RNA gene, partial sequence	97.628
3dcde29d8df7b581e7f00630741dcca2	471.5	0.00111251	0.463328	137.053	50.625	0.00557222	0.0227186	TACGTAGGTGGCAAGCGTTGTCCGGATTTACTGGGTGTAAAGGGCGTGCAGCCGGGTCTGCAAGTCAGATGTGAAATCCATGGGCTCAACCCATGAACTGCATTTGAAACTGTAGATCTTGAGTGTCGGAGGGGCAATCGGAATTCCTAGTGTAGCGGTGAAATGCGTAGATATTAGGAGGAACACCAGTGGCGAAGGCGGATTGCTGGACGATAACTGACGGTGAGGCGCGAAAGTGTGGGGAGCAAACAGG	Bacteria	Firmicutes	Clostridia	Clostridiales	Ruminococcaceae	NA	NA	Clostridiales.Ruminococcaceae.NA.NA.3dcd	[Clostridium] cellobioparum strain DSM 1351 16S ribosomal RNA gene, partial sequence	90.909
e3ee538cda910dfd301951e8d03d53f0	140.5	0.00132803	-0.692766	18.9474	52.25	0.00144074	0.0246019	TACGTAGGGGGCAAGCGTTATCCGGATTTACTGGGTGTAAAGGGAGCGTAGACGGCGAGGCAAGTCTGATGTGAAAACCCGGGGCTCAACCCCGTGACTGCATTGGAAACTGTTTTGCTTGAGTGCCGGAGAGGTAAGCGGAATTCCTAGTGTAGCGGTGAAATGCGTAGATATTAGGAGGAACACCAGTGGCGAAGGCGGCTTACTGGACGGCAACTGACGTTGAGGCTCGAAAGCGTGGGGAGCAAACAGG	Bacteria	Firmicutes	Clostridia	Clostridiales	Lachnospiraceae	NA	NA	Clostridiales.Lachnospiraceae.NA.NA.e3ee	Ruminococcus lactaris strain ATCC 29176 16S ribosomal RNA gene, partial sequence	96.443
19efee14e623c38504e0d85563ffb50f	446.5	0.00133343	0.802561	36.8684	0.125	0.00129907	0.0246019	TACGGAAGGTCCGGGCGTTATCCGGATTTATTGGGTTTAAAGGGAGCGTAGGCCGTCTGTTAAGCGTGTTGTGAAATGTCGGGGCTCAACCTGGGCATTGCAGCGCGAACTGGCAGACTTGAGTGTACAGGAAGTAGGCGGAATTCGTCGTGTAGCGGTGAAATGCTTAGATATGACGAAGAACTCCGATTGCGAAGGCAGCCTGCTGTAGTGCAACTGACGCTGAAGCTCGAAAGCGTGGGTATCGAACAGG	Bacteria	Bacteroidetes	Bacteroidia	Bacteroidales	Prevotellaceae	Prevotella	NA	Bacteroidales.Prevotellaceae.Prevotella.NA.19ef	Prevotella stercorea strain CB35 16S ribosomal RNA gene, partial sequence	97.628
43a002d09207576823da5f1dfec222ab	457	0.00139495	0.6886	20.9211	4.1875	0.000798148	0.0246019	TACGTATGGGGCGAGCGTTATCCGGATTCATTGGGCGTAAAGCGCGCGTAGGCGGCCTCGTAGGCCGGGAGTCAAATCCGGGGGCTCAACCCCCGCCCGCTCCCGGAACCCCGAGGCTTGAGTCTGGCAGGGGAGGGTGGAATTCCCAGTGTAGCGGTGGAATGCGCAGATATTGGGAAGAACACCGGTGGCGAAGGCGGCCCTCTGGGCCACGACTGACGCTGAGGCGCGAAAGCTGGGGGAGCGAACAGG	Bacteria	Actinobacteria	Actinobacteria	Coriobacteriales	Coriobacteriaceae	Olsenella	NA	Coriobacteriales.Coriobacteriaceae.Olsenella.NA.43a0	Libanicoccus massiliensis strain Marseille-P3237 16S ribosomal RNA, partial sequence	96.825
7fe0e2adda3c1593db38d613486f5243	458	0.00180451	1.12762	112.632	19.625	0.0042537	0.028498	TACGTAGGGGGCGAGCGTTGTCCGGATTCATTGGGCGTAAAGCGCGCGTAGGCGGCCCGGCAGGTCGGGGGTGAAAACACGGGGCCCAACCCCGTGCCTGCCCCCGAAACCGCCGGGCTCGAGTCCCGCAGGGGATGGCGGAACTCCCGGTGTAGCGGTGGAATGCGCAGATATCGGGAGGAACACCGGTGGCGAAGGCGGCCATCTGGGCGGGCACTGACGCTGAGGCGCGAGAGCCGGGGGAGCGAACAGG	Bacteria	Actinobacteria	Actinobacteria	Coriobacteriales	Coriobacteriaceae	Collinsella	NA	Coriobacteriales.Coriobacteriaceae.Collinsella.NA.7fe0	Enorma phocaeensis strain Marseille-P3242 16S ribosomal RNA, partial sequence	90.119
d6cb27c7664e90d49ddb8cd718d1b4d8	440	0.00183083	0.752582	28.5	0	0.00100278	0.028498	TACGTAGGGGGCAAGCGTTATCCGGATTTACTGGGTGTAAAGGGAGCGTAGACGGAACGGCAAGTTTGAAGTGAAATACCTGGGCTTAACCCGGGAACTGCTTTGAAAACTGTCGATCTAGAGTGTCGGAGAGGTAAGTGGAATTCCTGGTGTAGTAGTGAAATGCGTAGATATCAGGAAGAACACCGGAGGCGAAGGCGGCTTACTGGACGATAACTGACGTTGAGGCTCGAAAGCGTGGGGAGCAAACAGG	Bacteria	Firmicutes	Clostridia	Clostridiales	Lachnospiraceae	Oribacterium	NA	Clostridiales.Lachnospiraceae.Oribacterium.NA.d6cb	Oribacterium sinus strain AIP 354.02 16S ribosomal RNA gene, partial sequence	94.862
e03967f327dd94ecdeae61bf32ac5d96	440	0.00183621	0.700986	21.0789	0	0.000741667	0.028498	TACGTAGGGGGCAAGCGTTATCCGGATTTACTGGGTGTAAAGGGAGCGTAGACGGAACGGCAAGTTTGAAGTGAAATACCCGGGCTTAACTCGGGAACTGCTTTGAAAACTGTCGATCTAGAGTGTCGGAGAGGTAAGTGGAATTCCTGGTGTAGTAGTGAAATGCGTAGATATCAGGAAGAACACCGGAGGCGAAGGCGGCTTACTGGACGATAACTGACGTTGAGGCTCGAAAGCGTGGGGAGCAAACAGG	Bacteria	Firmicutes	Clostridia	Clostridiales	Lachnospiraceae	Oribacterium	NA	Clostridiales.Lachnospiraceae.Oribacterium.NA.e039	Oribacterium sinus strain AIP 354.02 16S ribosomal RNA gene, partial sequence	94.862
312e17401efb6aaaba551d12146de8d3	156	0.00241924	-0.681633	11.1316	32.125	0.000867593	0.0360345	TACGTAGGGGGCGAGCGTTATCCGGATTTACTGGGTGTAAAGGGAGCGTAGACGGCGTATCAAGTCTGATGTGAAAGGCAGGGGCTTAACCCCTGGACTGCATTGGAAACTGGTATGCTTGAGTGCCGGAGGGGTAAGCGGAATTCCTAGTGTAGCGGTGAAATGCGTAGATATTAGGAGGAACACCAGTGGCGAAGGCGGCTTACTGGACGGTAACTGACGTTGAGGCTCGAAAGCGTGGGGAGCAAACAGG	Bacteria	Firmicutes	Clostridia	Clostridiales	Lachnospiraceae	Blautia	NA	Clostridiales.Lachnospiraceae.Blautia.NA.312e	Blautia faecis strain M25 16S ribosomal RNA gene, partial sequence	98.024
f4016d9b25698f1d11707d9d03fec129	445.5	0.00273069	0.319856	2.73684	0.4375	0.000102778	0.0360345	TACGTAGGGGGCAAGCGTTATCCGGATTTACTGGGTGTAAAGGGAGCGTAGGCGGTTTGGCAAGTCAGAAGTGAAAGCCCAAGGCTTAACCATGGGACTGCTTTTGAAACTGTCAGACTAGATTGCAGGAGAGGTAAGTGGAATTCCTGGTGTAGCGGTGAAATGCGTAGATATCAGGAGGAACACCGGTGGCGAAGGCGGCTTACTGGACTGTAAATGACGCTGAGGCTCGAAAGCGTGGGGAGCAAACAGG	Bacteria	Firmicutes	Clostridia	Clostridiales	Lachnospiraceae	Anaerosporobacter	NA	Clostridiales.Lachnospiraceae.Anaerosporobacter.NA.f401	Anaerosporobacter mobilis strain IMSNU 40011 16S ribosomal RNA gene, partial sequence	94.466
1da913624f4c29a7e9d42a5884668ddf	432	0.00277462	0.664818	18.8947	0	0.000664815	0.0360345	AACATAGGGGGCAAGCGTTGTCCGGAATCACTGGGCGTAAAGGGCGCGTAGGCGGTTTGTTAAGTCGGATGTGAAATGTAAGGGCTCAACCCTTAACGTGCATCTGATACTGGCAGACTTGAGTGCGGAAGAGGCAAGTGGAATTCCTAGTGTAGCGGTGAAATGCGTAGATATTAGGAGGAACACCAGTGGCGAAGGCGACTTGCTGGGCCGTAACTGACGCTGAGGCGCGAAAGCGTGGGGAGCAAACAGG	Bacteria	Firmicutes	Clostridia	Clostridiales	Peptococcaceae_1	Peptococcus	NA	Clostridiales.Peptococcaceae_1.Peptococcus.NA.1da9	Peptococcus simiae strain M108 16S ribosomal RNA, partial sequence	96.047
664771c2362ebff99ea1ab285d81b7ce	432	0.00278013	0.39925	3.92105	0	0.000137963	0.0360345	TACGTAGGTGGCGAGCGTTATCCGGAATTATTGGGCGTAAAGGGTGCGTAGGCGGCCTTTTAAGTTTGTGGTGAAAGCGTGGGGCTCAACCCCATACAGCCATAGATACTGGGAGGCTAGAGTACTGGAGAGGGTAGTGGAATTCCATGTGTAGCGGTAAAATGCGTAGATATATGGAGGAACACCGGTGGCGAAGGCGGCTACCTAGCCAGAGACTGACGCTGAGGCACGAAAGCGTGGGGAGCAAATAGG	Bacteria	Firmicutes	Erysipelotrichia	Erysipelotrichales	Erysipelotrichaceae	Bulleidia	NA	Erysipelotrichales.Erysipelotrichaceae.Bulleidia.NA.6647	Bulleidia extructa strain W1219 16S ribosomal RNA gene, partial sequence	92.063
e4a95647150808c4d8fa344013236bf9	445	0.00278617	0.60007	17	2.4375	0.000634259	0.0360345	TACGTAGGTGGCAAGCGTTATCCGGATTTACTGGGTGTAAAGGGCGCGTAGGCGGGGATGCAAGTCAGATGTGAAATCTATGGGCTTAACCCATAAACTGCATTTGAAACTGTATCTCTTGAGTGCTGGAGAGGTAGACGGAATTCCTTGTGTAGCGGTGAAATGCGTAGATATAAGGAAGAACACCAGTGGCGAAGGCGGTCTACTGGACAGTAACTGACGCTGAGGCGCGAGAGCGTGGGGAGCAAACAGG	Bacteria	Firmicutes	Clostridia	Clostridiales	Ruminococcaceae	NA	NA	Clostridiales.Ruminococcaceae.NA.NA.e4a9	Intestinimonas butyriciproducens strain SRB-521-5-I 16S ribosomal RNA gene, partial sequence	92.49
8e5e4fb2734d398abe3e680c8c0eb210	450	0.0035503	0.541575	12.3158	2.9375	0.000476852	0.044436	TACGTAGGGGGCGAGCGTTGTCCGGAATTATTGGGCGTAAAGGGCGCGTAGACGGCTGAGTAAGTTACTGGTGAAAGCCCAGCTTTTAAGGCTGGAATTGCCGGTAATACTGTTCAGCTTGAGTGCAGGAGAGGGAAGCGGAATTCCTAGTGTAGCGGTGAAATGCGTAGATATTAGGAGGAACACCAGTGGCGAAGGCGGCTTTCTGGACTGTAACTGACGTTGAGGCGCGAAAGCGTGGGGAGCAAACAGG	Bacteria	Firmicutes	Clostridia	Clostridiales	NA	NA	NA	Clostridiales.NA.NA.NA.8e5e	Desulfotomaculum halophilum strain SEBR 3139 16S ribosomal RNA, partial sequence	88.142
8d23a1fd23f5994f42b6aff21949a6d6	453.5	0.00374482	1.15494	579.632	237.188	0.0239083	0.0453894	TACGGAAGGTCCGGGCGTTATCCGGATTTATTGGGTTTAAAGGGAGCGTAGGCCGGAGATTAAGCGTGTTGTGAAATGTAGATGCTCAACATCTGCACTGCAGCGCGAACTGGTTTCCTTGAGTACGCACAAAGTGGGCGGAATTCGTGGTGTAGCGGTGAAATGCTTAGATATCACGAAGAACTCCGATTGCGAAGGCAGCTCACTGGAGCGCAACTGACGCTGAAGCTCGAAAGTGCGGGTATCGAACAGG	Bacteria	Bacteroidetes	Bacteroidia	Bacteroidales	Prevotellaceae	Prevotella	NA	Bacteroidales.Prevotellaceae.Prevotella.NA.8d23	Prevotella copri strain JCM 13464 16S ribosomal RNA gene, partial sequence	99.209
e9f4e4867908a63f32af9022c9016bc2	429	0.00388245	0.584225	17.0789	0.125	0.000602778	0.0453894	TACGGGGGATGCGAGCGTTATCCGGATTTATTGGGTTTAAAGGGTGCGTAGGCGGCGAATTAAGTCAGCGGTGAAAGACCGGGGCTCAACCCTGGAAGTGCCGTTGATACTGATTGGCTAGAATACCCTTGCCGTGGGAGGAATGAGTGGTGTAGCGGTGAAATGCATAGATATCACTCAGAACACCGATTGCGAAGGCATCTCACGAAGGGGCGATTGACGCTGAGGCACGAAAGCGTGGGGATCGAACAGG	Bacteria	Bacteroidetes	NA	NA	NA	NA	NA	NA.NA.NA.NA.e9f4	Sphingobacterium mucilaginosum strain THG-SQA8 16S ribosomal RNA, partial sequence	86.561
ec85f05dfe8056516ddbdaf2eed4f02a	428.5	0.00397743	0.502713	9.92105	0.1875	0.000351852	0.0453894	TACGGGGGATGCGAGCGTTATCCGGATTCATTGGGTTTAAAGGGTGCGTAGGCGGCCGAGTAAGTCAGCGGTGAAAGACCGGGGCTCAACCCTGGAAGTGCCGTTGATACTGTTTGGCTGGAATGATCCCGCCGCGGGAGGAATGAGTGGTGTAGCGGTGAAATGCATAGATATCACTCAGAACACCGATTGCGAAGGCATCTCGCGAGGGGTCAATTGACGCTGAGGCACGAAAGCGTGGGGATCGAACAGG	Bacteria	Bacteroidetes	Bacteroidia	Bacteroidales	NA	NA	NA	Bacteroidales.NA.NA.NA.ec85	Pedobacter psychrotolerans strain V5RD 16S ribosomal RNA, partial sequence	83.794
7b1c2558d2977e5ad6873e75a455f638	432.5	0.00433925	0.305951	3.18421	0.375	0.000117593	0.0481037	TACGTAGGGGGCAAGCGTTATCCGGAATTACTGGGTGTAAAGGGTGCGTAGGCGGTATGGCAAGTTTGATGTGAAACCCACAGGCTTAACCTGTGGCTTGCATCGAAAACTACTGAACTAGAGTGCAGGAGAGGAAAGCGGAATTCCTAGTGTAGCGGTGAAATGCGTAGATATTAGGAAGAACACCAGTGGCGAAGGCGGCTTTCTGGACTGCAACTGACGCTGAGGCACGAAAGCGTGGGGAGCAAACAGG	Bacteria	Firmicutes	Clostridia	Clostridiales	Defluviitaleaceae	Defluviitalea	NA	Clostridiales.Defluviitaleaceae.Defluviitalea.NA.7b1c	Defluviitalea raffinosedens strain A6 16S ribosomal RNA, partial sequence	91.373
69cb2d8047f178daa983ebd940b28f8a	451	0.00453013	0.658871	160.21	55	0.00645185	0.0488247	TACGTAGGTGGCAAGCGTTGTCCGGATTTACTGGGTGTAAAGGGCGTGTAGCCGGGAGGGCAAGTCAGATGTGAAATCCACGGGCTCAACTCGTGAACTGCATTTGAAACTACTCTTCTTGAGTATCGGAGAGGCAATCGGAATTCCTAGTGTAGCGGTGAAATGCGTAGATATTAGGAGGAACACCAGTGGCGAAGGCGGATTGCTGGACGACAACTGACGGTGAGGCGCGAAAGCGTGGGGAGCAAACAGG	Bacteria	Firmicutes	Clostridia	Clostridiales	Ruminococcaceae	Oscillibacter	NA	Clostridiales.Ruminococcaceae.Oscillibacter.NA.69cb	Oscillibacter valericigenes strain Sjm18-20 16S ribosomal RNA, complete sequence	94.094
f70809d943424c7336c2d6966db4909c	186.5	0.0050114	-0.512669	7.71053	25.6875	0.000651852	0.052552	TACGGAGGATCCGAGCGTTATCCGGATTTATTGGGTTTAAAGGGAGCGTAGGCGGGTTGTTAAGTCAGTTGTGAAAGTTTGCGGCTCAACCGTAAAATTGCAGTTGATACTGGCGACCTTGAGTGCAACAGAGGTAGGCGGAATTCGTGGTGTAGCGGTGAAATGCTTAGATATCACGAAGAACTCCGATTGCGAAGGCAGCTTACTGGATTGTAACTGACGCTGATGCTCGAAAGTGTGGGTATCAAACAGG	Bacteria	Bacteroidetes	Bacteroidia	Bacteroidales	Bacteroidaceae	Bacteroides	NA	Bacteroidales.Bacteroidaceae.Bacteroides.NA.f708	Bacteroides stercoris strain JCM 9496 16S ribosomal RNA gene, partial sequence	100
ba4f417016401a199da7a193d1da8986	160.5	0.00576575	-0.328854	50.3947	87.6875	0.00307222	0.056805	TACGTATGGTGCAAGCGTTATCCGGATTTACTGGGTGTAAAGGGAGCGTAGGTGGCAAGGCAAGCCAGAAGTGAAAACCCGGGGCTCAACCGCGGGATTGCTTTTGGAACTGTCATGCTAGAGTGCAGGAGGGGTGAGCGGAATTCCTAGTGTAGCGGTGAAATGCGTAGATATTAGGAGGAACACCGGAGGCGAAGGCGGCTCACTGGACTGTAACTGACACTGAGGCTCGAAAGCGTGGGGAGCAAACAGG	Bacteria	Firmicutes	Clostridia	Clostridiales	Lachnospiraceae	NA	NA	Clostridiales.Lachnospiraceae.NA.NA.ba4f	[Eubacterium] eligens strain ATCC 27750 16S ribosomal RNA, partial sequence	93.676
5a99496557afd501c90037246bac1208	162.5	0.00653184	-0.343039	87.1842	188.562	0.00586111	0.056805	TACGTAGGGGGCAAGCGTTATCCGGATTTACTGGGTGTAAAGGGAGCGTAGACGGCGCAGCAAGTCTGATGTGAAAGGCAGGGGCTTAACCCCTGGACTGCATTGGAAACTGCTGTGCTTGAGTGCCGGAGGGGTAAGCGGAATTCCTAGTGTAGCGGTGAAATGCGTAGATATTAGGAGGAACACCAGTGGCGAAGGCGGCTTACTGGACGGTAACTGACGTTGAGGCTCGAAAGCGTGGGGAGCAAACAGG	Bacteria	Firmicutes	Clostridia	Clostridiales	Lachnospiraceae	Blautia	faecis	Clostridiales.Lachnospiraceae.Blautia.faecis.5a99	Blautia faecis strain M25 16S ribosomal RNA gene, partial sequence	100
b5a2973497b4115d4c7c0e2c96384337	416	0.00673198	0.34061	3.55263	0	0.000125	0.056805	TACGTAGGTGGCGAGCGTTATCCGGAATTATTGGGCGTAAAGGGTGCGTAGGCGGCATGATAAGTTCGTGGTTAAAGCGTGGGGCTCAACCCCATAAAGCCACGGATACTGTCAAGCTAGAGTACTGGAGAGGGTAGTGGAATTCCATGTGTAGCGGTAAAATGCGTAGATATATGGAGGAACACCGGTGGCGAAGGCGGCTACCTAGACAGAGACTGACGCTGAGGCACGAAAGCGTGGGGAGCAAATAGG	Bacteria	Firmicutes	Erysipelotrichia	Erysipelotrichales	Erysipelotrichaceae	Bulleidia	NA	Erysipelotrichales.Erysipelotrichaceae.Bulleidia.NA.b5a2	Bulleidia extructa strain W1219 16S ribosomal RNA gene, partial sequence	91.27
7e01f2566cceef2e60e9ce81bdb69f23	416	0.00676391	0.387075	7.31579	0	0.000257407	0.056805	TACGGAGGATCCGAGCGTTATCCGGATTTATTGGGTTTAAAGGGAGCGTAGGCGGGATGTTAAGTCAGTTGTGAAAGTTTGCGGCTCAACCGTAAAATTGCAGTTGATACTGGCATCCTTGAGTACAGTAGAGGTAGGCGGAATTCGTGGTGTAGCGGTGAAATGCTTAGATATCACGAAGAACTCCGATTGCGAAGGCAGCTTGCTGGACTGTAACTGACGCTGATGCTCGAAAGTGTGGGTATCAAACAGG	Bacteria	Bacteroidetes	Bacteroidia	Bacteroidales	Bacteroidaceae	Bacteroides	NA	Bacteroidales.Bacteroidaceae.Bacteroides.NA.7e01	Bacteroides rodentium strain JCM 16496 16S ribosomal RNA gene, partial sequence	97.244
eff18730e34b6ebf2a3b14c1ec011d39	437	0.00677263	0.705492	35.8684	9.25	0.00139907	0.056805	TACGTAGGTAGCGAGCGTTATCCGGAATTATTGGGCGTAAAGGGTGCGTAGGCGGCCTGTTAAGTTTATGGTGAAAGCGTGGGGCTCAACCCCATAAAGCCATAGATACTGGCAGGCTAGAGTACTGGAGAGGGTAGTGGAATTCCATGTGTAGCGGTAAAATGCGTAGATATATGGAGGAACACCGGTGGCGAAGGCGGCTACCTAGACAGAGACTGACGCTGAGGCACGAAAGCGTGGGGAGCAAATAGG	Bacteria	Firmicutes	Erysipelotrichia	Erysipelotrichales	Erysipelotrichaceae	Bulleidia	NA	Erysipelotrichales.Erysipelotrichaceae.Bulleidia.NA.eff1	Bulleidia extructa strain W1219 16S ribosomal RNA gene, partial sequence	92.46
4ba45209aedea81e1ee5cac290852b46	429.5	0.00680674	0.576133	23.8158	5.4375	0.000918518	0.056805	TACGGAAGGTCCGGGCGTTATCCGGATTTATTGGGTTTAAAGGGAGCGCAGGCCGTGGGTTAAGCGTGTCGTGAAATTCCGTCGCTCAACGGCGGACGTGCGGCGCGAACTGGTCCACTTGAGTACGCGGGACGTTGGCGGAATTCGTGGTGTAGCGGTGAAATGCTTAGATATCACGAAGAACTCCGATTGCGAAGGCAGCTGACGGTAGCGCAACTGACGCTGAGGCTCGAAAGTGCGGGTATCGAACAGG	Bacteria	Bacteroidetes	Bacteroidia	Bacteroidales	Prevotellaceae	Prevotella	NA	Bacteroidales.Prevotellaceae.Prevotella.NA.4ba4	Prevotella oris strain JCM 12252 16S ribosomal RNA gene, partial sequence	90.157
6ce3a66fd8c4416ac8c5ccdda82fbc76	416	0.006825	0.665066	39.3421	0	0.00138426	0.056805	TACGTAGGGGGCGAGCGTTATCCGGATTCATTGGGCGTAAAGCGCTCGTAGGCGGCCCGTCTGGTCGGGAGTCAAAGCCCGGGGCTCAACCCCGGCCCGCTCCCGATACCGGCGGGCTTGAGTCGCGCAGGGGAGGCCGGAATTCCGAGTGTAGCGGTGGAATGCGCAGATATTCGGAAGAACACCGGTGGCGAAGGCGGACCTCTGGGCGCGCACTGACGCTGAGGAGCGAAAGCTGGGGGAGCGAACAGG	Bacteria	Actinobacteria	Actinobacteria	Coriobacteriales	Coriobacteriaceae	Olsenella	NA	Coriobacteriales.Coriobacteriaceae.Olsenella.NA.6ce3	Olsenella uli strain DSM 7084 16S ribosomal RNA, partial sequence	91.7
75be0d2fa10631fae54a618b358f95e1	176	0.00691534	-0.663805	12.6842	36.875	0.000992593	0.056805	TACGGAGGATCCGAGCGTTATCCGGATTTATTGGGTTTAAAGGGAGCGTAGGTGGACAGTTAAGTCAGTTGTGAAAGTTTGCGGCTCAACCGTAAAATTGCAGTTGATACTGGCTGTCTTGAGTACAGTAGAGGTGGGCGGAATTCGTGGTGTAGCGGTGAAATGCTTAGATATCACGAAGAACTCCGATTGCGAAGGCAGCTCACTGGACTGCAACTGACACTGATGCTCGAAAGTGTGGGTATCAAACAGG	Bacteria	Bacteroidetes	Bacteroidia	Bacteroidales	Bacteroidaceae	Bacteroides	NA	Bacteroidales.Bacteroidaceae.Bacteroides.NA.75be	Bacteroides thetaiotaomicron strain VPI-5482 16S ribosomal RNA, partial sequence	100
05533604789178932552a01ccb048651	435.5	0.00691764	0.410126	7.02632	1.5625	0.00027037	0.056805	TACGTAGGGGGCGAGCGTTGTCCGGAATGACTGGGCGTAAAGGGCGTGTAGGCGGCCGACTAAGTCTGATGTGAAATACCCGCTTTTAAGGTGGGTCGTGCATTGGAAACTGGATGGCTAGAGTGCGGAAGAGGTAAGTGGAATTCCCAGTGTAGCGGTGAAATGCGTAGAGATTGGGAGGAACACCAGTGGCGAAGGCGACTTACTGGGCCGCAACTGACGCTGAGGCGCGAAAGCGTGGGGAGCAAACAGG	Bacteria	Firmicutes	Clostridia	Clostridiales	NA	NA	NA	Clostridiales.NA.NA.NA.0553	Gracilibacter thermotolerans strain JW/YJL-S1 16S ribosomal RNA gene, partial sequence	87.843
a025538e74cbc8b814eeca704c50421a	422.5	0.00696626	0.554012	12.3947	1.4375	0.000457407	0.056805	TACGTAGGTGGCAAGCGTTGTCCGGATTTACTGGGTGTAAAGGGCGTGCAGCCGGGCATGCAAGTCAGATGTGAAATCTCAGGGCTTAACCCTGAAACTGCATTTGAAACTGTATGTCTTGAGTGCCGGAGAGGTAATCGGAATTCCTTGTGTAGCGGTGAAATGCGTAGATATAAGGAAGAACACCAGTGGCGAAGGCGGATTACTGGACGGTAACTGACGGTGAGGCGCGAAAGCGTGGGGAGCAAACAGG	Bacteria	Firmicutes	Clostridia	Clostridiales	Ruminococcaceae	Oscillibacter	NA	Clostridiales.Ruminococcaceae.Oscillibacter.NA.a025	Oscillibacter ruminantium strain GH1 16S ribosomal RNA gene, partial sequence	93.281
b87844261d44c7f3e060a6990355247c	186	0.0071201	-0.764636	33.3947	220.188	0.00443704	0.056805	TACAGAGGTCTCAAGCGTTGTTCGGAATCACTGGGCGTAAAGCGTGCGTAGGCTGTTTCGTAAGTCGTGTGTGAAAGGCGCGGGCTCAACCCGCGGACGGCACATGATACTGCGAGACTAGAGTAATGGAGGGGGAACCGGAATTCTCGGTGTAGCAGTGAAATGCGTAGATATCGAGAGGAACACTCGTGGCGAAGGCGGGTTCCTGGACATTAACTGACGCTGAGGCACGAAGGCCAGGGGAGCGAAAGGG	Bacteria	Verrucomicrobia	Verrucomicrobiae	Verrucomicrobiales	Verrucomicrobiaceae	Akkermansia	muciniphila	Verrucomicrobiales.Verrucomicrobiaceae.Akkermansia.muciniphila.b878	Akkermansia muciniphila strain ATCC BAA-835 16S ribosomal RNA, partial sequence	100
d541f8c0649dc8b02234b50a51d76d64	442.5	0.00717382	0.483821	14.5263	5.4375	0.000591667	0.056805	TACGTAGGGAGCAAGCGTTATCCGGATTTACTGGGTGTAAAGGGCGTGTAGGCGGGACTGCAAGTCAGATGTGAAAACTATGGGCTTAACCCATAGCCTGCATTTGAAACTGTAGTTCTTGAGTGGTGGAGAGGCAAATGGAATTCCTAGTGTAGCGGTGAAATGCGTAGATATTAGGAAGAACACCAGTGGCGAAGGCGATTTGCTGGACACTAACTGACGCTGAGGCGCGAAAGCGTGGGGAGCAAACAGG	Bacteria	Firmicutes	Clostridia	Clostridiales	Ruminococcaceae	NA	NA	Clostridiales.Ruminococcaceae.NA.NA.d541	Colidextribacter massiliensis strain Marseille-P3083 16S ribosomal RNA, partial sequence	100
c9ada848b9503985cba2fbd15bcabf93	438.5	0.00753698	0.479171	13.8158	3.3125	0.000535185	0.0580312	TACGTAGGTGGCAAGCGTTGTCCGGATTTACTGGGTGTAAAGGGCGTGTAGGCGGGAGAGCAAGTCAGAAGTGAAATCTATGGGCTTAACCCATAAACTGCTTTTGAAACTGTTCTTCTTGAGTATCGGAGAGGCAGGCGGAATTCCTAGTGTAGCGGTGAAATGCGTAGATATTAGGAGGAACACCAGTGGCGAAGGCGGCCTGCTGGACGACAACTGACGCTGAGGCGCGAAAGCGTGGGGAGCAAACAGG	Bacteria	Firmicutes	Clostridia	Clostridiales	Ruminococcaceae	NA	NA	Clostridiales.Ruminococcaceae.NA.NA.c9ad	Sporobacter termitidis strain SYR 16S ribosomal RNA, partial sequence	94.862
558c8cca432023639dacb408863204b4	194	0.00762781	-0.568445	6.05263	21.75	0.000535185	0.0580312	TACGTAGGGGGCAAGCGTTATCCGGATTTACTGGGTGTAAAGGGAGCGTAGACGGCAAGGCAAGTCTGAAGTGAAAGCCCGGTGCTTAACGCCGGGACTGCTTTGGAAACTGTTTGGCTGGAGTGCCGGAGAGGTAAGCGGAATTCCTAGTGTAGCGGTGAAATGCGTAGATATTAGGAAGAACACCAGTGGCGAAGGCGGCTTACTGGACGGTAACTGACGTTGAGGCTCGAAAGCGTGGGGAGCAAACAGG	Bacteria	Firmicutes	Clostridia	Clostridiales	Lachnospiraceae	NA	NA	Clostridiales.Lachnospiraceae.NA.NA.558c	Fusicatenibacter saccharivorans strain HT03-11 16S ribosomal RNA gene, partial sequence	96.443
16cc2497833ec315fce020c74c525e2f	198.5	0.00864705	-0.547077	12.579	23.0625	0.000784259	0.0633996	TACGTAGGGGGCAAGCGTTATCCGGATTTACTGGGTGTAAAGGGAGCGTAGACGGAGCAGCAAGTCTGATGTGAAAACCCGGGGCTCAACCCCGGGACTGCATTGGAAACTGTTGATCTGGAGTGCCGGAGAGGTAAGCGGAATTCCTAGTGTAGCGGTGAAATGCGTAGATATTAGGAGGAACACCAGTGGCGAAGGCGGCTTACTGGACGGTAACTGACGTTGAGGCTCGAAAGCGTGGGGAGCAAACAGG	Bacteria	Firmicutes	Clostridia	Clostridiales	Lachnospiraceae	Ruminococcus2	NA	Clostridiales.Lachnospiraceae.Ruminococcus2.NA.16cc	Ruminococcus lactaris strain ATCC 29176 16S ribosomal RNA gene, partial sequence	100
fc6e2c3d530150c20032627b6d55b8c0	434	0.00866026	0.613379	32.7368	16.8125	0.00140093	0.0633996	TACGTAGGTGGCAAGCGTTGTCCGGATTTACTGGGTGTAAAGGGCGTGTAGCCGGGAGGGCAAGTCAGATGTGAAATCCACGGGCTTAACTCGTGAACTGCATTTGAAACTGTTCTTCTTGAGTATCGGAGAGGCAATCGGAATTCCTAGTGTAGCGGTGAAATGCGTAGATATTAGGAGGAACACCAGTGGCGAAGGCGGATTGCTGGACGACAACTGACGGTGAGGCGCGAAAGCGTGGGGAGCAAACAGG	Bacteria	Firmicutes	Clostridia	Clostridiales	Ruminococcaceae	NA	NA	Clostridiales.Ruminococcaceae.NA.NA.fc6e	Oscillibacter ruminantium strain GH1 16S ribosomal RNA gene, partial sequence	93.307
2594d4c99ff7cdcf21836e888bf9b85c	420.5	0.00889479	0.472952	13.1053	6.625	0.000559259	0.0639107	TACGGAAGGTCCAGGCGTTATCCGGATTTATTGGGTTTAAAGGGAGCGTAGGCGGGGAGTCAAGTCAGTTGTGAAAAGCCACGGCCCAACCGTGGTCGTGCAGTTGAAACTGGTTCTCTTGAGTGCGCACGAGGACGGTGGAATTCGTGGTGTAGCGGTGAAATGCTTAGATATCACGAAGAACTCCGATTGCGAAGGCAGCCGTCCGGAGCGTTACTGACGCTGAGGCTCGAAGGTGCGGGTATCAAACAGG	Bacteria	Bacteroidetes	Bacteroidia	Bacteroidales	Prevotellaceae	NA	NA	Bacteroidales.Prevotellaceae.NA.NA.2594	Alloprevotella rava strain 81/4-12 16S ribosomal RNA gene, partial sequence	86.614
421e056fc4e19a030c7deb081876618c	198.5	0.00976229	-0.506073	8.34211	21.3125	0.000609259	0.0664467	TACGTATGGTGCAAGCGTTATCCGGATTTACTGGGTGTAAAGGGAGCGTAGACGGATGGGCAAGTCTGATGTGAAAACCCGGGGCTCAACCCCGGGACTGCATTGGAAACTGTTCATCTAGAGTGCTGGAGAGGTAAGTGGAATTCCTAGTGTAGCGGTGAAATGCGTAGATATTAGGAGGAACACCAGTGGCGAAGGCGGCTTACTGGACAGTAACTGACGTTGAGGCTCGAAAGCGTGGGGAGCAAACAGG	Bacteria	Firmicutes	Clostridia	Clostridiales	Lachnospiraceae	Ruminococcus2	NA	Clostridiales.Lachnospiraceae.Ruminococcus2.NA.421e	[Ruminococcus] torques strain VPI B2-51 16S ribosomal RNA gene, partial sequence	99.209
187f40d4859ea5e8ca8a972d16ad81b2	179.5	0.0108702	-0.668041	25.6842	49.625	0.00163889	0.0664467	TACGTAGGGGGCAAGCGTTATCCGGAATTACTGGGTGTAAAGGGTGCGTAGGTGGTATGGCAAGTCAGAAGTGAAAACCCAGGGCTTAACTCTGGGACTGCTTTTGAAACTGTCAGACTAGAGTGCAGGAGAGGTAAGCGGAATTCCTAGTGTAGCGGTGAAATGCGTAGATATTAGGAGGAACATCAGTGGCGAAGGCGGCTTACTGGACTGAAACTGACACTGAGGCACGAAAGCGTGGGGAGCAAACAGG	Bacteria	Firmicutes	Clostridia	Clostridiales	Lachnospiraceae	Anaerostipes	NA	Clostridiales.Lachnospiraceae.Anaerostipes.NA.187f	Anaerostipes hadrus strain DSM 3319 16S ribosomal RNA, partial sequence	99.605
8f710524ad778dc378dd99158c9283e7	408	0.0108984	0.323785	4.15789	0	0.000146296	0.0664467	TACGGAAGGTCCGGGCGTTATCCGGATTTATTGGGTTTAAAGGGAGCGTAGGCCGTCTGTTAAGCGTGTTGTGAAATGTCGTGGCTCAACCGGGGCACTGCAGCGCGAACTGGCAGACTTGAGTGCACGGTAGGAAGGCGGAATTCGTCGTGTAGCGGTGAAATGCTTAGATATGACGAAGAACTCCGATTGCGAAGGCAGCTTTCCGTAGTGTAACTGACGCTGAAGCTCGAAAGCGTGGGTATCGAACAGG	Bacteria	Bacteroidetes	Bacteroidia	Bacteroidales	Prevotellaceae	Prevotella	NA	Bacteroidales.Prevotellaceae.Prevotella.NA.8f71	Prevotella stercorea strain CB35 16S ribosomal RNA gene, partial sequence	93.676
142c06cd2d68629cff1c34fa206305f3	408	0.0109044	0.271962	2.84211	0	0.0001	0.0664467	TACGTAGGGTGCAAGCGTTAATCGGAATTACTGGGCGTAAAGCGTGCGCAGGCGGTTGGGTAAGACAGATGTGAAATCCCCGGGCTTAACCTGGGAACTGCATTTGTGACTGTCCGACTGGAGTACGTCAGAGGGGGGTGGAATTCCGCGTGTAGCAGTGAAATGCGTAGATATGCGGAAGAACACCGATGGCGAAGGCAGCCCCCTGGGACGCAACTGACGCTCATGCACGAAAGCGTGGGGAGCAAACAGG	Bacteria	Proteobacteria	Betaproteobacteria	Burkholderiales	NA	NA	NA	Burkholderiales.NA.NA.NA.142c	Duodenibacillus massiliensis strain Marseille-P2968 16S ribosomal RNA, partial sequence	99.209
290f5f4f4875323d9791935dc18b192c	408	0.0109105	0.46001	13.4737	0	0.000474074	0.0664467	TACGGGGGATGCGAGCGTTATCCGGATTTATTGGGTTTAAAGGGTGCGTAGGCGGCAAGGTAAGTCAGCGGTGAAAGACCAGGGCTCAACTCTGGAAGTGCCGTTGATACTGTCTGGCTAGAATGATTCCGCCGTGGGAGGAATGAGTAGTGTAGCGGTGAAATGCATAGATATTACTCAGAACACCGATTGCGAAGGCATCTCACGAGGGGTTCATTGACGCTGAGGCACGAAAGCGTGGGGATCGAACAGG	Bacteria	Bacteroidetes	Bacteroidia	Bacteroidales	Marinilabiliaceae	Anaerophaga	NA	Bacteroidales.Marinilabiliaceae.Anaerophaga.NA.290f	Pedobacter ardleyensis strain R2-28 16S ribosomal RNA, partial sequence	84.646
8f20fe15dbe0f4556ef1681aa13307f9	408	0.010924	0.491349	10.9474	0	0.000385185	0.0664467	AACATAGGGGGCAAGCGTTGTCCGGAATCACTGGGCGTAAAGGGCGCGTAGGCGGTCTGTTAAGTCGGATGTGAAATGTAAGGGCTCAACCCTTAACGTGCATCTGATACTGGCAGACTTGAGTGCGGAAGAGGCAAGTGGAATTCCTAGTGTAGCGGTGAAATGCGTAGATATTAGGAGGAACACCAGTGGCGAAGGCGACTTGCTGGGCCGTAACTGACGCTGAGGCGCGAAAGCGTGGGGAGCAAACAGG	Bacteria	Firmicutes	Clostridia	Clostridiales	Peptococcaceae_1	Peptococcus	NA	Clostridiales.Peptococcaceae_1.Peptococcus.NA.8f20	Peptococcus niger strain JCM 6506 16S ribosomal RNA gene, partial sequence	96.047
428cc8bffbc4058e33642ec19e8aa00c	408	0.0109452	0.487171	8.97368	0	0.000315741	0.0664467	TACGTAGGGGGCAAGCGTTATCCGGATTTACTGGGTGTAAAGGGAGCGTAGACGGCAATGCAAGTCTGAAGTGAAAGGACGGGGCTTAACCCTGTGACTGCTTTGGAAACTGTGTAGCTTGAGTGCCGGAGGGGTAAGCGGAATTCCTAGTGTAGCGGTGAAATGCGTAGATATTAGGAGGAACACCAGTGGCGAAGGCGGCTTACTGGACGGTAACTGACGTTGAGGCTCGAAAGCGTGGGGAGCAAACAGG	Bacteria	Firmicutes	Clostridia	Clostridiales	Lachnospiraceae	NA	NA	Clostridiales.Lachnospiraceae.NA.NA.428c	Blautia faecis strain M25 16S ribosomal RNA gene, partial sequence	95.686
42850ad86cd3495fb024ac7aeecfbc74	408	0.0109603	0.660211	39.7632	0	0.00139907	0.0664467	TACGGAGGATGCGAGCGTTATCCGGATTTATTGGGTTTAAAGGGTGCGCAGGCGGCGCGCCAAGTCAGCGGTCAAAGTTCCGGGCTCAACCCGGTGTCGCCGTTGAAACTGGCGTGCTCGAGTGCGTGCGAGGAAGGCGGAATGCGTTGTGTAGCGGTGAAATGCATAGATATGACGCAGAACTCCGATTGCGAAGGCAGCTTTCCAGCGCGCTACTGACGCTGAGGCACGAAAGCGTGGGGATCGAACAGG	Bacteria	Bacteroidetes	Bacteroidia	Bacteroidales	Porphyromonadaceae	Barnesiella	NA	Bacteroidales.Porphyromonadaceae.Barnesiella.NA.4285	Barnesiella intestinihominis strain JCM 15079 16S ribosomal RNA gene, partial sequence	89.37
97aa2a780b0ba5448aeb314ef5ec6d31	408	0.0109603	0.4951	17.0263	0	0.000599074	0.0664467	AACGTAGGGTGCAAGCGTTGTCCGGAATTACTGGGTGTAAAGGGAGCGCAGGCGGGCATGCAAGTTGGAAGTGAAAACTATGGGCTCAACCCATAGCCTGCTTTCAAAACTGCGTGTCTTGAGTAGTGCAGAGGTAGGCGGAATTCCCGGTGTAGCGGTGGAATGCGTAGATATCGGGAGGAACACCAGTGGCGAAGGCGGCCTACTGGGCACCAACTGACGCTGAGGCTCGAAAGCATGGGTAGCAAACAGG	Bacteria	Firmicutes	Clostridia	Clostridiales	Ruminococcaceae	Gemmiger	NA	Clostridiales.Ruminococcaceae.Gemmiger.NA.97aa	Gemmiger formicilis strain X2-56 16S ribosomal RNA gene, partial sequence	95.652
fd935e6d306e7b75349e4838a74018cf	408	0.0109603	0.59912	25.5	0	0.000897222	0.0664467	TACGGAAGGTCCGGGCGTTATCCGGATTTATTGGGTTTAAAGGGAGCGTAGGCCGTCTGTTAAGCGTGTTGTGAAATGTCGGGGCTCAACCTGGGCATTGCAGCGCGAACTGGCAGACTTGAGTGCGCAGGAAGTAGGCGGAATTCGTCGTGTAGCGGTGAAATGCTTAGATATGACGAAGAACTCCGATTGCGAAGGCAGCCTGCTGTAGCGTAACTGACGCTGAAGCTCGAAAGCGTGGGTATCGAACAGG	Bacteria	Bacteroidetes	Bacteroidia	Bacteroidales	Prevotellaceae	Prevotella	NA	Bacteroidales.Prevotellaceae.Prevotella.NA.fd93	Prevotella stercorea strain CB35 16S ribosomal RNA gene, partial sequence	98.419
375c1e195ca7ce8e67d29428cc6318da	423	0.0113921	0.633725	46.9211	19.3125	0.00193704	0.0680018	TACGGAAGGTCCGGGCGTTATCCGGATTTATTGGGTTTAAAGGGAGCGTAGGCCGTCTTATAAGCGTGTTGTGAAATGTCGGGGCTCAACCTGGGCATTGCAGCGCGAACTGTGAGACTTGAGTGCGCAGGAAGTAGGCGGAATTCGTCGTGTAGCGGTGAAATGCTTAGATATGACGAAGAACTCCGATTGCGAAGGCAGCCTGCTGTAGCGCAACTGACGCTGAAGCTCGAAAGCGTGGGTATCGAACAGG	Bacteria	Bacteroidetes	Bacteroidia	Bacteroidales	Prevotellaceae	Prevotella	NA	Bacteroidales.Prevotellaceae.Prevotella.NA.375c	Prevotella stercorea strain CB35 16S ribosomal RNA gene, partial sequence	98.024
e706fbd255b4430b6b9be0b65ce68a75	415	0.0120071	0.762169	128.421	2.625	0.00455741	0.0705692	TACGTAGGGGGCGAGCGTTATCCGGATTCATTGGGCGTAAAGCGCTCGTAGGCGGCCCGTCTGGTCGGGAGTCAAAGCCCGGGGCTCAACCCCGGCCCGCTCCCGATACCGGCGGGCTTGAGTCGCGCAGGGGAGGCCGGAATTCCGGGTGTAGCGGTGGAATGCGCAGATATCCGGAAGAACACCGGTGGCGAAGGCGGACCTCTGGGCGCGCACTGACGCTGAGGAGCGAAAGCTGGGGGAGCGAACAGG	Bacteria	Actinobacteria	Actinobacteria	Coriobacteriales	Coriobacteriaceae	Olsenella	NA	Coriobacteriales.Coriobacteriaceae.Olsenella.NA.e706	Olsenella scatoligenes strain SK9K4 16S ribosomal RNA, partial sequence	91.339
b0b8c626e80cd5c4bc7b3d71dc549e7b	173	0.0121859	-0.337735	339.263	535.5	0.0198704	0.0705692	TACGTAGGGGGCAAGCGTTATCCGGATTTACTGGGTGTAAAGGGAGCGTAGACGGATGGACAAGTCTGATGTGAAAGGCTGGGGCTCAACCCCGGGACTGCATTGGAAACTGCCCGTCTTGAGTGCCGGAGAGGTAAGCGGAATTCCTAGTGTAGCGGTGAAATGCGTAGATATTAGGAGGAACACCAGTGGCGAAGGCGGCTTACTGGACGGTAACTGACGTTGAGGCTCGAAAGCGTGGGGAGCAAACAGG	Bacteria	Firmicutes	Clostridia	Clostridiales	Lachnospiraceae	Blautia	NA	Clostridiales.Lachnospiraceae.Blautia.NA.b0b8	Blautia luti strain BInIX 16S ribosomal RNA, partial sequence	99.606
b02b460be46594ee38f70cb5719d4736	429.5	0.0129658	0.671584	51.4474	33.3125	0.0023037	0.0739811	TACGGAAGGTCCGGGCGTTATCCGGATTTATTGGGTTTAAAGGGAGCGTAGGCCGTGAGGTAAGCGTGTTGTGAAATGTAGGCGCCCAACGTCTGCACTGCAGCGCGAACTGCCCCACTTGAGTGCGCGCAACGCCGGCGGAACTCGTCGTGTAGCGGTGAAATGCTTAGATATGACGAAGAACCCCGATTGCGAAGGCAGCTGGCGGGAGCGTAACTGACGCTGAAGCTCGAAAGCGCGGGTATCGAACAGG	Bacteria	Bacteroidetes	Bacteroidia	Bacteroidales	Prevotellaceae	Prevotella	NA	Bacteroidales.Prevotellaceae.Prevotella.NA.b02b	Massiliprevotella massiliensis strain Marseille-P2439 16S ribosomal RNA, partial sequence	100
f15553da38ac73afb4adaa6dd5dd098e	429.5	0.0138495	0.695564	82.1579	25.0625	0.00326204	0.0778781	TACGTATGGTGCAAGCGTTATCCGGATTTACTGGGTGTAAAGGGTGCGTAGGTGGTATGGCAAGTCAGAAGTGAAAGGCTGGGGCTCAACCCCGGGACTGCTTTTGAAACTGTCAAACTAGAGTACAGGAGAGGAAAGCGGAATTCCTAGTGTAGCGGTGAAATGCGTAGATATTAGGAGGAACACCAGTGGCGAAGGCGGCTTTCTGGACTGAAACTGACACTGAGGCACGAAAGCGTGGGGAGCAAACAGG	Bacteria	Firmicutes	Clostridia	Clostridiales	Lachnospiraceae	NA	NA	Clostridiales.Lachnospiraceae.NA.NA.f155	Eubacterium ruminantium strain GA195 16S ribosomal RNA gene, partial sequence	96.838
c3554cae927fee81b1fc673746be6916	411	0.0140998	0.292207	2.92105	0.5	0.000110185	0.0781531	TACGTAGGGGGCAAGCGTTATCCGGATTTACTGGGTGTAAAGGGAGCGTAGACGGAATAGCAAGTCAGATGTGAAAGGCATGGGCTTAACCTGTGGACTGCATTTGAAACTGCCATTCTGGAGTGCCGGAGAGGTAAGCGGAATTCCTAGTGTAGCGGTGAAATGCGTAGATATTAGGAGGAACACCAGTGGCGAAGGCGGCTTACTGGACGGTAACTGACGTTGAGGCTCGAAAGCGTGGGGAGCAAACAGG	Bacteria	Firmicutes	Clostridia	Clostridiales	Lachnospiraceae	Blautia	NA	Clostridiales.Lachnospiraceae.Blautia.NA.c355	Blautia luti strain DSM 14534 16S ribosomal RNA gene, partial sequence	96.047
e8627fff387826ee9fc6ead7781e252b	425.5	0.0153847	0.276543	3.26316	0.875	0.000127778	0.0840739	TACGTAGGGGGCAAGCGTTATCCGGATTTACTGGGTGTAAAGGGAGCGCAGGTGGCAAGGCAAGCCAGAAGTGAAAACCCGGGGCTTAACCCCGTGGATTGCTTTTGGAACTGTCTGGCTAGAGTGCAGGAGGGGCAGGCGGAATTCCTAGTGTAGCGGTGAAATGCGTAGATATTAGGAGGAACACCGGTGGCGAAGGCGGCCTGCTGGACTGTAACTGACACTGAGGCTCGAAAGCGTGGGGAGCAAACAGG	Bacteria	Firmicutes	Clostridia	Clostridiales	Lachnospiraceae	NA	NA	Clostridiales.Lachnospiraceae.NA.NA.e862	[Clostridium] polysaccharolyticum strain DSM 1801 16S ribosomal RNA, partial sequence	94.094
374e29b27c5dcab6bcabeaa22757782b	193	0.0161118	-0.625846	12.6842	61.5	0.00135741	0.0863987	AACGTAGGGTGCAAGCGTTGTCCGGAATTACTGGGTGTAAAGGGAGCGCAGGCGGACCGGCAAGTTGGAAGTGAAATCCATGGGCTCAACCCGTGAATTGCTTTCAAAACTGCTGGCCTTGAGTAGTGCAGAGGTAGGTGGAATTCCCGGTGTAGCGGTGGAATGCGTAGATATCGGGAGGAACACCAGTGGCGAAGGCGACCTACTGGGCACCAACTGACGCTGAGGCTCGAAAGCATGGGTAGCAAACAGG	Bacteria	Firmicutes	Clostridia	Clostridiales	Ruminococcaceae	NA	NA	Clostridiales.Ruminococcaceae.NA.NA.374e	Subdoligranulum variabile strain BI 114 16S ribosomal RNA gene, partial sequence	98.814
8bf168422ff38f727fe4cef9037d1690	400	0.016309	0.495799	17.0526	0	0.0006	0.0863987	TACGTAGGGGGCAAGCGTTATCCGGATTTACTGGGTGTAAAGGGAGCGTAGACGGAAGTGCAAGTCAGAAGTGAAAGCCCGGGGCTTAACCCCGGGACTGCTTTTGAAACTGTGCATCTAGAGTGCAGGAGAGGTAAGCGGAATTCCTAGTGTAGCGGTGAAATGCGTAGATATTAGGAGGAACACCGGTGGCGAAGGCGGCTTACTGGACTGTAACTGACGTTGAGGCTCGAAAGCGTGGGGAGCAAACAGG	Bacteria	Firmicutes	Clostridia	Clostridiales	Lachnospiraceae	NA	NA	Clostridiales.Lachnospiraceae.NA.NA.8bf1	Kineothrix alysoides strain KNHs209 16S ribosomal RNA, partial sequence	96.047
601bbd97bb10ec4629695d7fd37c7629	400	0.0164781	0.41668	10.5	0	0.000369444	0.0863987	TACGGAAGGTCCAGGCGTTATCCGGATTTATTGGGTTTAAAGGGAGCGTAGGCCGTTTTTTAAGCGTGTTGTGAAATACTGTCGCTCAACGACAGAGGTGCAGCGCGAACTGGAGGACTTGAGTGCGCGGAATGTAGGCGGAATTCGTCGTGTAGCGGTGAAATGCTTAGATATGACGAAGAACTCCGATTGCGAAGGCAGCTTACAGTAGCGTAACTGACGCTGAAGCTCGAAAGTGCGGGTATCGAACAGG	Bacteria	Bacteroidetes	Bacteroidia	Bacteroidales	Prevotellaceae	Prevotella	NA	Bacteroidales.Prevotellaceae.Prevotella.NA.601b	Prevotella shahii strain EHS11 16S ribosomal RNA gene, partial sequence	90.909
52626755d88942c67afb7ae0ee70c96a	421.5	0.0173724	0.403245	9.94737	2.8125	0.000391667	0.0898734	TACGTAGGGGGCAAGCGTTATCCGGATTTACTGGGTGTAAAGGGAGCGTAGACGGTGAAGCAAGTCTGAAGTGAAAGGTTGGGGCTCAACCCCGAAACTGCTTTGGAAACTGTTTAACTGGAGTACAGGAGAGGTAAGTGGAATTCCTAGTGTAGCGGTGAAATGCGTAGATATTAGGAGGAACACCAGTGGCGAAGGCGGCTTACTGGACTGTAACTGACGTTGAGGCTCGAAAGCGTGGGGAGCAAACAGG	Bacteria	Firmicutes	Clostridia	Clostridiales	Lachnospiraceae	Hungatella	NA	Clostridiales.Lachnospiraceae.Hungatella.NA.5262	Hungatella effluvii strain UB-B.2 16S ribosomal RNA, partial sequence	96.443
1df1d52282ee60438b2bb060d77eafaf	197	0.0185941	-0.433687	5.15789	11.4375	0.000350926	0.0945408	TACGTATGGTGCAAGCGTTATCCGGATTCATTGGGCGTAAAGCGCGCGTAGGCGGCCCGGCAGGCCGGGGGTCGAAGCGGGGGGCTCAACCCCCCGAAGCCCCCGGAACCTCCGCGGCTTGGGTCCGGTAGGGGAGGGTGGAACACCCGGTGTAGCGGTGGAATGCGCAGATATCGGGTGGAACACCGGTGGCGAAGGCGGCCCTCTGGGCCGAGACCGACGCTGAGGCGCGAAAGCTGGGGGAGCGAACAGG	Bacteria	Actinobacteria	Actinobacteria	Coriobacteriales	Coriobacteriaceae	Collinsella	NA	Coriobacteriales.Coriobacteriaceae.Collinsella.NA.1df1	Collinsella aerofaciens strain JCM 10188 16S ribosomal RNA gene, partial sequence	98.814
a68e62699caff4ce8b9066d271819151	395.5	0.018762	0.506822	22.3684	0.25	0.000790741	0.0945408	TACGTAGGTGGCGAGCGTTGTCCGGAATTATTGGGCGTAAAGGGAGCGCAGGTGGGAAAGTAAGTCAGTCTTAAAAGTGCGGGGCTCAACCCCGTGAGGGGATTGAAACTACTTTTCTTGAGTGCAGGAGAGGAAAGCGGAATTCCTAGTGTAGCGGTGAAATGCGTAGATATTAGGAGGAACACCAGTGGCGAAGGCGGCTTTCTGGACTGTAACTGACACTGAGGCTCGAAAGCCAGGGGAGCGAACGGG	Bacteria	Firmicutes	Negativicutes	Selenomonadales	Veillonellaceae	Propionispira	NA	Selenomonadales.Veillonellaceae.Propionispira.NA.a68e	Propionispira arcuata strain WK011 16S ribosomal RNA, partial sequence	97.619
719dd8fcd3c4186fb44128ccada1b1a5	183	0.0209695	-0.402488	45.1842	78.1875	0.00274815	0.10431	TACGTAGGGAGCAAGCGTTATCCGGATTTACTGGGTGTAAAGGGCGCGCAGGCGGGCCGGTAAGTTGGAAGTGAAATCTATGGGCTTAACCCATAAACTGCTTTCAAAACTGCTGGTCTTGAGTGATGGAGAGGCAGGCGGAATTCCGTGTGTAGCGGTGAAATGCGTAGATATACGGAGGAACACCAGTGGCGAAGGCGGCCTGCTGGACATTAACTGACGCTGAGGCGCGAAAGCGTGGGGAGCAAACAGG	Bacteria	Firmicutes	Clostridia	Clostridiales	Ruminococcaceae	Butyricicoccus	NA	Clostridiales.Ruminococcaceae.Butyricicoccus.NA.719d	Butyricicoccus faecihominis strain KS-2 16S ribosomal RNA, partial sequence	99.605
e9abc8841c9a796172cd297e5395df62	416.5	0.0218624	0.525327	45.3421	7.5625	0.00170741	0.105338	TACGGAAGGTCCAGGCGTTATCCGGATTTATTGGGTTTAAAGGGAGCGCAGGCGGCGGCGTAAGTCAGTTGTGAAATCGTGCGGCTTAACCGTGCAATTGCAGTTGATACTGCGTCGCTTGAGTGCACACAGGGATGTTGGAATTCATGGTGTAGCGGTGAAATGCTTAGATATCATGAAGAACTCCGATCGCGAAGGCATATGTCCGGAGTGCAACTGACGCTGAGGCTCGAAAGTGTGGGTATCAAACAGG	Bacteria	Bacteroidetes	Bacteroidia	Bacteroidales	Prevotellaceae	Alloprevotella	NA	Bacteroidales.Prevotellaceae.Alloprevotella.NA.e9ab	Alloprevotella rava strain 81/4-12 16S ribosomal RNA gene, partial sequence	92.52
a5657494e1e843e88c01d53431e98744	214	0.0225234	-0.239105	1.68421	3.625	0.000112963	0.105338	TACGGAGGGTGCAAGCGTTAATCGGAATCACTGGGCGTAAAGCGCACGTAGGCGGCCCGGTAAGTCAGGGGTGAAATCCCACAGCCCAACTGTGGAACTGCCCTTGATACTGCCGGGCTTGAGTACCGGAGAGGGTGGCGGAATTCCAGGTGTAGGAGTGAAATCCGTAGATATCTGGAGGAACACCGGTGGCGAAGGCGGCCACCTGGACGGTAACTGACGCTGAGGTGCGAAAGCGTGGGTAGCAAACAGG	Bacteria	Proteobacteria	Deltaproteobacteria	Desulfovibrionales	Desulfovibrionaceae	Bilophila	NA	Desulfovibrionales.Desulfovibrionaceae.Bilophila.NA.a565	Desulfovibrio alaskensis strain Al1 16S ribosomal RNA gene, partial sequence	92.49
ee83b9684a775b051140f52463c36d20	392	0.0226515	0.358576	6.5	0	0.000228704	0.105338	TACGTAGGTGGCAAGCGTTGTCCGGAATTATTGGGCGTAAAGGGTGCGCAGGCGGTCTCTTAAGTCTGTCTTAAAAGTGCGGGGCTCAACCCCGTGAGGGGACGGAAACTGGGAGACTGGAGTATCGGAGAGGAAAGCAGAATTCCTAGTGTAGCGGTGAAATGCGTAGATATTAGGAGGAATACCAGTGGCGAAAGCGGCTTTCTGGACGACAACTGACGCTGAGGCACGAAAGCCAGGGGAGCGAACGGG	Bacteria	Firmicutes	Negativicutes	Selenomonadales	Veillonellaceae	Megasphaera	NA	Selenomonadales.Veillonellaceae.Megasphaera.NA.ee83	Caecibacter massiliensis strain Marseille-P2974 16S ribosomal RNA, partial sequence	100
2f873cdf0d3e0d3a5bf27b0971eba37f	392	0.0227692	0.308231	6.76316	0	0.000237963	0.105338	TACGTAGGTGACAAGCGTTGTTCGGATTCATTGGGCGTAAAGGGTCCGCAGGTGGTTTGATAAGTCTGACGTGAAATACCGGAGCTCAACTCCGGAACTGCGTTGGAGACTGTTGAACTGGAGTATCGGAGAGGAAATTGGAATTCCAGGTGTAGCGGTGGAATGCGTAGATATCTGGAAGAACATCGACAGCGAAGGCAGATTTCTGGACGATAACTGACACTCAGGGACGAAAGCATGGGGAGCAAACAGG	Bacteria	NA	NA	NA	NA	NA	NA	NA.NA.NA.NA.2f87	Victivallis vadensis strain Cello 16S ribosomal RNA gene, partial sequence	84.646
fb206293c74f47816d2f6211b09dda0e	392	0.0227692	0.390233	9.84211	0	0.000346296	0.105338	TACGGAGGGTGCAAGCGTTATCCGGATTTATTGGGTTTAAAGGGTGCGTAGGCTGTCCGACAAGTCAGGGGTGAAAGCCCGGCGCCCAACGCCGGAACCGCCTTTGATACTGCCGGGCTGGAATGCGGATGCCGTGGGAGGAATGAGTAGTGTAGCGGTGAAATGCATAGATATTACTCAGAACACCGATTGCGAAGGCATCTCACGAATCCGCCATTGACGCTGAGGCACGAAAGCGTGGGTAGCGAACAGG	Bacteria	Bacteroidetes	NA	NA	NA	NA	NA	NA.NA.NA.NA.fb20	Rufibacter quisquiliarum strain CAI-18b 16S ribosomal RNA, partial sequence	85.49
a08adde7c0a42ebdc396e5b0bc9942e8	416.5	0.02284	0.297118	4.28947	2.3125	0.000185185	0.105338	TACGTAGGGGGCAAGCGTTATCCGGATTTACTGGGTGTAAAGGGAGCGTAGGCGGCGAGGCAAGTCAGAAGTGAAAACCCAGGGCTCAACTCTGGGATTGCTTTTGAAACTGCTTTGCTTGATTTCAGGAGAGGTAAGCGGAATTCCTAGTGTAGCGGTGAAATGCGTAGATATTAGGAGGAACACCAGTGGCGAAGGCGGCTTACTGGACTGACAATGACGCTGAGGCTCGAAAGCGTGGGGAGCAAACAGG	Bacteria	Firmicutes	Clostridia	Clostridiales	Lachnospiraceae	Coprococcus	NA	Clostridiales.Lachnospiraceae.Coprococcus.NA.a08a	Coprococcus catus strain VPI-C6-61 16S ribosomal RNA gene, partial sequence	95.669
8ba2a209f24d5b10af50289233f9c89f	207	0.0230766	-0.25285	0.842105	3.125	7.59259e-05	0.105338	TACGTAGATGGCGAGCGTTGTCCGGAATTACTGGGTGTAAAGGGAGTGTAGGCGGGATCATAAGTTGCGTGTGAAATGCAGGGGCTCAACCCCTGAACTGCGCGCAAAACTGTGGTTCTTGAGTGAAGTAGAGGCAGGCGGAATTCCCGGTGTAGCGGTGGAATGCGTAGATATCGGGAGGAACACCAGTGGCGAAGGCGGCCTGCTGGGCTTTTACTGACGCTGAGGCTCGAAAGCATGGGGAGCAAACAGG	Bacteria	Firmicutes	Clostridia	Clostridiales	Ruminococcaceae	NA	NA	Clostridiales.Ruminococcaceae.NA.NA.8ba2	[Clostridium] methylpentosum strain R2 16S ribosomal RNA gene, partial sequence	89.328
6da9519c9cab21cd859e0df7fc66b007	221.5	0.0254317	-0.536451	4.21053	47.5625	0.000852778	0.114739	AACATAGGGGGCAAGCGTTGTCCGGAATCACTGGGCGTAAAGGGCGCGTAGGTGGTCTGTTAAGTCAGATGTGAAATGTAAGGGCTCAACCCTTAACGTGCATCTGATACTGGCAGACTTGAGTGCGGAAGAGGCAAGTGGAATTCCTAGTGTAGCGGTGAAATGCGTAGATATTAGGAGGAACACCAGTGGCGAAGGCGACTTGCTGGGCCGTAACTGACGCTGAGGCGCGAAAGCGTGGGGAGCAAACAGG	Bacteria	Firmicutes	Clostridia	Clostridiales	Peptococcaceae_1	Peptococcus	NA	Clostridiales.Peptococcaceae_1.Peptococcus.NA.6da9	Peptococcus niger strain JCM 6506 16S ribosomal RNA gene, partial sequence	96.047
47b139c23fd36dd477ca5b89bcc86f7b	190	0.0302	-0.496856	317.447	755.562	0.022363	0.133804	TACGTATGGTGCAAGCGTTATCCGGATTTACTGGGTGTAAAGGGAGCGCAGGCGGTGCGGCAAGTCTGATGTGAAAGCCCGGGGCTCAACCCCGGTACTGCATTGGAAACTGTCGTACTAGAGTGTCGGAGGGGTAAGCGGAATTCCTAGTGTAGCGGTGAAATGCGTAGATATTAGGAGGAACACCAGTGGCGAAGGCGGCTTACTGGACGATAACTGACGCTGAGGCTCGAAAGCGTGGGGAGCAAACAGG	Bacteria	Firmicutes	Clostridia	Clostridiales	Lachnospiraceae	Roseburia	NA	Clostridiales.Lachnospiraceae.Roseburia.NA.47b1	[Eubacterium] rectale strain ATCC 33656 16S ribosomal RNA, partial sequence	100
e549fef9ceeebb54c291fda675c09115	193.5	0.0303472	-0.520907	22	47.5625	0.0014787	0.133804	TACGTAGGGGGCAAGCGTTATCCGGATTTACTGGGTGTAAAGGGAGCGCAGACGGCACTGCAAGTCTGAAGTGAAAGCCCGGGGCTCAACCCCGGGACTGCTTTGGAAACTGTAGAGCTAGAGTGCTGGAGAGGCAAGCGGAATTCCTAGTGTAGCGGTGAAATGCGTAGATATTAGGAAGAACACCAGTGGCGAAGGCGGCTTGCTGGACAGTAACTGACGTTCAGGCTCGAAAGCGTGGGGAGCAAACAGG	Bacteria	Firmicutes	Clostridia	Clostridiales	Lachnospiraceae	NA	NA	Clostridiales.Lachnospiraceae.NA.NA.e549	Faecalimonas umbilicata strain EGH7 16S ribosomal RNA, partial sequence	95.652
9512ba747dae58afe9aebab0510ba1d0	413	0.0327452	0.41183	16.3158	5.5625	0.000656482	0.142754	TACGTAGGGGGCAAGCGTTGTCCGGAATTATTGGGCGTAAAGAGTACGTAGGCGGTCTGGTAAGCGCAAGGTGAAAGGCATAGGCTCAACCAATGTCAGCCTTGCGAACTGTCAGACTTGAGTGCAGGAGGGGAAAGTGGAATTCCTAGTGTAGCGGTGAAATGCGTAGATATTAGGAGGAACACCAGTGGCGAAGGCGACTTTCTGGACTGTAACTGACGCTGAGGTACGAAAGCGTGGGGAGCAAACAGG	Bacteria	Firmicutes	Clostridia	Clostridiales	NA	NA	NA	Clostridiales.NA.NA.NA.9512	Anaerovorax odorimutans strain NorPut 16S ribosomal RNA gene, partial sequence	92.46
5a080f65e1dbfc7b5427568bb220edb3	412	0.0344091	0.407848	21.3947	6.9375	0.000855556	0.148341	TACGTAGGGGGCAAGCGTTATCCGGATTTACTGGGTGTAAAGGGAGCGTAGACGGCATGGCAAGTCTGAAGTGAAATGCGGGGGCTCAACCCCTGAACTGCTTTGGAAACTGTCAGGCTGGAGTGCAGGAGAGGTAAGTGGAATTCCTAGTGTAGCGGTGAAATGCGTAGATATTAGGAGGAACACCAGTGGCGAAGGCGGCTTACTGGACTGTAACTGACGTTGAGGCTCGAAAGCGTGGGGAGCAAACAGG	Bacteria	Firmicutes	Clostridia	Clostridiales	Lachnospiraceae	Clostridium_XlVa	NA	Clostridiales.Lachnospiraceae.Clostridium_XlVa.NA.5a08	Kineothrix alysoides strain KNHs209 16S ribosomal RNA, partial sequence	97.233
dfabe3be1e30211f8b41781ac766074f	194	0.0363643	-0.290654	67.6053	107.812	0.00397593	0.155048	TACGTATGGGGCGAGCGTTATCCGGATTCATTGGGCGTAAAGCGCGCGTAGGCGGAGCGCTAAGCGGGACCTCTAACCCGAGGGCTCAACCCCCGGCCGGGTCCCGAACTGGCGCTCTCGAGTGCGGTAGGGGAGAGCGGAATTCCCGGTGTAGCGGTGGAATGCGCAGATATCGGGAAGAACACCGACGGCGAAGGCAGCTCTCTGGGCCGAAACTGACGCTGAGGCGCGAAAGCTGGGGGAGCGAACAGG	Bacteria	Actinobacteria	Actinobacteria	Coriobacteriales	Coriobacteriaceae	Senegalimassilia	anaerobia	Coriobacteriales.Coriobacteriaceae.Senegalimassilia.anaerobia.dfab	Senegalimassilia anaerobia strain JC110 16S ribosomal RNA gene, partial sequence	100
d1d9787025b2a1b5c7e3f22e26418ed8	386	0.0371031	0.381546	11.8158	0.1875	0.000418519	0.156478	TACGTAGGGAGCGAGCGTTATCCGGATTTATTGGGCGTAAAGGGTGCGTAGGCGGCTTGTTAAGTATGAAATTAAAGCCCGGGGCTTAACTCCGGTTCGTTTCATAAACTGGCTAGCTTGAGTATGGAAGAGGTAAACGGAATTTCTAGTGTAGCGGTGGAATGCGTAGATATTAGAAGGAACACCAGTGGCGAAGGCGGTTTACTGGGCCATTACTGACGCTGAGGCACGAAAGCGTGGGGAGCAAATAGG	Bacteria	NA	NA	NA	NA	NA	NA	NA.NA.NA.NA.d1d9	Spiroplasma cantharicola strain CC-1 16S ribosomal RNA gene, partial sequence	85.433
6520b009069d80d2fcdf5d5f2b73d628	217	0.0378186	-0.355923	4.15789	10.125	0.000296296	0.157781	TACGTAGGGGGCAAGCGTTGTCCGGAATTATTGGGCGTAAAGAGTACGTAGGCGGTTTGCTAAGCGCAAGGTGAAAGGCAGTGGCTTAACCATTGTAAGCCTTGCGAACTGACAGACTTGAGTGCAGGAGAGGAAAGCGGAATTCCTAGTGTAGCGGTGAAATGCGTAGATATTAGGAGGAACACCGGTGGCGAAGGCGGCTTTCTGGACTGTAACTGACGCTGAGGTACGAAAGCGTGGGGAGCAAACAGG	Bacteria	Firmicutes	Clostridia	Clostridiales	NA	NA	NA	Clostridiales.NA.NA.NA.6520	Eubacterium saphenum strain 164-47 16S ribosomal RNA gene, partial sequence	92.857
dc16f580a2a20b676485e90d9edbbbd9	410	0.038884	0.50164	59.9211	13.5625	0.00230926	0.159112	TACGTAGGGGGCAAGCGTTATCCGGATTTACTGGGTGTAAAGGGAGCGCAGGCGGTGCGGCAAGTCTGATGTGAAAGCCCGGGGCTCAACCCCGGGACTGCATTGGAAACTGTCGTACTTGAGTATCGGAGAGGTAAGTGGAATTCCTAGTGTAGCGGTGAAATGCGTAGATATTAGGAGGAACACCAGTGGCGAAGGCGGCTTACTGGACGATAACTGACGCTGAGGCTCGAAAGCGTGGGGAGCAAACAGG	Bacteria	Firmicutes	Clostridia	Clostridiales	Lachnospiraceae	Roseburia	NA	Clostridiales.Lachnospiraceae.Roseburia.NA.dc16	Roseburia faecis strain M72/1 16S ribosomal RNA gene, partial sequence	97.628
b1bcfc591897a9dbd2aef5bff145e323	410.5	0.0394043	0.60001	62.0789	35.125	0.00270463	0.159112	TACGTATGGGGCGAGCGTTATCCGGATTCATTGGGCGTAAAGCGCGCGTAGGCGGAGCGCTAAGCGGGACCTCTAACCCGAGGGCTCAACCCCCGGCCGGGTCCCGAACTGGCGCTCTCGAGTGCGGTAGGGGAGAGCGGAATTCCCGGTGTAGCGGTGGAATGCGCAGATATCGGGAGGAACACCGACGGCGAAGGCAGCTCTCTGGGCCGAAACTGACGCTGAGGCGCGAAAGCTGGGGGAGCGAACAGG	Bacteria	Actinobacteria	Actinobacteria	Coriobacteriales	Coriobacteriaceae	Senegalimassilia	NA	Coriobacteriales.Coriobacteriaceae.Senegalimassilia.NA.b1bc	Senegalimassilia anaerobia strain JC110 16S ribosomal RNA gene, partial sequence	99.603
79cf5d5bf4c2a79589c322b1d3c69f7f	405.5	0.0394351	0.488264	49.3421	9.125	0.0018713	0.159112	TACGTAGGTGGCAAGCGTTATCCGGATTTACTGGGTGTAAAGGGCGCGTAGGCGGGGATACAAGTCAGATGTGAAATCTATGGGCTTAACCCATAAACTGCATTTGAAACTGTATCTCTTGAGTGTCGGAGAGGTAGACGGAATTCCTAGTGTAGCGGTGAAATGCGTAGATATTAGGAGGAACACCAGTGGCGAAGGCGGTCTACTGGACGATAACTGACGCTGAGGCGCGAAAGCGTGGGGAGCAAACAGG	Bacteria	Firmicutes	Clostridia	Clostridiales	Ruminococcaceae	NA	NA	Clostridiales.Ruminococcaceae.NA.NA.79cf	Sporobacter termitidis strain SYR 16S ribosomal RNA, partial sequence	93.676
c0f9d2a858c6b85dec9f4a79b3c76b96	390	0.0400201	0.341026	7.63158	1.625	0.000292593	0.159112	TACGTAGGGGGCAAGCGTTATCCGGATTTACTGGGTGTAAAGGGAGCGTAGACGGCTTTGCAAGTCTGATGTGAAAGGCGGGGGCTCAACCCCTGGACTGCATTGGAAACTGTGGGGCTTGAGTGCCGGAGAGGTAAGCGGAATTCCTAGTGTAGCGGTGAAATGCGTAGATATTAGGAGGAACACCAGTGGCGAAGGCGGCTTACTGGACGGTAACTGACGTTGAGGCTCGAAAGCGTGGGGAGCAAACAGG	Bacteria	Firmicutes	Clostridia	Clostridiales	Lachnospiraceae	Blautia	NA	Clostridiales.Lachnospiraceae.Blautia.NA.c0f9	Blautia obeum strain ATCC 29174 16S ribosomal RNA, partial sequence	97.628
27fc5f2cc98b5f86511b176000e68289	392	0.0405153	0.299733	4.81579	0.75	0.000180556	0.159112	TACGTAGGTGGCAAGCGTTGTCCGGATTTACTGGGTGTAAAGGGCGTGCAGCCGGGCCGACAAGTCAGATGTGAAATCCCGAGGCTTAACCTCGGAACTGCATTTGAAACTGTTGGTCTTGAGTATCGGAGAGGTCATCGGAATTCCTTGTGTAGCGGTGAAATGCGTAGATATAAGGAAGAACACCAGTGGCGAAGGCGGATGACTGGACGACAACTGACGGTGAGGCGCGAAAGCGTGGGGAGCGAACAGG	Bacteria	Firmicutes	Clostridia	Clostridiales	Ruminococcaceae	Oscillibacter	NA	Clostridiales.Ruminococcaceae.Oscillibacter.NA.27fc	Oscillibacter ruminantium strain GH1 16S ribosomal RNA gene, partial sequence	94.071
d5f5f033aff833ca30f150ecb734aa8b	400	0.0405983	0.577923	61.3421	4.375	0.00222315	0.159112	AACGTAGGTCACAAGCGTTGTCCGGAATTACTGGGTGTAAAGGGAGCGCAGGCGGGCGATCAAGTTGGAAGTGAAATCCATGGGCTCAACCCATGAACTGCTTTCAAAACTGATTGTCTTGAGTAGTGCAGAGGTAGGCGGAATTCCCGGTGTAGCGGTGGAATGCGTAGATATCGGGAGGAACACCAGTGGCGAAGGCGGCCTACTGGGCACCAACTGACGCTGAGGCTCGAAAGTGTGGGTAGCAAACAGG	Bacteria	Firmicutes	Clostridia	Clostridiales	Ruminococcaceae	Faecalibacterium	prausnitzii	Clostridiales.Ruminococcaceae.Faecalibacterium.prausnitzii.d5f5	Faecalibacterium prausnitzii strain ATCC 27768 16S ribosomal RNA gene, partial sequence	97.628
83b7e02fe7890d106b04e0850cb98ad3	197.5	0.0414611	-0.435688	29.8684	55.125	0.00186759	0.160869	TACGTATGGAGCAAGCGTTATCCGGATTTACTGGGTGTAAAGGGAGCGTAGGCGGTCCTGCAAGTCTGATGTGAAAGGCCGGGGCTCAACCCCGGGACTGCATTGGAAACTGTAGGACTAGAGTGTCGGAGGGGTAAGTGGAATTCCTAGTGTAGCGGTGAAATGCGTAGATATTAGGAGGAACACCAGTGGCGAAGGCGGCTTACTGGACGACTACTGACGCTGAGGCTCGAAAGCGTGGGGAGCAAACAGG	Bacteria	Firmicutes	Clostridia	Clostridiales	Lachnospiraceae	NA	NA	Clostridiales.Lachnospiraceae.NA.NA.83b7	Eubacterium ramulus strain ATCC 29099 16S ribosomal RNA gene, partial sequence	96.838
18b89a04b77fef5d50ca0c69414dfbcd	398	0.0421979	0.683527	221.579	28.1875	0.00821389	0.162107	TACGGAAGGTCCGGGCGTTATCCGGATTTATTGGGTTTAAAGGGAGCGTAGGCCGGAGATTAAGCGTGTTGTGAAATGTAGTGGCTCAACCTCTGCACTGCAGCGCGAACTGGTCTTCTTGAGTACGCACAACGTGGGCGGAATTCGTGGTGTAGCGGTGAAATGCTTAGATATCACGAAGAACTCCGATTGCGAAGGCAGCTCACGGGAGCGCAACTGACGCTGAAGCTCGAAAGTGCGGGTATCGAACAGG	Bacteria	Bacteroidetes	Bacteroidia	Bacteroidales	Prevotellaceae	Prevotella	NA	Bacteroidales.Prevotellaceae.Prevotella.NA.18b8	Prevotella copri strain JCM 13464 16S ribosomal RNA gene, partial sequence	97.233
584d219dcbf4b86ec2835ef1c508aa50	401.5	0.0441905	0.372441	14.0526	2.4375	0.000530556	0.167581	TACGTAGGTGGCAAGCGTTGTCCGGAATTACTGGGTGTAAAGGGTGCGCAGGCGGGATTGCAAGTTGGATGTGAAATACCGGGGCTTAACCCCGGAGCTGCATCCAAAACTGTAGTTCTTGAGTGGAGTAGAGGTAAGCGGAATTCCGAGTGTAGCGGTGAAATGCGTAGATATTCGGAGGAACACCAGTGGCGAAGGCGGCTTACTGGGCTCTAACTGACGCTGAGGCACGAAAGCATGGGTAGCAAACAGG	Bacteria	Firmicutes	Clostridia	Clostridiales	Ruminococcaceae	NA	NA	Clostridiales.Ruminococcaceae.NA.NA.584d	Ethanoligenens harbinense strain YUAN-3 16S ribosomal RNA, partial sequence	90.98
2b5b414e5f719259e08fcd2dcb846520	394.5	0.0444867	0.451165	14.8421	5.125	0.000598148	0.167581	TACGTAGGGGGCGAGCGTTGTCCGGAATGATTGGGCGTAAAGGGCGCGTAGGCGGCCTGCTAAGTCTGGAGTGAAAGTCCTGCTTTCAAGGTGGGAAGTGCTTTGGATACTGGTGGGCTGGAGTGCAGGAGAGGAAAGCGGAATTACCGGTGTAGCGGTGAAATGCGTAGAGATCGGTAGGAACACCAGTGGCGAAGGCGGCTTTCTGGACTGAAACTGACGCTGAGGCGCGAAAGCGTGGGGAGCAAACAGG	Bacteria	Firmicutes	Clostridia	Clostridiales	NA	NA	NA	Clostridiales.NA.NA.NA.2b5b	Salinithrix halophila strain R4S8 16S ribosomal RNA, partial sequence	88.672
7201ba7fd56edf7bbc166f52bdf05755	207	0.0453453	-0.67357	27.1842	277.25	0.00506389	0.169173	TACGGAGGATCCGAGCGTTATCCGGATTTATTGGGTTTAAAGGGAGCGTAGATGGATGTTTAAGTCAGTTGTGAAAGTTTGCGGCTCAACCGTAAAATTGCAGTTGATACTGGATGTCTTGAGTGCAGTTGAGGCAGGCGGAATTCGTGGTGTAGCGGTGAAATGCTTAGATATCACGAAGAACTCCGATTGCGAAGGCAGCCTGCTAAGCTGCAACTGACATTGAGGCTCGAAAGTGTGGGTATCAAACAGG	Bacteria	Bacteroidetes	Bacteroidia	Bacteroidales	Bacteroidaceae	Bacteroides	dorei	Bacteroidales.Bacteroidaceae.Bacteroides.dorei.7201	Bacteroides dorei strain 175 16S ribosomal RNA gene, partial sequence	100
63558e48381975dee0dfd74563a81ce8	231	0.0469621	-0.257102	1	4.125	9.62963e-05	0.173536	TACGTATGGTGCAAGCGTTATCCGGATTTACTGGGTGTAAAGGGAGCGCAGGCGGTGCGGCAAGTCTGATGTGAAAGCCCGGGGCTCAACCCCGGTACTGCATTGGAAACTGTCGTACTAGAGTGTCGGAGGGGTAAGCGGAATTCCTAGTGTAGCGGTGAAATGCGTAGATATTAGGAGGAACACCAGTGGCGAAGGCGGCCTGCTGGACTGTTACTGACACTGAGGCACGAAAGCGTGGGGAGCAAACAGG	Bacteria	Firmicutes	Clostridia	Clostridiales	Lachnospiraceae	Roseburia	NA	Clostridiales.Lachnospiraceae.Roseburia.NA.6355	[Eubacterium] rectale strain ATCC 33656 16S ribosomal RNA, partial sequence	97.233
2cb3e4ce42cd936572d9ef7a4050be22	200.5	0.0495165	-0.240839	23.2105	31.0625	0.00127685	0.181249	TACGTAGGGGGCAAGCGTTATCCGGATTTACTGGGTGTAAAGGGAGCGTAGACGGTATGGCAAGTCTGATGTGAAAGGCCAGGGCTCAACCCTGGGACTGCATTGGAAACTGTCGAACTAGAGTGTCGGAGAGGCAAGTGGAATTCCTAGTGTAGCGGTGAAATGCGTAGATATTAGGAGGAACACCAGTGGCGAAGGCGGCTTGCTGGACGATGACTGACGTTGAGGCTCGAAAGCGTGGGGAGCAAACAGG	Bacteria	Firmicutes	Clostridia	Clostridiales	Lachnospiraceae	NA	NA	Clostridiales.Lachnospiraceae.NA.NA.2cb3	Hespellia porcina strain PC80 16S ribosomal RNA gene, partial sequence	96.838
b70e9226028abf865d43ec732e2092e7	398.5	0.0513746	0.609243	81.6316	25.625	0.00325185	0.186293	TACGGAAGGTCCGGGCGTTATCCGGATTTATTGGGTTTAAAGGGAGCGTAGGCCGGAGATTAAGCGTGTTGTGAAATGTAGATGCTCAACATCTGCACTGCAGCGCGAACTGGTTTCCTTGAGTACGCATAAAGTGGGCGGAATTCGTGGTGTAGCGGTGAAATGCTTAGATATCACGAAGAACTCCGATTGCGAAGGCAGCTCACTGGGGCGCAACTGACGCTGAAGCTCGAAAGCGCGGGTATCGAACAGG	Bacteria	Bacteroidetes	Bacteroidia	Bacteroidales	Prevotellaceae	Prevotella	NA	Bacteroidales.Prevotellaceae.Prevotella.NA.b70e	Prevotella copri strain JCM 13464 16S ribosomal RNA gene, partial sequence	98.024
3fe03a0b933fff7ac7fe8051d74c41ea	216	0.0536469	-0.400111	8.44737	17.75	0.000560185	0.191825	TACGTAGGGGGCAAGCGTTATCCGGATTTACTGGGTGTAAAGGGAGCGCAGGCGGTGCGGCAAGTCTGATGTGAAAGCCCGGGGCTCAACCCCGGTACTGCATTGGAAACTGTCGTACTAGAGTGTCGGAGGGGTAAGCGGAATTCCTAGTGTAGCGGTGAAATGCGTAGATATTAGGAGGAACACCAGTGGCGAAGGCGGCTTACTGGACGATAACTGACGCTGAGGCTCGAAAGCGTGGGGAGCAAACAGG	Bacteria	Firmicutes	Clostridia	Clostridiales	Lachnospiraceae	Roseburia	NA	Clostridiales.Lachnospiraceae.Roseburia.NA.3fe0	[Eubacterium] rectale strain ATCC 33656 16S ribosomal RNA, partial sequence	99.209
4825846de7aeda882b01807e136944d4	210.5	0.0538891	-0.52926	51.1842	72.4375	0.00287407	0.191825	TACGTAGGGTGCAAGCGTTATCCGGAATTATTGGGCGTAAAGGGCTCGTAGGCGGTTCGTCGCGTCCGGTGTGAAAGTCCATCGCTTAACGGTGGATCCGCGCCGGGTACGGGCGGGCTTGAGTGCGGTAGGGGAGACTGGAATTCCCGGTGTAACGGTGGAATGTGTAGATATCGGGAAGAACACCAATGGCGAAGGCAGGTCTCTGGGCCGTTACTGACGCTGAGGAGCGAAAGCGTGGGGAGCGAACAGG	Bacteria	Actinobacteria	Actinobacteria	Bifidobacteriales	Bifidobacteriaceae	Bifidobacterium	NA	Bifidobacteriales.Bifidobacteriaceae.Bifidobacterium.NA.4825	Bifidobacterium longum subsp. suillum strain Su 851 16S ribosomal RNA, partial sequence	100
86afa31116a628b7305acca79e555438	393	0.0558402	0.651451	93.6842	6.25	0.00338889	0.196964	TACGTAGGTGGCAAGCGTTGTCCGGAATTATTGGGCGTAAAGGGCGCGCAGGCGGCGTCGTAAGTCGGTCTTAAAAGTGCGGGGCTTAACCCCGTGAGGGGACCGAAACTGCGATGCTAGAGTATCGGAGAGGAAAGCGGAATTCCTAGTGTAGCGGTGAAATGCGTAGATATTAGGAGGAACACCAGTGGCGAAAGCGGCTTTCTGGACGACAACTGACGCTGAGGCGCGAAAGCCAGGGGAGCAAACGGG	Bacteria	Firmicutes	Negativicutes	Selenomonadales	Veillonellaceae	Megasphaera	NA	Selenomonadales.Veillonellaceae.Megasphaera.NA.86af	Megasphaera elsdenii strain DSM 20460 16S ribosomal RNA, partial sequence	100
66f4354f653573a47764f3c6155f2bd8	381.5	0.0572135	0.251884	4.86842	0.5	0.000178704	0.198586	TACGTAGGTGGCAAGCGTTGTCCGGATTTACTGGGTATAAAGGGAGCGCAGGCGGGAGAGCAAGTCAGCGGTGAAATACATGGGCTTAACCCATGAACTGCCGTTGAAACTGTTTTTCTTGAGTGAAGTAGAGGCAGGCGGAATTCCGAGTGTAGCGGTGAAATGCGTAGATATTCGGAGGAACACCAGTGGCGAAGGCGGCCTGCTGGGCTTTTACTGACGCTGAGGCTCGAAAGCGTGGGGAGCAAACAGG	Bacteria	Firmicutes	Clostridia	Clostridiales	Ruminococcaceae	NA	NA	Clostridiales.Ruminococcaceae.NA.NA.66f4	Eubacterium coprostanoligenes strain HL 16S ribosomal RNA gene, partial sequence	94.071
a9d9a8b9ffff242a1f9088dc2602dd2d	227	0.0574801	-0.319274	3.26316	8.1875	0.000236111	0.198586	TACGTATGGAGCAAGCGTTATCCGGATTTACTGGGTGTAAAGGGTGCGTAGGTGGCAGTGCAAGTCAGATGTGAAAGGCCGGGGCTCAACCCCGGAGCTGCATTTGAAACTGCTCGGCTAGAGTACAGGAGAGGCAGGCGGAATTCCTAGTGTAGCGGTGAAATGCGTAGATATTAGGAGGAACACCAGTGGCGAAGGCGGCTTACTGGACGGTAACTGACGTTGAGGCTCGAAAGCGTGGGGAGCAAACAGG	Bacteria	Firmicutes	Clostridia	Clostridiales	Lachnospiraceae	NA	NA	Clostridiales.Lachnospiraceae.NA.NA.a9d9	[Eubacterium] hallii strain ATCC 27751 16S ribosomal RNA gene, partial sequence	95.652
52c44cbda25815ffd9b135fc55ac08e6	399	0.0580085	0.434524	28.3684	10.25	0.00115	0.198586	TACGTATGGAGCAAGCGTTATCCGGATTTACTGGGTGTAAAGGGAGTGTAGGTGGCCATGCAAGTCAGAAGTGAAAATCCGGGGCTCAACCCCGGAACTGCTTTTGAAACTGTAAGGCTGGAGTGCAGGAGGGGTGAGTGGAATTCCTAGTGTAGCGGTGAAATGCGTAGATATTAGGAGGAACACCAGTGGCGAAGGCGGCTCACTGGACTGTAACTGACACTGAGGCTCGAAAGCGTGGGGAGCAAACAGG	Bacteria	Firmicutes	Clostridia	Clostridiales	Lachnospiraceae	NA	NA	Clostridiales.Lachnospiraceae.NA.NA.52c4	[Eubacterium] eligens strain ATCC 27750 16S ribosomal RNA, partial sequence	100
48263f7dd02d59cf666ec696f8a89212	394	0.0583476	0.426556	19.9211	10.625	0.000858333	0.198586	TACGTAGGTGGCGAGCGTTGTCCGGAATTATTGGGCGTAAAGGGAGCGCAGGCGGGAAGGTAAGTCTATCTTAAAAGTGCGGGGCTCAACCCCGTGAGGGGATGGAAACTATCTTTCTTGAGTGCAGGAGAGGAAAGCGGAATTCCTAGTGTAGCGGTGAAATGCGTAGATATTAGGAGGAACACCAGTGGCGAAGGCGGCTTTCTGGACTGTAACTGACGCTGAGGCTCGAAAGCGTGGGGAGCGAACAGG	Bacteria	Firmicutes	Negativicutes	Selenomonadales	Veillonellaceae	Mitsuokella	jalaludinii	Selenomonadales.Veillonellaceae.Mitsuokella.jalaludinii.4826	Mitsuokella jalaludinii strain M9 16S ribosomal RNA, partial sequence	100
e32e12385bf0f6b4010e60c96c09bf75	401.5	0.05904	0.414233	17.6316	10.875	0.000781481	0.199196	TACGTAGGGGGCAAGCGTTATCCGGATTTACTGGGTGTAAAGGGAGCGTAGACGGCCGTGCAAGTCTGATGTGAAAGGCTGGGGCTCAACCCCGGGACTGCATTGGAAACTGTATGGCTGGAGTGCCGGAGAGGTAAGCGGAATTCCTAGTGTAGCGGTGAAATGCGTAGATATTAGGAGGAACACCAGTGGCGAAGGCGGCTTACTGGACGGTAACTGACGTTGAGGCTCGAAAGCGTGGGGAGCAAACAGG	Bacteria	Firmicutes	Clostridia	Clostridiales	Lachnospiraceae	Blautia	NA	Clostridiales.Lachnospiraceae.Blautia.NA.e32e	Murimonas intestini strain SRB-530-5-H 16S ribosomal RNA, partial sequence	97.233
7a6ff16e8121b5cd5966afa4524b8385	382.5	0.0626395	0.538234	43.6316	23.875	0.00188889	0.209518	TACGGAAGGTCCGGGCGTTATCCGGATTTATTGGGTTTAAAGGGAGCGTAGGCCGGAGATTAAGCGTGTTGTGAAATGTAGATGCTCAACGTCTGCACTGCAGCGCGAACTGGTTTCCTTGAGTACGCACAAAGTGGGCGGAATTCGTGGTGTAGCGGTGAAATGCTTAGATATCACGAAGAACTCCGATTGCGAAGGCAGCTCACTGGAGCGCAACTGACGCTGAAGCTCGAAAGTGCGGGTATCGAACAGG	Bacteria	Bacteroidetes	Bacteroidia	Bacteroidales	Prevotellaceae	Prevotella	NA	Bacteroidales.Prevotellaceae.Prevotella.NA.7a6f	Prevotella copri strain JCM 13464 16S ribosomal RNA gene, partial sequence	99.605
749185ea5ebe806a6f9d83f493fcc5b5	206	0.0637854	-0.298434	151.368	245.75	0.00896667	0.210572	TACGTATGGTGCAAGCGTTATCCGGATTTACTGGGTGTAAAGGGAGCGTAGACGGCTGTGTAAGTCTGAAGTGAAAGCCCGGGGCTCAACCCCGGGACTGCTTTGGAAACTATGCAGCTAGAGTGTCGGAGAGGTAAGTGGAATTCCCAGTGTAGCGGTGAAATGCGTAGATATTGGGAGGAACACCAGTGGCGAAGGCGGCTTACTGGACGATGACTGACGTTGAGGCTCGAAAGCGTGGGGAGCAAACAGG	Bacteria	Firmicutes	Clostridia	Clostridiales	Lachnospiraceae	Coprococcus	comes	Clostridiales.Lachnospiraceae.Coprococcus.comes.7491	Coprococcus comes strain ATCC 27758 16S ribosomal RNA gene, partial sequence	100
65910b701ca115647eabe2693365690a	400	0.06404	0.290743	13.2368	6	0.00055463	0.210572	TACGTAGGTGGCAAGCGTTGTCCGGATTTACTGGGTGTAAAGGGCGTGTAGGCGGAGCAGCAAGTCAGAAGTGAAATCTCTGGGCTCAACCCAGAAACTGCTTTTGAAACTGTTGCCCTTGAGTATCGGAGAGGCAGGCGGAATTCCTAGTGTAGCGGTGAAATGCGTAGATATTAGGAGGAACACCAGTGGCGAAGGCGGCCTGCTGGACGACAACTGACGCTGAGGCGCGAAAGCGTGGGGAGCAAACAGG	Bacteria	Firmicutes	Clostridia	Clostridiales	Ruminococcaceae	Sporobacter	NA	Clostridiales.Ruminococcaceae.Sporobacter.NA.6591	Sporobacter termitidis strain SYR 16S ribosomal RNA, partial sequence	93.307
84663128f2603f6c83c16668baded95c	222	0.0648059	-0.523061	14.8421	73.1875	0.00160648	0.2113	TACGTAGGGGGCAAGCGTTATCCGGATTTACTGGGTGTAAAGGGAGCGTAGACGGTTTTGCAAGTCTGAAGTGAAAGCCCGGGGCTTAACCCCGGGACTGCTTTGGAAACTGTAGAACTAGAGTGCAGGAGAGGTAAGTGGAATTCCTAGTGTAGCGGTGAAATGCGTAGATATTAGGAGGAACACCAGTGGCGAAGGCGGCTTACTGGACTGTAACTGACGTTGAGGCTCGAAAGCGTGGGGAGCAAACAGG	Bacteria	Firmicutes	Clostridia	Clostridiales	Lachnospiraceae	Clostridium_XlVa	NA	Clostridiales.Lachnospiraceae.Clostridium_XlVa.NA.8466	Bacteroides xylanolyticus strain X5-1 16S ribosomal RNA gene, partial sequence	98.419
481d5977111213e60c1f7952fe363bfd	229	0.0654396	-0.134136	1.86842	1.75	9.16667e-05	0.211588	TACGTAGGGTGCGAGCGTTAATCGGAATTACTGGGCGTAAAGGGTGCGCAGGCGGTTGAGTAAGACAGATGTGAAATCCCCGAGCTTAACTCGGGAATGGCATATGTGACTGCTCGACTAGAGTGTGTCAGAGGGAGGTGGAATTCCACGTGTAGCAGTGAAATGCGTAGATATGTGGAAGAACACCGATGGCGAAGGCAGCCTCCTGGGACATAACTGACGCTCAGGCACGAAAGCGTGGGGAGCAAACAGG	Bacteria	Proteobacteria	Betaproteobacteria	Burkholderiales	Sutterellaceae	Parasutterella	excrementihominis	Burkholderiales.Sutterellaceae.Parasutterella.excrementihominis.481d	Parasutterella excrementihominis strain YIT 11859 16S ribosomal RNA gene, partial sequence	100
345739ec77bc7b91fb0c8a797f079478	382	0.0668211	0.214941	2.34211	0.5625	9.07407e-05	0.21375	TACGTAGGTGGCAAGCGTTATCCGGATTTACTGGGTGTAAAGGGCGAGTAGGCGGGATTGCAAGTCAGATGTGAAAACTATGGGCTCAACCCATAGACTGCATTTGAAACTGTAGTTCTTGAGTGATGGAGAGGCAGGCGGAATTCCCGGTGTAGCGGTGGAATGCGTAGATATCGGGAGGAACACCAGTGGCGAAGGCGGCCTGCTGGACATTAACTGACGCTGAGGCGCGAAAGCGTGGGGAGCAAACAGG	Bacteria	Firmicutes	Clostridia	Clostridiales	Ruminococcaceae	Intestinimonas	NA	Clostridiales.Ruminococcaceae.Intestinimonas.NA.3457	Intestinimonas butyriciproducens strain SRB-521-5-I 16S ribosomal RNA gene, partial sequence	97.233
cfefd727820245bd3088faf0c7e2b210	390	0.067255	0.558805	67.1316	40	0.00295463	0.21375	TACGTAGGGGGCAAGCGTTATCCGGATTTACTGGGTGTAAAGGGAGCGTAGACGGCATCACAAGTCAGAAGTGAAAATCCGGGGCTCAACCCCGGAACTGCTTTTGAAACTGTGGAGCTGGAGTGCAGGAGAGGTAAGCGGAATTCCTAGTGTAGCGGTGAAATGCGTAGATATTAGGAGGAACACCAGTGGCGAAGGCGGCTTACTGGACTGTAACTGACGTTGAGGCTCGAAAGCGTGGGGAGCAAACAGG	Bacteria	Firmicutes	Clostridia	Clostridiales	Lachnospiraceae	Butyrivibrio	crossotus	Clostridiales.Lachnospiraceae.Butyrivibrio.crossotus.cfef	Butyrivibrio crossotus strain DSM 2876 16S ribosomal RNA gene, partial sequence	100
eaaf592bb2b0abca205c233d8747cb3d	374.5	0.0677608	0.169122	1.5	0.1875	5.55556e-05	0.21375	TACGTAGGTTGCAAGCGTTGTCCGGAATTACTGGGTGTAAAGGGCGTGTAGGCGGAGCTGCAAGTCAGATGTGAAATCCCGGGGCTCAACCCCGGAACTGCATTTGAAACTGTAGCCCTTGAGTATCGGAGAGGCAAGCGGAATTCCTAGTGTAGCGGTGAAATGCGTAGATATTAGGAGGAACACCAGTGGCGAAGGCGGCTTGCTGGACGACAACTGACGCTGAGGCGCGAAAGCGTGGGGAGCAAACAGG	Bacteria	Firmicutes	Clostridia	Clostridiales	Ruminococcaceae	NA	NA	Clostridiales.Ruminococcaceae.NA.NA.eaaf	[Clostridium] straminisolvens strain CSK1 16S ribosomal RNA gene, partial sequence	92.885
ffef16471292d32e64f5dea174fc2a93	390.5	0.0723445	0.233357	3.92105	2	0.000167593	0.224587	TACGTAGGGGGCAAGCGTTATCCGGATTTACTGGGTGTAAAGGGAGCGTAGACGGCTGTGCAAGTCTGAAGTGAAAGCCCGCGGCTCAACTGCGGAATTGCTTTGGAAACTGTATAGCTTGAGTATCGGAGGGGTAAGCGGAATTCCTAGTGTAGCGGTGAAATGCGTAGATATTAGGAGGAACACCGGTGGCGAAGGCGGCTTACTGGACGATAACTGACGTTGAGGCTCGAAAGCGTGGGGAGCAAACAGG	Bacteria	Firmicutes	Clostridia	Clostridiales	Lachnospiraceae	NA	NA	Clostridiales.Lachnospiraceae.NA.NA.ffef	Syntrophococcus sucromutans strain S195 16S ribosomal RNA, partial sequence	96.047
466a80896396194d521a387f15168afe	209.5	0.0723541	-0.307393	21.9211	47.5	0.001475	0.224587	TACGTAGGGGGCAAGCGTTATCCGGATTTACTGGGTGTAAAGGGAGCGTAGACGGTAAAGCAAGTCTGAAGTGAAAGCCCGGGGCTCAACCCCGGGACTGCTTTGGAAACTGTTTAACTAGAGTGCTGGAGAGGTAAGCGGAATTCCTAGTGTAGCGGTGAAATGCGTAGATATTAGGAGGAACACCAGTGGCGAAGGCGGCTTACTGGACAGTAACTGACGTTGAGGCTCGAAAGCGTGGGGAGCAAACAGG	Bacteria	Firmicutes	Clostridia	Clostridiales	Lachnospiraceae	Clostridium_XlVa	NA	Clostridiales.Lachnospiraceae.Clostridium_XlVa.NA.466a	Hungatella effluvii strain UB-B.2 16S ribosomal RNA, partial sequence	97.233
eb173922599efce9efab277ac6004e12	395.5	0.0745972	0.443798	61.6579	62.0625	0.00308889	0.229712	TACGTAGGTGGCAAGCGTTGTCCGGAATTACTGGGTGTAAAGGGAGTGTAGGCGGGATATCAAGTCAGAAGTGAAAATTACGGGCTCAACTCGTAACCTGCTTTTGAAACTGACATTCTTGAGTGAAGTAGAGGCAAGCGGAATTCCTAGTGTAGCGGTGAAATGCGTAGATATTAGGAGGAACACCAGTGGCGAAGGCGGCTTGCTGGGCTTTTACTGACGCTGAGGCTCGAAAGCGTGGGGAGCAAACAGG	Bacteria	Firmicutes	Clostridia	Clostridiales	Ruminococcaceae	Clostridium_IV	NA	Clostridiales.Ruminococcaceae.Clostridium_IV.NA.eb17	[Eubacterium] siraeum strain ATCC 29066 16S ribosomal RNA gene, partial sequence	98.419
ebfdb51a1133aeb8c6ecebd4460b59f5	225.5	0.0761047	-0.212245	1.68421	3.4375	0.000110185	0.232509	TACGTAGGGAGCGAGCGTTGTCCGGAATTACTGGGTGTAAAGGGAGCGTAGGCGGGAAAGCAAGTTGGAAGTGAAATGCATGGGCTTAACCCATGAGCTGCTTTCAAAACTGTTTTTCTTGAGTGAAGTAGAGGCAGGCGGAATTCCTAGTGTAGCGGTGAAATGCGTAGATATTAGGAGGAACACCAGTGGCGAAGGCGGCCTGCTGGGCTTTAACTGACGCTGAGGCTCGAAAGCGTGGGTAGCAAACAGG	Bacteria	Firmicutes	Clostridia	Clostridiales	Ruminococcaceae	NA	NA	Clostridiales.Ruminococcaceae.NA.NA.ebfd	[Clostridium] methylpentosum strain R2 16S ribosomal RNA gene, partial sequence	95.257
fd51a66138209be5928e9eb7d84c93e7	396	0.0788278	0.524122	56.4211	33.375	0.00247963	0.238947	TACGTAGGGGGCGAGCGTTATCCGGATTCATTGGGCGTAAAGCGCTCGTAGGCTGCCCGCTAGGTCCGGGGTCAAATCCGGGGGCTCAACCCCCGCACGCCCCGGATACCGGCGGGCTTGAGTCGGGTAGGGGAAGGCGGAATTCCAGGTGTAGCGGTGGAATGCGCAGATATCTGGAAGAACACCGGTGGCGAAGGCGGCCTTCTGGGCCTCGACTGACGCTGAGGAGCGAAAGCTGGGGGAGCGAACAGG	Bacteria	Actinobacteria	Actinobacteria	Coriobacteriales	Coriobacteriaceae	Olsenella	NA	Coriobacteriales.Coriobacteriaceae.Olsenella.NA.fd51	Olsenella scatoligenes strain SK9K4 16S ribosomal RNA, partial sequence	93.651
103218a26a304faa59641a3187094f78	388	0.0808997	0.265082	4.71053	2.5	0.000202778	0.241517	TACGGAAGGTCCGGGCGTTATCCGGATTCATTGGGCGTAAAGCGCGCGTAGGCGGCCCGGCAGGCCGGGGGTCGAAGCGGGGGGCTCAACCCCCCGAAGCCCCCGGAACCTCCGCGGCTTGGGTCCGGTAGGGGAGGGTGGAACACCCGGTGTAGCGGTGGAATGCGCAGATATCGGGTGGAACACCGGTGGCGAAGGCGGCCCTCTGGGCCGAGACCGACGCTGAGGCGCGAAAGCTGGGGGAGCGAACAGG	Bacteria	Actinobacteria	Actinobacteria	Coriobacteriales	Coriobacteriaceae	Collinsella	NA	Coriobacteriales.Coriobacteriaceae.Collinsella.NA.1032	Collinsella aerofaciens strain JCM 10188 16S ribosomal RNA gene, partial sequence	99.587
d7a1eaaecabb1b754c6fb90677ce1333	395.5	0.0811306	0.603205	65.0526	42.0625	0.00291204	0.241517	TACGTAGGTGGCAAGCGTTATCCGGATTTACTGGGTGTAAAGGGCGTGTAGGCGGGAGTGCAAGTCAGATGTGAAAATTATGGGCTCAACCCATAACCTGCATTTGAAACTGTACTTCTTGAGTACTGGAGAGGCAGGCGGAATTCCGTGTGTAGCGGTGAAATGCGTAGATATACGGAGGAACACCAGTGGCGAAGGCGGCCTGCTGGACAGCAACTGACGCTGAGGCGCGAAAGCGTGGGGAGCAAACAGG	Bacteria	Firmicutes	Clostridia	Clostridiales	Ruminococcaceae	Intestinimonas	NA	Clostridiales.Ruminococcaceae.Intestinimonas.NA.d7a1	Intestinimonas butyriciproducens strain SRB-521-5-I 16S ribosomal RNA gene, partial sequence	96.838
bfd0927961b92b7b54fc60a965e8c2c0	375	0.0815432	0.282835	5.65789	2.5	0.000236111	0.241517	TACGTATGGTGCAAGCGTTATCCGGATTTACTGGGTGTAAAGGGAGCGTAGACGGCTGTGTAAGTCTGAAGTGAAAGCCCGGGGCTCAACCCCGGGACTGCTTTGGAAACTATGCAGCTAGAGTGTCGGAGAGGCAAGTGGAATTCCCAGTGTAGCGGTGAAATGCGTAGATATTGGGAGGAACACCAGTGGCGAAGGCGGCTTGCTGGACGATGACTGACGTTGAGGCTCGAAAGCGTGGGGAGCAAACAGG	Bacteria	Firmicutes	Clostridia	Clostridiales	Lachnospiraceae	Coprococcus	NA	Clostridiales.Lachnospiraceae.Coprococcus.NA.bfd0	Coprococcus comes strain ATCC 27758 16S ribosomal RNA gene, partial sequence	99.209
baac4a4a41e6cc7b07d092470951ee70	368.5	0.0845198	0.220694	2.84211	0.1875	0.000102778	0.246308	TACGGAGGATTCAAGCGTTATCCGGATTTATTGGGTTTAAAGGGTGCGTAGGCGGTTTGATAAGTTAGAGGTGAAATACCGGTGCTTAACACCGGAACTGCCTCTAATACTGTTGAGCTAGAGAGTAGTTGCGGTAGGCGGAATGTATGGTGTAGCGGTGAAATGCTTAGAGATCATACAGAACACCGATTGCGAAGGCAGCTTACCAAACTATATCTGACGTTGAGGCACGAAAGCGTGGGGAGCAAACAGG	Bacteria	Bacteroidetes	Bacteroidia	Bacteroidales	Rikenellaceae	Alistipes	NA	Bacteroidales.Rikenellaceae.Alistipes.NA.baac	Alistipes senegalensis strain JC50 16S ribosomal RNA gene, partial sequence	100
f1d2915aea54dd52ef7823e5ca1edd7d	368.5	0.0847924	0.17058	1.47368	0.1875	5.46296e-05	0.246308	TACGTAGGGGGCGAGCGTTATCCGGATTCATTGGGCGTAAAGCGCGCGTAGGCGGCCCGGCAGGCCGGGGGTCGAAGCGGGGGGCTCAACCCCCCGAAGCCCCCGGAACCTCCGCGGCTTGGGTCCGGTAGGGGAGGGTGGAACACCCGGTGTAGCGGTGGAATGCGCAGATATCGGGAGGAACACCGGTGGCGAAGGCGGCCATCTGGGCGGGCACTGACGCTGAGGCGCGAGAGCCGGGGGAGCGAACAGG	Bacteria	Actinobacteria	Actinobacteria	Coriobacteriales	Coriobacteriaceae	Collinsella	NA	Coriobacteriales.Coriobacteriaceae.Collinsella.NA.f1d2	Collinsella aerofaciens strain JCM 10188 16S ribosomal RNA gene, partial sequence	96.838
e01f0dea8d5a587649db5d980a824a43	368	0.0850651	0.379434	30.9474	0.9375	0.00110278	0.246308	TACGTAGGTGGCAAGCGTTGTCCGGATTTACTGGGTGTAAAGGGCGTGTAGCCGGGAAGGCAAGTCAGATGTGAAATCCACGGGCTTAACTCGTGAACTGCATTTGAAACTGTTTTTCTTGAGTATCGGAGAGGCAATCGGAATTCCTAGTGTAGCGGTGAAATGCGTAGATATTAGGAGGAACACCAGTGGCGAAGGCGGATTGCTGGACGACAACTGACGGTGAGGCGCGAAAGCGTGGGGAGCAAACAGG	Bacteria	Firmicutes	Clostridia	Clostridiales	Ruminococcaceae	Oscillibacter	NA	Clostridiales.Ruminococcaceae.Oscillibacter.NA.e01f	Oscillibacter ruminantium strain GH1 16S ribosomal RNA gene, partial sequence	94.094
3d75dbf55cb6c122fa77a4e7ff3dc8d9	236	0.0861141	-0.280315	1.97368	9.3125	0.000207407	0.247498	TACGGAAGATGCGAGCGTTATCCGGATTTATTGGGTTTAAAGGGAGCGTAGGCGGGCTTTTAAGTCAGCGGTCAAATGTCACGGCTCAACCGTGGCCAGCCGTTGAAACTGCAAGCCTTGAGTCTGCACAGGGCACATGGAATTCGTGGTGTAGCGGTGAAATGCTTAGATATCACGAAGAACTCCGATCGCGAAGGCATTGTGCCGGGGCATAACTGACGCTGAGGCTCGAAAGTGCGGGTATCAAACAGG	Bacteria	Bacteroidetes	Bacteroidia	Bacteroidales	Prevotellaceae	Paraprevotella	NA	Bacteroidales.Prevotellaceae.Paraprevotella.NA.3d75	Paraprevotella clara strain JCM 14859 16S ribosomal RNA gene, partial sequence	98.81
05dc553778e88602e7c984efd9c48afa	378.5	0.0916364	0.535515	77.8158	15.3125	0.00296481	0.261433	TACGGAAGGTCCAGGCGTTATCCGGATTTATTGGGTTTAAAGGGAGCGCAGGCGGACCTTTAAGTCAGCTGTGAAATACGGCGGCTCAACCGTCGAACTGCAGTTGATACTGGAGGTCTTGAGTGCACACAGGGATACTGGAATTCATGGTGTAGCGGTGAAATGCTCAGATATCATGAAGAACTCCAATCGCGAAGGCAGGTATCCGGGGTGCAACTGACGCTGAGGCTCGAAAGTGCGGGTATCAAACAGG	Bacteria	Bacteroidetes	Bacteroidia	Bacteroidales	Prevotellaceae	Alloprevotella	NA	Bacteroidales.Prevotellaceae.Alloprevotella.NA.05dc	Prevotellamassilia timonensis strain Marseille-P2831 16S ribosomal RNA, partial sequence	98.419
4832da3783b4f39e456244f36bd931ba	219	0.0929148	-0.453079	23.7895	64.125	0.00178704	0.262451	TACGGAGGATGCGAGCGTTATCCGGATTTATTGGGTTTAAAGGGTGCGTAGGTGGTGATTTAAGTCAGCGGTGAAAGTTTGTGGCTCAACCATAAAATTGCCGTTGAAACTGGGTTACTTGAGTGTGTTTGAGGTAGGCGGAATGCGTGGTGTAGCGGTGAAATGCATAGATATCACGCAGAACTCCGATTGCGAAGGCAGCTTACTAAACCATAACTGACACTGAAGCACGAAAGCGTGGGGATCAAACAGG	Bacteria	Bacteroidetes	Bacteroidia	Bacteroidales	Porphyromonadaceae	Parabacteroides	merdae	Bacteroidales.Porphyromonadaceae.Parabacteroides.merdae.4832	Parabacteroides merdae strain JCM 9497 16S ribosomal RNA gene, partial sequence	100
c93635a125a50b3823a35c90d3ba4705	228.5	0.094217	-0.405955	5.60526	54.5625	0.00100556	0.262451	TACGGAGGATCCGAGCGTTATCCGGATTTATTGGGTTTAAAGGGAGCGTAGGCGGATTGTTAAGTCAGTTGTGAAAGTTTGCGGCTCAACCGTAAAATTGCAGTTGATACTGGCAGTCTTGAGTGCAGTAGAGGTGGGCGGAATTCGTGGTGTAGCGGTGAAATGCTTAGATATCACGAAGAACTCCGATTGCGAAGGCAGCTCACTGGAGTGTAACTGACGCTGATGCTCGAAAGTGTGGGTATCAAACAGG	Bacteria	Bacteroidetes	Bacteroidia	Bacteroidales	Bacteroidaceae	Bacteroides	caccae	Bacteroidales.Bacteroidaceae.Bacteroides.caccae.c936	Bacteroides caccae strain JCM 9498 16S ribosomal RNA gene, partial sequence	100
3a3d0233543bb4a5d8c5d8660909532a	392	0.0943312	0.417349	72.079	27	0.00293611	0.262451	TACGTAGGGGGCTAGCGTTATCCGGAATTACTGGGCGTAAAGGGTGCGTAGGTGGTTTCTTAAGTCAGAGGTGAAAGGCTACGGCTCAACCGTAGTAAGCCTTTGAAACTGGGAAACTTGAGTGCAGGAGAGGAGAGTGGAATTCCTAGTGTAGCGGTGAAATGCGTAGATATTAGGAGGAACACCAGTTGCGAAGGCGGCTCTCTGGACTGTAACTGACACTGAGGCACGAAAGCGTGGGGAGCAAACAGG	Bacteria	Firmicutes	Clostridia	Clostridiales	Peptostreptococcaceae	Romboutsia	NA	Clostridiales.Peptostreptococcaceae.Romboutsia.NA.3a3d	Romboutsia timonensis strain DR1 16S ribosomal RNA, partial sequence	100
9c1b06b79a56e37eab862d7e7a27c868	219	0.0946987	-0.264535	5.02632	9.0625	0.000311111	0.262451	TACGTAGGTGGCAAGCGTTATCCGGATTTACTGGGTGTAAAGGGCGTGTAGGCGGGAAGGCAAGTCAGATGTGAAAACTATGGGCTCAACCCATAGCCTGCATTTGAAACTGTTTTTCTTGAGTGCTGGAGAGGCAATCGGAATTCCGTGTGTAGCGGTGAAATGCGTAGATATACGGAGGAACACCAGTGGCGAAGGCGGATTGCTGGACAGTAACTGACGCTGAGGCGCGAAAGCGTGGGGAGCAAACAGG	Bacteria	Firmicutes	Clostridia	Clostridiales	Ruminococcaceae	Flavonifractor	NA	Clostridiales.Ruminococcaceae.Flavonifractor.NA.9c1b	Pseudoflavonifractor phocaeensis strain Marseille-P3064 16S ribosomal RNA, partial sequence	96.838
ac05bc5bf95f0e67d62f21a635914faa	388.5	0.0986922	0.568084	280.763	159.312	0.0122389	0.268688	TACGTAGGTGGCAAGCGTTGTCCGGAATTATTGGGCGTAAAGCGCGCGCAGGCGGCTTCTTAAGTCCATCTTAAAAGTGCGGGGCTTAACCCCGTGATGGGATGGAAACTGAGAGGCTGGAGTATCGGAGAGGAAAGTGGAATTCCTAGTGTAGCGGTGAAATGCGTAGAGATTAGGAAGAACACCGGTGGCGAAGGCGACTTTCTGGACGACAACTGACGCTGAGGCGCGAAAGCGTGGGGAGCAAACAGG	Bacteria	Firmicutes	Negativicutes	Selenomonadales	Veillonellaceae	Dialister	NA	Selenomonadales.Veillonellaceae.Dialister.NA.ac05	Dialister succinatiphilus strain YIT 11850 16S ribosomal RNA gene, partial sequence	98.413
af97d4e86e933396d9f17321956c2588	389.5	0.0989999	0.444227	72.6842	38.375	0.00312593	0.268688	TACGTAGGTGGCAAGCGTTATCCGGAATTACTGGGTGTAAAGGGAGCGCAGGCGGGATAGCAAGTCAGCTGTGAAAACTATGGGCTCAACCCATAAACTGCAGTTGAAACTGTTATTCTTGAGTGGAGTAGAGGCAAGCGGAATTCCGAGTGTAGCGGTGAAATGCGTAGATATTCGGAGGAACACCAGTGGCGAAGGCGGCTTGCTGGGCTCTAACTGACGCTGAGGCTCGAAAGTGTGGGGAGCAAACAGG	Bacteria	Firmicutes	Clostridia	Clostridiales	Ruminococcaceae	NA	NA	Clostridiales.Ruminococcaceae.NA.NA.af97	Eubacterium coprostanoligenes strain HL 16S ribosomal RNA gene, partial sequence	93.676
003ca3563d0b12cc0b493f74f1e8613a	371	0.0990266	0.217556	5.13158	0.625	0.000189815	0.268688	TACGGAGGATGCGAGCGTTATCCGGATTTATTGGGTTTAAAGGGAGCGCAGACGGGACTTTAAGTCAGCTGTGAAATTTTCCGGCTCAACCGGGAAACTGCAGTTGATACTGGCGTCCTTGAGTACGGTCGAGGCAGGCGGAATTCGTGGTGTAGCGGTGAAATGCTTAGATATCACGAAGAACCCCGATTGCGAAGGCAGCCTGCCAGACCGCAACTGACGTTCATGCTCGAAAGTGCGGGTATCAAACAGG	Bacteria	Bacteroidetes	Bacteroidia	Bacteroidales	Bacteroidaceae	Bacteroides	NA	Bacteroidales.Bacteroidaceae.Bacteroides.NA.003c	Bacteroides mediterraneensis strain Marseille-P2644 16S ribosomal RNA, partial sequence	92.885
a330379c22d28273fc77195604faa216	222.5	0.0998731	-0.371042	3.13158	21.25	0.000425	0.269102	AACGTAGGGTGCAAGCGTTGTCCGGAATTACTGGGTGTAAAGGGAGCGCAGGCGGATTGGCAAGTTGGGAGTGAAATCTATGGGCTCAACCCATAAATTGCTTTCAAAACTGTCAGTCTTGAGTGGTGTAGAGGTAGGCGGAATTCCCGGTGTAGCGGTGGAATGCGTAGATATCGGGAGGAACACCAGTGGCGAAGGCGGCCTACTGGGCACTAACTGACGCTGAGGCTCGAAAGCATGGGTAGCAAACAGG	Bacteria	Firmicutes	Clostridia	Clostridiales	Ruminococcaceae	NA	NA	Clostridiales.Ruminococcaceae.NA.NA.a330	Ruthenibacterium lactatiformans strain 585-1 16S ribosomal RNA, partial sequence	100
2b69d9c9cc39305b8b754254e70c8354	375	0.10185	0.466759	51.7632	37.9375	0.00238333	0.272538	TACGGAAGGTCCGGGCGTTATCCGGATTTATTGGGTTTAAAGGGAGCGCAGGCGGACCTTTAAGTCAGCTGTGAAATACGGCGGCTCAACCGTCGAACTGCAGTTGATACTGGAGGTCTTGAGTGCACACAGGGATGCTGGAATTCATGGTGTAGCGGTGAAATGCTCAGATATCATGAAGAACTCCGATCGCGAAGGCAGGCATCCGGGGTGCAACTGACGCTGAGGCTCGAAAGTGCGGGTATCAAACAGG	Bacteria	Bacteroidetes	Bacteroidia	Bacteroidales	Prevotellaceae	Alloprevotella	NA	Bacteroidales.Prevotellaceae.Alloprevotella.NA.2b69	Prevotellamassilia timonensis strain Marseille-P2831 16S ribosomal RNA, partial sequence	100
e0a383a249cf8e3d71d8f164c95460e9	233.5	0.103144	-0.447958	21.6316	58.5	0.00162778	0.274109	TACGTAGGGGGCAAGCGTTATCCGGATTTACTGGGTGTAAAGGGAGCGTAGACGGAAGAGCAAGTCTGATGTGAAAGGCTGGGGCTTAACCCCAGGACTGCATTGGAAACTGTTTTTCTTGAGTGCCGGAGAGGTAAGCGGAATTCCTAGTGTAGCGGTGAAATGCGTAGATATTAGGAGGAACACCAGTGGCGAAGGCGGCTTACTGGACGGTAACTGACGTTGAGGCTCGAAAGCGTGGGGAGCAAACAGG	Bacteria	Firmicutes	Clostridia	Clostridiales	Lachnospiraceae	Blautia	stercoris	Clostridiales.Lachnospiraceae.Blautia.stercoris.e0a3	Blautia stercoris strain GAM6-1 16S ribosomal RNA gene, partial sequence	100
c87fffc25d9ef5a205aa70078f47f700	380.5	0.104446	0.244719	4.78947	1.9375	0.000197222	0.275681	TACGTAGGGGGCGAGCGTTGTCCGGAATGATTGGGCGTAAAGGGCGTGTAGGCGGCTTTATAAGTCTGGAGTGAAAGTCCTGTTTTCAAGATGGGAATTGCTTTGGATACTGTAGGGCTTGAGTGCAGGAGAGGTTATCGGAATTCCCGGTGTAGCGGTGAAATGCGTAGAGATCGGGAGGAACACCAGTGGCGAAGGCGGGTAACTGGACTGCAACTGACGCTGAGGCGCGAAAGTGTGGGGAGCAAACAGG	Bacteria	Firmicutes	NA	NA	NA	NA	NA	NA.NA.NA.NA.c87f	Novibacillus thermophilus strain SG-1 16S ribosomal RNA, partial sequence	86.614
088c0a1ed8d1a0734e90b3da6b9c504b	389.5	0.10581	0.387688	46.3158	28.625	0.0020537	0.277395	TACGTAGGTGGCAAGCGTTGTCCGGATTTACTGGGTGTAAAGGGCGTGCAGCCGGGAATGCAAGTCAGATGTGAAATCCATGGGCTTAACCCATGAACTGCATTTGAAACTGTATTTCTTGAGTACTGGAGAGGCAATCGGAATTCCTAGTGTAGCGGTGAAATGCGTAGATATTAGGAGGAACACCAGTGGCGAAGGCGGATTGCTGGACAGCAACTGACGGTGAGGCGCGAAAGTGTGGGGAGCAAACAGG	Bacteria	Firmicutes	Clostridia	Clostridiales	Ruminococcaceae	NA	NA	Clostridiales.Ruminococcaceae.NA.NA.088c	Flintibacter butyricus strain BLS21 16S ribosomal RNA, partial sequence	93.281
39dc3b3f65311afd334f9e3c096acde9	365.5	0.107524	0.261047	6.28947	1.3125	0.000240741	0.279996	TACGTAGGGGGCGAGCGTTATCCGGATTCATTGGGCGTAAAGCGCGCGTAGGCGGCCTGGCAGGCCGGGGGTCAAATGCGGGGGCTCAACCCCCGCCCGCCCCCGGAACCTCTAGGCTTGGGTCCGGTAGGGGAGGGTGGAACACCCGGTGTAGCGGTGGAATGCGCAGATATCGGGTGGAACACCGGTGGCGAAGGCGGCCCTCTGGGCCGTGACCGACGCTGAGGCGCGAAAGCTGGGGGAGCGAACAGG	Bacteria	Actinobacteria	Actinobacteria	Coriobacteriales	Coriobacteriaceae	Collinsella	NA	Coriobacteriales.Coriobacteriaceae.Collinsella.NA.39dc	Collinsella bouchesdurhonensis strain Marseille-P3296 16S ribosomal RNA, partial sequence	99.206
2d54fa3e6377c20672871627127d21ce	378.5	0.109709	0.287292	8.63158	1.5625	0.000326852	0.28378	TACGTAGGTGGCAAGCGTTGTCCGGAATTATTGGGCGTAAAGCGCGCGCAGGCGGATTGGTCAGTCTGTCTTAAAAGTTCGGGGCTTAACCCCGTGATGGGATGGAAACTGCCAATCTAGAGTATCGGAGAGGAAAGTGGAATTCCTAGTGTAGCGGTGAAATGCGTAGATATTAGGAAGAACACCAGTGGCGAAGGCGACTTTCTGGACGAAAACTGACGCTGAGGCGCGAAAGCCAGGGGAGCGAACGGG	Bacteria	Firmicutes	Negativicutes	Selenomonadales	Veillonellaceae	Veillonella	NA	Selenomonadales.Veillonellaceae.Veillonella.NA.2d54	Veillonella dispar strain ATCC 17748 16S ribosomal RNA gene, partial sequence	100
ceb9cf9072959d07948e0ac17e12095f	365	0.114125	0.40504	31.2632	1.125	0.00111667	0.292665	TACGGAAGGTCCGGGCGTTATCCGGATTTATTGGGTTTAAAGGGAGCGTAGGCCGTCTGATAAGCGTGTTGTGAAATGTCGGGGCTCAACCTGGGCATTGCAGCGCGAACTGTCAGACTTGAGTGCGCGGGAAGTAGGCGGAATTCGTCGTGTAGCGGTGAAATGCTTAGATATGACGAAGAACTCCGATTGCGAAGGCAGCCTGCTGTAGCGCAACTGACGCTGAAGCTCGAAAGCGTGGGTATCGAACAGG	Bacteria	Bacteroidetes	Bacteroidia	Bacteroidales	Prevotellaceae	Prevotella	NA	Bacteroidales.Prevotellaceae.Prevotella.NA.ceb9	Prevotella stercorea strain CB35 16S ribosomal RNA gene, partial sequence	98.419
ae89eaa22849f85c0f20c2f8f937ad51	376.5	0.115141	0.257679	10.4737	2.875	0.000411111	0.292665	TACGTATGGAGCAAGCGTTATCCGGATTTACTGGGTGTAAAGGGAGTGTAGGTGGCATCACAAGTCAGAAGTGAAAGCCCGGGGCTCAACCCCGGGACTGCTTTTGAAACTGTGGAGCTGGAGTGCAGGAGAGGCAAGTGGAATTCCTAGTGTAGCGGTGAAATGCGTAGATATTAGGAGGAACACCAGTGGCGAAGGCGGCTTGCTGGACTGTAACTGACACTGAGGCTCGAAAGCGTGGGGAGCAAACAGG	Bacteria	Firmicutes	Clostridia	Clostridiales	Lachnospiraceae	NA	NA	Clostridiales.Lachnospiraceae.NA.NA.ae89	Lachnospira pectinoschiza strain 150-1 16S ribosomal RNA gene, partial sequence	98.024
b1ea4fc1cdbc1c58aefde0b725414c57	364	0.115616	0.248515	4.84211	1.0625	0.000186111	0.292665	TACGTAGGTGGCAAGCGTTGTCCGGATTTACTGGGTGTAAAGGGCGTGTAGCCGGGAGGGCAAGTCAGATGTGAAATCCACGGGCTCAACTCGTGAACTGCATTTGAAACTACTCTTCTTGAGTATCGGAGAGGCAATCGGAATTCCTAGTGTAGCGGTGAAATGCGTAGATATTAGGAGGAACACCAGTGGCGAAGGCGGCTTACTGGACGGTAACTGACGTTGAGGCTCGAAAGCGTGGGGAGCAAACAGG	Bacteria	Firmicutes	Clostridia	Clostridiales	Ruminococcaceae	NA	NA	Clostridiales.Ruminococcaceae.NA.NA.b1ea	Oscillibacter valericigenes strain Sjm18-20 16S ribosomal RNA, complete sequence	92.52
f1d7763a76c9a8a2761095e3cf49d7d3	380.5	0.116502	0.247544	5.92105	2.5625	0.000246296	0.292665	TACGTAGGGGGCGAGCGTTGTCCGGAATGACTGGGCGTAAAGGGCGTGTAGGCGGCCGATTAAGTGTGGAGTGAAAGTCCTGCTTTTAAGGTGGGAATTGCTTTGCAGACTGGTTGGCTTGAGTGCGGAAGAGGTAAGTGGAATTCCCAGTGTAGCGGTGAAATGCGTAGAGATTGGGAGGAACACCAGTGGCGAAGGCGACTTACTGGGCCGTAACTGACGCTGAGGCGCGAAAGCGTGGGGAGCGAACAGG	Bacteria	Firmicutes	Clostridia	Clostridiales	NA	NA	NA	Clostridiales.NA.NA.NA.f1d7	Alkalibacter saccharofermentans strain Z-79820 16S ribosomal RNA gene, partial sequence	85.827
a6640ba2d763e4a1af71daa5a4713a38	368.5	0.117519	0.166339	1.68421	0.6875	6.94444e-05	0.292665	TACGTAGGGGGCAAGCGTTATCCGGATTTACTGGGTGTAAAGGGAGCGTAGACGGTAGTGCAAGTCTGATGTGAAAGCCCGGGGCTCAACCCCGGGACTGCATTGGAAACTGTATAACTAGAGTGTCGGAGAGGTAAGCGGAATTCCTAGTGTAGCGGTGAAATGCGTAGATATTAGGAGGAACACCAGTGGCGAAGGCGGCTTACTGGACGATGACTGACGTTGAGGCTCGAAAGCGTGGGGAGCAAACAGG	Bacteria	Firmicutes	Clostridia	Clostridiales	Lachnospiraceae	NA	NA	Clostridiales.Lachnospiraceae.NA.NA.a664	[Clostridium] oroticum strain DSM 1287 16S ribosomal RNA gene, partial sequence	98.024
5a3f8f8c8556408900b78c42b91093a7	381	0.117669	0.376134	33.5789	9.8125	0.00132685	0.292665	TACGTAGGTGGCGAGCGTTGTCCGGATTTACTGGGCGTAAAGGGAGCGTAGGCGGACTTTTAAGTGAGATGTGAAATACCCGGGCTCAACTTGGGTGCTGCATTTCAAACTGGAAGTCTAGAGTGCAGGAGAGGAGAATGGAATTCCTAGTGTAGCGGTGAAATGCGTAGAGATTAGGAAGAACACCAGTGGCGAAGGCGATTCTCTGGACTGTAACTGACGCTGAGGCTCGAAAGCGTGGGGAGCAAACAGG	Bacteria	Firmicutes	Clostridia	Clostridiales	Clostridiaceae_1	Clostridium_sensu_stricto	NA	Clostridiales.Clostridiaceae_1.Clostridium_sensu_stricto.NA.5a3f	Clostridium saudiense strain JCC 16S ribosomal RNA, partial sequence	100
c166bd291497f36568cdc9e99d6a2e32	230	0.125455	-0.219864	4.76316	6.25	0.000260185	0.309842	TACGTAGGGGGCAAGCGTTATCCGGATTTACTGGGTGTAAAGGGAGCGTAGACGGTCAAGCAAGTCAGAAGTGAAAGGCTGGGGCTCAACCCCGGGACTGCTTTTGAAACTGTTTGACTGGAGTGCTGGAGAGGTAAGCGGAATTCCTAGTGTAGCGGTGAAATGCGTAGATATTAGGAGGAACACCAGTGGCGAAGGCGGCTTACTGGACAGTAACTGACGTTGAGGCTCGAAAGCGTGGGGAGCAAACAGG	Bacteria	Firmicutes	Clostridia	Clostridiales	Lachnospiraceae	NA	NA	Clostridiales.Lachnospiraceae.NA.NA.c166	Hungatella effluvii strain UB-B.2 16S ribosomal RNA, partial sequence	96.047
4b6bfb1fb11c280086d1eb3dbd45413b	367.5	0.126173	0.150783	2.34211	3.1875	0.00012963	0.309842	TACGTAGGTGGCAAGCGTTATCCGGATTTACTGGGTGTAAAGGGTGTGTAGGCGGGACGACAAGTCAGATGTGAAACTCATGGGCTCAACCCATGACCTGCATTTGAAACTGCCGTTCTTGAGAGTCGGAGAGGTAAATGGAATTCCCGGTGTAGCGGTGAAATGCGTAGATATCGGGAGGAACACCAGTGGCGAAGGCGATTTACTGGACGACCACTGACGCTGAGACACGAAAGCGTGGGGAGCAAACAGG	Bacteria	Firmicutes	Clostridia	Clostridiales	Ruminococcaceae	NA	NA	Clostridiales.Ruminococcaceae.NA.NA.4b6b	Hespellia stercorisuis strain PC18 16S ribosomal RNA gene, partial sequence	89.764
062456781d8cf476236e9b0d443390fa	384.5	0.129171	0.469023	903.421	735.688	0.0426861	0.314579	TACGGAAGGTCCGGGCGTTATCCGGATTTATTGGGTTTAAAGGGAGCGTAGGCCGGAGATTAAGCGTGTTGTGAAATGTAGACGCTCAACGTCTGCACTGCAGCGCGAACTGGTTTCCTTGAGTACGCACAAAGTGGGCGGAATTCGTGGTGTAGCGGTGAAATGCTTAGATATCACGAAGAACTCCGATTGCGAAGGCAGCTCACTGGAGCGCAACTGACGCTGAAGCTCGAAAGTGCGGGTATCGAACAGG	Bacteria	Bacteroidetes	Bacteroidia	Bacteroidales	Prevotellaceae	Prevotella	copri	Bacteroidales.Prevotellaceae.Prevotella.copri.0624	Prevotella copri strain JCM 13464 16S ribosomal RNA gene, partial sequence	100
a12d67b5444a356bebdd247ac0b5f83f	382	0.129765	0.292501	11.3947	6.9375	0.000503704	0.314579	TACGTAGGGGGCAAGCGTTATCCGGAATTATTGGGCGTAAAGAGTACGTAGGTGGTTACCTAAGCACGGGGTATAAGGCAATGGCTCAACCATTGTTTGCCTTGTGAACTGGGCTACTTGAGTGCAGGAGAGGAAAGCGGAATTCCTAGTGTAGCGGTGAAATGCGTAGATATTAGGAGGAACACCAGTGGCGAAGGCGGCTTTCTGGACTGTAACTGACACTGAGGTACGAAAGCGTGGGGAGCAAACAGG	Bacteria	Firmicutes	Clostridia	Clostridiales	Clostridiales_Incertae_Sedis_XIII	NA	NA	Clostridiales.Clostridiales_Incertae_Sedis_XIII.NA.NA.a12d	Ihubacter massiliensis strain Marseille-P2843 16S ribosomal RNA, partial sequence	97.222
35fe959567339e118a946c6dce21d834	383.5	0.130766	0.357603	44.7632	22.625	0.00191019	0.314579	TACGTAGGTGGCAAGCGTTGTCCGGATTTACTGGGTGTAAAGGGCGTGTAGGCGGAGAAGCAAGTCAGAAGTGAAATCCATGGGCTTAACCCATGAACTGCTTTTGAAACTGTTTCCCTTGAGTATCGGAGAGGCAGGCGGAATTCCTAGTGTAGCGGTGAAATGCGTAGATATTAGGAGGAACACCAGTGGCGAAGGCGGCCTGCTGGACGACAACTGACGCTGAGGCGCGAAAGCGTGGGGAGCAAACAGG	Bacteria	Firmicutes	Clostridia	Clostridiales	Ruminococcaceae	Sporobacter	NA	Clostridiales.Ruminococcaceae.Sporobacter.NA.35fe	Sporobacter termitidis strain SYR 16S ribosomal RNA, partial sequence	93.307
ac1eddd2c66ae18d0afdd1d315684c84	384	0.131345	0.481092	93.8684	57.5625	0.00415556	0.314579	TACGTAGGGGGCGAGCGTTATCCGGAATGATTGGGCGTAAAGCGCGCGCAGGCGGCCGCTCAAGCGGGACCTCTAACCCCGGGGCTCAACCCCGGGCCGGGTCCCGAACTGGGCGGCTCGAGTGCGGTAGGGGAGAGCGGAATTCCAAGTGTAGCGGTGAAATGCGCAGATATTTGGAAGAACACCGATGGCGAAGGCAGCTCTCTGGGCCGTCACTGACGCTGAGGCGCGAAAGCCGGGGGAGCGAACAGG	Bacteria	Actinobacteria	Actinobacteria	Coriobacteriales	Coriobacteriaceae	Enterorhabdus	NA	Coriobacteriales.Coriobacteriaceae.Enterorhabdus.NA.ac1e	Enterorhabdus muris strain WCA-131-CoC-2 16S ribosomal RNA, partial sequence	94.841
f89d016b0a8d974eeb252f66399de86b	369	0.132744	0.320697	23.3421	12.25	0.00100278	0.314655	TACGTATGGGGCGAGCGTTATCCGGATTCATTGGGCGTAAAGCGCGCGTAGGCGGCCTGGCAGGCCGGGAGTCAAATCCGGGGGCTCAACCCCCGCCCGCTCCCGGAACCTTTAGGCTTGAGTCTGGCAGGGGAGGGTGGAATACCCGGTGTAGCGGTGGAATGCGCAGATATCGGGTAGAACACCGGTGGCGAAGGCGGCCCTCTGGGCCACGACTGACGCTGAGGCGCGAAAGCTGGGGGAGCGAACAGG	Bacteria	Actinobacteria	Actinobacteria	Coriobacteriales	Coriobacteriaceae	Olsenella	NA	Coriobacteriales.Coriobacteriaceae.Olsenella.NA.f89d	Libanicoccus massiliensis strain Marseille-P3237 16S ribosomal RNA, partial sequence	99.206
61cb6ba47f823bc3378c16ca8c898151	378	0.132998	0.392498	39.5789	23.3125	0.00173796	0.314655	TACGGAGGGTGCAAGCGTTAATCGGAATCACTGGGCGTAAAGCGCACGTAGGCTGTTATGTAAGTCAGGGGTGAAATCCCACGGCTCAACCGTGGAACTGCCCTTGATACTGCACGACTTGAATCCGGGAGAGGGTGGCGGAATTCCAGGTGTAGGAGTGAAATCCGTAGATATCTGGAGGAACATCAGTGGCGAAGGCGGCCACCTGGACCGGTATTGACGCTGAGGTGCGAAAGCGTGGGGAGCAAACAGG	Bacteria	Proteobacteria	Deltaproteobacteria	Desulfovibrionales	Desulfovibrionaceae	Desulfovibrio	NA	Desulfovibrionales.Desulfovibrionaceae.Desulfovibrio.NA.61cb	Desulfovibrio piger strain ATCC 29098 16S ribosomal RNA, partial sequence	99.209
3c3c594bf946ef3da33d8fe5d80de16e	361	0.140257	0.131379	1.18421	0.4375	4.81481e-05	0.328718	TACGTAGGGGGCAAGCGTTATCCGGAATTACTGGGTGTAAAGGGAGCGTAGGCGGCATGGTAAGTAAGATGTGAAAGCCCGAGGCTTAACCTCGAGGATTGCATTTTAAACTATCAAGCTAGAGTACAGGAGAGGAAAGCGGAATTCCTAGTGTAGCGGTGAAATGCGTAGATATTAGGAAGAACACCAGTGGCGAAGGCGGCTTTCTGGACTGAAACTGACGCTGAGGCTCGAAAGCGTGGGGAGCGAACAGG	Bacteria	Firmicutes	Clostridia	Clostridiales	Lachnospiraceae	Clostridium_XlVb	NA	Clostridiales.Lachnospiraceae.Clostridium_XlVb.NA.3c3c	[Clostridium] propionicum strain JCM 1430 16S ribosomal RNA gene, partial sequence	96.85
6f11bbc1de6063d89e9a32da413b39fd	361	0.141347	0.166029	2.47368	1.0625	0.000102778	0.328718	TACGTAGGTGGCAAGCGTTGTCCGGATTTACTGGGTGTAAAGGGCGTGTAGGCGGGAAGACAGGTCAGATGTGAAATGCCGGGGCTCAACTCCGGAGCTGCATTTGAAACCGTTTTTCTTGAGTATCGGAGAGGCAGGCGGAATTCCTAGTGTAGCGGTGAAATGCGTAGATATTAGGAGGAACACCAGTGGCGAAGGCGGCCTGCTGGACGACAACTGACGCTGAGGCGCGAAAGCGTGGGGAGCAAACAGG	Bacteria	Firmicutes	Clostridia	Clostridiales	Ruminococcaceae	NA	NA	Clostridiales.Ruminococcaceae.NA.NA.6f11	Sporobacter termitidis strain SYR 16S ribosomal RNA, partial sequence	93.281
f31a143fbf83a14a420834e8a3032535	379	0.141484	0.3216	22.0789	9.375	0.000915741	0.328718	TACGTAGGTGGCAAGCGTTGTCCGGAATTACTGGGTGTAAAGGGAGCGTAGGCGGGCAGGCAAGTCAGGCGTGAAATATATCGGCTCAACCGGTAACGGCGCTTGAAACTGCAGGTCTTGAGTGAAGTAGAGGTTGGCGGAATTCCTAGTGTAGCGGTGAAATGCGTAGATATTAGGAGGAACACCAGTGGCGAAGGCGGCCAACTGGGCTTTTACTGACGCTGAGGCTCGAAAGTGTGGGGAGCAAACAGG	Bacteria	Firmicutes	Clostridia	Clostridiales	Ruminococcaceae	NA	NA	Clostridiales.Ruminococcaceae.NA.NA.f31a	Eubacterium coprostanoligenes strain HL 16S ribosomal RNA gene, partial sequence	91.304
96bf5de4720937ed8195c21b1311a747	367	0.146123	0.24254	6.15789	3.6875	0.000271296	0.337341	AACGTAGGGTGCTAGCGTTGTCCGGAATTACTGGGTGTAAAGGGAGCGCAGGTGGCAGTGCAAGTTGGATGTAAAATCTACGGGCTCAACCCGTATAAGCATTCAAAACTGTGCAGCTTGAGTGAAGTAGAGGTAGGTGGAATTTCCGGTGTAGCGGTGGAATGCGTAGATATCGGAAGGAACATCAGTGGCGAAGGCGACCTACTGGGCTTTAACTGACGCTGAGGCTCGAAAGCATGGGTAGCAAACAGG	Bacteria	Firmicutes	Clostridia	Clostridiales	Ruminococcaceae	NA	NA	Clostridiales.Ruminococcaceae.NA.NA.96bf	Anaerofilum pentosovorans strain Fae 16S ribosomal RNA gene, partial sequence	90.837
57dea4141af5cd771abf411c119d55e9	374	0.14728	0.220146	4.28947	2.625	0.000189815	0.337341	TACGTAGGTGGCAAGCGTTATCCGGATTTACTGGGTGTAAAGGGCGTGTAGGCGGGAAAGCAAGTCAGATGTGAAAACTGTGGGCTCAACCCACAGCCTGCATTTGAAACTGTTTTTCTTGAGTACTGGAGAGGCAGATGGAATTCCTAGTGTAGCGGTGAAATGCGTAGATATTAGGAGGAACACCAGTGGCGAAGGCGATCTGCTGGACAGCAACTGACGCTGAGGCGCGAAAGCGTGGGGAGCAAACAGG	Bacteria	Firmicutes	Clostridia	Clostridiales	Ruminococcaceae	NA	NA	Clostridiales.Ruminococcaceae.NA.NA.57de	Flintibacter butyricus strain BLS21 16S ribosomal RNA, partial sequence	96.838
5c33edb9acaec7c44d135e20968cf834	363	0.147915	0.193154	4.36842	1.0625	0.000169444	0.337341	TACGGGGGATGCGAGCGTTATCCGGATTCATTGGGTTTAAAGGGTGCGTAGGCTGTGCGTCAAGTCGGGGGTGAAATTCCGGTGCTCAACACCGGGGCTGCCCTTGATACTGTCGCGCTGGAGTGCGGATGCCGCCGGAGGAATGAGTGGTGTAGCGGTGAAATGCTTAGATATCACTCAGAACACCGATTGCGAAGGCATCTGGCGAATCCGTAACTGACGCTGAGGCACGAAAGCGTGGGGATAGAACAGG	Bacteria	Bacteroidetes	Bacteroidia	Bacteroidales	NA	NA	NA	Bacteroidales.NA.NA.NA.5c33	Pontibacter amylolyticus strain 9-2 16S ribosomal RNA, partial sequence	83.071
aee508868def7e9d042f15306a38e4fe	366.5	0.149131	0.237248	9.26316	3.375	0.000375926	0.337341	AACGTAGGTGGCAAGCGTTGTCCGGAATTACTGGGTGTAAAGGGAGCGCAGGCGGAAGGACAAGTTGGAAGTGAAACCCACGGGCTCAACTCGTGAACTGCTTTCAAAACTGTTTTTCTTGAGTGGTGTAGAGGTAGGCGGAATTCCCGGTGTAGCGGTGGAATGCGTAGATATCGGGAGGAACACCAGTGGCGAAGGCGGCCTACTGGGCACTAACTGACGCTGAGGCTCGAAAGCATGGGTAGCAAACAGG	Bacteria	Firmicutes	Clostridia	Clostridiales	Ruminococcaceae	Faecalibacterium	NA	Clostridiales.Ruminococcaceae.Faecalibacterium.NA.aee5	Fournierella massiliensis strain AT2 16S ribosomal RNA, partial sequence	95.257
8e1cfbe6cdabc0ed96abea6d55a2c844	368.5	0.149543	0.405588	40.5263	16.625	0.00167222	0.337341	TACGTAGGTGGCAAGCGTTGTCCGGAATTACTGGGTGTAAAGGGAGCGTAGGCGGGATGCCAAGTCAGCTGTGAAAACTATGGGCTTAACTTGTAGACTGCAGTTGAAACTGGTATTCTTGAGTGAAGTAGAGGTTGGCGGAATTCCGAGTGTAGCGGTGAAATGCGTAGATATTCGGAGGAACACCGGTGGCGAAGGCGGCCAACTGGGCTTTAACTGACGCTGAGGCTCGAAAGTGTGGGGAGCAAACAGG	Bacteria	Firmicutes	Clostridia	Clostridiales	Ruminococcaceae	NA	NA	Clostridiales.Ruminococcaceae.NA.NA.8e1c	Eubacterium coprostanoligenes strain HL 16S ribosomal RNA gene, partial sequence	94.882
1f6abac97345f86055bb69c4bf88d37b	360	0.150712	0.160035	3.57895	5.5625	0.000208333	0.338013	TACGTAGGTGGCGAGCGTTGTCCGGAATTACTGGGTGTAAAGGGAGTGCAGGCGGGACTGCAAGTCAGAAGTGAAAATTATGGGCTTAACCCATAACCTGCTTTTGAAACTGTAGTTCTTGAGTGAGGCAGAGGCAAGCGGAATTCCTAGTGTAGCGGTGAAATGCGTAGATATTAGGAGGAACACCAGTGGCGAAGGCGGCTTGCTGGGCCTTTACTGACGCTGAGGCTCGAAAGCGTGGGGAGCAAACAGG	Bacteria	Firmicutes	Clostridia	Clostridiales	Ruminococcaceae	Clostridium_IV	NA	Clostridiales.Ruminococcaceae.Clostridium_IV.NA.1f6a	[Eubacterium] siraeum strain ATCC 29066 16S ribosomal RNA gene, partial sequence	92.885
0026c04788883bb6a69f54c50fd91c24	229.5	0.152723	-0.302121	10.9737	19.3125	0.000672222	0.340554	TACGTAGGGGGCAAGCGTTATCCGGATTTACTGGGTGTAAAGGGAGCGTAGACGGCTTTGCAAGTCTGACGTGAAACTCCGGGGCTCAACTCCGGAACTGCGTTGGAAACTGTAAGGCTTGAGTGCCGGAGAGGTAAGCGGAATTCCTAGTGTAGCGGTGAAATGCGTAGATATTAGGAGGAACACCAGTGGCGAAGGCGGCTTACTGGACGGCAACTGACGTTGAGGCTCGAAAGCGTGGGGAGCAAACAGG	Bacteria	Firmicutes	Clostridia	Clostridiales	Lachnospiraceae	NA	NA	Clostridiales.Lachnospiraceae.NA.NA.0026	[Clostridium] hathewayi strain 1313 16S ribosomal RNA gene, partial sequence	94.466
62c0951b17e1570f5160e9e3cf205a14	242.5	0.157126	-0.096461	0.526316	1	3.33333e-05	0.347297	TACGTAGGTGGCAAGCGTTGTCCGGATTTACTGGGTGTAAAGGGCGTGTAGGCGGGACTGCAAGTCTGATGTGTAATCTGGTGGCTCAACCACCAAACTGCATTGGAAACTGTAGTTCTTGAGTATCGGAGAGGCAGGCGGAATTCCTAGTGTAGCGGTGAAATGCGTAGATATTAGGAAGAACACCAGTGGCGAAGGCGGCCTGCTGGACGACAACTGACGCTGAGGCGCGAAAGCGTGGGGAGCAAACAGG	Bacteria	Firmicutes	Clostridia	Clostridiales	Ruminococcaceae	Sporobacter	NA	Clostridiales.Ruminococcaceae.Sporobacter.NA.62c0	Sporobacter termitidis strain SYR 16S ribosomal RNA, partial sequence	94.466
b5759de11c48ed66fdd35a56274032a0	239	0.157537	-0.168672	4.42105	4.375	0.00022037	0.347297	TACGTAGGGAGCGAGCGTTGTCCGGATTTACTGGGTGTAAAGGGTGCGTAGGCGGCGAGGCAAGTCAGGCGTGAAATCTATGGGCTTAACCCATAAACTGCGCTTGAAACTGTCTTGCTTGAGTGAAGTAGAGGTAGGCGGAATTCCCGGTGTAGCGGTGAAATGCGTAGAGATCGGGAGGAACACCAGTGGCGAAGGCGGCCTACTGGGCTTTAACTGACGCTGAAGCACGAAAGCATGGGTAGCAAACAGG	Bacteria	Firmicutes	Clostridia	Clostridiales	Ruminococcaceae	Clostridium_IV	leptum	Clostridiales.Ruminococcaceae.Clostridium_IV.leptum.b575	[Clostridium] leptum strain DSM 753 16S ribosomal RNA, partial sequence	100
267e5f1e70e7c8bcf3a858bc8775bc09	238.5	0.160509	-0.320693	9.47368	19.6875	0.000625	0.35185	TACGGAGGATCCGAGCGTTATCCGGATTTATTGGGTTTAAAGGGTGCGTAGGCGGCCTTTTAAGTCAGCGGTGAAAGTCTGTGGCTCAACCATAGAATTGCCGTTGAAACTGGGGGGCTTGAGTATGTTTGAGGCAGGCGGAATGCGTGGTGTAGCGGTGAAATGCATAGATATCACGCAGAACCCCGATTGCGAAGGCAGCCTGCCAAGCCATTACTGACGCTGATGCACGAAAGCGTGGGGATCAAACAGG	Bacteria	Bacteroidetes	Bacteroidia	Bacteroidales	Porphyromonadaceae	Parabacteroides	distasonis	Bacteroidales.Porphyromonadaceae.Parabacteroides.distasonis.267e	Parabacteroides distasonis strain ATCC 8503 16S ribosomal RNA, partial sequence	100
39754f197a433d7729bda6c10113f6af	372	0.16381	0.16741	3	1.6875	0.000130556	0.353593	TACGTAGGGGGCGAGCGTTGTCCGGAATTACTGGGCGTAAAGGGCGCGTAGGCGGTTGAATAAGTCTGTTGTGAAATTCCAAGGCTTAACTTTGGCAGTGCAATGGAAACTGTTCGACTTGAGTACGGCAGAGGCAAGTGGAATTCCCAGTGTAGCGGTGAAATGCACAGAGATTGGGAGGAACACCAGTGGCGAAGGCGACTTGCTGGGCCGAAACTGACGCTGAGGCGCGAAAGCGTGGGGAGCAAACAGG	Bacteria	Synergistetes	Synergistia	Synergistales	Synergistaceae	NA	NA	Synergistales.Synergistaceae.NA.NA.3975	Dethiobacter alkaliphilus strain AHT 1 16S ribosomal RNA gene, partial sequence	88.189
8a58c9a11937b81934b7070af2d8bdcb	376.5	0.164612	0.222177	32.5	16.875	0.00139352	0.353593	AACGTAGGGTGCAAGCGTTGTCCGGAATTACTGGGTGTAAAGGGAGCGCAGGCGGACCGGCAAGTTGGAAGTGAAAACCATGGGCTCAACCCGTGAATTGCTTTCAAAACTGCTGGCCTTGAGTAGTGCAGAGGTAGGTGGAATTCCCGGTGTAGCGGTGGAATGCGTAGATATCGGGAGGAACACCAGTGGCGAAGGCGACCTACTGGGCACCAACTGACGCTGAGGCTCGAAAGCATGGGTAGCAAACAGG	Bacteria	Firmicutes	Clostridia	Clostridiales	Ruminococcaceae	Gemmiger	NA	Clostridiales.Ruminococcaceae.Gemmiger.NA.8a58	Gemmiger formicilis strain X2-56 16S ribosomal RNA gene, partial sequence	98.814
d14ac50d570c21c9fb546cfe07ece233	372.5	0.164892	0.261383	20.1579	13.125	0.000903704	0.353593	TACGTAGGGGGCGAGCGTTGTCCGGAATTACTGGGCGTAAAGGGAGCGTAGGCGGTCGATTAAGTTAGATGTGAAACCCCCGGGCTTAACTTGGGGACTGCATCTAATACTGGTTGACTTAGAGTACAGGAGAGGGAAGCGGAATTCCTAGTGTAGCGGTGAAATGCGTAGATATTAGGAGGAACACCAGTGGCGAAGGCGGCTTTCTGGACTGACACTGACGCTGAGGCTCGAAAGCGTGGGGAGCAAACAGG	Bacteria	Firmicutes	Clostridia	Clostridiales	NA	NA	NA	Clostridiales.NA.NA.NA.d14a	Christensenella massiliensis strain Marseille-P2438 16S ribosomal RNA, partial sequence	90.551
3c5240bc0610a6ed8411591594c3ea67	363.5	0.16575	0.127024	2.44737	1.6875	0.000111111	0.353593	TACGTAGGTGGCGAGCGTTATCCGGAATTATTGGGTGTAAAGGGTGCGTAGGCGGGTCGTAAAGTCAGATGTGAAATGCGGAGGCTCAACCTCCGAACTGCATTTGAAACTTACGATCTTGAGTGGAGTAGAGGCAAGCGGAATTCCCGGTGTAGCGGTGAAATGCATAGATATCGGGAGGAACACCAGTGGCGAAGGCGGCTTGCTGGGCTTTTACTGACGCTGAGGCACGAAAGTGTGGGGAGCAAACAGG	Bacteria	Firmicutes	Clostridia	Clostridiales	Ruminococcaceae	NA	NA	Clostridiales.Ruminococcaceae.NA.NA.3c52	[Clostridium] cellulosi strain AS 1.1777 16S ribosomal RNA, partial sequence	88.627
bafdfb461d956783f1bcf99e07c4b00d	244.5	0.165861	-0.133269	4.81579	4.875	0.000241667	0.353593	TACGTAGGTGGCAAGCGTTATCCGGATTTACTGGGTGTAAAGGGCGTGTAGGCGGGATTGCAAGTCAGATGTGAAAACTGGGGGCTCAACCTCCAGCCTGCATTTGAAACTGTAGTTCTTGAGTGCTGGAGAGGCAATCGGAATTCCGTGTGTAGCGGTGAAATGCGTAGATATACGGAGGAACACCAGTGGCGAAGGCGGATTGCTGGACAGTAACTGACGCTGAGGCGCGAAAGCGTGGGGAGCAAACAGG	Bacteria	Firmicutes	Clostridia	Clostridiales	Ruminococcaceae	Flavonifractor	plautii	Clostridiales.Ruminococcaceae.Flavonifractor.plautii.bafd	Flavonifractor plautii strain Prevot S1 16S ribosomal RNA gene, partial sequence	100
c2cb4bd0a6ce9e23aedf27637e447c3b	231.5	0.17086	-0.196617	15.8158	21.75	0.000878704	0.36226	TACGTATGGGGCAAGCGTTATCCGGATTTACTGGGTGTAAAGGGAGTGTAGGCGGCAGTACAAGTCAGGAGTGAAAACTTGGGGCTCAACCCCAAGACTGCTTTTGAAACTGTACAGCTAGAGTGTAGGAAGGGCAAGCGGAATTCCTGGTGTAGCGGTGAAATGCGTAGATATCAGGAAGAACACCGGTGGCGAAGGCGGCTTGCTGGACTATAACTGACGCTGAGACTCGAAAGCGTGGGGAGCGAACAGG	Bacteria	Firmicutes	Clostridia	Clostridiales	Lachnospiraceae	Howardella	ureilytica	Clostridiales.Lachnospiraceae.Howardella.ureilytica.c2cb	Howardella ureilytica strain GPC 589 16S ribosomal RNA, partial sequence	100
7088979dee31d4e935390d8ed6e36e35	235.5	0.174336	-0.286829	3.94737	15.75	0.000372222	0.367621	TACGGAGGATGCGAGCGTTATCCGGATTTATTGGGTTTAAAGGGTGCGTAGGCGGTTTATTAAGTTAGTGGTTAAATATTTGAGCTAAACTCAATTGTGCCATTAATACTGGTAAACTGGAGTACAGACGAGGTAGGCGGAATAAGTTAAGTAGCGGTGAAATGCATAGATATAACTTAGAACTCCGATAGCGAAGGCAGCTTACCAGACTGTAACTGACGCTGATGCACGAGAGCGTGGGTAGCGAACAGG	Bacteria	Bacteroidetes	Bacteroidia	Bacteroidales	Porphyromonadaceae	Odoribacter	splanchnicus	Bacteroidales.Porphyromonadaceae.Odoribacter.splanchnicus.7088	Odoribacter splanchnicus strain DSM 220712 16S ribosomal RNA, partial sequence	100
570bd2044b46bc840cb25b38e74a88c9	253	0.177161	-0.232566	1.52632	16.3125	0.00029537	0.37156	TACGGAGGATCCGAGCGTTATCCGGATTTATTGGGTTTAAAGGGAGCGTAGGCGGACTATTAAGTCAGCTGTGAAAGTTTGCGGCTCAACCGTAAAATTGCAGTTGATACTGGTCGTCTTGAGTGCAGTAGAGGTAGGCGGAATTCGTGGTGTAGCGGTGAAATGCTTAGATATCACGAAGAACTCCGATTGCGAAGGCAGCTTACTGGACTGTAACTGACGCTGATGCTCGAAAGTGTGGGTATCAAACAGG	Bacteria	Bacteroidetes	Bacteroidia	Bacteroidales	Bacteroidaceae	Bacteroides	NA	Bacteroidales.Bacteroidaceae.Bacteroides.NA.570b	Bacteroides timonensis strain AP1 16S ribosomal RNA, partial sequence	100
0df4bcbd0215cf2905d6a56c62162006	254	0.182888	-0.230225	2.68421	7.6875	0.000208333	0.381507	TACGTATGGTGCAAGCGTTATCCGGATTTACTGGGTGTAAAGGGAGCGTAGACGGATGGACAAGTCTGATGTGAAAGGCTGGGGCTCAACCCCGGGACTGCATTGGAAACTGCCCGTCTTGAGTGCCGGAGAGGTAAGCGGAATTCCTAGTGTAGCGGTGAAATGCGTAGATATTAGGAGGAACACCAGTGGCGAAGGCGGCTTACTGGACGGTAACTGACGTTGAGGCTCGAAAGCGTGGGGAGCAAACAGG	Bacteria	Firmicutes	Clostridia	Clostridiales	Lachnospiraceae	Blautia	NA	Clostridiales.Lachnospiraceae.Blautia.NA.0df4	Blautia luti strain BInIX 16S ribosomal RNA, partial sequence	98.819
943d5b2ab0f71bf887f31d6300ce761f	254.5	0.184251	-0.195853	1.84211	4.9375	0.000137963	0.382296	TACGTATGGTGCAAGCGTTATCCGGATTTACTGGGTGTAAAGGGAGCGCAGGCGGTGCGGCAAGTCTGATGTGAAAGCCCGGGGCTCAACCCCGGTACTGCATTGGAAACTGTCGTACTAGAGTGTCGGAGGGGTAAGCGGAATTCCTAGTGTAGCGGTGAAATGCGTAGATATTAGGAGGAACACCAGTGGCGAAGGCGGCCTACTGGGCACCAACTGACGCTGAGGCTCGAAAGTGTGGGTAGCAAACAGG	Bacteria	Firmicutes	Clostridia	Clostridiales	Lachnospiraceae	Roseburia	NA	Clostridiales.Lachnospiraceae.Roseburia.NA.943d	[Eubacterium] rectale strain ATCC 33656 16S ribosomal RNA, partial sequence	97.233
8c5a707bf1c058a2271b7e1db7ad32e7	373.5	0.187628	0.475927	253.842	125.688	0.0107935	0.387233	TACGTAGGTGGCGAGCGTTGTCCGGAATTATTGGGCGTAAAGAGCATGTAGGCGGTTTTTTAAGTCTGGAGTGAAAATGCGGGGCTCAACCCCGTATGGCTCTGGATACTGGAAGACTTGAGTGCAGGAGAGGAAAGGGGAATTCCCAGTGTAGCGGTGAAATGCGTAGATATTGGGAGGAACACCAGTGGCGAAGGCGCCTTTCTGGACTGTGTCTGACGCTGAGATGCGAAAGCCAGGGTAGCGAACGGG	Bacteria	Firmicutes	Negativicutes	Selenomonadales	Acidaminococcaceae	Phascolarctobacterium	succinatutens	Selenomonadales.Acidaminococcaceae.Phascolarctobacterium.succinatutens.8c5a	Phascolarctobacterium succinatutens strain YIT 12067 16S ribosomal RNA gene, partial sequence	100
eeb2a0cd22f39456dda8892b2addd143	236.5	0.188761	-0.235799	5.89474	14.25	0.000418519	0.38751	TACGTAGGGGGCAAGCGTTATCCGGATTTACTGGGTGTAAAGGGAGCGTAGACGGCGAGACAAGTCTGAAGTGAAAGCCCGGGGCTCAACCCCGGGACTGCTTTGGAAACTGCCTTGCTAGAGTGCTGGAGAGGTAAGTGGAATTCCTAGTGTAGCGGTGAAATGCGTAGATATTAGGAGGAACACCAGTGGCGAAGGCGGCTTACTGGACAGTAACTGACGTTGAGGCTCGAAAGCGTGGGGAGCAAACAGG	Bacteria	Firmicutes	Clostridia	Clostridiales	Lachnospiraceae	Clostridium_XlVa	NA	Clostridiales.Lachnospiraceae.Clostridium_XlVa.NA.eeb2	[Clostridium] amygdalinum strain BR-10 16S ribosomal RNA gene, partial sequence	97.233
44a6060cc811e9be30cabfc4f0c66184	370	0.191334	0.330817	72.2368	56.75	0.00338241	0.390724	TACGTAGGTGGCGAGCGTTATCCGGATTTACTGGGTGTAAAGGGCGCGTAGGCGGGAATGCAAGTCAGATGTGAAATCCAAGGGCTCAACCCTTGAACTGCATTTGAAACTGTATTTCTTGAGTGTCGGAGAGGTTGACGGAATTCCTAGTGTAGCGGTGAAATGCGTAGATATTAGGAGGAACACCAGTGGCGAAGGCGGTCAACTGGACGATAACTGACGCTGAGGCGCGAAAGCGTGGGGAGCAAACAGG	Bacteria	Firmicutes	Clostridia	Clostridiales	Ruminococcaceae	NA	NA	Clostridiales.Ruminococcaceae.NA.NA.44a6	[Clostridium] cellobioparum strain JCM 1422 16S ribosomal RNA gene, partial sequence	92.885
6daeb4453b29d250e53a2789c55f8178	364	0.193187	0.149405	2.18421	0.8125	8.88889e-05	0.392443	TACGTAGGGAGCAAGCGTTGTCCGGAATTACTGGGCGTAAAGGGCGCGTAGGCGGACGGATAAGTCAGATGTGAAATCTCCGGGCTCAACCTGGAGCGTGCATTTGAAACTGTCTGTCTTGAGGGCAGGAGAGGAAAGTGGAATTCCTAGTGTAGCGGTGAAATGCGTAGATATTAGGAGGAACACCAGTGGCGAAGGCGACTTTCTGGACTGAACCTGACGCTGAGGCGCGAAAGCATGGGGAGCGAACGGG	Bacteria	Firmicutes	Clostridia	Clostridiales	NA	NA	NA	Clostridiales.NA.NA.NA.6dae	Vallitalea pronyensis strain FatNI3 16S ribosomal RNA gene, partial sequence	91.27
e73e7cfe915638bef73459a029050827	365.5	0.194535	0.453852	89.9474	22.6875	0.00350093	0.393122	TACGTAGGATGCAAGCGTTATCCGGATTTACTGGGTGTAAAGGGAGCGCAGGCGGGACTGCAAGTTGGATGTGAAATACCGTGGCTTAACCACGGAACTGCATCCAAAACTGTAGTTCTTGAGTGAAGTAGAGGCAAGCGGAATTCCGAGTGTAGCGGTGAAATGCGTAGATATTCGGAGGAACACCAGTGGCGAAGGCGGCTTGCTGGGCTTTAACTGACGCTGAGGCTCGAAAGTGTGGGGAGCAAACAGG	Bacteria	Firmicutes	Clostridia	Clostridiales	Ruminococcaceae	Clostridium_IV	NA	Clostridiales.Ruminococcaceae.Clostridium_IV.NA.e73e	[Clostridium] methylpentosum strain R2 16S ribosomal RNA gene, partial sequence	90.157
ab05a7391132567647ba67f70872ccf1	358.5	0.199295	0.209113	6.02632	2.25	0.00024537	0.400656	TACGTAGGGGGCAAGCGTTATCCGGATTTATTGGGTTTAAAGGGAGCGTAGGCCGGAGATTAAGCGTGTTGTGAAATGTAGACGCTCAACGTCTGCACTGCAGCGCGAACTGGTTTCCTTGAGTACGCACAAAGTGGGCGGAATTCGTGGTGTAGCGGTGAAATGCTTAGATATCACGAAGAACTCCGATTGCGAAGGCAGCTCACTGGAGCGCAACTGACGCTGAAGCTCGAAAGTGCGGGTATCGAACAGG	Bacteria	Bacteroidetes	Bacteroidia	Bacteroidales	Prevotellaceae	Prevotella	NA	Bacteroidales.Prevotellaceae.Prevotella.NA.ab05	Prevotella copri strain JCM 13464 16S ribosomal RNA gene, partial sequence	100
b1d1ba34c5f759690c54b42f75534e42	256	0.200884	-0.166558	1	4.0625	9.53704e-05	0.401768	TACGTAGGGGGCAAGCGTTGTCCGGAATGATTGGGCGTAAAGGGCGTGTAGGCGGCGATTTAAGTCTGGAGTGAAAGTCCTGCTTTTAAGGTGGGAATTGCTTTGGATACTGGATGGCTAGAGTGCAGGAGAGGTTAGTGGAATTCCCAGTGTAGCGGTGAAATGCGTAGAGATTGGGAGGAACACCAGTGGCGAAGGCGACTAACTGGACTGTAACTGACGCTGAGGCGCGAAAGTGTGGGGAGCAAACAGG	Bacteria	Firmicutes	Clostridia	Clostridiales	NA	NA	NA	Clostridiales.NA.NA.NA.b1d1	Gracilibacter thermotolerans strain JW/YJL-S1 16S ribosomal RNA gene, partial sequence	87.402
e5bcb8ebafc95d233d03b3c35bbb5c55	237	0.206287	-0.158637	22.3158	42.5625	0.00141574	0.407507	TACGTAGGGGGCAAGCGTTATCCGGATTTACTGGGTGTAAAGGGAGCGTAGACGGCAAGGCAAGTCTGAAGTGAAAGCCCGGTGCTTAACGCCGGGACTGCTTTGGAAACTGTTTAGCTGGAGTGCCGGAGAGGTAAGCGGAATTCCTAGTGTAGCGGTGAAATGCGTAGATATTAGGAAGAACACCAGTGGCGAAGGCGGCTTACTGGACGGTAACTGACGTTGAGGCTCGAAAGCGTGGGGAGCAAACAGG	Bacteria	Firmicutes	Clostridia	Clostridiales	Lachnospiraceae	Fusicatenibacter	NA	Clostridiales.Lachnospiraceae.Fusicatenibacter.NA.e5bc	Kineothrix alysoides strain KNHs209 16S ribosomal RNA, partial sequence	96.047
36d5a7b70c37408bb2468e4361706051	368.5	0.207295	0.308053	27.3158	32.375	0.00144074	0.407507	TACGGAGGATGCGAGCGTTATCCGGATTTATTGGGTTTAAAGGGAGCGCAGGCTGCGAGGCAAGTCAGCGGTCAAATGTCGGGGCTCAACCCCGGCCTGCCGTTGAAACTGTCCTGCTAGAGTTCGAGTGAGGTATGCGGAATGCGTTGTGTAGCGGTGAAATGCATAGATATGACGCAGAACTCCGATTGCGAAGGCAGCATACCAACTCGCGACTGACGCTGAGGCTCGAAAGCGTGGGTATCGAACAGG	Bacteria	Bacteroidetes	Bacteroidia	Bacteroidales	Porphyromonadaceae	NA	NA	Bacteroidales.Porphyromonadaceae.NA.NA.36d5	Muribaculum intestinale strain YL27 16S ribosomal RNA, partial sequence	87.302
acef2cace17f5f8910b2279894d8aa3c	237	0.208315	-0.109536	180.053	179.062	0.00898796	0.407507	TACGTAGGGGGCAAGCGTTATCCGGAATTACTGGGTGTAAAGGGTGCGTAGGTGGTATGGCAAGTCAGAAGTGAAAACCCAGGGCTTAACTCTGGGACTGCTTTTGAAACTGTCAGACTGGAGTGCAGGAGAGGTAAGCGGAATTCCTAGTGTAGCGGTGAAATGCGTAGATATTAGGAGGAACATCAGTGGCGAAGGCGGCTTACTGGACTGAAACTGACACTGAGGCACGAAAGCGTGGGGAGCAAACAGG	Bacteria	Firmicutes	Clostridia	Clostridiales	Lachnospiraceae	Anaerostipes	hadrus	Clostridiales.Lachnospiraceae.Anaerostipes.hadrus.acef	Anaerostipes hadrus strain DSM 3319 16S ribosomal RNA, partial sequence	100
db57e5cb0eef85c5b38d1a50c6a58c02	355.5	0.208375	0.115714	1.07895	0.375	4.35185e-05	0.407507	TACGTAGGTGGCAAGCGTTATCCGGATTTACTGGGTGTAAAGGGTGTGTAGGCGGGAAGCCAAGTCAGATGTGAAAATCATGGGCTCAACTCATGACTTGCATTTGAAACTGGTTTTCTTGAGTATGGGAGAGGTAAATGGAATTCCCGGTGTAGCGGTGAAATGCGTAGATATCGGGAGGAACACCAGTGGCGAAGGCGGTTTACTGGACCACAACTGACGCTGATACACGAAAGCGTGGGGAGCAAACAGG	Bacteria	Firmicutes	Clostridia	Clostridiales	Ruminococcaceae	NA	NA	Clostridiales.Ruminococcaceae.NA.NA.db57	Flintibacter butyricus strain BLS21 16S ribosomal RNA, partial sequence	89.723
b7f95e6409a434e6349d1b6d07ca133a	350	0.209005	0.190008	6.94737	0.9375	0.000258333	0.407507	TACGGAGGGTGCGAGCGTTAATCGGAATTACTGGGCGTAAAGCGCACGTAGGCTGTATGTCAAGTCAAGGGTGAAATCCCACGGCTCAACCGTGGAACTGCCTTTGAAACTGGCAAACTGGAGTATGTGAGAGGGCGGCGGAATTCCTGGTGTAGGAGTGAAATCCGTAGATATCAGGAGGAACATCAGTGGCGAAGGCGGCCGCCTGGCACAAAACTGACGCTGAGGTGCGAAAGCGTGGGTAGCAAACAGG	Bacteria	Proteobacteria	Deltaproteobacteria	Desulfovibrionales	Desulfomicrobiaceae	Desulfomicrobium	NA	Desulfovibrionales.Desulfomicrobiaceae.Desulfomicrobium.NA.b7f9	Desulfovibrio desulfuricans subsp. desulfuricans strain Essex 6 16S ribosomal RNA, partial sequence	90.98
011166037127d8afdd94de49b8f8f9fa	251	0.215047	-0.162482	1.23684	3.0625	8.88889e-05	0.417191	TACGTATGGTGCAAGCGTTATCCGGATTTACTGGGTGTAAAGGGAGCGCAGGCGGTGCGGCAAGTCTGATGTGAAAGCCCGGGGCTCAACCCCGGGACTGCATTTGGAACTGCTGAGCTAGAGTGTCGGAGAGGCAAGTGGAATTCCTAGTGTAGCGGTGAAATGCGTAGATATTAGGAGGAACACCAGTGGCGAAGGCGGCTTGCTGGACGATGACTGACGTTGAGGCTCGAAAGCGTGGGGAGCAAACAGG	Bacteria	Firmicutes	Clostridia	Clostridiales	Lachnospiraceae	Dorea	NA	Clostridiales.Lachnospiraceae.Dorea.NA.0111	Dorea longicatena strain 111-35 16S ribosomal RNA gene, partial sequence	96.457
997efc437e2da8c0529137a20153179c	365	0.216962	0.202261	6.76316	3.125	0.000284259	0.418812	TACGTAGGGGGCAAGCGTTATCCGGAATTATTGGGCGTAAAGAGTGCGTAGGTGGTTACCTAAGCAGGGGGTGAAAGGCACTGGCTTAACCAATGTCAGCCCCCTGAACTGGGTACCTTGAGTGCAGGAGAGGAAAGCGGAATTCCTAGTGTAGCGGTGAAATGCGTAGATATTAGGAGGAACACCAGTGGCGAAGGCGGCTTTCTGGACTGTTACTGACACTGAGGCACGAAAGTGTGGGGAGCAAACAGG	Bacteria	Firmicutes	Clostridia	Clostridiales	Clostridiales_Incertae_Sedis_XIII	NA	NA	Clostridiales.Clostridiales_Incertae_Sedis_XIII.NA.NA.997e	Ihubacter massiliensis strain Marseille-P2843 16S ribosomal RNA, partial sequence	93.281
3025702a4a7ffacf04688fac69052be0	356.5	0.218596	0.157508	4.05263	2.6875	0.000182407	0.419877	TACGTAGGTGGCAAGCGTTGTCCGGAATTACTGGGTGTAAAGGGAGCGTAGGCGGGGAGACAAGTTGAATGTTTAAACTATCGGCTTAACTGATAGTCGCGTTCAAAACTATCACTCTTGAGTGCAGTAGAGGTAGGCGGAATTCCTAGTGTAGCGGTGAAATGCGTAGATATTAGGAGGAACACCAGTGGCGAAGGCGGCCTACTGGGCTGTAACTGACGCTGAGGCTCGAAAGCGTGGGTAGCAAACAGG	Bacteria	Firmicutes	Clostridia	Clostridiales	Ruminococcaceae	Acetanaerobacterium	NA	Clostridiales.Ruminococcaceae.Acetanaerobacterium.NA.3025	Negativibacillus massiliensis strain Marseille-P3213 16S ribosomal RNA, partial sequence	99.603
58ba2c60403945a222e1ed84ec4b6a2e	354.5	0.223513	0.0985793	1.36842	0.875	6.11111e-05	0.426568	TACGTAGGTGGCAAGCGTTATCCGGATTTATTGGGCGTAAAGGGTGCGCAGGCGGATTGTTAAGTTCGAGGTGAAAGCGTTGGGCTCAACCCAATATAGCCTTAAATACTGGCAATCTAGAGTGCAGAAGAGGGTAATGGAATTCCATGTGTAGCGGTAAAATGCGTAGATATATGGAGGAACACCAGCGGCGAAGGCGGTTACCTGGTCTGTAACTGACGCTCAGGCACGAAAGCGTGGGGAGCAAATAGG	Bacteria	Firmicutes	Erysipelotrichia	Erysipelotrichales	Erysipelotrichaceae	NA	NA	Erysipelotrichales.Erysipelotrichaceae.NA.NA.58ba	Holdemania filiformis strain J1-31B-1 16S ribosomal RNA gene, partial sequence	92.063
f203a0634e45ced067dd89ea5b669656	359	0.22488	0.308255	30.9737	4.6875	0.00115926	0.426568	TACGTAGGTGGCAAGCGTTGTCCGGATTTACTGGGTGTAAAGGGCGTGTAGCCGGGTCGGCAAGTCAGATGTGAAATCCACGGGCTTAACTCGTGAACTGCATTTGAAACTGTTGATCTTGAGTATCGGAGAGGCAATCGGAATTCCTAGTGTAGCGGTGAAATGCGTAGATATTAGGAGGAACACCAGTGGCGAAGGCGGATTGCTGGACGACAACTGACGGTGAGGCGCGAAAGCGTGGGGAGCAAACAGG	Bacteria	Firmicutes	Clostridia	Clostridiales	Ruminococcaceae	NA	NA	Clostridiales.Ruminococcaceae.NA.NA.f203	Oscillibacter ruminantium strain GH1 16S ribosomal RNA gene, partial sequence	92.52
d3383a0f90ecab330b4c3b2e95d14a38	356	0.225377	0.28014	20.3158	13.1875	0.000910185	0.426568	TACGTAGGGGGCAAGCGTTATCCGGATTTACTGGGTGTAAAGGGAGCGTAGACGGAATGGCAAGTCTGATGTGAAAGGCCGGGGCTCAACCCCGGGACTGCATTGGAAACTGCCAATCTAGAGTACCGGAGGGGTAAGTGGAATTCCTAGTGTAGCGGTGAAATGCGTAGATATTAGGAGGAACACCAGTGGCGAAGGCGGCTTACTGGACGGTAACTGACGTTGAGGCTCGAAAGCGTGGGGAGCAAACAGG	Bacteria	Firmicutes	Clostridia	Clostridiales	Lachnospiraceae	Ruminococcus2	NA	Clostridiales.Lachnospiraceae.Ruminococcus2.NA.d338	Ruminococcus faecis strain Eg2 16S ribosomal RNA gene, partial sequence	96.838
6858f9af794548d5375b7283e96bb5f7	243.5	0.228334	-0.287305	36.8158	60.25	0.00218796	0.42971	TACGGAGGATCCGAGCGTTATCCGGATTTATTGGGTTTAAAGGGAGCGTAGGCGGACGCTTAAGTCAGTTGTGAAAGTTTGCGGCTCAACCGTAAAATTGCAGTTGATACTGGGTGTCTTGAGTACAGTAGAGGCAGGCGGAATTCGTGGTGTAGCGGTGAAATGCTTAGATATCACGAAGAACTCCGATTGCGAAGGCAGCCTGCTGGACTGTAACTGACGCTGATGCTCGAAAGTGTGGGTATCAAACAGG	Bacteria	Bacteroidetes	Bacteroidia	Bacteroidales	Bacteroidaceae	Bacteroides	uniformis	Bacteroidales.Bacteroidaceae.Bacteroides.uniformis.6858	Bacteroides uniformis strain JCM 5828 16S ribosomal RNA gene, partial sequence	99.605
6fe12199aea2c8954946b4f24d25727a	367.5	0.229252	0.40933	67.4737	26.875	0.00277222	0.42971	TACGTAGGGGGCAAGCGTTATCCGGATTTACTGGGTGTAAAGGGAGCGCAGGCGGCATGATAAGTCTGATGTGAAAACCCAAGGCTCAACCATGGGACTGCATTGGAAACTGTCGTGCTGGAGTGTCGGAGAGGTAAGCGGAATTCCTAGTGTAGCGGTGAAATGCGTAGATATTAGGAGGAACACCAGTGGCGAAGGCGGCTTACTGGACGATGACTGACGCTGAGGCTCGAAAGCGTGGGGAGCAAACAGG	Bacteria	Firmicutes	Clostridia	Clostridiales	Lachnospiraceae	Lachnobacterium	NA	Clostridiales.Lachnospiraceae.Lachnobacterium.NA.6fe1	Lachnobacterium bovis strain LRC 5382 16S ribosomal RNA gene, partial sequence	95.652
e98f52c8cedc3636ad000c8c44e5f5f6	243.5	0.231575	-0.415789	72.8158	89.75	0.00389167	0.431977	TACGTAGGTGGCGAGCGTTATCCGGAATTATTGGGCGTAAAGAGGGAGCAGGCGGCACTAAGGGTCTGTGGTGAAAGATCGAAGCTTAACTTCGGTAAGCCATGGAAACCGTAGAGCTAGAGTGTGTGAGAGGATCGTGGAATTCCATGTGTAGCGGTGAAATGCGTAGATATATGGAGGAACACCAGTGGCGAAGGCGACGATCTGGCGCATAACTGACGCTCAGTCCCGAAAGCGTGGGGAGCAAATAGG	Bacteria	Firmicutes	Erysipelotrichia	Erysipelotrichales	Erysipelotrichaceae	Clostridium_XVIII	NA	Erysipelotrichales.Erysipelotrichaceae.Clostridium_XVIII.NA.e98f	Longibaculum muris strain MT10-315-CC-1.2-2 16S ribosomal RNA, partial sequence	93.359
88d9d2abb7682a19caea2f85b0c83952	359	0.235772	0.272295	24.3158	5.25	0.000933333	0.436234	TACGTAGGGGGCTAGCGTTATCCGGATTTACTGGGCGTAAAGGGTGCGTAGGTGGTTTCTTAAGTCAGGAGTGAAAGGCTACGGCTCAACCGTAGTAAGCTCTTGAAACTGGGAAACTTGAGTGCAGGAGAGGAAAGTGGAATTCCTAGTGTAGCGGTGAAATGCGTAGATATTAGGAGGAACACCAGTAGCGAAGGCGGCTTTCTGGACTGTAACTGACACTGAGGCACGAAAGCGTGGGGAGCAAACAGG	Bacteria	Firmicutes	Clostridia	Clostridiales	Peptostreptococcaceae	Terrisporobacter	NA	Clostridiales.Peptostreptococcaceae.Terrisporobacter.NA.88d9	Terrisporobacter petrolearius strain LAM0A37 16S ribosomal RNA, partial sequence	99.603
c8345eaf784c209e30e4a5a96c3af532	256	0.236106	-0.130235	1.26316	2.375	7.96296e-05	0.436234	TACGTAGGGGGCAAGCGTTGTCCGGAATGATTGGGCGTAAAGGGCGCGTAGGCGGCCTGGTAAGTTTGAAGTGAAAGTCCTTCTTTTAAGGAGGGAACTGCTTTGAAAACTGTCGGGCTTGAGTGCAGGAGAGGTAAGCGGAATTCCCGGTGTAGCGGTGAAATGCGTAGAGATCGGGAGGAACACCAGTGGCGAAGGCGGCTTACTGGACTGTTACTGACGCTGAGGCGCGAAAGTGTGGGGAGCAAACAGG	Bacteria	Firmicutes	NA	NA	NA	NA	NA	NA.NA.NA.NA.c834	Alicyclobacillus ferrooxydans strain TC-34 16S ribosomal RNA gene, partial sequence	85.433
56216b6bffdcce1bdc123af44617dc43	256	0.239384	-0.245284	9.97368	12.0625	0.00052963	0.438267	TACGGAAGATGCGAGCGTTATCCGGATTTATTGGGTTTAAAGGGAGCGTAGGCGGGCTTTTAAGTCAGCGGTCAAATGTCGTGGCTCAACCATGTCAAGCCGTTGAAACTGTAAGCCTTGAGTCTGCACAGGGCACATGGAATTCGTGGTGTAGCGGTGAAATGCTTAGATATCACGAAGAACTCCGATCGCGAAGGCATTGTGCCGGGGCATAACTGACGCTGAGGCTCGAAAGTGCGGGTATCAAACAGG	Bacteria	Bacteroidetes	Bacteroidia	Bacteroidales	Prevotellaceae	Paraprevotella	NA	Bacteroidales.Prevotellaceae.Paraprevotella.NA.5621	Paraprevotella clara strain JCM 14859 16S ribosomal RNA gene, partial sequence	97.222
2cb1fbc329d2adce0972b159a80dd101	365.5	0.239466	0.200801	10.2895	9.75	0.000506481	0.438267	TACGTAGGTGGCAAGCGTTGTCCGGAATTATTGGGCGTAAAGCGCGCGCAGGCGGCCGTGCAAGTCCATCTTAAAAGCGTGGGGCTTAACCCCATGAGGGGATGGAAACTGCAGGGCTGGAGTGTCGGAGGGGAAAGTGGAATTCCTAGTGTAGCGGTGAAATGCGTAGAGATTAGGAAGAACACCGGTGGCGAAGGCGACTTTCTAGACGACAACTGACGCTGAGGCGCGAAAGCGTGGGGAGCAAACAGG	Bacteria	Firmicutes	Negativicutes	Selenomonadales	Veillonellaceae	Allisonella	histaminiformans	Selenomonadales.Veillonellaceae.Allisonella.histaminiformans.2cb1	Allisonella histaminiformans strain MR2 16S ribosomal RNA gene, partial sequence	100
6a1c3a644d10d7460d2240e571de6f6f	242	0.24334	-0.194032	113.105	109.5	0.00560185	0.443268	TACGGAGGATCCGAGCGTTATCCGGATTTATTGGGTTTAAAGGGAGCGTAGATGGATGTTTAAGTCAGTTGTGAAAGTTTGCGGCTCAACCGTAAAATTGCAGTTGATACTGGATATCTTGAGTGCAGTTGAGGCAGGCGGAATTCGTGGTGTAGCGGTGAAATGCTTAGATATCACGAAGAACTCCGATTGCGAAGGCAGCCTGCTAAGCTGCAACTGACATTGAGGCTCGAAAGTGTGGGTATCAAACAGG	Bacteria	Bacteroidetes	Bacteroidia	Bacteroidales	Bacteroidaceae	Bacteroides	NA	Bacteroidales.Bacteroidaceae.Bacteroides.NA.6a1c	Bacteroides vulgatus strain ATCC 8482 16S ribosomal RNA, partial sequence	100
08ed58ee0683103993ef6780e7f5a8d8	244	0.249416	-0.203836	8.84211	13.625	0.000512963	0.452212	TACGTAGGGGGCAAGCGTTATCCGGATTTACTGGGTGTAAAGGGAGCGTAGACGGCGACGCAAGTCTGAAGTGAAATACCCGGGCTCAACCTGGGAACTGCTTTGGAAACTGTGTTGCTAGAGTGCTGGAGAGGTAAGCGGAATTCCTAGTGTAGCGGTGAAATGCGTAGATATTAGGAAGAACACCAGTGGCGAAGGCGGCTTACTGGACAGTAACTGACGTTGAGGCTCGAAAGCGTGGGGAGCAAACAGG	Bacteria	Firmicutes	Clostridia	Clostridiales	Lachnospiraceae	NA	NA	Clostridiales.Lachnospiraceae.NA.NA.08ed	[Clostridium] clostridioforme strain ATCC 25537 16S ribosomal RNA gene, partial sequence	95.294
537d54546d6f0a7dc33ea3d8d71c9655	248.5	0.253113	-0.275654	8.23684	30.9375	0.000748148	0.45678	TACGGAGGATCCGAGCGTTATCCGGATTTATTGGGTTTAAAGGGAGCGTAGGTGGATTGTTAAGTCAGTTGTGAAAGTTTGCGGCTCAACCGTAAAATTGCAGTTGAAACTGGCAGTCTTGAGTACAGTAGAGGTGGGCGGAATTCGTGGTGTAGCGGTGAAATGCTTAGATATCACGAAGAACTCCGATTGCGAAGGCAGCTCACTAGACTGCAACTGACACTGATGCTCGAAAGTGTGGGTATCAAACAGG	Bacteria	Bacteroidetes	Bacteroidia	Bacteroidales	Bacteroidaceae	Bacteroides	NA	Bacteroidales.Bacteroidaceae.Bacteroides.NA.537d	Bacteroides xylanisolvens strain XB1A 16S ribosomal RNA gene, partial sequence	100
b39578e17b28c0020b424d9d1b909b46	243.5	0.256087	-0.184399	70.2895	104.562	0.00402222	0.460008	TACGTAGGGAGCGAGCGTTATCCGGATTCATTGGGCGTAAAGCGCGCGTAGGCGGCCCGTCAAGCGGGGTTTCAAATCCAGGGGCTCAACCTCTGGCCGGACCCCGAACTGGCGGGCTCGAGTGCGGTAGAGGAAGGTGGAATTCCCAGTGTAGCGGTGAAATGCGCAGATATTGGGAAGAACACCGATGGCGAAGGCAGCCTTCTGGGCCGCCACTGACGCTGAGGCGCGAAAGCTAGGGGAGCGAACAGG	Bacteria	Actinobacteria	Actinobacteria	Coriobacteriales	Coriobacteriaceae	NA	NA	Coriobacteriales.Coriobacteriaceae.NA.NA.b395	Eggerthella lenta strain DSM 2243 16S ribosomal RNA, partial sequence	91.667
2ca9ae702f7a346d0f962c20f465de04	351.5	0.257741	0.0927579	1.18421	0.5	4.90741e-05	0.460845	TACGTAGGGAGCAAGCGTTGTCCGGAATTACTGGGCGTAAAGGGTGCGTAGGCGGTTGTTTAAGTCAGATGTGAAATACCCGGGCTTAACTCGGGGGCTGCATCTGATACTGGATAACTAGAGTGCAGGAGAGGAAAGTGGAATTCCTAGTGTAGCGGTGGAATGCGTAGATATTAGGAGGAACACCAGTGGCGAAGGCGACTTTCTGGACTGTAACTGACGCTGAGGCACGAAAGTATGGGTAGCAAACAGG	Bacteria	Firmicutes	Clostridia	Clostridiales	NA	NA	NA	Clostridiales.NA.NA.NA.2ca9	Clostridium acetireducens strain 30A 16S ribosomal RNA gene, partial sequence	92.49
527d4d56052dd1486c36a9402f462702	357.5	0.26041	0.166163	8.86842	1.9375	0.000340741	0.463481	TACGTAGGGAGCAAGCGTTATCCGGATTTATTGGGCGTAAAGCGCGCGTAGGCGGCTTGTTAAGCAAGATCTCAAATCTGGGGGCTCAACCTCCAGCCGGATTTTGAACTGGCAGGCTCGAGTTTGGTAGAGGAAAGTGGAATTCCCAGTGTAGCGGTGAAATGCGCAGATATTGGGAAGAACACCGATGGCGAAGGCAGCTTTCTGGGCCATAACTGACGCTGAGGTGCGAAAGCTAGGGGAGCAAACAGG	Bacteria	Actinobacteria	Actinobacteria	Coriobacteriales	Coriobacteriaceae	NA	NA	Coriobacteriales.Coriobacteriaceae.NA.NA.527d	Raoultibacter timonensis strain Marseille-P3277 16S ribosomal RNA, partial sequence	93.651
85e5450754e9047223b5c8f5601957df	351	0.266057	0.112203	1.71053	1.3125	7.96296e-05	0.470531	TACGTAGGTGGCAAGCGTTGTCCGGAATTACTGGGTGTAAAGGGAGCGTAGGCGGGAAGGCAAGTTGATTGTCTAAACTATCGGCTCAACCGATAGTCGCGATCAAAACTACTTTTCTTGAGTGAAGTAGAGGTAAGCGGAATTCCTAGTGTAGCGGTGAAATGCGTAAATATTAGGAGGAACACCAGTGGCGAAGGCGGCTTACTGGGCTTTAACTGACGCTGAGGCTCGAAAGCGTGGGTAGCAAACAGG	Bacteria	Firmicutes	Clostridia	Clostridiales	Ruminococcaceae	NA	NA	Clostridiales.Ruminococcaceae.NA.NA.85e5	Harryflintia acetispora strain V20-281a 16S ribosomal RNA, partial sequence	94.048
a3646127ea789efdb20b3ec9db3d1d30	351	0.267741	0.0787778	0.973684	0.75	4.53704e-05	0.470531	TACGTAGGGAGCAAGCGTTGTCCGGATTTACTGGGTGTAAAGGGTGCGTAGGCGGGATATCAAGTCAGACGTGAAATCCATCGGCTTAACTGATGAACTGCGTTTGAAACTGGTATTCTTGAGTGAGTCAGAGGCAGGCGGAATTCCCGGTGTAGCGGTGAAATGCGTAGAGATCGGGAGGAACACCAGTGGCGAAGGCGGCCTGCTGGGGCTTAACTGACGCTGAGGCACGAAAGCGTGGGGAGCAAACAGG	Bacteria	Firmicutes	Clostridia	Clostridiales	Ruminococcaceae	NA	NA	Clostridiales.Ruminococcaceae.NA.NA.a364	Neglecta timonensis strain SN17 16S ribosomal RNA, partial sequence	91.406
72e741f5b552938cafe8217820433c3e	258.5	0.269145	-0.27897	12.4737	38.0625	0.00100278	0.470531	TACGTAGGGAGCGAGCGTTATCCGGAATTATTGGGTGTAAAGGGTGCGTAGACGGGAAGATAAGTTAGTTGTGAAATCCCTCGGCTTAACTGAGGAACTGCAACTAAAACTGTTTTTCTTGAGTGCAGGAGAGGTAAGTGGAATTCCTAGTGTAGCGGTGAAATGCGTAGATATTAGGAGGAACACCAGTGGCGAAGGCGACTTACTGGACTGTAACTGACGTTGAGGCACGAAAGTGTGGGGAGCAAACAGG	Bacteria	Firmicutes	Clostridia	Clostridiales	NA	NA	NA	Clostridiales.NA.NA.NA.72e7	[Clostridium] jejuense strain HY-35-12 16S ribosomal RNA gene, partial sequence	89.37
64337b4c455396aa8fc6c0838b4f50e7	362	0.269221	0.37767	40.6053	32.0625	0.0019037	0.470531	TACGTATGGAGCAAGCGTTATCCGGATTTACTGGGTGTAAAGGGTGCGTAGGTGGCAGTGCAAGTCAGATGTGAAAGGCCGGGGCTCAACCCCGGAGCTGCATTTGAAACTGCATAGCTGGAGTACAGGAGAGGCAGGCGGAATTCCTAGTGTAGCGGTGAAATGCGTAGATATTAGGAGGAACACCAGTGGCGAAGGCGGCCTGCTGGACTGTTACTGACACTGAGGCACGAAAGCGTGGGGAGCAAACAGG	Bacteria	Firmicutes	Clostridia	Clostridiales	Lachnospiraceae	NA	NA	Clostridiales.Lachnospiraceae.NA.NA.6433	[Eubacterium] hallii strain ATCC 27751 16S ribosomal RNA gene, partial sequence	98.024
f4cdf6242d1955525940cc48b0c30a5e	360	0.271646	0.209599	11.421	6.4375	0.000497222	0.47264	TACGTAGGGGGCAAGCGTTATCCGGAATTACTGGGTGTAAAGGGAGCGTAGGCGGCACGCCAAGCCAGATGTGAAAGCCCGAGGCTTAACCTCGCGGATTGCATTTGGAACTGGCGAGCTAGAGTACAGGAGAGGAAAGCGGAATTCCTAGTGTAGCGGTGAAATGCGTAGATATTAGGAAGAACACCAGTGGCGAAGGCGGCTTTCTGGACTGAAACTGACGCTGAGGCTCGAAAGCGTGGGGAGCAAACAGG	Bacteria	Firmicutes	Clostridia	Clostridiales	Lachnospiraceae	Clostridium_XlVb	NA	Clostridiales.Lachnospiraceae.Clostridium_XlVb.NA.f4cd	[Clostridium] lactatifermentans strain G17 16S ribosomal RNA gene, partial sequence	95.669
15537619fd8d432345ba2317c9f5ec61	346.5	0.274869	0.179365	6.15789	3.0625	0.000262037	0.476112	TACGTAGGTTGCGAGCGTTGTCCGGATTTACTGGGTGTAAAGGGCGTGTAGGCGGAGATGCAAGTTGGGAGTGAAATCCATGGGCTCAACCCATGAACTGCTTCCAAAACTGTATCCCTTGAGTATCGGAGAGGCAAGCGGAATTCCTAGTGTAGCGGTGAAATGCGTAGATATTAGGAGGAACACCAGTGGCGAAGGCGGCTTGCTGGACGACAACTGACGCTGAGGCGCGAAAGCGTGGGGAGCAAACAGG	Bacteria	Firmicutes	Clostridia	Clostridiales	Ruminococcaceae	NA	NA	Clostridiales.Ruminococcaceae.NA.NA.1553	[Clostridium] cellobioparum strain DSM 1351 16S ribosomal RNA gene, partial sequence	90.514
35647c643524b47f5e9ed5562315b741	248	0.276862	-0.174262	14.7632	20.75	0.000826852	0.477433	TACGTAGGGGGCAAGCGTTATCCGGATTTACTGGGTGTAAAGGGAGCGTAGACGGCATTGCAAGCCAGATGTGAAAGCCCGGGGCTCAACCCCGGGACTGCATTTGGAACTGTAGAGCTAGAGTGTCGGAGAGGCAAGTGGAATTCCTAGTGTAGCGGTGAAATGCGTAGATATTAGGAGGAACACCAGTGGCGAAGGCGGCTTGCTGGACGATGACTGACGTTGAGGCTCGAAAGCGTGGGGAGCAAACAGG	Bacteria	Firmicutes	Clostridia	Clostridiales	Lachnospiraceae	Dorea	NA	Clostridiales.Lachnospiraceae.Dorea.NA.3564	Dorea longicatena strain 111-35 16S ribosomal RNA gene, partial sequence	98.031
22c4c623d824a5b12dad1517ef60a8c3	360	0.287677	0.363961	86.0263	95.375	0.00443981	0.493888	TACGTAGGTGGCGAGCGTTATCCGGAATGATTGGGCGTAAAGGGTGCGTAGGTGGCAGAACAAGTCTGGAGTAAAAGGTATGGGCTCAACCCGTACTGGCTCTGGAAACTGTTCAGCTAGAGAACAGAAGAGGACGGCGGAACTCCATGTGTAGCGGTAAAATGCGTAGATATATGGAAGAACACCGGTGGCGAAGGCGGCCGTCTGGTCTGTTGCTGACACTGAAGCACGAAAGCGTGGGGAGCAAATAGG	Bacteria	Firmicutes	Erysipelotrichia	Erysipelotrichales	Erysipelotrichaceae	Holdemanella	biformis	Erysipelotrichales.Erysipelotrichaceae.Holdemanella.biformis.22c4	Holdemanella biformis strain DSM 3989 16S ribosomal RNA, partial sequence	99.603
8e9ca1ccf3f5b0e34182808b00802ce3	358.5	0.297515	0.164156	5.57895	5.3125	0.000275	0.508034	TACGTAGGGGGCAAGCGTTGTCCGGAATGATTGGGCGTAAAGGGCGTGTAGGCGGCTAAGTAAGTCTGGAGTGAAAGTCCTGCTTTTAAGGTGGGAATTGCTTTGGATACTGCATAGCTAGAGTGCAGGAGAGGTAAGTGGAATTCCCAGTGTAGCGGTGAAATGCGTAGAGATTGGGAGGAACACCAGTGGCGAAGGCGACTTACTGGACTGTAACTGACGCTGAGGCGCGAAAGTGTGGGGAGCAAACAGG	Bacteria	Firmicutes	Clostridia	Clostridiales	NA	NA	NA	Clostridiales.NA.NA.NA.8e9c	Gracilibacter thermotolerans strain JW/YJL-S1 16S ribosomal RNA gene, partial sequence	87.008
8b61bffa51cd73cb928fb555509c121a	359.5	0.298536	0.184525	125.158	90.6875	0.00574722	0.508034	TACGTAGGGGGCGAGCGTTATCCGGAATCATTGGGCGTAAAGCGCGCGCAGGCGGGCTTTCAAGCGGCGGCGTCGAAGCCGGGGGCTCAACCCCCGGAAGCGCCCCGAACTGGAAGCCTCGGATGCGGCAGGGGGAGGCGGAATTCCCGGTGTAGCGGTGAAATGCGCAGATATCGGGAAGAACACCGACGGCGAAGGCAGCCTCCTGGGCCGGCATCGACGCTGAGGCGCGAAAGCTGGGGGAGCGAACAGG	Bacteria	Actinobacteria	Actinobacteria	Coriobacteriales	Coriobacteriaceae	Slackia	isoflavoniconvertens	Coriobacteriales.Coriobacteriaceae.Slackia.isoflavoniconvertens.8b61	Slackia isoflavoniconvertens strain JCM 16137 16S ribosomal RNA gene, partial sequence	100
5752c457eb70cdb1ee46ac594ecc68bb	352	0.301234	0.171309	6.39474	4.9375	0.000298148	0.510387	TACGTAGGGGGCAAGCGTTATCCGGATTTACTGGGTGTAAAGGGTGCGTAGGTGGCAAGGCAAGTCAGATGTGAAAGCCCGGGGCTCAACCCCGGTATTGCATTTGAAACTGTTTAGCTAGAGTGCAGGAGAGGTAAGTGGAATTCCTAGTGTAGCGGTGAAATGCGTAGATATTAGGAGGAACACCAGTGGCGAAGGCGGCTTACTGGACTGTAACTGACACTGAGGCACGAAAGCGTGGGGAGCAAACAGG	Bacteria	Firmicutes	Clostridia	Clostridiales	Lachnospiraceae	NA	NA	Clostridiales.Lachnospiraceae.NA.NA.5752	Herbinix luporum strain SD1D 16S ribosomal RNA, partial sequence	97.233
8ecdf08d36bd5f47e24ac4bfefae11c5	345.5	0.305252	0.346531	48.3158	3.0625	0.00174537	0.514946	TACGTAGGGAGCAAGCGTTATCCGGATTTATTGGGTGTAAAGGGTGCGTAGACGGGAAGACAAGTTGGTTGTGAAAGCCCTCGGCTCAACTGAGGAACTGCAACCAAAACTATCATTCTTGAGTGCGGGAGAGGAAAGTGGAATTCCTAGTGTAGCGGTGAAATGCGTAGATATTAGGAGGAACACCAGTGGCGAAGGCGACTTTCTGGACCGTAACTGACGTTGAGGCACGAAAGTGTGGGGAGCAAACAGG	Bacteria	Firmicutes	Clostridia	Clostridiales	NA	NA	NA	Clostridiales.NA.NA.NA.8ecd	Vallitalea pronyensis strain FatNI3 16S ribosomal RNA gene, partial sequence	88.672
8f3e1233dc1853daa0dd60f1c88e0c83	357.5	0.307114	0.336982	26.8158	22.0625	0.00127037	0.515844	TACGTAGGTTGCAAGCGTTGTCCGGATTTACTGGGTGTAAAGGGCGTGTAGGCGGAGATGCAAGTTGGGAGTGAAATCCATGGGCTCAACCCATGAACTGCTCTCAAAACTGTATCCCTTGAGTATCGGAGAGGCAAGCGGAATTCCTAGTGTAGCGGTGAAATGCGTAGATATTAGGAGGAACACCAGTGGCGAAGGCGGCTTGCTGGACGACAACTGACGCTGAGGCGCGAAAGCGTGGGGAGCAAACAGG	Bacteria	Firmicutes	Clostridia	Clostridiales	Ruminococcaceae	NA	NA	Clostridiales.Ruminococcaceae.NA.NA.8f3e	[Clostridium] cellobioparum strain DSM 1351 16S ribosomal RNA gene, partial sequence	90.157
0319d191bd80294ef7caebac74b1ace8	352.5	0.313535	0.217936	17.6842	11.9375	0.000799074	0.519892	TACGTAGGGGGCAAGCGTTATCCGGATTTACTGGGTGTAAAGGGAGCGCAGGCGGTGCGGCAAGTCAGATGTGAAAACCCGGGGCTCAACCCCGGGACTGCATTTGAAACTGTCGGACTAGAGTGCCGGAGAGGTAAGTGGAATTCCTAGTGTAGCGGTGAAATGCGTAGATATTAGGAGGAACACCAGTGGCGAAGGCGGCTTACTGGACGGTAACTGACGCTGAGGCTCGAAAGCGTGGGGAGCAAACAGG	Bacteria	Firmicutes	Clostridia	Clostridiales	Lachnospiraceae	NA	NA	Clostridiales.Lachnospiraceae.NA.NA.0319	Anaerotaenia torta strain FH052 16S ribosomal RNA, partial sequence	96.443
0033ba07ed86619d6a52b96ed493996f	350	0.313702	0.149122	3.94737	1.75	0.000164815	0.519892	TACGTATGGAGCAAGCGTTATCCGGATTTACTGGGTGTAAAGGGAGCGTAGGCGGTATGGCAAGTCTGATGTGAAAGGCCGGGGCTCAACCCCGGGACTGCATTGGAAACTGTCACACTTGAGTGTCGGAGAGGTAAGTGGAATTCCTAGTGTAGCGGTGAAATGCGTAGATATTAGGAGGAACACCAGTGGCGAAGGCGGCTTACTGGACGACAACTGACGCTGAGGCTCGAAAGCGTGGGGAGCAAACAGG	Bacteria	Firmicutes	Clostridia	Clostridiales	Lachnospiraceae	NA	NA	Clostridiales.Lachnospiraceae.NA.NA.0033	Roseburia intestinalis strain DSM 14610 16S ribosomal RNA gene, partial sequence	95.652
1c5f9bc46b1ad6e76c26888842a275f1	348.5	0.315502	0.133883	6.31579	8.4375	0.000347222	0.519892	TACGGAGGATCCAAGCGTTATCCGGATTTATTGGGTTTAAAGGGTGCGTAGGCGGTTTGATAAGTTAGAGGTGAAATACCGGTGCTTAACACCGGAACTGCCTCTAATACTGTTGAACTAGAGAGTAGTTGCGGTAGGCGGAATGTATGGTGTAGCGGTGAAATGCTTAGAGATCATACAGAACACCGATTGCGAAGGCAGCTTACCAAACTATATCTGACGTTGAGGCACGAAAGCGTGGGGAGCAAACAGG	Bacteria	Bacteroidetes	Bacteroidia	Bacteroidales	Rikenellaceae	Alistipes	shahii	Bacteroidales.Rikenellaceae.Alistipes.shahii.1c5f	Alistipes shahii strain JCM 16773 16S ribosomal RNA gene, partial sequence	100
60585ad0efb69ccdb8e7f79ea4493a57	261.5	0.315811	-0.165412	4.26316	6.4375	0.00024537	0.519892	TACGGAGGATCCAAGCGTTATCCGGATTTATTGGGTTTAAAGGGTGCGTAGGCGGTTTAGTAAGTCAGCGGTGAAATTTTGGTGCTTAACACCAAACGTGCCGTTGATACTGCTGGGCTAGAGAGTAGTTGCGGTAGGCGGAATGTATGGTGTAGCGGTGAAATGCTTAGAGATCATACAGAACACCGATTGCGAAGGCAGCTTACCAAACTATATCTGACGTTGAGGCACGAAAGCGTGGGGAGCAAACAGG	Bacteria	Bacteroidetes	Bacteroidia	Bacteroidales	Rikenellaceae	Alistipes	obesi	Bacteroidales.Rikenellaceae.Alistipes.obesi.6058	Alistipes obesi strain ph8 16S ribosomal RNA, partial sequence	100
201c650fa1c33b861e5adee53ae37d6e	346.5	0.316223	0.140298	4.92105	2.6875	0.000212963	0.519892	TACGTATGGTGCAAGCGTTATCCGGATTTACTGGGTGTAAAGGGAGCGCAGGCGGTCTGGCAAGTCTGATGTGAAAATCCGGGGCTCAACTCCGGAACTGCATTGGAAACTGTCAGACTAGAGTGTCGGAGAGGTAAGTGGAATTCCTAGTGTAGCGGTGAAATGCGTAGATATTAGGAGGAACACCAGTGGCGAAGGCGGCTTACTGGACGATAACTGACGCTGAGGCTCGAAAGCGTGGGGAGCAAACAGG	Bacteria	Firmicutes	Clostridia	Clostridiales	Lachnospiraceae	Roseburia	NA	Clostridiales.Lachnospiraceae.Roseburia.NA.201c	Roseburia hominis strain A2-183 16S ribosomal RNA, partial sequence	96.443
c3574ef7a3455b639e41b6e790c31041	252	0.32092	-0.215341	15.6579	25.25	0.000925	0.525387	TACGTATGGGGCAAGCGTTATCCGGATTTACTGGGTGTAAAGGGAGCGTAGGCGGCATGGCAAGTCAGAAGTGAAAGCCTGGGGCTCAACCCCGGAATTGCTTTTGAAACTGTCAGGCTAGAGTGTCGGAGGGGTAAGCGGAATTCCTAGTGTAGCGGTGAAATGCGTAGATATTAGGAGGAACACCGGTGGCGAAGGCGGCTTACTGGACGATTACTGACGCTGAGGCTCGAAAGCGTGGGGAGCAAACAGG	Bacteria	Firmicutes	Clostridia	Clostridiales	Lachnospiraceae	NA	NA	Clostridiales.Lachnospiraceae.NA.NA.c357	Eubacterium ventriosum strain ATCC 27560 16S ribosomal RNA gene, partial sequence	98.419
bc718d1bb857b116148a8285de07a079	251.5	0.325779	-0.0975114	124.868	267	0.00834907	0.531101	AACGTAGGGTGCAAGCGTTGTCCGGAATTACTGGGTGTAAAGGGAGCGCAGGCGGGAAGACAAGTTGGAAGTGAAAACCATGGGCTCAACCCATGAATTGCTTTCAAAACTGTTTTTCTTGAGTAGTGCAGAGGTAGATGGAATTCCCGGTGTAGCGGTGGAATGCGTAGATATCGGGAGGAACACCAGTGGCGAAGGCGGTCTACTGGGCACCAACTGACGCTGAGGCTCGAAAGCATGGGTAGCAAACAGG	Bacteria	Firmicutes	Clostridia	Clostridiales	Ruminococcaceae	Faecalibacterium	NA	Clostridiales.Ruminococcaceae.Faecalibacterium.NA.bc71	Faecalibacterium prausnitzii strain ATCC 27768 16S ribosomal RNA gene, partial sequence	95.652
05cd1b9e92fbe86194d891404c3932cb	265	0.327492	-0.0461172	1.44737	1.125	6.75926e-05	0.531661	TACGGAGGATCCGAGCGTTATCCGGATTTATTGGGTTTAAAGGGTGCGTAGGCTGTTTTTTAAGTTAGAGGTGAAAGCTCGACGCTCAACGTCGAAATTGCCTCTGATACTGAGAGACTAGAGTGTAGTTGCGGAAGGCGGAATGTGTGGTGTAGCGGTGAAATGCTTAGATATCACACAGAACACCGATTGCGAAGGCAGCTTTCCAAGCTATTACTGACGCTGAGGCACGAAAGCGTGGGGAGCGAACAGG	Bacteria	Bacteroidetes	Bacteroidia	Bacteroidales	Rikenellaceae	Alistipes	marseilloanorexicus	Bacteroidales.Rikenellaceae.Alistipes.marseilloanorexicus.05cd	Alistipes ihumii strain AP11 16S ribosomal RNA, partial sequence	100
b1e49b37f56b16404dff79a08860db0b	252.5	0.335168	-0.174822	176.184	229.188	0.00959444	0.541854	TACGTAGGGGGCAAGCGTTATCCGGATTTACTGGGTGTAAAGGGAGCGTAGACGGACTGGCAAGTCTGATGTGAAAGGCGGGGGCTCAACCCCTGGACTGCATTGGAAACTGTTAGTCTTGAGTGCCGGAGAGGTAAGCGGAATTCCTAGTGTAGCGGTGAAATGCGTAGATATTAGGAGGAACACCAGTGGCGAAGGCGGCTTACTGGACGGTAACTGACGTTGAGGCTCGAAAGCGTGGGGAGCAAACAGG	Bacteria	Firmicutes	Clostridia	Clostridiales	Lachnospiraceae	Blautia	obeum	Clostridiales.Lachnospiraceae.Blautia.obeum.b1e4	Blautia obeum strain ATCC 29174 16S ribosomal RNA, partial sequence	100
7466a47a3558e985993f75018aeb527c	254	0.337149	-0.238325	107.632	183.938	0.00651204	0.541995	TACGTATGGTGCAAGCGTTATCCGGATTTACTGGGTGTAAAGGGAGCGCAGGCGGTGCGGCAAGTCTGATGTGAAAGCCCGGGGCTCAACCCCGGTACTGCATTGGAAACTGTCGTACTAGAGTGTCGGAGGGGTAAGTGGAATTCCTAGTGTAGCGGTGAAATGCGTAGATATTAGGAGGAACACCAGTGGCGAAGGCGGCTTACTGGACGATAACTGACGCTGAGGCTCGAAAGCGTGGGGAGCAAACAGG	Bacteria	Firmicutes	Clostridia	Clostridiales	Lachnospiraceae	Roseburia	faecis	Clostridiales.Lachnospiraceae.Roseburia.faecis.7466	Roseburia faecis strain M72/1 16S ribosomal RNA gene, partial sequence	100
0b16e8be4633f014eca2aabf949ad5e9	351.5	0.338049	0.180976	8.65789	4.125	0.000365741	0.541995	TACGTAGGTGGCAAGCGTTGTCCGGATTTACTGGGTGTAAAGGGCGTGTAGGCGGGAAGACAGGTCAGATGTGAAATGTCGGGGCTCAACCCCGGAACTGCATTTGAAACCGTTTTTCTTGAGTATCGGAGAGGCAGGCGGAATTCCTAGTGTAGCGGTGAAATGCGTAGATATTAGGAGGAACACCAGTGGCGAAGGCGGCCTGCTGGACGACAACTGACGCTGAGGCGCGAAAGCGTGGGGAGCAAACAGG	Bacteria	Firmicutes	Clostridia	Clostridiales	Ruminococcaceae	Sporobacter	NA	Clostridiales.Ruminococcaceae.Sporobacter.NA.0b16	Sporobacter termitidis strain SYR 16S ribosomal RNA, partial sequence	94.466
7cdd07ac3d554b00ad55d9556d04dece	345.5	0.344616	0.237068	5.92105	0.5625	0.000216667	0.548025	TACGTAGGTGGCGAGCGTTATCCGGAATTACTGGGTGTAAAGGGTGTGTAGGCGGGACTTCAAGTCAGATGTGAAAATTGCGGGCTCAACCCGCAACCTGCATTTGAAACTGAGGTTCTTGAGAGTCGGAGAGGTAAATGGAATTCCCGGTGTAGCGGTGAAATGCGTAGATATCGGGAGGAACACCAGTGGCGAAGGCGATTTACTGGACGACAACTGACGCTGAGACACGAAAGCGTGGGGAGCAAACAGG	Bacteria	Firmicutes	Clostridia	Clostridiales	Ruminococcaceae	NA	NA	Clostridiales.Ruminococcaceae.NA.NA.7cdd	Herbivorax saccincola strain GGR1 16S ribosomal RNA, partial sequence	87.451
5ce059c562580f2a650ef68c27193041	350	0.344634	0.244825	36.4474	37.6875	0.00184074	0.548025	TACGTAGGGAGCGAGCGTTGTCCGGAATTACTGGGTGTAAAGGGAGCGTAGGCGGGATGGCAAGTCAGATGTGAAAACTATGGGCTCAACCCATAGACTGCATTTGAAACTGTTGTTCTTGAGTGAGGTAGAGGTAAGCGGAATTCCTGGTGTAGCGGTGAAATGCGTAGAGATCAGGAGGAACATCGGTGGCGAAGGCGGCTTACTGGGCCTTTACTGACGCTGAGGCTCGAAAGCGTGGGGAGCAAACAGG	Bacteria	Firmicutes	Clostridia	Clostridiales	Ruminococcaceae	Ruminococcus	callidus	Clostridiales.Ruminococcaceae.Ruminococcus.callidus.5ce0	Ruminococcus callidus strain ATCC 27760 16S ribosomal RNA gene, partial sequence	100
0b05484fdd9452f1f6fb0445bda512f0	354	0.346715	0.516057	258.684	264.688	0.0130232	0.549084	TACGTAGGGAGCAAGCGTTGTCCGGATTTACTGGGTGTAAAGGGTGCGTAGGCGGCTTTGCAAGTCAGATGTGAAATCTATGGGCTCAACCCATAAACTGCATTTGAAACTGTAGAGCTTGAGTGAAGTAGAGGCAGGCGGAATTCCCCGTGTAGCGGTGAAATGCGTAGAGATGGGGAGGAACACCAGTGGCGAAGGCGGCCTGCTGGGCTTTAACTGACGCTGAGGCACGAAAGCGTGGGTAGCAAACAGG	Bacteria	Firmicutes	Clostridia	Clostridiales	Ruminococcaceae	Ruminococcus	bromii	Clostridiales.Ruminococcaceae.Ruminococcus.bromii.0b05	Ruminococcus bromii strain ATCC 27255 16S ribosomal RNA gene, partial sequence	99.606
8ff97d7a01a67f05521615edd7009905	353	0.352894	0.111502	25.2105	15.375	0.00111481	0.555955	TACGTAGGTGGCAAGCGTTGTCCGGATTTACTGGGTGTAAAGGGCGTGCAGCCGGGCATGCAAGTCAGATGTGAAATCTCAGGGCTTAACCCTGAAACTGCATTTGAAACTGTATGTCTTGAGTGCCGGAGAGGTAATCGGAATTCCTTGTGTAGCGGTGAAATGCGTAGATATAAGGAAGAACACCAGTGGCGAAGGCGGATTACTGGACGGTAACTGACGGTGAGGCGCGAAAGCGTGGGGAGCGAACAGG	Bacteria	Firmicutes	Clostridia	Clostridiales	Ruminococcaceae	Oscillibacter	NA	Clostridiales.Ruminococcaceae.Oscillibacter.NA.8ff9	Oscillibacter ruminantium strain GH1 16S ribosomal RNA gene, partial sequence	92.885
f2c613ef4a233386e25816e0c73a0d0b	256	0.355025	-0.24068	49.5789	83.1875	0.00297685	0.555955	TACGTATGGTGCAAGCGTTATCCGGATTTACTGGGTGTAAAGGGAGCGCAGGCGGTACGGCAAGTCTGATGTGAAAGCCCGGGGCTCAACCCCGGTACTGCATTGGAAACTGTCGGACTAGAGTGTCGGAGGGGTAAGTGGAATTCCTAGTGTAGCGGTGAAATGCGTAGATATTAGGAGGAACACCAGTGGCGAAGGCGGCTTACTGGACGATTACTGACGCTGAGGCTCGAAAGCGTGGGGAGCAAACAGG	Bacteria	Firmicutes	Clostridia	Clostridiales	Lachnospiraceae	Roseburia	intestinalis	Clostridiales.Lachnospiraceae.Roseburia.intestinalis.f2c6	Roseburia intestinalis strain DSM 14610 16S ribosomal RNA gene, partial sequence	100
9ca96a11039a050862b849d6eedf5652	343	0.355353	0.0902595	1.44737	0.875	6.38889e-05	0.555955	TACGTAGGTGGCAAGCGTTGTCCGGATTTACTGGGTGTAAAGGGCGTGCAGCCGGGTGCGCAAGTCAGATGTGAAATCTCAGGGCTCAACCCTGAAACTGCATTTGAAACTGTGCATCTTGAGTGCCGGAGAGGTAATCGGAATTCCTTGTGTAGCGGTGAAATGCGTAGATATAAGGAAGAACACCAGTGGCGAAGGCGGATTACTGGACGGTAACTGACGGTGAGGCGCGAAAGCGTGGGGAGCAAACAGG	Bacteria	Firmicutes	Clostridia	Clostridiales	Ruminococcaceae	Oscillibacter	NA	Clostridiales.Ruminococcaceae.Oscillibacter.NA.9ca9	Oscillibacter ruminantium strain GH1 16S ribosomal RNA gene, partial sequence	92.885
fca6356099ca8442b1c694047bcf620b	353	0.358622	0.0680727	31.4474	25.1875	0.00147963	0.557498	TACGTAGGGGGCAAGCGTTATCCGGATTTACTGGGTGTAAAGGGAGCGTAGACGGCTTTGCAAGTCTGATGTGAAAGGCGGGGGCTCAACCCCTGGACTGCATTGGAAACTGTGAGGCTTGAGTGCCGGAGAGGTAAGCGGAATTCCTAGTGTAGCGGTGAAATGCGTAGATATTAGGAGGAACACCAGTGGCGAAGGCGGCTTACTGGACGGTAACTGACGTTGAGGCTCGAAAGCGTGGGGAGCAAACAGG	Bacteria	Firmicutes	Clostridia	Clostridiales	Lachnospiraceae	Blautia	NA	Clostridiales.Lachnospiraceae.Blautia.NA.fca6	Blautia obeum strain ATCC 29174 16S ribosomal RNA, partial sequence	98.024
fb751d029ad7031e8fcf3bde5cd65d04	344	0.359212	0.116723	4.60526	4.75	0.000232407	0.557498	TACGTAGGGGGCAAGCGTTATCCGGAATTATTGGGCGTAAAGAGTACGTAGGTGGTTACCTAAGCACGAGGTATAAGGCAATGGCTTAACCATTGTTCGCCTTGTGAACTGGGCTACTTGAGTGCAGGAGAGGAAAGCGGAATTCCTAGTGTAGCGGTGAAATGCGTAGATATTAGGAGGAACACCAGTGGCGAAGGCGGCTTTCTGGACTGTAACTGACACTGAGGTACGAAAGCGTGGGGAGCAAACAGG	Bacteria	Firmicutes	Clostridia	Clostridiales	Clostridiales_Incertae_Sedis_XIII	Mogibacterium	NA	Clostridiales.Clostridiales_Incertae_Sedis_XIII.Mogibacterium.NA.fb75	Ihubacter massiliensis strain Marseille-P2843 16S ribosomal RNA, partial sequence	96.825
32e35c54d9b7c324fed38902234eda87	339	0.361395	0.204874	36.1842	5.4375	0.0013537	0.558651	TACGTAGGTGGCAAGCGTTGTCCGGAATTACTGGGTGTAAAGGGAGCGCAGGCGGGAAATCAAGTTGGATGTGAAATGTCGGGGCTTAACCCCGGAACTGCATCCAAAACTGATATTCTTGAGTGAAGTAGAGGTAGGCGGAATTCCGAGTGTAGCGGTGAAATGCGTAGATATTCGGAGGAACACCAGTGGCGAAGGCGGCCTACTGGGCTTTAACTGACGCTGAGGCTCGAAAGTGTGGGGAGCAAACAGG	Bacteria	Firmicutes	Clostridia	Clostridiales	Ruminococcaceae	NA	NA	Clostridiales.Ruminococcaceae.NA.NA.32e3	Eubacterium coprostanoligenes strain HL 16S ribosomal RNA gene, partial sequence	91.304
6d9e55fb5502dfdd3ea25f396eb5006c	257	0.366923	-0.247528	170.842	163.25	0.00842963	0.564945	TACGTAGGGTGCAAGCGTTATCCGGAATTATTGGGCGTAAAGGGCTCGTAGGCGGTTCGTCGCGTCCGGTGTGAAAGTCCATCGCTTAACGGTGGATCCGCGCCGGGTACGGGCGGGCTTGAGTGCGGTAGGGGAGACTGGAATTCCCGGTGTAACGGTGGAATGTGTAGATATCGGGAAGAACACCAATGGCGAAGGCAGGTCTCTGGGCCGTCACTGACGCTGAGGAGCGAAAGCGTGGGGAGCGAACAGG	Bacteria	Actinobacteria	Actinobacteria	Bifidobacteriales	Bifidobacteriaceae	Bifidobacterium	NA	Bifidobacteriales.Bifidobacteriaceae.Bifidobacterium.NA.6d9e	Bifidobacterium adolescentis strain ATCC 15703 16S ribosomal RNA, complete sequence	100
acaa07406adad33be90423374481d583	351.5	0.369224	0.160877	7.36842	5.6875	0.000343519	0.566241	TACGTAGGGGGCAAGCGTTATCCGGATTTACTGGGTGTAAAGGGAGCGTAGGCGGTCTGGCAAGCCAGAAGTGAAAGCCCGGGGCTTAACCCCGGGACTGCTTTTGGAACTGTTAGACTAGAGTGTCGGAGAGGTAAGTGGAATTCCTAGTGTAGCGGTGAAATGCGTAGATATTAGGAGGAACACCAGTGGCGAAGGCGGCTTACTGGACGATAACTGACGCTGAGGCTCGAAAGCGTGGGGAGCAAACAGG	Bacteria	Firmicutes	Clostridia	Clostridiales	Lachnospiraceae	NA	NA	Clostridiales.Lachnospiraceae.NA.NA.acaa	Hespellia porcina strain PC80 16S ribosomal RNA gene, partial sequence	95.257
e40fb79545f8bf0e346c5688b0ee7a49	260.5	0.371599	-0.112369	5.47368	5.5	0.000274074	0.567639	TACGTAGGTGGCAAGCGTTGTCCGGATTTACTGGGTGTAAAGGGCGTGCAGCCGGGCCGGCAAGTCAGATGTGAAATCTGGAGGCTTAACCTCCAAACTGCATTTGAAACTGTAGGTCTTGAGTACCGGAGAGGTTATCGGAATTCCTTGTGTAGCGGTGAAATGCGTAGATATAAGGAAGAACACCAGTGGCGAAGGCGGATAACTGGACGGCAACTGACGGTGAGGCGCGAAAGCGTGGGGAGCAAACAGG	Bacteria	Firmicutes	Clostridia	Clostridiales	Ruminococcaceae	Oscillibacter	NA	Clostridiales.Ruminococcaceae.Oscillibacter.NA.e40f	Oscillibacter ruminantium strain GH1 16S ribosomal RNA gene, partial sequence	95.257
1f193894fe2b0adf197fc18d52d738bc	266	0.374639	-0.105953	1.36842	2.375	8.33333e-05	0.568529	TACGTATGGGGCGAGCGTTATCCGGATTCATTGGGCGTAAAGCGCGCGTAGGCGGAGCGCTAAGCGGGACCTCTAACCCGAGGGCTCAACCCCCGGCCGGGTCCCGAACTGGCGCTCTCGAGTGCGGTAGGGGAGAGCGGAATTCCCGGTGTAGCGGTGGAATGCGCAGATATCGGGTGGAACACCGGTGGCGAAGGCGGCCCTCTGGGCCGAGACCGACGCTGAGGCGCGAAAGCTGGGGGAGCGAACAGG	Bacteria	Actinobacteria	Actinobacteria	Coriobacteriales	Coriobacteriaceae	Senegalimassilia	NA	Coriobacteriales.Coriobacteriaceae.Senegalimassilia.NA.1f19	Senegalimassilia anaerobia strain JC110 16S ribosomal RNA gene, partial sequence	96.825
ad2ee51673380cb46c0e667bb337acae	342.5	0.375512	0.142979	6.10526	2.125	0.000246296	0.568529	TACGTAGGTGGCGAGCGTTATCCGGAATTATTGGGCGTAAAGAGCGCGCAGGTGGTTGATTAAGTCTGATGTGAAAGCCCACGGCTTAACCGTGGAGGGTCATTGGAAACTGGTCGACTTGAGTGCAGAAGAGGGAAGTGGAATTCCATGTGTAGCGGTGAAATGCGTAGAGATATGGAGGAACACCAGTGGCGAAGGCGGCTTCCTGGTCTGTAACTGACACTGAGGCGCGAAAGCGTGGGGAGCAAACAGG	Bacteria	Firmicutes	Erysipelotrichia	Erysipelotrichales	Erysipelotrichaceae	Turicibacter	NA	Erysipelotrichales.Erysipelotrichaceae.Turicibacter.NA.ad2e	Turicibacter sanguinis strain MOL361 16S ribosomal RNA, partial sequence	99.605
3a7945aadb70d44e4a7fcd71b9513f21	269	0.376577	-0.146354	2.86842	6.4375	0.000196296	0.568529	TACGTAGGGGGCAAGCGTTATCCGGATTTACTGGGTGTAAAGGGAGCGTAGACGGCTGTGTAAGTCTGAAGTGAAAGCCCGGGGCTCAACCCCGGGACTGCTTTGGAAACTATGCAGCTAGAGTGTCGGAGAGGTAAGTGGAATTCCCAGTGTAGCGGTGAAATGCGTAGATATTGGGAGGAACACCAGTGGCGAAGGCGGCTTACTGGACGATGACTGACGTTGAGGCTCGAAAGCGTGGGGAGCAAACAGG	Bacteria	Firmicutes	Clostridia	Clostridiales	Lachnospiraceae	Coprococcus	NA	Clostridiales.Lachnospiraceae.Coprococcus.NA.3a79	Coprococcus comes strain ATCC 27758 16S ribosomal RNA gene, partial sequence	99.209
2fbc912501875133dae565a714e3a5b6	344	0.384699	0.183733	8.92105	5.1875	0.000390741	0.57854	TACGTAGGGGGCAAGCGTTATCCGGATTTACTGGGTGTAAAGGGAGCGCAGGCGGGAAGACAAGTTGGAAGTGAAATCCATGGGCTCAACCCATGAACTGCTTTCAAAACTGTTTTTCTTGAGTAGTGCAGAGGTAGGCGGAATTCCCGGTGTAGCGGTGGAATGCGTAGATATCGGGAGGAACACCAGTGGCGAAGGCGGCCTACTGGGCACCAACTGACGCTGAGGCTCGAAAGTGTGGGTAGCAAACAGG	Bacteria	Firmicutes	Clostridia	Clostridiales	Ruminococcaceae	Faecalibacterium	NA	Clostridiales.Ruminococcaceae.Faecalibacterium.NA.2fbc	Faecalibacterium prausnitzii strain ATCC 27768 16S ribosomal RNA gene, partial sequence	97.619
7ce75ab96fb3c8958859f64cc0659523	348	0.401818	0.200335	15.3947	11.3125	0.000709259	0.600745	TACGTAGGGGGCAAGCGTTATCCGGATTTACTGGGTGTAAAGGGAGCGTAGACGGCTTTGCAAGTCTGACGTGAAAATCCGGGGCTCAACCCCGGAACTGCGTTGGAAACTGTGAGGCTTGAGTGCCGGAGAGGTAAGCGGAATTCCTAGTGTAGCGGTGAAATGCGTAGATATTAGGAGGAACACCAGTGGCGAAGGCGGCTTACTGGACGGCAACTGACGTTGAGGCTCGAAAGCGTGGGGAGCAAACAGG	Bacteria	Firmicutes	Clostridia	Clostridiales	Lachnospiraceae	NA	NA	Clostridiales.Lachnospiraceae.NA.NA.7ce7	Muricomes intestini strain 2PG-424-CC-1 16S ribosomal RNA, partial sequence	95.257
88dd48bccf59638a65b93afa96569ef3	337.5	0.403449	0.143354	9.07895	5.75	0.00040463	0.600745	TACGTAGGGGGCAAGCGTTATCCGGATTTACTGGGTGTAAAGGGAGCGCAGGCGGATGGCTAAGTCTGATGTGAAAGCCCGGGGCTCAACCCCGGGACTGCATTGGAAACTGGTTATCTTGAGTGTCGGAGAGGTAAGTGGAATTCCTAGTGTAGCGGTGAAATGCGTAGATATTAGGAGGAACACCAGTGGCGAAGGCGGCTTACTGGACGACAACTGACGCTGAGGCTCGAAAGCGTGGGGAGCAAACAGG	Bacteria	Firmicutes	Clostridia	Clostridiales	Lachnospiraceae	NA	NA	Clostridiales.Lachnospiraceae.NA.NA.88dd	Eubacterium oxidoreducens strain G41 16S ribosomal RNA gene, partial sequence	97.233
0917059e182ab2eae7859c8f92184a1b	345	0.404915	0.23741	65.1316	16.1875	0.00253148	0.600745	TACGTATGGTGCAAGCGTTATCCGGATTTACTGGGTGTAAAGGGTGCGTAGGTGGCAAGGCAAGTCTGAAGTGAAAATCCGGGGCTCAACCCCGGAACTGCTTTGGAAACTGTTTAGCTGGAGTACAGGAGAGGTAAGTGGAATTCCTAGTGTAGCGGTGAAATGCGTAGATATTAGGAGGAACACCAGTGGCGAAGGCGACTTACTGGACTGCTACTGACACTGAGGCACGAAAGCGTGGGGAGCAAACAGG	Bacteria	Firmicutes	Clostridia	Clostridiales	Lachnospiraceae	Coprococcus	NA	Clostridiales.Lachnospiraceae.Coprococcus.NA.0917	Coprococcus eutactus strain ATCC 27759 16S ribosomal RNA gene, partial sequence	99.605
03cbf0af7ffe718ca23f68a2c776c88c	259.5	0.405658	-0.0886906	385.947	453.938	0.0203046	0.600745	TACGTAGGTGGCGAGCGTTATCCGGAATGATTGGGCGTAAAGGGTGCGTAGGTGGCAGATCAAGTCTGGAGTAAAAGGTATGGGCTCAACCCGTACTGGCTCTGGAAACTGATCAGCTAGAGAACAGAAGAGGACGGCGGAACTCCATGTGTAGCGGTAAAATGCGTAGATATATGGAAGAACACCGGTGGCGAAGGCGGCCGTCTGGTCTGGATTCTGACACTGAAGCACGAAAGCGTGGGGAGCAAATAGG	Bacteria	Firmicutes	Erysipelotrichia	Erysipelotrichales	Erysipelotrichaceae	Holdemanella	NA	Erysipelotrichales.Erysipelotrichaceae.Holdemanella.NA.03cb	Holdemanella biformis strain DSM 3989 16S ribosomal RNA, partial sequence	97.628
57b227978aef93eae09f2909dfa7838e	347.5	0.41289	0.230585	18.5526	16.3125	0.000894444	0.60913	TACGTAGGTGGCAAGCGTTGTCCGGATTTACTGGGTGTAAAGGGCGCGTAGGCGGGATGGCAAGTCAGATGTGAAATCCATGGGCTCAACCCATGAACTGCATTTGAAACTGTCGTTCTTGAGTATCGGAGAGGCAAGCGGAATTCCTAGTGTAGCGGTGAAATGCGTAGATATTAGGAGGAACACCAGTGGCGAAGGCGGCTTGCTGGACGACAACTGACGCTGAGGCGCGAAAGCGTGGGGAGCAAACAGG	Bacteria	Firmicutes	Clostridia	Clostridiales	Ruminococcaceae	Sporobacter	NA	Clostridiales.Ruminococcaceae.Sporobacter.NA.57b2	Sporobacter termitidis strain SYR 16S ribosomal RNA, partial sequence	93.676
43ba89eb9bd003fee537b2f2ccc3a1c3	345.5	0.421879	0.211834	23.0526	6.25	0.000903704	0.617755	TACGTAGGTGGCGAGCGTTGTCCGGATTTACTGGGCGTAAAGGGAGCGTAGGCGGATTTTTAAGTGAGATGTGAAATACTCGGGCTTAACCTGAGTGCTGCATTTCAAACTGGAAGTCTAGAGTGCAGGAGAGGAGAAGGGAATTCCTAGTGTAGCGGTGAAATGCGTAGAGATTAGGAAGAACACCAGTGGCGAAGGCGCTTCTCTGGACTGTAACTGACGCTGAGGCTCGAAAGCGTGGGGAGCAAACAGG	Bacteria	Firmicutes	Clostridia	Clostridiales	Clostridiaceae_1	Clostridium_sensu_stricto	NA	Clostridiales.Clostridiaceae_1.Clostridium_sensu_stricto.NA.43ba	Clostridium saudiense strain JCC 16S ribosomal RNA, partial sequence	97.233
ef15528c19faee6dd5daab77e1ce2e74	261	0.42192	0.000485324	258.868	261.5	0.0129824	0.617755	TACGTAGGGGGCAAGCGTTATCCGGATTTACTGGGTGTAAAGGGAGCGTAGACGGCAAGGCAAGTCTGATGTGAAAACCCAGGGCTTAACCCTGGGACTGCATTGGAAACTGTCTGGCTCGAGTGCCGGAGAGGTAAGCGGAATTCCTAGTGTAGCGGTGAAATGCGTAGATATTAGGAAGAACACCAGTGGCGAAGGCGGCTTACTGGACGGTAACTGACGTTGAGGCTCGAAAGCGTGGGGAGCAAACAGG	Bacteria	Firmicutes	Clostridia	Clostridiales	Lachnospiraceae	Fusicatenibacter	saccharivorans	Clostridiales.Lachnospiraceae.Fusicatenibacter.saccharivorans.ef15	Fusicatenibacter saccharivorans strain HT03-11 16S ribosomal RNA gene, partial sequence	100
dc0a69c943ae3fc142da33f3b81ababf	346	0.425228	0.113818	11.1842	10.0625	0.000542593	0.618431	TACGTAGGGGGCAAGCGTTATCCGGATTTACTGGGTGTAAAGGGAGCGTAGACGGCAAGGCAAGTCTGATGTGAAAGGCTGGGGCTCAACCCCGGGACTGCATTGGAAACTGTCCTGCTGGAGTGCCGGAGAGGTAAGCGGAATTCCTAGTGTAGCGGTGAAATGCGTAGATATTAGGAGGAACACCAGTGGCGAAGGCGGCTTACTGGACGGTAACTGACGTTGAGGCTCGAAAGCGTGGGGAGCAAACAGG	Bacteria	Firmicutes	Clostridia	Clostridiales	Lachnospiraceae	Blautia	NA	Clostridiales.Lachnospiraceae.Blautia.NA.dc0a	Murimonas intestini strain SRB-530-5-H 16S ribosomal RNA, partial sequence	97.628
4cf8fea5aef9b5418a428ec5a6b44db5	335.5	0.42557	0.103532	3.78947	2	0.000162963	0.618431	TACGTAGGTGGCAAGCGTTGTCCGGATTTACTGGGTGTAAAGGGCGTGTAGGCGGAGATGCAAGTCAGATGTGAAATCCTCGGGCTTAACCCGGGAACTGCATTTGAAACTGTATCCCTTGAGTATCGGAGAGGCAGGCGGAATTCCTAGTGTAGCGGTGAAATGCGTAGATATTAGGAGGAACACCAGTGGCGAAGGCGGCCTGCTGGACGACAACTGACGCTGAGGCGCGAAAGCGTGGGGAGCAAACAGG	Bacteria	Firmicutes	Clostridia	Clostridiales	Ruminococcaceae	Sporobacter	NA	Clostridiales.Ruminococcaceae.Sporobacter.NA.4cf8	Sporobacter termitidis strain SYR 16S ribosomal RNA, partial sequence	94.488
f09fdc38602cea0ede37ee6f782d82a0	262	0.430276	-0.271717	103.947	132.438	0.00561944	0.622937	TACGTATGGTGCAAGCGTTATCCGGATTTACTGGGTGTAAAGGGAGCGCAGGCGGAAGGCTAAGTCTGATGTGAAAGCCCGGGGCTCAACCCCGGTACTGCATTGGAAACTGGTCATCTAGAGTGTCGGAGGGGTAAGTGGAATTCCTAGTGTAGCGGTGAAATGCGTAGATATTAGGAGGAACACCAGTGGCGAAGGCGGCTTACTGGACGATAACTGACGCTGAGGCTCGAAAGCGTGGGGAGCAAACAGG	Bacteria	Firmicutes	Clostridia	Clostridiales	Lachnospiraceae	Roseburia	inulinivorans	Clostridiales.Lachnospiraceae.Roseburia.inulinivorans.f09f	Roseburia inulinivorans strain A2-194 16S ribosomal RNA, partial sequence	100
9fcac5a9f9d1b88f0b907157154d8dbf	335	0.434455	0.138732	19.5	19.375	0.000973148	0.624329	TACGGAGGGTGCAAGCGTTAATCGGAATTACTGGGCGTAAAGCGCGCGTAGGTTGTTTTGTAAGTCAGAGGTGTAATCCCACGGCTTAACCGTGGAACTGCCTTTGATACTGCATAACTTGGATCCGGGAGAGGACAGCGGAATTCCAGGTGTAGGAGTGAAATCCGTAGATATCTGGAAGAACATCAGTGGCGAAGGCGGCTGTCTGGACCGGTATTGACGCTGAGGCGCGAAAGCGTGGGTAGCAAACAGG	Bacteria	Proteobacteria	Deltaproteobacteria	Desulfovibrionales	Desulfovibrionaceae	NA	NA	Desulfovibrionales.Desulfovibrionaceae.NA.NA.9fca	Desulfovibrio simplex strain JCM 16812 16S ribosomal RNA gene, partial sequence	92.885
fd2e01268ae0767e91ae858a7fb66984	335	0.434455	0.0873409	2.52632	2.3125	0.000123148	0.624329	TACGTAGGTGGCGAGCGTTATCCGGATTTACTGGGTGTAAAGGGTGTGTAGGCGGGATTGCAAGTCAGATGTGAAAACTGTGGGCTCAACCCACAGCCTGCATTTGAAACTGTGATTCTTGAGTGTGGGAGAGGTAAGCGGAATTCCCGGTGTAGCGGTGAAATGCGTAGATATCGGGAGGAACACCAGTGGCGAAGGCGGCTTACTGGACCACAACTGACGCTGAGACACGAAAGTGTGGGGAGCAAACAGG	Bacteria	Firmicutes	Clostridia	Clostridiales	Ruminococcaceae	NA	NA	Clostridiales.Ruminococcaceae.NA.NA.fd2e	Intestinimonas butyriciproducens strain SRB-521-5-I 16S ribosomal RNA gene, partial sequence	91.7
e69aefbe6167fa4bab0e88e4e479657f	339.5	0.441378	0.16033	5.55263	1.6875	0.00022037	0.629698	TACGTAGGGGGCAAGCGTTGTCCGGAATGACTGGGCGTAAAGGGCGTGTAGGCGGCCTGATAAGTATGAAGTGAAAGTCCTGCTTTCAAGGTGGGAATTGCTTTGTAGACTGTCGGGCTTGAGTGCGGAAGAGGTAAGTGGAATTCCCAGTGTAGCGGTGAAATGCGTAGAGATTGGGAGGAACACCAGTGGCGAAGGCGACTTACTGGGCCGTAACTGACGCTGAGGCGCGAAAGCGTGGGGAGCGAACAGG	Bacteria	Firmicutes	Clostridia	Clostridiales	NA	NA	NA	Clostridiales.NA.NA.NA.e69a	Alkalibacter saccharofermentans strain Z-79820 16S ribosomal RNA gene, partial sequence	87.008
be00a7674f9e7c55ea924adf8c93b29b	270.5	0.441437	-0.0898795	2.23684	2.5	0.000115741	0.629698	TACGTAGGGGGCAAGCGTTATCCGGATTTACTGGGTGTAAAGGGAGCGTAGACGGCACGGCAAGCCAGATGTGAAAGCCCGGGGCTCAACCCCGGGACTGCATTTGGAACTGCTGAGCTAGAGTGTCGGAGAGGCAAGTGGAATTCCTAGTGTAGCGGTGAAATGCGTAGATATTAGGAGGAACACCAGTGGCGAAGGCGGCCTGCTGGACTGTTACTGACACTGAGGCACGAAAGCGTGGGGAGCAAACAGG	Bacteria	Firmicutes	Clostridia	Clostridiales	Lachnospiraceae	Dorea	NA	Clostridiales.Lachnospiraceae.Dorea.NA.be00	Dorea longicatena strain 111-35 16S ribosomal RNA gene, partial sequence	96.85
bdd9bbcf5a1841205fef09f8ae97afa1	263	0.443921	-0.0964705	49.3684	62.3125	0.00266018	0.630921	TACGTAGGGAGCAAGCGTTGTCCGGATTTACTGGGTGTAAAGGGTGCGTAGGCGGATTGGCAAGTCAGAAGTGAAATCCATGGGCTTAACCCATGAACTGCTTTTGAAACTGTTAGTCTTGAGTGAAGTAGAGGTAGGCGGAATTCCCGGTGTAGCGGTGAAATGCGTAGAGATCGGGAGGAACACCAGTGGCGAAGGCGGCCTACTGGGCTTTAACTGACGCTGAGGCACGAAAGTGTGGGTAGCAAACAGG	Bacteria	Firmicutes	Clostridia	Clostridiales	Ruminococcaceae	Clostridium_IV	NA	Clostridiales.Ruminococcaceae.Clostridium_IV.NA.bdd9	Acutalibacter muris strain KB18 16S ribosomal RNA, partial sequence	96.85
7b1b8ee531960d93fe779e6f99f9c06e	341.5	0.446391	0.121981	5.47368	2.5625	0.000230556	0.632115	TACGTAGGGTGCGAGCGTTAATCGGAATTACTGGGCGTAAAGCGTGCGCAGGCGGTTGTGTAAGACAGATGTGAAATGCCCGGGCTTAACCTGGGAATTGCATTTGTGACTGCACGGCTAGAGTGTGTCAGAGGGGGGTAGAATTCCACGTGTAGCAGTGAAATGCGTAGATATGTGGAGGAATACCGATGGCGAAGGCAGCCCCCTGGGATAACACTGACGCTCATGCACGAAAGCGTGGGGAGCAAACAGG	Bacteria	Proteobacteria	Betaproteobacteria	Burkholderiales	Oxalobacteraceae	Oxalobacter	NA	Burkholderiales.Oxalobacteraceae.Oxalobacter.NA.7b1b	Oxalobacter formigenes strain OXB 16S ribosomal RNA gene, partial sequence	99.605
7da3354959796dfde8cb9b8b9751875e	337	0.452155	0.237118	40.2895	49.5	0.00215093	0.63795	TACGTAGGTGGCGAGCGTTATCCGGAATGATTGGGCGTAAAGGGTACGTAGGCGGCATGATAAGTCTGGAGTGAAAGGCTACAGCTCAACTGTAGTATGCTCTGGAAACTGTCAAGCTAGAGTGCAGAAGAGGGCAATGGAACTCCATGTGTAGCGGTAAAATGCGTAGATATATGGAAGAACACCGGTGGCGAAGGCGGTTGCCTGGTCTGAAACTGACGCTGAAGTACGAAAGCGTGGGGAGCAAATAGG	Bacteria	Firmicutes	Erysipelotrichia	Erysipelotrichales	Erysipelotrichaceae	NA	NA	Erysipelotrichales.Erysipelotrichaceae.NA.NA.7da3	[Streptococcus] pleomorphus strain 60B 16S ribosomal RNA gene, partial sequence	92.857
c0c17e145e17dff597da6a4397d4356f	333.5	0.456669	0.0801183	2.07895	1.5	9.53704e-05	0.641984	TACGTAGGTGGCAAGCGTTGTCCGGAATTATTGGGCGTAAAGCGCGCGTAGGCGGCCCGGCAGGCCGGGGGTCGAAGCGGGGGGCTCAACCCCCCGAAGCCCCCGGAACCTCCGCGGCTTGGGTCCGGTAGGGGAGGGTGGAACACCCGGTGTAGCGGTGGAATGCGCAGATATCGGGTGGAACACCGGTGGCGAAGGCGGCCCTCTGGGCCGAGACCGACGCTGAGGCGCGAAAGCTGGGGGAGCGAACAGG	Bacteria	Actinobacteria	Actinobacteria	Coriobacteriales	Coriobacteriaceae	Collinsella	NA	Coriobacteriales.Coriobacteriaceae.Collinsella.NA.c0c1	Collinsella aerofaciens strain JCM 10188 16S ribosomal RNA gene, partial sequence	98.024
cbae05140d5325a3fca3f6c43dbd331d	343.5	0.460537	-0.00785488	110.737	120.062	0.005675	0.645084	TACGTAGGTCCCGAGCGTTGTCCGGATTTATTGGGCGTAAAGCGAGCGCAGGCGGTTTGATAAGTCTGAAGTTAAAGGCTGTGGCTCAACCATAGTTCGCTTTGGAAACTGTCAAACTTGAGTGCAGAAGGGGAGAGTGGAATTCCATGTGTAGCGGTGAAATGCGTAGATATATGGAGGAACACCGGTGGCGAAAGCGGCTCTCTGGTCTGTAACTGACGCTGAGGCTCGAAAGCGTGGGGAGCGAACAGG	Bacteria	Firmicutes	Bacilli	Lactobacillales	Streptococcaceae	Streptococcus	NA	Lactobacillales.Streptococcaceae.Streptococcus.NA.cbae	Streptococcus thermophilus strain DSM 20617 16S ribosomal RNA, partial sequence	100
bfeb7ad36f008851a7684bd3d7ba15ff	265	0.466825	-0.142721	238.553	326.5	0.0132306	0.65154	AACGTAGGGTGCAAGCGTTGTCCGGAATTACTGGGTGTAAAGGGAGCGCAGGCGGACCGGCAAGTTGGAAGTGAAAACTATGGGCTCAACCCATAAATTGCTTTCAAAACTGCTGGCCTTGAGTAGTGCAGAGGTAGGTGGAATTCCCGGTGTAGCGGTGGAATGCGTAGATATCGGGAGGAACACCAGTGGCGAAGGCGACCTACTGGGCACCAACTGACGCTGAGGCTCGAAAGCATGGGTAGCAAACAGG	Bacteria	Firmicutes	Clostridia	Clostridiales	Ruminococcaceae	Gemmiger	formicilis	Clostridiales.Ruminococcaceae.Gemmiger.formicilis.bfeb	Gemmiger formicilis strain X2-56 16S ribosomal RNA gene, partial sequence	100
369656f87b704a04d20f25c5e715bd9d	341	0.469751	0.157278	12.8947	10.5	0.000609259	0.653274	TACGTAGGGGGCAAGCGTTATCCGGATTTACTGGGTGTAAAGGGTGCGTAGGTGGCAAGGCAAGTCAGATGTGAAAGCCCGGGGCTCAACCCCGGTACTGCATTTGAAACTGTCTAGCTAGAGTGCAGGAGAGGTAAGCGGAATTCCTAGTGTAGCGGTGAAATGCGTAGATATTAGGAGGAACACCAGTGGCGAAGGCGGCTTACTGGACTGTAACTGACACTGAGGCACGAAAGCGTGGGGAGCAAACAGG	Bacteria	Firmicutes	Clostridia	Clostridiales	Lachnospiraceae	NA	NA	Clostridiales.Lachnospiraceae.NA.NA.3696	Parasporobacterium paucivorans strain SYR1 16S ribosomal RNA gene, partial sequence	96.838
415b1204dfd4e9edfe28fcf68d6e0029	266.5	0.475517	-0.108111	6.97368	10.1875	0.000396296	0.658691	TACGTAGGGGGCAAGCGTTATCCGGATTTACTGGGTGTAAAGGGAGCGTAGACGGCGAGGCAAGTCTGATGTGAAAGCCTGGGGCTTAACCCCGGAACTGCATTGGAAACTGCTTTGCTGGAGTGCCGGAGAGGTAAGCGGAATTCCTAGTGTAGCGGTGAAATGCGTAGATATTAGGAGGAACACCAGTGGCGAAGGCGGCTTACTGGACGGTAACTGACGTTGAGGCTCGAAAGCGTGGGGAGCAAACAGG	Bacteria	Firmicutes	Clostridia	Clostridiales	Lachnospiraceae	Blautia	NA	Clostridiales.Lachnospiraceae.Blautia.NA.415b	Blautia marasmi strain Marseille-P2377 16S ribosomal RNA, partial sequence	96.457
0984229592b0dcf7f5325cb7f9ac0aa8	338	0.477042	0.187319	14.6053	5.8125	0.0006	0.658691	TACGTATGGAGCAAGCGTTATCCGGATTTACTGGGTGTAAAGGGAGTGTAGGTGGCCATGCAAGTCAGAAGTGAAAATCCGGGGCTCAACCCCGGAACTGCTTTTGAAACTGTAAGGCTAGAGTGCAGGAGGGGTGAGTGGAATTCCTAGTGTAGCGGTGAAATGCGTAGATATTAGGAGGAACACCAGTGGCGAAGGCGGCTCACTGGACTGTAACTGACACTGAGGCTCGAAAGCGTGGGGAGCAAACAGG	Bacteria	Firmicutes	Clostridia	Clostridiales	Lachnospiraceae	NA	NA	Clostridiales.Lachnospiraceae.NA.NA.0984	[Eubacterium] eligens strain ATCC 27750 16S ribosomal RNA, partial sequence	99.605
5634fb005cd8b6ac771851f3756c89d2	267	0.490157	-0.00859503	69.6579	68.1875	0.00346111	0.674401	TACGTAGGGGGCAAGCGTTATCCGGATTTACTGGGTGTAAAGGGAGCGTAGGCGGCGGAGCAAGTCAGAAGTGAAAGCCCGGGGCTCAACCCCGGGACGGCTTTTGAAACTGCCCTGCTTGATTTCAGGAGAGGTAAGCGGAATTCCTAGTGTAGCGGTGAAATGCGTAGATATTAGGAGGAACACCAGTGGCGAAGGCGGCTTACTGGACTGACAATGACGCTGAGGCTCGAAAGCGTGGGGAGCAAACAGG	Bacteria	Firmicutes	Clostridia	Clostridiales	Lachnospiraceae	Coprococcus	catus	Clostridiales.Lachnospiraceae.Coprococcus.catus.5634	Coprococcus catus strain VPI-C6-61 16S ribosomal RNA gene, partial sequence	99.213
814d7e64e61c8b8256580396f37f5380	276.5	0.495073	-0.041272	0.736842	0.875	3.88889e-05	0.678757	TACGTAGGGGGCAAGCGTTATCCGGAATTACTGGGTGTAAAGGGTGAGTAGGCGGCATGACAAGTAAGATGTGAAAGCCCGTGGCTTAACCACGGGATTGCATTTTAAACTGTTGAGCTAGAGTACAGGAGAGGAAAGCGGAATTCCCAGTGTAGCGGTGAAATGCGTAGATATTGGGAAGAACACCAGTGGCGAAGGCGGCTTTCTGGACTGAAACTGACGCTGAGGCACGAAAGCGTGGGGAGCAAACAGG	Bacteria	Firmicutes	Clostridia	Clostridiales	Lachnospiraceae	Clostridium_XlVb	NA	Clostridiales.Lachnospiraceae.Clostridium_XlVb.NA.814d	[Clostridium] propionicum strain JCM 1430 16S ribosomal RNA gene, partial sequence	92.885
e1df816325d129b235eaddda3964c52e	280.5	0.500348	-0.141788	3.71053	8.375	0.00025463	0.681631	TACGTAGGGAGCGAGCGTTATCCGGATTTATTGGGTGTAAAGGGTGCGTAGACGGGAAGTCAAGTTAGTTGTGAAATCCCTCGGCTTAACTGAGGAACTGCAACTAAAACTGATTTTCTTGAGTACTGGAGAGGAAAGTGGAATTCCTAGTGTAGCGGTGAAATGCGTAGATATTAGGAGGAACACCGGTGGCGAAGGCGACTTTCTGGACAGAAACTGACGTTGAGGCACGAAAGTGTGGGGAGCAAACAGG	Bacteria	Firmicutes	Clostridia	Clostridiales	NA	NA	NA	Clostridiales.NA.NA.NA.e1df	Vallitalea pronyensis strain FatNI3 16S ribosomal RNA gene, partial sequence	88.235
f70c706b46edbac642f4b44b3f338021	274	0.500683	-0.195735	62.5526	70.6875	0.00324815	0.681631	TACGTATGGTGCAAGCGTTATCCGGATTTACTGGGTGTAAAGGGAGCGTAGACGGAGTGGCAAGTCTGATGTGAAAACCCGGGGCTCAACCCCGGGACTGCATTGGAAACTGTCAATCTGGAGTACCGGAGAGGTAAGCGGAATTCCTAGTGTAGCGGTGAAATGCGTAGATATTAGGAGGAACACCAGTGGCGAAGGCGGCTTACTGGACGGTAACTGACGTTGAGGCTCGAAAGCGTGGGGAGCAAACAGG	Bacteria	Firmicutes	Clostridia	Clostridiales	Lachnospiraceae	Ruminococcus2	NA	Clostridiales.Lachnospiraceae.Ruminococcus2.NA.f70c	Ruminococcus faecis strain Eg2 16S ribosomal RNA gene, partial sequence	99.605
c325918d7ddaead74297c350521b1da5	273.5	0.506626	-0.140791	4.23684	12.0625	0.000327778	0.687311	TACGTATGGAGCAAGCGTTATCCGGATTTACTGGGTGTAAAGGGAGTGTAGGTGGTATCACAAGTCAGAAGTGAAAGCCCGGGGCTCAACCCCGGGACTGCTTTTGAAACTGTGGAACTGGAGTGCAGGAGAGGTAAGTGGAATTCCTAGTGTAGCGGTGAAATGCGTAGATATTAGGAGGAACACCAGTGGCGAAGGCGGCTTACTGGACTGTAACTGACACTGAGGCTCGAAAGCGTGGGGAGCAAACAGG	Bacteria	Firmicutes	Clostridia	Clostridiales	Lachnospiraceae	NA	NA	Clostridiales.Lachnospiraceae.NA.NA.c325	Lachnospira pectinoschiza strain 150-1 16S ribosomal RNA gene, partial sequence	96.443
ed7d47f79f47dc6d56194f4b24acf14c	339	0.512784	0.196053	106.395	97.0625	0.00518148	0.691131	AACGTAGGTCACAAGCGTTGTCCGGAATTACTGGGTGTAAAGGGAGCGCAGGCGGGAGAACAAGTTGGAAGTGAAATCCATGGGCTCAACCCATGAACTGCTTTCAAAACTGTTTTTCTTGAGTAGTGCAGAGGTAGGCGGAATTCCCGGTGTAGCGGTGGAATGCGTAGATATCGGGAGGAACACCAGTGGCGAAGGCGGCCTACTGGGCACCAACTGACGCTGAGGCTCGAAAGTGTGGGTAGCAAACAGG	Bacteria	Firmicutes	Clostridia	Clostridiales	Ruminococcaceae	Faecalibacterium	prausnitzii	Clostridiales.Ruminococcaceae.Faecalibacterium.prausnitzii.ed7d	Faecalibacterium prausnitzii strain ATCC 27768 16S ribosomal RNA gene, partial sequence	98.814
f41fccdb3d069de70dfd880fc47cc501	334	0.513786	0.0102908	34.4474	34.625	0.001725	0.691131	CACCGGCAGCTCAAGTGGTAGCTGTTTTTATTGGGCCTAAAGCGTTCGTAGCCGGTTTGATAAGTCTTTGGTGAAAGCTTGTAGCTTAACTATAAGAATTGCTGAAGATACTGTCAGACTTGAAGTCGGGAGAGGTTAGAGGTACTACCGGGGTAGGGGTGAAATCCTATAATCCTGGGAGGACCACCTGTGGCGAAGGCGTCTAACTGGAACGATCTTGACGGTGAGTAACGAAAGCCAGGGGCGCGAACCGG	Archaea	Euryarchaeota	Methanobacteria	Methanobacteriales	Methanobacteriaceae	Methanosphaera	NA	Methanobacteriales.Methanobacteriaceae.Methanosphaera.NA.f41f	Methanosphaera stadtmanae strain DSM 3091 rrnA operon, partial sequence; and 16S ribosomal RNA gene, complete sequence	100
f899bdc5415088d932414de6c6ef303d	282	0.514786	-0.0888295	1.44737	3	9.53704e-05	0.691131	AACGTAGGTCACAAGCGTTGTCCGGAATTACTGGGTGTAAAGGGAGCGCAGGCGGTGCGGCAAGTCTGATGTGAAAGCCCGGGGCTCAACCCCGGTACTGCATTGGAAACTGTCGTACTAGAGTGTCGGAGGGGTAAGCGGAATTCCTAGTGTAGCGGTGAAATGCGTAGATATTAGGAGGAACACCAGTGGCGAAGGCGGCTTACTGGACGATAACTGACGCTGAGGCTCGAAAGCGTGGGGAGCAAACAGG	Bacteria	Firmicutes	Clostridia	Clostridiales	Lachnospiraceae	Roseburia	NA	Clostridiales.Lachnospiraceae.Roseburia.NA.f899	[Eubacterium] rectale strain ATCC 33656 16S ribosomal RNA, partial sequence	98.024
5eee7be6bd820f93cbcdd7382bcbe85e	335.5	0.518857	0.158694	5.52632	4.4375	0.000260185	0.694195	TACGTAGGGGGCAAGCGTTATCCGGATTTACTGGGTGTAAAGGGAGCGTAGACGGCTAAGCAAGTCAGAAGTGAAAGGCTGGGGCTCAACCCCGGGACTGCTTTTGAAACTGTTTGGCTAGAGTGCTGGAGAGGTAAGCGGAATTCCTAGTGTAGCGGTGAAATGCGTAGATATTAGGAGGAACACCAGTGGCGAAGGCGGCTTACTGGACAGTAACTGACGTTGAGGCTCGAAAGCGTGGGGAGCAAACAGG	Bacteria	Firmicutes	Clostridia	Clostridiales	Lachnospiraceae	NA	NA	Clostridiales.Lachnospiraceae.NA.NA.5eee	Lachnoclostridium pacaense strain Marseille-P3100 16S ribosomal RNA, partial sequence	95.652
19cb0028ee002f9839ab9b4f2fe5cd66	337	0.526157	0.199995	27.7632	27.1875	0.00137963	0.699352	TACGTATGGTGCAAGCGTTATCCGGATTTACTGGGTGTAAAGGGAGCGCAGGCGGTACGGCAAGTCTGATGTGAAATCCCGGGGCTCAACCCCGGTACTGCATTGGAAACTGTCGGACTAGAGTGTCGGAGGGGTAAGTGGAATTCCTAGTGTAGCGGTGAAATGCGTAGATATTAGGAGGAACACCAGTGGCGAAGGCGGCTTACTGGACGATTACTGACGCTGAGGCTCGAAAGCGTGGGGAGCAAACAGG	Bacteria	Firmicutes	Clostridia	Clostridiales	Lachnospiraceae	Roseburia	hominis	Clostridiales.Lachnospiraceae.Roseburia.hominis.19cb	Roseburia hominis strain A2-183 16S ribosomal RNA, partial sequence	100
9bd32e89f013432c39b8b36ea80a38b1	274.5	0.526316	-0.130954	7.97368	10.4375	0.000435185	0.699352	TACGTAGGGGGCAAGCGTTATCCGGATTTACTGGGTGTAAAGGGAGCGTAGACGGAGTGGCAAGTCTGATGTGAAAACCCGGGGCTCAACCCCGGGACTGCATTGGAAACTGTCAATCTAGAGTACCGGAGAGGTAAGCGGAATTCCTAGTGTAGCGGTGAAATGCGTAGATATTAGGAGGAACACCAGTGGCGAAGGCGGCTTACTGGACGGTAACTGACGTTGAGGCTCGAAAGCGTGGGGAGCAAACAGG	Bacteria	Firmicutes	Clostridia	Clostridiales	Lachnospiraceae	Ruminococcus2	NA	Clostridiales.Lachnospiraceae.Ruminococcus2.NA.9bd3	Ruminococcus faecis strain Eg2 16S ribosomal RNA gene, partial sequence	99.209
7dec6f18c325ab19721b76f3752a79b4	332.5	0.529817	0.0549759	5.94737	5.75	0.000294444	0.7016	TACGTAGGTGGCAAGCGTTATCCGGATTTATTGGGTGTAAAGGGTGTGTAGGCGGGACTGCAAGTCAGACGTGAAAATCATGGGCTCAACCCATGACTTGCGTTTGAAACTGCGGTTCTTGAGAGTGGGAGAGGTAAACGGAATTCCTGGTGTAGCGGTGAAATGCGTAGATATCAGGAGGAACACCGGTGGCGAAGGCGGTTTACTGGACCACAACTGACGCTGAGACACGAAAGCGTGGGGAGCAAACAGG	Bacteria	Firmicutes	Clostridia	Clostridiales	NA	NA	NA	Clostridiales.NA.NA.NA.7dec	Flintibacter butyricus strain BLS21 16S ribosomal RNA, partial sequence	88.976
e7189d4c1594c307a05797a728a5753c	276	0.541706	-0.150532	8.07895	10.4375	0.000438889	0.714905	TACGTATGGTGCAAGCGTTATCCGGATTTACTGGGTGTAAAGGGAGCGTAGACGGCACGGCAAGCCAGATGTGAAAGCCCGGGGCTCAACCCCGGGACTGCATTTGGAACTGCTGAGCTAGAGTGTCGGAGAGGCAAGTGGAATTCCTAGTGTAGCGGTGAAATGCGTAGATATTAGGAGGAACACCAGTGGCGAAGGCGGCTTGCTGGACGATGACTGACGTTGAGGCTCGAAAGCGTGGGGAGCAAACAGG	Bacteria	Firmicutes	Clostridia	Clostridiales	Lachnospiraceae	Dorea	NA	Clostridiales.Lachnospiraceae.Dorea.NA.e718	Dorea longicatena strain 111-35 16S ribosomal RNA gene, partial sequence	98.819
6061b3ce0b7f5f865ea5949b4c9bcffd	330.5	0.544819	0.176369	54.8684	84.25	0.0031787	0.716575	TACGGAAGGTCCGGGCGTTATCCGGATTTATTGGGTTTAAAGGGAGCGTAGGCCGGAGATTAAGCGTGTTGTGAAATGTAGATGCTCAACATCTGAACTGCAGCGCGAACTGGTTTCCTTGAGTACGCACAAAGTGGGCGGAATTCGTGGTGTAGCGGTGAAATGCTTAGATATCACGAAGAACTCCGATTGCGAAGGCAGCTCACTGGAGCGCAACTGACGCTGAAGCTCGAAAGTGCGGGTATCGAACAGG	Bacteria	Bacteroidetes	Bacteroidia	Bacteroidales	Prevotellaceae	Prevotella	NA	Bacteroidales.Prevotellaceae.Prevotella.NA.6061	Prevotella copri strain JCM 13464 16S ribosomal RNA gene, partial sequence	98.814
65974cc5623c9482529ad5a33912bb9e	332.5	0.551537	0.0653404	66.8421	127.312	0.00423796	0.72173	TACGGAGGGTGCAAGCGTTAATCGGAATAACTGGGCGTAAAGGGCATGCAGGCGGTTCATCAAGTAGGATGTGAAATCCCCGGGCTCAACCTGGGAACAGCATACTAAACTGGTGGACTAGAGTATTGCAGGGGGAGACGGAATTCCAGGTGTAGCGGTGGAATGCGTAGATATCTGGAAGAACACCAAAGGCGAAGGCAGTCTCCTGGGCAAATACTGACGCTCATATGCGAAAGCGTGGGTAGCAAACAGG	Bacteria	Proteobacteria	Gammaproteobacteria	Aeromonadales	Succinivibrionaceae	Succinivibrio	NA	Aeromonadales.Succinivibrionaceae.Succinivibrio.NA.6597	Succinivibrio dextrinosolvens strain 0554 16S ribosomal RNA gene, partial sequence	97.233
a952d22bf8cb448a219db36e960ea4b5	273	0.552965	-0.0653577	4.18421	5.5	0.000228704	0.72173	TACGTAGGGGGCAAGCGTTATCCGGATTTACTGGGTGTAAAGGGAGCGTAGGCGGTCTGACAAGTCAGAAGTGAAAGCCCGGGGCTCAACTCCGGGACTGCTTTTGAAACTGCCGGACTAGATTGCAGGAGAGGTAAGTGGAATTCCTAGTGTAGCGGTGAAATGCGTAGATATTAGGAGGAACACCAGTGGCGAAGGCGGCTTACTGGACTGTAAATGACGCTGAGGCTCGAAAGCGTGGGGAGCAAACAGG	Bacteria	Firmicutes	Clostridia	Clostridiales	Lachnospiraceae	NA	NA	Clostridiales.Lachnospiraceae.NA.NA.a952	Frisingicoccus caecimuris strain PG-426-CC-1 16S ribosomal RNA, partial sequence	95.276
2d1ede7454a360239f2e67ede63563d5	334.5	0.554319	0.169666	30.5526	13.125	0.00126944	0.72173	TACGTAGGGGGCTAGCGTTATCCGGATTTACTGGGCGTAAAGGGTGCGTAGGCGGTCTTTTAAGTCAGGAGTGAAAGGCTACGGCTCAACCGTAGTAAGCTCTTGAAACTGGAGGACTTGAGTGCAGGAGAGGAGAGTGGAATTCCTAGTGTAGCGGTGAAATGCGTAGATATTAGGAGGAACACCAGTAGCGAAGGCGGCTCTCTGGACTGTAACTGACGCTGAGGCACGAAAGCGTGGGGAGCAAACAGG	Bacteria	Firmicutes	Clostridia	Clostridiales	Peptostreptococcaceae	Intestinibacter	bartlettii	Clostridiales.Peptostreptococcaceae.Intestinibacter.bartlettii.2d1e	Intestinibacter bartlettii strain WAL 16138 16S ribosomal RNA gene, partial sequence	100
8cb4ee677f9218834d31a171d863eada	279.5	0.561872	-0.0869846	3.13158	3.5	0.000162037	0.729118	TACGTAGGGGGCAAGCGTTATCCGGATTTACTGGGTGTAAAGGGAGCGCAGGCGGGAAGACAAGTTGGAAGTGAAATCTATGGGCTCAACCCATAAACTGCTTTCAAAACTGTTTTTCTTGAGTAGTGCAGAGGTAGGCGGAATTCCCGGTGTAGCGGTGGAATGCGTAGATATCGGGAGGAACACCAGTGGCGAAGGCGGCCTACTGGGCACCAACTGACGCTGAGGCTCGAAAGTGTGGGTAGCAAACAGG	Bacteria	Firmicutes	Clostridia	Clostridiales	Ruminococcaceae	Faecalibacterium	NA	Clostridiales.Ruminococcaceae.Faecalibacterium.NA.8cb4	Faecalibacterium prausnitzii strain ATCC 27768 16S ribosomal RNA gene, partial sequence	96.825
93d8cb25d9ef57a404b6303fe8f9a9a7	276.5	0.573101	-0.155325	41.3947	113.062	0.00313148	0.741211	AACGTAGGTCACAAGCGTTGTCCGGAATTACTGGGTGTAAAGGGAGCGCAGGCGGGAAGGCAAGTTGGAAGTGAAATCCATGGGCTCAACCCATGAACTGCTTTCAAAACTGTTTTTCTTGAGTAGTGCAGAGGTAGGCGGAATTCCCGGTGTAGCGGTGGAATGCGTAGATATCGGGAGGAACACCAGTGGCGAAGGCGGCCTACTGGGCACCAACTGACGCTGAGGCTCGAAAGTGTGGGTAGCAAACAGG	Bacteria	Firmicutes	Clostridia	Clostridiales	Ruminococcaceae	Faecalibacterium	prausnitzii	Clostridiales.Ruminococcaceae.Faecalibacterium.prausnitzii.93d8	Faecalibacterium prausnitzii strain ATCC 27768 16S ribosomal RNA gene, partial sequence	100
040fea50e994574459a4a3073629bf78	328.5	0.5799	0.0850887	4	2.25	0.000174074	0.742697	TACGTAGGTGGCGAGCGTTATCCGGATTTACTGGGTGTAAAGGGTGTGTAGGCGGGACTGCAAGTCAGATGTGAAAACTATGGGCTCAACTCATAGCTTGCATTTGAAACTGTGGTTCTTGAGGGTCGGAGAGGTAACTGGAATTCCCGGTGTAGCGGTGAAATGCGTAGATATCGGGAGGAACACCAGTGGCGAAGGCGAGTTACTGGACGATACCTGACGCTGAGACACGAAAGTGTGGGGAGCAAACAGG	Bacteria	Firmicutes	Clostridia	Clostridiales	Ruminococcaceae	NA	NA	Clostridiales.Ruminococcaceae.NA.NA.040f	Colidextribacter massiliensis strain Marseille-P3083 16S ribosomal RNA, partial sequence	90.157
12285fd870bf49bc01565678b790a8e1	333.5	0.58016	0.0561754	13.5	12.875	0.000665741	0.742697	TACGTAGGGGGCAAGCGTTATCCGGATTTACTGGGTGTAAAGGGAGCGTAGGTGGTATGGCAAGTCAGAGGTGAAAACCCAGGGCTTAACCTTGGGATTGCCTTTGAAACTGTCAGACTAGAGTGCAGGAGGGGTAAGTGGAATTCCTAGTGTAGCGGTGAAATGCGTAGATATTAGGAGGAACACCAGTGGCGAAGGCGGCTTACTGGACTGTAACTGACACTGAGGCTCGAAAGCGTGGGGAGCAAACAGG	Bacteria	Firmicutes	Clostridia	Clostridiales	Lachnospiraceae	NA	NA	Clostridiales.Lachnospiraceae.NA.NA.1228	Lachnotalea glycerini strain : DLD10 16S ribosomal RNA, partial sequence	96.443
b7cc55122a6df331dee5fcb54ae32775	333	0.581108	0.189979	38.7632	32	0.00183796	0.742697	TACGTAGGGGGCGAGCGTTATCCGGATTCATTGGGCGTAAAGCGCGCGTAGGCGGCCTGGCAGGCCGGGGGTCAAATGCGGGGGCTCAACCCCCGCCCGCCCCCGGAACCTCCGGGCTTGGGTCCGGTAGGGGAGGGTGGAACACCCGGTGTAGCGGTGGAATGCGCAGATATCGGGTGGAACACCGGTGGCGAAGGCGGCCCTCTGGGCCGTGACCGACGCTGAGGCGCGAAAGCTGGGGGAGCGAACAGG	Bacteria	Actinobacteria	Actinobacteria	Coriobacteriales	Coriobacteriaceae	Collinsella	NA	Coriobacteriales.Coriobacteriaceae.Collinsella.NA.b7cc	Collinsella bouchesdurhonensis strain Marseille-P3296 16S ribosomal RNA, partial sequence	100
4b95938687b60d2bcda2bd41beee1e78	329	0.582525	0.0494212	5.44737	3.75	0.000247222	0.742697	TACGTAGGTGGCAAGCGTTATCCGGATTTATTGGGTGTAAAGGGTGAGTAGGCGGGCTGACAAGTCAGATGTGAAATGTTCAGGCTTAACCTGAGAACTGCATTTGAAACTGCCAGTCTTGAGAGTCGGAGGGGTAATCGGAATTCCCGGTGTAGCGGTGAAATGCGTAGAGATCGGGAGGAACACCAGTGGCGAAGGCGGATTACTGGACGACAACTGACGCTGAAACACGAAAGCGTGGGGAGCAAACAGG	Bacteria	Firmicutes	Clostridia	Clostridiales	Ruminococcaceae	NA	NA	Clostridiales.Ruminococcaceae.NA.NA.4b95	Oscillibacter ruminantium strain GH1 16S ribosomal RNA gene, partial sequence	87.747
49ffc977eb82f7ff11668a25fd64915b	331.5	0.584572	0.0972966	10.1316	16.5	0.000600926	0.742697	TACGTAGGGAGCAAGCGTTATCCGGATTTACTGGGTGTAAAGGGCGTGTAGGCGGGACTGCAAGTCAGATGTGAAAACTATGGGCTCAACTCATAGCCTGCATTTGAAACTGTAGTTCTTGAGTGCTGGAGAGGCAAATGGAACTCCTAGTGTAGCGGTGAAATGCGTAGATATTAGGAAGAACACCAGTGGCGAAGGCGATTTGCTGGACAGTAACTGACGCTGAGGCGCGAAAGTGTGGGGAGCAAACAGG	Bacteria	Firmicutes	Clostridia	Clostridiales	Ruminococcaceae	NA	NA	Clostridiales.Ruminococcaceae.NA.NA.49ff	Colidextribacter massiliensis strain Marseille-P3083 16S ribosomal RNA, partial sequence	97.628
f10bfc9846430812cf7380d8f1f27576	279.5	0.586985	-0.105375	9.05263	13.5	0.000518518	0.742697	TACGTAGGGGGCAAGCGTTATCCGGATTTACTGGGTGTAAAGGGAGCGTAGACGGCACAGCAAGTCTGATGTGAAAGCCCGGGGCCCAACCCCGGAACTGCATTGGAAACTGCTGGGCTTGAGTGCAGGAGAGGTAAGCGGAATTCCTAGTGTAGCGGTGAAATGCGTAGATATTAGGAGGAACACCAGTGGCGAAGGCGGCTTACTGGACTGTAACTGACGTTGAGGCTCGAAAGCGTGGGGAGCAAACAGG	Bacteria	Firmicutes	Clostridia	Clostridiales	Lachnospiraceae	NA	NA	Clostridiales.Lachnospiraceae.NA.NA.f10b	[Clostridium] saccharolyticum strain WM1 16S ribosomal RNA, partial sequence	96.063
8b67e2df1a5dd04f3166fa0c076c3e35	332	0.58765	0.128432	19.9737	19.1875	0.000987037	0.742697	TACGTAGGGGGCAAGCGTTATCCGGATTTACTGGGTGTAAAGGGAGCGTAGACGGTAGACCAAGTCTGAAGTGAAAGCCCGGGGCTCAACCCCGGAACTGCTTTGGAAACTGGTAAACTAGAGTGCAGGAGAGGTAAGTGGAATTCCTAGTGTAGCGGTGAAATGCGTAGATATTAGGAGGAACACCAGTGGCGAAGGCGGCTTACTGGACTGTAACTGACGTTGAGGCTCGAAAGCGTGGGGAGCAAACAGG	Bacteria	Firmicutes	Clostridia	Clostridiales	Lachnospiraceae	NA	NA	Clostridiales.Lachnospiraceae.NA.NA.8b67	[Clostridium] hathewayi strain 1313 16S ribosomal RNA gene, partial sequence	97.233
52a5ac00e2ff945924ee586ccbfa2d2e	283	0.599854	-0.13815	11.921	25.4375	0.000796296	0.753969	TACGTATGGTGCAAGCGTTATCCGGATTTACTGGGTGTAAAGGGTGCGTAGGTGGCAAGGCAAGTCTGAAGTGAAAATCCGGGGCTCAACCCCGGAACTGCTTTGGAAACTGTTTAGCTAGAGTACAGGAGAGGTAAGTGGAATTCCTAGTGTAGCGGTGAAATGCGTAGATATTAGGAGGAACACCAGTGGCGAAGGCGACTTACTGGACTGCTACTGACACTGAGGCACGAAAGCGTGGGGAGCAAACAGG	Bacteria	Firmicutes	Clostridia	Clostridiales	Lachnospiraceae	Coprococcus	eutactus	Clostridiales.Lachnospiraceae.Coprococcus.eutactus.52a5	Coprococcus eutactus strain ATCC 27759 16S ribosomal RNA gene, partial sequence	100
7f1bb24cc1d47fcc29fc8a137052d776	332	0.600455	0.186827	242.105	138.562	0.0105713	0.753969	CACCGGCAGCTCTAGTGGTAGCAGTTTTTATTGGGCCTAAAGCGTCCGTAGCCGGTTTAATAAGTCTCTGGTGAAATCCTGCAGCTTAACTGTGGGAATTGCTGGAGATACTATTAGACTTGAGATCGGGAGAGGTTAGAGGTACTCCCAGGGTAGAGGTGAAATTCTGTAATCCTGGGAGGACCGCCTGTTGCGAAGGCGTCTGACTGGAACGATTCTGACGGTGAGGGACGAAAGCTAGGGGCGCGAACCGG	Archaea	Euryarchaeota	Methanobacteria	Methanobacteriales	Methanobacteriaceae	Methanobrevibacter	NA	Methanobacteriales.Methanobacteriaceae.Methanobrevibacter.NA.7f1b	Methanobrevibacter smithii strain PS 16S ribosomal RNA gene, complete sequence	100
d50f999a402d5aef8d4f8985782659f7	281	0.607068	-0.0937877	7.73684	10.9375	0.000434259	0.759814	TACGTAGGGTGCAAGCGTTAATCGGAATTACTGGGCGTAAAGCGTGCGCAGGCGGTTCTGTAAGACAGATGTGAAATCCCCGGGCTCAACCTGGGAATTGCATTTGTGACTGCAGGACTAGAGTTCATCAGAGGGGGGTGGAATTCCAAGTGTAGCAGTGAAATGCGTAGATATTTGGAAGAACACCAATGGCGAAGGCAGCCCCCTGGGATGCGACTGACGCTCATGCACGAAAGCGTGGGGAGCAAACAGG	Bacteria	Proteobacteria	Betaproteobacteria	Burkholderiales	Sutterellaceae	Sutterella	stercoricanis	Burkholderiales.Sutterellaceae.Sutterella.stercoricanis.d50f	Sutterella massiliensis strain Marseille-P2435 16S ribosomal RNA, partial sequence	100
bd5247d061ca00ab025168628e0567b0	281.5	0.615842	-0.0888917	6.13158	7.5625	0.000327778	0.768317	TACGTAGGTGGCAAGCGTTATCCGGATTTACTGGGTGTAAAGGGCGCGTAGGCGGGGATGCAAGTCAGATGTGAAATCTATGGGCTTAACCCATAAACTGCATTTGAAACTGTATCTCTTGAGTGCTGGAGAGGTAGATGGAATTCCTTGTGTAGCGGTGAAATGCGTAGATATAAGGAAGAACACCAGTGGCGAAGGCGATCTACTGGACAGTAACTGACGCTGAGGCGCGAAAGCGTGGGGAGCAAACAGG	Bacteria	Firmicutes	Clostridia	Clostridiales	Ruminococcaceae	NA	NA	Clostridiales.Ruminococcaceae.NA.NA.bd52	Colidextribacter massiliensis strain Marseille-P3083 16S ribosomal RNA, partial sequence	92.885
f0853bf14e74a636cfefd9eb416818b8	280	0.624588	-0.0598143	4	4.6875	0.000210185	0.77657	TACGTAGGGGGCAAGCGTTATCCGGATTTACTGGGTGTAAAGGGAGCGTAGACGGAACAGCAAGTCTGATGTGAAAACCCGGGGCTCAACCCCGGGACTGCATTGGAAACTGTTGATCTAGAGTGTCGGAGAGGTAAGTGGAATTCCTAGTGTAGCGGTGAAATGCGTAGATATTAGGAGGAACACCAGTGGCGAAGGCGGCTTACTGGACGATGACTGACGTTGAGGCTCGAAAGCGTGGGGAGCAAACAGG	Bacteria	Firmicutes	Clostridia	Clostridiales	Lachnospiraceae	Ruminococcus2	NA	Clostridiales.Lachnospiraceae.Ruminococcus2.NA.f085	[Clostridium] oroticum strain DSM 1287 16S ribosomal RNA gene, partial sequence	98.031
495c08a2ef0264ccc9f4dbf805dae7a2	330	0.62646	0.159131	15.9737	11.9375	0.000738889	0.77657	TACGTAGGGGGCAAGCGTTATCCGGATTTACTGGGTGTAAAGGGAGCGCAGACGGCGATGCAAGTCTGGAGTGAAAGCCCGGGGCTCAACCCCGGGACTGCTTTGGAAACTGTATGGCTAGAGTGCTGGAGAGGCAAGCGGAATTCCTAGTGTAGCGGTGAAATGCGTAGATATTAGGAAGAACACCAGTGGCGAAGGCGGCTTGCTGGACAGTAACTGACGTTCAGGCTCGAAAGCGTGGGGAGCAAACAGG	Bacteria	Firmicutes	Clostridia	Clostridiales	Lachnospiraceae	NA	NA	Clostridiales.Lachnospiraceae.NA.NA.495c	[Clostridium] amygdalinum strain BR-10 16S ribosomal RNA gene, partial sequence	96.047
1c949cdda394b0fabad433132742cd61	278	0.629506	-0.12648	588.526	615.688	0.0298287	0.777861	AACGTAGGTCACAAGCGTTGTCCGGAATTACTGGGTGTAAAGGGAGCGCAGGCGGGAAGACAAGTTGGAAGTGAAATCTATGGGCTCAACCCATAAACTGCTTTCAAAACTGTTTTTCTTGAGTAGTGCAGAGGTAGGCGGAATTCCCGGTGTAGCGGTGGAATGCGTAGATATCGGGAGGAACACCAGTGGCGAAGGCGGCCTACTGGGCACCAACTGACGCTGAGGCTCGAAAGTGTGGGTAGCAAACAGG	Bacteria	Firmicutes	Clostridia	Clostridiales	Ruminococcaceae	Faecalibacterium	prausnitzii	Clostridiales.Ruminococcaceae.Faecalibacterium.prausnitzii.1c94	Faecalibacterium prausnitzii strain ATCC 27768 16S ribosomal RNA gene, partial sequence	98.814
f64fae89d9d25f3e988a435ce833cea2	326.5	0.635856	0.106867	66.5526	57.3125	0.00319074	0.783213	TACGTATGGTGCAAGCGTTATCCGGATTTACTGGGTGTAAAGGGTGCGTAGGTGGTGAGACAAGTCTGAAGTGAAAATCCGGGGCTTAACCCCGGAACTGCTTTGGAAACTGCCTGACTAGAGTACAGGAGAGGTAAGTGGAATTCCTAGTGTAGCGGTGAAATGCGTAGATATTAGGAGGAACACCAGTGGCGAAGGCGACTTACTGGACTGCTACTGACACTGAGGCACGAAAGCGTGGGGAGCAAACAGG	Bacteria	Firmicutes	Clostridia	Clostridiales	Lachnospiraceae	Coprococcus	NA	Clostridiales.Lachnospiraceae.Coprococcus.NA.f64f	Coprococcus eutactus strain ATCC 27759 16S ribosomal RNA gene, partial sequence	96.838
cb55da4f828a3606108e7af217947245	327	0.639363	0.0909968	15.2368	8.75	0.000665741	0.78504	TACGTAGGGAGCAAGCGTTATCCGGATTTATTGGGTGTAAAGGGTGCGTAGACGGGACAACAAGTTAGTTGTGAAATCCCTCGGCTTAACTGAGGAACTGCAACTAAAACTATTGTTCTTGAGTGTTGGAGAGGAAAGTGGAATTCCTAGTGTAGCGGTGAAATGCGTAGATATTAGGAGGAACACCGGTGGCGAAGGCGACTTTCTGGACAATAACTGACGTTGAGGCACGAAAGTGTGGGGAGCAAACAGG	Bacteria	Firmicutes	Clostridia	Clostridiales	NA	NA	NA	Clostridiales.NA.NA.NA.cb55	Vallitalea pronyensis strain FatNI3 16S ribosomal RNA gene, partial sequence	87.008
38bc526d4bb7413c975d589e3ea61aed	281.5	0.649873	-0.158989	59.4474	74.875	0.00320093	0.793021	TACGTAGGTGGCAAGCGTTGTCCGGAATTACTGGGTGTAAAGGGAGCGCAGGCGGGTGATCAAGTCAGCTGTGAAAACTACGGGCTTAACCCGTAGACTGCAGTTGAAACTGTTCATCTTGAGTGAAGTAGAGGTTGGCGGAATTCCGAGTGTAGCGGTGAAATGCGTAGATATTCGGAGGAACACCGGTGGCGAAGGCGGCCAACTGGGCTTTAACTGACGCTGAGGCTCGAAAGTGTGGGGAGCAAACAGG	Bacteria	Firmicutes	Clostridia	Clostridiales	Ruminococcaceae	NA	NA	Clostridiales.Ruminococcaceae.NA.NA.38bc	Eubacterium coprostanoligenes strain HL 16S ribosomal RNA gene, partial sequence	96.838
2833ee3f7c229d785b4e1c6875664d85	320.5	0.64995	0.0976301	10.3421	5.9375	0.000451852	0.793021	TACGTAGGGGGCAAGCGTTATCCGGATTTACTGGGTGTAAAGGGAGCGTAGACGGTGTGGCAAGTCTGATGTGAAAGGCATGGGCTCAACCTGTGGACTGCATTGGAAACTGCCATACTTGAGTGCCGGAGGGGTAAGCGGAATTCCTAGTGTAGCGGTGAAATGCGTAGATATTAGGAGGAACACCAGTGGCGAAGGCGGCTTACTGGACGGTAACTGACGTTGAGGCTCGAAAGCGTGGGGAGCAAACAGG	Bacteria	Firmicutes	Clostridia	Clostridiales	Lachnospiraceae	Blautia	luti	Clostridiales.Lachnospiraceae.Blautia.luti.2833	Blautia luti strain DSM 14534 16S ribosomal RNA gene, partial sequence	99.605
08b190cd00e945e8d59cd2cacfa74203	325.5	0.657884	0.0864833	11.8158	6.875	0.000517593	0.79789	TACGTAGGGGGCAAGCGTTATCCGGAATTATTGGGCGTAAAGAGTACGTAGGTGGTTTCCTAAGCACAGGGTTTAAGGCTAAGGCTCAACCATAGTTCGCCCTGTGAACTGGGAGACTTGAGTGCAGGAGAGGAAAGCGGAATTCCTAGTGTAGCGGTGAAATGCGTAGATATTAGGAGGAACACCAGTGGCGAAGGCGGCTTTCTGGACTGTAACTGACACTGAGGTACGAAAGCGTGGGGAGCAAACAGG	Bacteria	Firmicutes	Clostridia	Clostridiales	NA	NA	NA	Clostridiales.NA.NA.NA.08b1	Ihubacter massiliensis strain Marseille-P2843 16S ribosomal RNA, partial sequence	95.635
ee332646bd216cd084b5516f6ef1d270	325	0.658945	0.00261782	2.55263	5.4375	0.00017037	0.79789	TACGGAGGGTGCGAGCGTTAATCGGAATAACTGGGCGTAAAGGGCACGCAGGCGGTGACTTAAGTGAGGTGTGAAAGCCCCGGGCTTAACCTGGGAATTGCATTTCATACTGGGTCGCTAGAGTACTTTAGGGAGGGGTAGAATTCCACGTGTAGCGGTGAAATGCGTAGAGATGTGGAGGAATACCGAAGGCGAAGGCAGCCCCTTGGGAATGTACTGACGCTCATGTGCGAAAGCGTGGGGAGCAAACAGG	Bacteria	Proteobacteria	Gammaproteobacteria	Pasteurellales	Pasteurellaceae	Haemophilus	parainfluenzae	Pasteurellales.Pasteurellaceae.Haemophilus.parainfluenzae.ee33	Haemophilus parainfluenzae strain CIP 102513 16S ribosomal RNA gene, partial sequence	100
2dd0ca39e6fc1079dc447b3ee9f1f9fd	288	0.660878	-0.0617128	3.21053	3.0625	0.000158333	0.79789	TACGTAGGGAGCGAGCGTTATCCGGAATTATTGGGTGTAAAGGGTGCGTAGACGGGAGAACAAGTTAGTTGTGAAATACCTCGGCTCAACTGAGGAACTGCAACTAAAACTGTACTTCTTGAGTGCAGGAGAGGTAAGTGGAATTCCTAGTGTAGCGGTGAAATGCGTAGATATTAGGAGGAACACCAGTGGCGAAGGCGACTTACTGGACTGTAACTGACGTTGAGGCACGAAAGTGTGGGGAGCAAACAGG	Bacteria	Firmicutes	Clostridia	Clostridiales	NA	NA	NA	Clostridiales.NA.NA.NA.2dd0	[Clostridium] jejuense strain HY-35-12 16S ribosomal RNA gene, partial sequence	88.189
400077c13129b6af452121fec4ef1da5	324	0.662166	0.0592061	5.60526	8.25	0.000319444	0.79789	TACGTATGGTGCAAGCGTTATCCGGATTTACTGGGTGTAAAGGGAGCGTAGGCGGTTTTATAAGTCTGGTGTGAAAGCCCGGGGCTCAACCCCGGGACTGCATTGGAAACTGTAGAACTAGAGTGTCGGAGGGGTAAGTGGAATTCCTAGTGTAGCGGTGAAATGCGTAGATATTAGGAGGAACACCAGTGGCGAAGGCGGCTTACTGGACGATTACTGACGCTGAGGCTCGAAAGCGTGGGGAGCAAACAGG	Bacteria	Firmicutes	Clostridia	Clostridiales	Lachnospiraceae	Pseudobutyrivibrio	NA	Clostridiales.Lachnospiraceae.Pseudobutyrivibrio.NA.4000	Pseudobutyrivibrio ruminis strain DSM 9787 16S ribosomal RNA gene, partial sequence	98.024
18b7b82da9c8a48eab2d6cc02a0ea61a	281	0.669999	-0.0790248	288	364.375	0.0155315	0.802493	TACGTATGGTGCAAGCGTTATCCGGATTTACTGGGTGTAAAGGGAGCGTAGACGGAGTGGCAAGTCTGATGTGAAAACCCGGGGCTCAACCCCGGGACTGCATTGGAAACTGTCAATCTAGAGTACCGGAGAGGTAAGCGGAATTCCTAGTGTAGCGGTGAAATGCGTAGATATTAGGAGGAACACCAGTGGCGAAGGCGGCTTACTGGACGGTAACTGACGTTGAGGCTCGAAAGCGTGGGGAGCAAACAGG	Bacteria	Firmicutes	Clostridia	Clostridiales	Lachnospiraceae	Ruminococcus2	NA	Clostridiales.Lachnospiraceae.Ruminococcus2.NA.18b7	Ruminococcus faecis strain Eg2 16S ribosomal RNA gene, partial sequence	100
2d75eb30aaf371f0eb229df581806358	281	0.670123	-0.110785	598.632	672.625	0.0310278	0.802493	AACGTAGGTCACAAGCGTTGTCCGGAATTACTGGGTGTAAAGGGAGCGCAGGCGGGAAGACAAGTTGGAAGTGAAATCCATGGGCTCAACCCATGAACTGCTTTCAAAACTGTTTTTCTTGAGTAGTGCAGAGGTAGGCGGAATTCCCGGTGTAGCGGTGGAATGCGTAGATATCGGGAGGAACACCAGTGGCGAAGGCGGCCTACTGGGCACCAACTGACGCTGAGGCTCGAAAGTGTGGGTAGCAAACAGG	Bacteria	Firmicutes	Clostridia	Clostridiales	Ruminococcaceae	Faecalibacterium	prausnitzii	Clostridiales.Ruminococcaceae.Faecalibacterium.prausnitzii.2d75	Faecalibacterium prausnitzii strain ATCC 27768 16S ribosomal RNA gene, partial sequence	99.605
c6285bf015d344411435de76f2d6c433	288.5	0.684185	-0.0672261	3.60526	5.375	0.000206482	0.816812	TACGGAGGATCCGAGCGTTATCCGGATTTATTGGGTTTAAAGGGAGCGTAGGTGGATTGTTAAGTCAGTTGTGAAAGTTTGCGGCTCAACCGTAAAATTGCAGTTGAAACTGGCAGTCTTGAGTACAGTAGAGGTGGGCGGAATTCGTGGTGTAGCGGTGAAATGCTTAGATATCACGAAGAACTCCGATTGCGAAGGCAGCTCACTAGACTGTTACTGACACTGATGCTCGAAAGTGTGGGTATCAAACAGG	Bacteria	Bacteroidetes	Bacteroidia	Bacteroidales	Bacteroidaceae	Bacteroides	ovatus	Bacteroidales.Bacteroidaceae.Bacteroides.ovatus.c628	Bacteroides ovatus strain JCM 5824 16S ribosomal RNA gene, partial sequence	100
ece64f1dc51f61dfed450159505da85b	322	0.707963	0.139967	32.2895	24.8125	0.0015037	0.837876	TACGTAGGGAGCGAGCGTTATCCGGATTCATTGGGCGTAAAGCGCGCGTAGGCGGCCGGCTAAGTCGGGAGTCAAAGCCCGGGGCTCAACCCCGGCCCGCTCCCGAAACTGGCCGGCTTGAGTCTGGCAGGGGAAGGCGGAATTCCCAGTGTAGCGGTGAAATGCGCAGATATTGGGAAGAACACCGGTGGCGAAGGCGGCCTTCTGGGCCACGACTGACGCTGAGGCGCGAAAGCTGGGGGAGCGAACAGG	Bacteria	Actinobacteria	Actinobacteria	Coriobacteriales	Coriobacteriaceae	Olsenella	NA	Coriobacteriales.Coriobacteriaceae.Olsenella.NA.ece6	Olsenella profusa strain DSM 13989 16S ribosomal RNA gene, partial sequence	94.444
d34d6c0a14c25caa68bec12ba93a8293	286.5	0.708196	-0.00434727	1.26316	0.875	5.74074e-05	0.837876	TACGTAGGGGGCAAGCGTTGTCCGGAATTATTGGGCGTAAAGGGTGCGTAGGCGGCCGATCAAGTCAGGTGTGAAAGACCCGTGCTTAACATGGGGGTTGCACTTGAAACTGGTTGGCTTGAGTATGGGAGAGGCAAGCGGAATTCCCGGTGTAGCGGTGAAATGCGTAGAGATCGGGAGGAACACCAGTGGCGAAGGCGGCTTGCTGGACCAAAACTGACGCTGAGGCACGAAAGCGTGGGTAGCAAACAGG	Bacteria	Firmicutes	Clostridia	Clostridiales	NA	NA	NA	Clostridiales.NA.NA.NA.d34d	Acetomicrobium faecale strain DSM 20678 16S ribosomal RNA gene, partial sequence	88.933
725a7d025696522083ec45318b7c378e	320	0.709358	0.185083	67.8158	19.9375	0.00268148	0.837876	TACGTAGGGAGCAAGCGTTGTCCGGATTTACTGGGTGTAAAGGGTGCGTAGGCGGCTTTGCAAGTCAGATGTGAAATCTATGGGCTCAACCCATAGCCTGCATTTGAAACTGCAGAGCTTGAGTGAAGTAGAGGCAGGCGGAATTCCCCGTGTAGCGGTGAAATGCGTAGAGATGGGGAGGAACACCAGTGGCGAAGGCGGCCTGCTGGGCTTTAACTGACGCTGAGGCACGAAAGCGTGGGTAGCAAACAGG	Bacteria	Firmicutes	Clostridia	Clostridiales	Ruminococcaceae	Ruminococcus	NA	Clostridiales.Ruminococcaceae.Ruminococcus.NA.725a	Ruminococcus bromii strain ATCC 27255 16S ribosomal RNA gene, partial sequence	98.425
4216924559872038c47f30d241cd3e5e	321	0.710467	0.0349657	5.5	7.375	0.000302778	0.837876	TACGTAGGGGGCGAGCGTTATCCGGATTTACTGGGTGTAAAGGGAGCGTAGACGGCGCAGCAAGTCTGATGTGAAAGGCGGGGGCTTAACCCCCGGACTGCATTGGAAACTGTTGAGCTTGAGTGCCGGAGGGGTAAGCGGAATTCCTAGTGTAGCGGTGAAATGCGTAGATATTAGGAGGAACACCAGTGGCGAAGGCGGCTTACTGGACGGTAACTGACGTTGAGGCTCGAAAGCGTGGGGAGCAAACAGG	Bacteria	Firmicutes	Clostridia	Clostridiales	Lachnospiraceae	Blautia	NA	Clostridiales.Lachnospiraceae.Blautia.NA.4216	Blautia faecis strain M25 16S ribosomal RNA gene, partial sequence	98.024
e11baf6c8160d069aa903ff802d52d50	323.5	0.712761	0.0516119	15.4474	23.1875	0.000887037	0.838034	TACGTAGGGGGCAAGCGTTATCCGGATTTACTGGGTGTAAAGGGAGCGTAGACGGCATAACAAGTCTGATGTGAAAGGCTGGGGCTTAACCCCGGGACTGCATTGGAAACTGTTAAGCTTGAGTGCCGGAGGGGTAAGCGGAATTCCTAGTGTAGCGGTGAAATGCGTAGATATTAGGAGGAACACCAGTGGCGAAGGCGGCTTACTGGACGGTAACTGACGTTGAGGCTCGAAAGCGTGGGGAGCAAACAGG	Bacteria	Firmicutes	Clostridia	Clostridiales	Lachnospiraceae	Blautia	NA	Clostridiales.Lachnospiraceae.Blautia.NA.e11b	Blautia schinkii strain B 16S ribosomal RNA, partial sequence	97.233
41b692c0ca0b318ba5cd542fbb631abe	284.5	0.717643	-0.000581597	110.237	163.688	0.0063037	0.841225	TACGTAGGGGGCAAGCGTTATCCGGATTTACTGGGTGTAAAGGGAGCGTAGACGGAATGGCAAGTCTGATGTGAAAGGCCGGGGCTCAACCCCGGGACTGCATTGGAAACTGTCAATCTAGAGTACCGGAGGGGTAAGTGGAATTCCTAGTGTAGCGGTGAAATGCGTAGATATTAGGAGGAACACCAGTGGCGAAGGCGGCTTACTGGACGGTAACTGACGTTGAGGCTCGAAAGCGTGGGGAGCAAACAGG	Bacteria	Firmicutes	Clostridia	Clostridiales	Lachnospiraceae	Ruminococcus2	NA	Clostridiales.Lachnospiraceae.Ruminococcus2.NA.41b6	Ruminococcus faecis strain Eg2 16S ribosomal RNA gene, partial sequence	97.233
6f84a6b129a82c9d3382af5a160c8f90	288	0.724055	-0.0440769	16.8421	13.75	0.000796296	0.846185	TACGTAGGGGGCGAGCGTTGTCCGGAATTACTGGGCGTAAAGGGAGCGTAGGCGGTCTGATAAGTTGGATGTGAAATACCCGGGCTTAACTTGGGGGGTGCATCCAATACTGTTGGACTAGAGTACAGGAGAGGAAAGCGGAATTCCTAGTGTAGCGGTGAAATGCATAGATATTAGGAGGAACATCGGTGGCGAAGGCGGCTTTCTGGACTGCAACTGACGCTGAGGCTCGAAAGCGTGGGGAGCAAACAGG	Bacteria	Firmicutes	Clostridia	Clostridiales	NA	NA	NA	Clostridiales.NA.NA.NA.6f84	Clostridium chartatabidum strain 163 16S ribosomal RNA gene, partial sequence	90.551
25a31d4db7353d73ecc855d5b4a720d8	289.5	0.727166	0.00154166	2.97368	1.5625	0.000127778	0.847268	TACGTAGGTCCCGAGCGTTGTCCGGATTTATTGGGCGTAAAGCGAGCGCAGGCGGTTAGATAAGTCTGAAGTTAAAGGCTGTGGCTTAACCATAGTACGCTTTGGAAACTGTTTAACTTGAGTGCAAGAGGGGAGAGTGGAATTCCATGTGTAGCGGTGAAATGCGTAGATATATGGAGGAACACCGGTGGCGAAAGCGGCTCTCTGGCTTGTAACTGACGCTGAGGCTCGAAAGCGTGGGGAGCAAACAGG	Bacteria	Firmicutes	Bacilli	Lactobacillales	Streptococcaceae	Streptococcus	NA	Lactobacillales.Streptococcaceae.Streptococcus.NA.25a3	Streptococcus dentisani strain 7747 16S ribosomal RNA gene, partial sequence	100
cbf92af5273a551a490176a6cc5f67e4	290	0.735235	-0.0720386	3.26316	4.6875	0.000184259	0.854105	TACGTAGGGGGCGAGCGTTATCCGGATTCATTGGGCGTAAAGCGCGCGTAGGCGGCCCGGCAGGCCGGGGGTCGAAGCGGGGGGCTCAACCCCCCGAAGCCCCCGGAACCTCCGCGGCTTGGGTCCGGTAGGGGAGGGTGGAACACCCGGTGTAGCGGTGGAATGCGCAGATATCGGGAGGAACACCAGTGGCGAAGGCGGCCTACTGGGCACCAACTGACGCTGAGGCTCGAAAGTGTGGGTAGCAAACAGG	Bacteria	Actinobacteria	Actinobacteria	Coriobacteriales	Coriobacteriaceae	Collinsella	NA	Coriobacteriales.Coriobacteriaceae.Collinsella.NA.cbf9	Collinsella aerofaciens strain JCM 10188 16S ribosomal RNA gene, partial sequence	94.902
e7fb84e96128b1d288b0b9f551abbd21	320	0.747973	0.0544564	4.94737	5.375	0.000253704	0.864434	TACGTATGGTGCAAGCGTTATCCGGATTTACTGGGTGTAAAGGGAGCGCAGGCGGTGCGGCAAGTCTGATGTGAAAGCCCGGGGCTCAACCGCGGGACTGCATTGGAAACTGTCGTACTAGAGTGTCGGAGAGGTAAGTGGAATTCCTAGTGTAGCGGTGAAATGCGTAGATATTAGGAGGAACACCAGTGGCGAAGGCGGCTTACTGGACGATAACTGACGCTGAGGCTCGAAAGCGTGGGGAGCAAACAGG	Bacteria	Firmicutes	Clostridia	Clostridiales	Lachnospiraceae	Roseburia	NA	Clostridiales.Lachnospiraceae.Roseburia.NA.e7fb	Roseburia faecis strain M72/1 16S ribosomal RNA gene, partial sequence	98.814
50e585f44bd373014e6f3d281fe21e14	317.5	0.748582	0.0376895	18.0789	40.5	0.00123611	0.864434	TACGTAGGGTGCAAGCGTTATCCGGAATTATTGGGCGTAAAGGGCTCGTAGGCGGTTCGTCGCGTCCGGTGTGAAAGTCCATCGCTTAACGGTGGATCTGCGCCGGGTACGGGCGGGCTGGAGTGCGGTAGGGGAGACTGGAATTCCCGGTGTAACGGTGGAATGTGTAGATATCGGGAAGAACACCAATGGCGAAGGCAGGTCTCTGGGCCGTTACTGACGCTGAGGAGCGAAAGCGTGGGGAGCGAACAGG	Bacteria	Actinobacteria	Actinobacteria	Bifidobacteriales	Bifidobacteriaceae	Bifidobacterium	NA	Bifidobacteriales.Bifidobacteriaceae.Bifidobacterium.NA.50e5	Bifidobacterium pseudocatenulatum strain B1279 16S ribosomal RNA gene, partial sequence	100
eda6e1c9645b49eb8bff61194624d56e	287.5	0.752195	-0.0577923	31.8158	34.1875	0.00162593	0.866028	TACGTAGGGGGCAAGCGTTATCCGGATTTACTGGGTGTAAAGGGAGCGTAGACGGAGAGGCAAGTCTGATGTGAAAACCCGGGGCTCAACCCCGGGACTGCATTGGAAACTGTTTTTCTAGAGTGTCGGAGAGGTAAGCGGAATTCCTAGTGTAGCGGTGAAATGCGTAGATATTAGGAGGAACACCAGTGGCGAAGGCGGCTTACTGGACGATGACTGACGTTGAGGCTCGAAAGCGTGGGGAGCAAACAGG	Bacteria	Firmicutes	Clostridia	Clostridiales	Lachnospiraceae	Clostridium_XlVa	NA	Clostridiales.Lachnospiraceae.Clostridium_XlVa.NA.eda6	[Clostridium] glycyrrhizinilyticum strain ZM35 16S ribosomal RNA, partial sequence	98.814
8b26e69fe01c9fedf9e386ffd42ad0aa	290	0.75818	-0.0945347	14.4737	20.125	0.000807407	0.870337	TACGTAGGGGGCAAGCGTTATCCGGATTTACTGGGTGTAAAGGGAGCGTAGACGGTGTGGCAAGTCTGATGTGAAAGGCATGGGCTCAACCCGTGGACTGCATTGGAAACTGTCATACTTGAGTGCCGGAGGGGTAAGCGGAATTCCTAGTGTAGCGGTGAAATGCGTAGATATTAGGAGGAACACCAGTGGCGAAGGCGGCTTACTGGACGGTAACTGACGTTGAGGCTCGAAAGCGTGGGGAGCAAACAGG	Bacteria	Firmicutes	Clostridia	Clostridiales	Lachnospiraceae	Blautia	NA	Clostridiales.Lachnospiraceae.Blautia.NA.8b26	Blautia wexlerae strain DSM 19850 16S ribosomal RNA gene, partial sequence	99.605
cf0a3a35b3f5f2211113dd16ab2bb11f	315.5	0.760943	0.0604942	1.57895	0.5625	6.38889e-05	0.870932	TACGTAGGGAGCAAGCGTTATCCGGATTTATTGGGCGTAAAGGGTGCGTAGGCGGCTTGTTAAGTATGAGATTAAAGCCCGAGGCTTAACCTCGGTTCGTTTCATAAACTGGCAGGCTTGAGTGTGGCAGAGGTAAACGGAATTTCTAGTGTAGCGGTTAAATGCGTAGATATTAGAAGGAACACCAGTGGCGAAGGCGGTTTACTGGGCCATAACTGACGCTGAGGCACGAAAGCGTGGGGAGCAAATAGG	Bacteria	Firmicutes	Clostridia	Clostridiales	NA	NA	NA	Clostridiales.NA.NA.NA.cf0a	Spiroplasma culicicola strain AES-1 16S ribosomal RNA, partial sequence	85.375
46d44d5a3aa0cc0af0995a8a499380be	288	0.766452	-0.166215	32.7368	28.8125	0.0015787	0.871527	TACGTATGGAGCAAGCGTTATCCGGATTTACTGGGTGTAAAGGGAGTGTAGGTGGCCAGGCAAGTCAGAAGTGAAAGCCCGGGGCTCAACCCCGGGACTGCTTTTGAAACTGCAGGGCTAGAGTGCAGGAGGGGCAAGTGGAATTCCTAGTGTAGCGGTGAAATGCGTAGATATTAGGAGGAACACCAGTGGCGAAGGCGGCTTGCTGGACTGTAACTGACACTGAGGCTCGAAAGCGTGGGGAGCAAACAGG	Bacteria	Firmicutes	Clostridia	Clostridiales	Lachnospiraceae	NA	NA	Clostridiales.Lachnospiraceae.NA.NA.46d4	Lactobacillus rogosae strain ATCC 27753 16S ribosomal RNA gene, partial sequence	100
cd46afaf6991074e4e21d56bc2fc945e	318	0.773151	0.183263	130.368	86.625	0.00587037	0.871527	TACGGAAGGTCCGGGCGTTATCCGGATTTATTGGGTTTAAAGGGAGCGTAGGCCGGAGATTAAGCGTGTTGTGAAATGTAGAGGCTCAACCTCTGCACTGCAGCGCGAACTGGTCTTCTTGAGTACGCACAACGTGGGCGGAATTCGTGGTGTAGCGGTGAAATGCTTAGATATCACGAAGAACTCCGATTGCGAAGGCAGCTCACGGGAGCGCAACTGACGCTGAAGCTCGAAAGTGCGGGTATCGAACAGG	Bacteria	Bacteroidetes	Bacteroidia	Bacteroidales	Prevotellaceae	Prevotella	NA	Bacteroidales.Prevotellaceae.Prevotella.NA.cd46	Prevotella copri strain JCM 13464 16S ribosomal RNA gene, partial sequence	97.628
6e867c93ad4876cfc161ba726b1d42f8	319	0.774473	0.170276	31.4474	39.3125	0.00168889	0.871527	TACGTAGGGGGCGAGCGTTGTCCGGAATGATTGGGCGTAAAGGGCGCGTAGGCGGCCTGCTAAGTCTGAAGTGAAAGTCCTGCTTTCAAGGTGGGAAGTGCTTTGGATACTGGTGGGCTGGAGTGCAGGAGAGGAAAGCGGAATTACCGGTGTAGCGGTGAAATGCGTAGAGATCGGTAGGAACACCAGTGGCGAAGGCGGCTTTCTGGACTGAAACTGACGCTGAGGCGCGAAAGCGTGGGGAGCAAACAGG	Bacteria	Firmicutes	Clostridia	Clostridiales	NA	NA	NA	Clostridiales.NA.NA.NA.6e86	Novibacillus thermophilus strain SG-1 16S ribosomal RNA, partial sequence	88.627
ecc28d19655c68ba9645e627115a1f34	315	0.774535	0.0700294	4.73684	2.9375	0.000210185	0.871527	TACGTAGGTGGCGAGCGTTATCCGGAATCATTGGGCGTAAAGAGGGAGCAGGCGGCCGCAAGGGTCTGTGGTGAAAGACCGAAGCTAAACTTCGGTAAGCCATGGAAACCGGGCGGCTAGAGTGCGGAAGAGGATCGTGGAATTCCATGTGTAGCGGTGAAATGCGTAGATATTAGGAGGAACACCAGTGGCGAAGGCGGCTTACTGGACGGTAACTGACGTTGAGGCTCGAAAGCGTGGGGAGCAAACAGG	Bacteria	Firmicutes	Erysipelotrichia	Erysipelotrichales	Erysipelotrichaceae	Catenibacterium	NA	Erysipelotrichales.Erysipelotrichaceae.Catenibacterium.NA.ecc2	Catenibacterium mitsuokai strain DSM 15897 16S ribosomal RNA gene, partial sequence	92.245
00bad698838286be7a737afeb28d7601	290.5	0.774846	-0.0216221	14.2368	6.75	0.000600926	0.871527	TACGTAGGTGGCAAGCGTTGTCCGGATTTACTGGGTGTAAAGGGCGTGTAGCCGGGAAGGCAAGTCAGATGTGAAATCCACGGGCTCAACTCGTGAACTGCATTTGAAACTGTTTTTCTTGAGTATCGGAGAGGCAATCGGAATTCCTAGTGTAGCGGTGAAATGCGTAGATATTAGGAGGAACACCAGTGGCGAAGGCGGATTGCTGGACGACAACTGACGGTGAGGCGCGAAAGCGTGGGGAGCAAACAGG	Bacteria	Firmicutes	Clostridia	Clostridiales	Ruminococcaceae	Oscillibacter	NA	Clostridiales.Ruminococcaceae.Oscillibacter.NA.00ba	Oscillibacter ruminantium strain GH1 16S ribosomal RNA gene, partial sequence	94.488
ecb1cbf00805062d0dcf5a83f3ab278e	288.5	0.77494	0.0218417	116.184	115.312	0.0057963	0.871527	TACGTAGGGGGCAAGCGTTATCCGGATTTACTGGGTGTAAAGGGAGCGTAGACGGCTGTGCAAGTCTGAAGTGAAAGGCATGGGCTCAACCTGTGGACTGCTTTGGAAACTGTGCAGCTAGAGTGTCGGAGAGGTAAGTGGAATTCCTAGTGTAGCGGTGAAATGCGTAGATATTAGGAGGAACACCAGTGGCGAAGGCGGCTTACTGGACGATGACTGACGTTGAGGCTCGAAAGCGTGGGGAGCAAACAGG	Bacteria	Firmicutes	Clostridia	Clostridiales	Lachnospiraceae	Dorea	formicigenerans	Clostridiales.Lachnospiraceae.Dorea.formicigenerans.ecb1	Dorea formicigenerans strain ATCC 27755 16S ribosomal RNA, partial sequence	98.814
f018e053a7c5cd233f2103ada9b1ed11	291.5	0.784873	-0.0317744	2.86842	3.0625	0.000146296	0.879833	TACGTAGGGGGCAAGCGTTATCCGGATTTACTGGGTGTAAAGGGAGCGTAGACGGCAGCGCAAGTCTGAAGTGAAAGCCCGGGGCTCAACCCCGGAATGGCTTTGGAAACTGTGCAGCTAGAGTACCGGAGGGGTAAGCGGAATTCCTAGTGTAGCGGTGAAATGCGTAGATATTAGGAGGAACACCAGTGGCGAAGGCGGCTTACTGGACGGTAACTGACGTTGAGGCTCGAAAGCGTGGGGAGCAAACAGG	Bacteria	Firmicutes	Clostridia	Clostridiales	Lachnospiraceae	NA	NA	Clostridiales.Lachnospiraceae.NA.NA.f018	Kineothrix alysoides strain KNHs209 16S ribosomal RNA, partial sequence	95.652
1669498d882cacdbcaa1d098a1f63f53	314	0.786861	-0.0255924	0.736842	1.25	4.44444e-05	0.879833	AACGTAGGTCACAAGCGTTGTCCGGAATTACTGGGTGTAAAGGGAGCGCAGGCGGGAAGACAAGTTGGAAGTGAAATCTATGGGCTCAACCCATAAACTGCATTTGAAACTGTAGAGCTTGAGTGAAGTAGAGGCAGGCGGAATTCCCCGTGTAGCGGTGAAATGCGTAGAGATGGGGAGGAACACCAGTGGCGAAGGCGGCCTGCTGGGCTTTAACTGACGCTGAGGCACGAAAGCGTGGGTAGCAAACAGG	Bacteria	Firmicutes	Clostridia	Clostridiales	Ruminococcaceae	Ruminococcus	NA	Clostridiales.Ruminococcaceae.Ruminococcus.NA.1669	Ruminococcus bromii strain ATCC 27255 16S ribosomal RNA gene, partial sequence	94.071
3e17ad974656a0bafecaf8319daf7236	289.5	0.789245	0.0479967	62.2632	79.6875	0.0033713	0.879963	TACGTAGGGGGCAAGCGTTATCCGGATTTACTGGGTGTAAAGGGAGCGTAGACGGATTAGCAAGTCTGATGTGAAAGGCAGGGGCTCAACCCCTGGACTGCATTGGAAACTGCCAGTCTTGAGTGCCGGAGAGGTAAGCGGAATTCCTAGTGTAGCGGTGAAATGCGTAGATATTAGGAGGAACACCAGTGGCGAAGGCGGCTTACTGGACGGCAACTGACGTTGAGGCTCGAAAGCGTGGGGAGCAAACAGG	Bacteria	Firmicutes	Clostridia	Clostridiales	Lachnospiraceae	Blautia	obeum	Clostridiales.Lachnospiraceae.Blautia.obeum.3e17	Blautia obeum strain ATCC 29174 16S ribosomal RNA, partial sequence	97.628
61cd8d7c2c2801aee089f0ad8fda43a3	316	0.799874	0.0533564	17.1316	6.125	0.000693519	0.887092	TACGGAGGATCCGAGCGTTATCCGGATTTATTGGGTTTAAAGGGAGCGTAGGTGGACTGGTAAGTCAGTTGTGAAAGTTTGCGGCTCAACCGTAAAATTGCAGTTGATACTGTCAGTCTTGAGTACAGTAGAGGTGGGCGGAATTCGTGGTGTAGCGGTGAAATGCTTAGATATCACGAAGAACTCCGATTGCGAAGGCAGCTCACTGGACTGCAACTGACACTGATGCTCGAAAGTGTGGGTATCAAACAGG	Bacteria	Bacteroidetes	Bacteroidia	Bacteroidales	Bacteroidaceae	Bacteroides	NA	Bacteroidales.Bacteroidaceae.Bacteroides.NA.61cd	Bacteroides fragilis strain NCTC 9343 16S ribosomal RNA, complete sequence	100
2f8edb18b75c2d9f90ed60eb64eef460	290	0.800212	-0.0166462	462.132	462.188	0.0231074	0.887092	TACGTAGGGGGCAAGCGTTATCCGGATTTACTGGGTGTAAAGGGAGCGTAGACGGCACGGCAAGCCAGATGTGAAAGCCCGGGGCTCAACCCCGGGACTGCATTTGGAACTGCTGAGCTAGAGTGTCGGAGAGGCAAGTGGAATTCCTAGTGTAGCGGTGAAATGCGTAGATATTAGGAGGAACACCAGTGGCGAAGGCGGCTTGCTGGACGATGACTGACGTTGAGGCTCGAAAGCGTGGGGAGCAAACAGG	Bacteria	Firmicutes	Clostridia	Clostridiales	Lachnospiraceae	Dorea	longicatena	Clostridiales.Lachnospiraceae.Dorea.longicatena.2f8e	Dorea longicatena strain 111-35 16S ribosomal RNA gene, partial sequence	99.606
3679bcc974d8fbd902c3298ce110ac69	292.5	0.806245	-0.0651444	5.42105	5.9375	0.000278704	0.891234	TACGGAGGGTGCAAGCGTTAATCGGAATCACTGGGCGTAAAGCGCACGTAGGCGGCTTGGTAAGTCAGGGGTGAAATCCCACAGCCCAACTGTGGAACTGCCTTTGATACTGCCAGGCTTGAGTACCGGAGAGGGTGGCGGAATTCCAGGTGTAGGAGTGAAATCCGTAGATATCTGGAGGAACACCGGTGGCGAAGGCGGCCACCTGGACGGTAACTGACGCTGAGGTGCGAAAGCGTGGGTAGCAAACAGG	Bacteria	Proteobacteria	Deltaproteobacteria	Desulfovibrionales	Desulfovibrionaceae	Bilophila	wadsworthia	Desulfovibrionales.Desulfovibrionaceae.Bilophila.wadsworthia.3679	Desulfovibrio alaskensis strain Al1 16S ribosomal RNA gene, partial sequence	93.281
f73196d6db33aaa9febbe05a0e104a6e	292.5	0.821447	-0.0163915	1.10526	1.0625	5.46296e-05	0.905459	TACGTAGGGAGCGAGCGTTGTCCGGAATTACTGGGTGTAAAGGGAGCGTAGGCGGGACAGCAAGTTGAATGTGAAATCTATGGGCTCAACCCATAAACTGCGTTCAAAACTGTTGTTCTTGAGTGAAGTAGAGGTAGGCGGAATTCCTAGTGTAGCGGTGAAATGCGTAGATATTAGGAGGAACACCAGTGGCGAAGGCGGCCTACTGGGCTTTAACTGACGCTGAGGCTCGAAAGCGTGGGTAGCAAACAGG	Bacteria	Firmicutes	Clostridia	Clostridiales	Ruminococcaceae	Clostridium_IV	NA	Clostridiales.Ruminococcaceae.Clostridium_IV.NA.f731	[Clostridium] methylpentosum strain R2 16S ribosomal RNA gene, partial sequence	97.233
399ad8b06fee21e03f911721c733a9e3	314.5	0.82729	0.0369955	2.10526	1.75	0.0001	0.909316	TACGTAGGGAGCGAGCGTTGTCCGGAATTACTGGGCGTAAAGGGTGCGTAGGCGGTCTGAAAAGTCGGATGTGAAATCCCCGTGCTTAACATGGGAGCTGCATTCGAAACTTTCGGACTTGAGTGTCGGAGAGGTAAGCGGAATTCCCGGTGTAGCGGTGAAATGCGTAGATATCGGGAGGAACACCAGTGGCGAAGGCGGCTTACTGGACGACAACTGACGCTGAGGCACGAAAGCGTGGGGAGCAAACAGG	Bacteria	NA	NA	NA	NA	NA	NA	NA.NA.NA.NA.399a	Lutispora thermophila strain EBR46 16S ribosomal RNA, partial sequence	89.37
ee14fb8c599dfeb1a078836da0c5b822	314.5	0.834456	0.0559174	20.6053	13.4375	0.000924074	0.91374	TACGTATGGAGCAAGCGTTATCCGGATTTACTGGGTGTAAAGGGAGCGTAGGCGGTCCTGCAAGTCTGATGTGAAAACCCGGGGCTCAACCCCGGGACTGCATTGGAAACTGTAGGACTAGAGTGTCGGAGGGGTAAGTGGAATTCCTAGTGTAGCGGTGAAATGCGTAGATATTAGGAGGAACACCAGTGGCGAAGGCGGCTTACTGGACGACCACTGACGCTGAGGCTCGAAAGCGTGGGGAGCAAACAGG	Bacteria	Firmicutes	Clostridia	Clostridiales	Lachnospiraceae	NA	NA	Clostridiales.Lachnospiraceae.NA.NA.ee14	Eubacterium ramulus strain ATCC 29099 16S ribosomal RNA gene, partial sequence	95.652
fe5d0c663ebcaf12e4053589521664c9	293	0.836025	-0.0461993	18.0263	24.1875	0.000992593	0.91374	AACGTAGGGTGCAAGCGTTGTCCGGAATTACTGGGTGTAAAGGGAGCGCAGGCGGACCGGCAAGTTGGGAGTGAAATCCATGGGCTCAACCCGTGAATTGCTTTCAAAACTGCTGGCCTTGAGTAGTGCAGAGGTAGGTGGAATTCCCGGTGTAGCGGTGGAATGCGTAGATATCGGGAGGAACACCAGTGGCGAAGGCGACCTACTGGGCACCAACTGACGCTGAGGCTCGAAAGCATGGGTAGCAAACAGG	Bacteria	Firmicutes	Clostridia	Clostridiales	Ruminococcaceae	NA	NA	Clostridiales.Ruminococcaceae.NA.NA.fe5d	Subdoligranulum variabile strain BI 114 16S ribosomal RNA gene, partial sequence	98.419
6d9c521edaa6cada1c00dd383fdc9f12	297	0.843697	-0.0548794	5.68421	10.5625	0.000356482	0.919535	TACGTAGGGGGCAAGCGTTATCCGGATTTACTGGGTGTAAAGGGAGCGTAGGTGGCAAGGCAAGTCAGATGTGAAAACCCGGGGCTCAACCCCGGGACTGCATTTGAAACTGTCTAGCTAGAGTGCAGGAGAGGTAAGTGGAATTCCTAGTGTAGCGGTGAAATGCATAGATATTAGGAGGAACACCAGTGGCGAAGGCGGCTTACTGGACTGTAACTGACACTGAGGCTCGAAAGCGTGGGGAGCAAACAGG	Bacteria	Firmicutes	Clostridia	Clostridiales	Lachnospiraceae	NA	NA	Clostridiales.Lachnospiraceae.NA.NA.6d9c	Eubacterium xylanophilum strain ATCC 35991 16S ribosomal RNA gene, partial sequence	97.233
7a0e456a6c95a8e87413581c7890e811	314	0.848127	-0.0330313	15.8158	66.875	0.00154722	0.921774	TACGTAGGGGGCAAGCGTTGTCCGGAATAATTGGGCGTAAAGGGCGCGTAGGCGGCTCGGTAAGTCTGGAGTGAAAGTCCTGCTTTTAAGGTGGGAATTGCTTTGGATACTGTCGGGCTTGAGTGCAGGAGAGGTTAGTGGAATTCCCAGTGTAGCGGTGAAATGCGTAGAGATTGGGAGGAACACCAGTGGCGAAGGCGACTAACTGGACTGTAACTGACGCTGAGGCGCGAAAGTGTGGGGAGCAAACAGG	Bacteria	Firmicutes	NA	NA	NA	NA	NA	NA.NA.NA.NA.7a0e	Gracilibacter thermotolerans strain JW/YJL-S1 16S ribosomal RNA gene, partial sequence	87.008
119bfda96f57613245615d0a3fd19d74	311.5	0.853624	0.0313841	1.78947	1.25	8.14815e-05	0.922268	TACGTAGGGGGCAAGCGTTATCCGGAATTATTGGGCGTAAAGGGTGCGTAGGCGGGTTATCAAGTCTTTGGTTAAAATGCGGTGCTCAACGCCGTAGTGCCAAAGAAACTGATAGTCTAGAGTATGGTAGAAGTGAGTGGAACTCCATGTGTAGCGGTAAAATGCGTAAATATATGGAAGAACACCAGTGGCGAAGGCGGCTCACTAGGCCAATACTGACGCTGAGACACGAAAGCGTGGGGAGCAAACAGG	Bacteria	NA	NA	NA	NA	NA	NA	NA.NA.NA.NA.119b	Erysipelothrix tonsillarum strain DSM 14972 16S ribosomal RNA gene, partial sequence	87.008
cdf8aa2443d6096d12e411821f54c967	313.5	0.854992	0.0299062	6.21053	7.0625	0.000323148	0.922268	TACGTAGGGGGCAAGCGTTGTCCGGAATGATTGGGCGTAAAGGGCGCGTAGGCGGCCAACTAAGTCTGGAGTGAAAGTCCTGCTTTTAAGGTGGGAATTGCTTTGGAAACTGGATGGCTTGAGTGCAGGAGAGGTAAGCGGAATTCCCGGTGTAGCGGTGAAATGCGTAGAGATCGGGAGGAACACCAGTGGCGAAGGCGGCTTACTGGACTGTAACTGACGCTGAGGCGCGAAAGTGTGGGGAGCAAACAGG	Bacteria	Firmicutes	NA	NA	NA	NA	NA	NA.NA.NA.NA.cdf8	Novibacillus thermophilus strain SG-1 16S ribosomal RNA, partial sequence	87.795
809aaebb8f3dd3c94a300ed9da413787	310	0.855843	0.0377582	3.21053	1.6875	0.000137963	0.922268	TACGTAGGGGGCAAGCGTTATCCGGATTTACTGGGTGTAAAGGGAGCGTAGACGGCGCAGCAAGTCTGATGTGAAAGGCAGGGGCTTAACCCCTGGACTGCATTGGAAACTGTTGAGCTTGAGTGCCGGAGGGGTAAGCGGAATTCCTAGTGTAGCGGTGAAATGCGTAGATATTAGGAGGAACACCAGTGGCGAAGGCGGCTTACTGGACGGTAACTGACGTTGAGGCTCGAAAGCGTGGGGAGCAAACAGG	Bacteria	Firmicutes	Clostridia	Clostridiales	Lachnospiraceae	Blautia	NA	Clostridiales.Lachnospiraceae.Blautia.NA.809a	Blautia faecis strain M25 16S ribosomal RNA gene, partial sequence	99.209
0ae6cedbecfddc3a879a5f880ff80519	298	0.858089	-0.0251907	1.28947	1.5	6.75926e-05	0.922268	TACGTAGGGAGCGAGCGTTGTCCGGATTTACTGGGTGTAAAGGGTGCGTAGGCGGATCTGCAAGTCAGTAGTGAAATCCCAGGGCTTAACCCTGGAACTGCTATTGAAACTGTGGGTCTTGAGTGAGGTAGAGGCAGGCGGAATTCCCGGTGTAGCGGTGAAATGCGTAGAGATCGGGAGGAACACCAGTGGCGAAGGCGGCCTGCTGGGCCTTAACTGACGCTGAGGCACGAAAGCATGGGTAGCAAACAGG	Bacteria	Firmicutes	Clostridia	Clostridiales	Ruminococcaceae	Clostridium_IV	NA	Clostridiales.Ruminococcaceae.Clostridium_IV.NA.0ae6	Anaeromassilibacillus senegalensis strain mt9 16S ribosomal RNA, partial sequence	98.814
e4c36f19849ef71305998c9e2a9cc293	295.5	0.877027	-0.111846	82.6579	117.062	0.00464259	0.940018	TACGTATGGAGCAAGCGTTATCCGGATTTACTGGGTGTAAAGGGTGCGTAGGTGGCAGTGCAAGTCAGATGTGAAAGGCCGGGGCTCAACCCCGGAGCTGCATTTGAAACTGCATAGCTAGAGTACAGGAGAGGCAGGCGGAATTCCTAGTGTAGCGGTGAAATGCGTAGATATTAGGAGGAACACCAGTGGCGAAGGCGGCCTGCTGGACTGTTACTGACACTGAGGCACGAAAGCGTGGGGAGCAAACAGG	Bacteria	Firmicutes	Clostridia	Clostridiales	Lachnospiraceae	NA	NA	Clostridiales.Lachnospiraceae.NA.NA.e4c3	[Eubacterium] hallii strain ATCC 27751 16S ribosomal RNA gene, partial sequence	98.419
7de20b27a452647f99424e2a5b0c2d1e	298	0.884443	-0.0345902	4.23684	5	0.000223148	0.945355	TACGTAGGGGGCGAGCGTTGTCCGGAATGACTGGGCGTAAAGGGCGTGTAGGCGGCCGATTAAGTATGGAGTGAAAGTCCTGCTTTCAAGGTGGGAATTGCTTTGTAGACTGGTTGGCTTGAGTGCGGAAGAGGTAAGTGGAATTCCCAGTGTAGCGGTGAAATGCGTAGAGATTGGGAGGAACACCAGTGGCGAAGGCGACTTACTGGGCCGTAACTGACGCTGAGGCGCGAAAGCGTGGGGAGCGAACAGG	Bacteria	Firmicutes	Clostridia	Clostridiales	NA	NA	NA	Clostridiales.NA.NA.NA.7de2	Thermotalea metallivorans strain B2-1 16S ribosomal RNA, partial sequence	86.719
6d06b96dfd67bbf97b5fe718e9c3dbf5	296.5	0.891424	0.00287434	53.1316	80.4375	0.00306111	0.949682	AACGTAGGTCACAAGCGTTGTCCGGAATTACTGGGTGTAAAGGGAGCGCAGGCGGGCGATCAAGTTGGAAGTGAAATCCATGGGCTCAACCCATGAACTGCTTTCAAAACTGGTCGTCTTGAGTAGTGCAGAGGTAGGCGGAATTCCCGGTGTAGCGGTGGAATGCGTAGATATCGGGAGGAACACCAGTGGCGAAGGCGGCCTACTGGGCACCAACTGACGCTGAGGCTCGAAAGTGTGGGTAGCAAACAGG	Bacteria	Firmicutes	Clostridia	Clostridiales	Ruminococcaceae	Faecalibacterium	prausnitzii	Clostridiales.Ruminococcaceae.Faecalibacterium.prausnitzii.6d06	Faecalibacterium prausnitzii strain ATCC 27768 16S ribosomal RNA gene, partial sequence	97.233
5736cb3bbd27434fb73299ba6f668cae	311	0.894459	0.082645	21.7895	22.875	0.00110556	0.949682	TACGTAGGGAGCAAGCGTTATCCGGATTTACTGGGTGTAAAGGGCGCGCAGGCGGGCCGGCAAGTTGGAAGTGAAATCTATGGGCTTAACCCATAAACTGCTTTCAAAACTGCTGGTCTTGAGTGATGGAGAGGCAGGCGGAATTCCGTGTGTAGCGGTGAAATGCGTAGATATACGGAGGAACACCAGTGGCGAAGGCGGCCTGCTGGACATTAACTGACGCTGAGGCGCGAAAGCGTGGGGAGCAAACAGG	Bacteria	Firmicutes	Clostridia	Clostridiales	Ruminococcaceae	Butyricicoccus	NA	Clostridiales.Ruminococcaceae.Butyricicoccus.NA.5736	Butyricicoccus faecihominis strain KS-2 16S ribosomal RNA, partial sequence	100
5b59d7d40643605df9047eb434df5a23	308.5	0.895834	0.00649001	3.34211	3.3125	0.000166667	0.949682	TACGGAAGGTCCGGGCGTTATCCGGATTTATTGGGTTTAAAGGGAGCGTAGGCCGGAGATTAAGCGTGTTGTGAAATGTAGACGCTCAACGTCTGCACTGCAGCGCGAACTGGTTTCCTTGAGTACGCACAAAGTGGGCGGAATTCGTGGTGTAGCGGTGAAATGCTTAGATATCGGGAGGAACACCAGTGGCGAAGGCGGCCTACTGGGCACCAACTGACGCTGAGGCTCGAAAGTGTGGGTAGCAAACAGG	Bacteria	Bacteroidetes	Bacteroidia	Bacteroidales	Prevotellaceae	Prevotella	NA	Bacteroidales.Prevotellaceae.Prevotella.NA.5b59	Prevotella copri strain JCM 13464 16S ribosomal RNA gene, partial sequence	93.307
4a8d5ce187f33d6eed1844c40fb59217	297.5	0.901062	-0.0973172	22.3684	84.625	0.00204074	0.951866	TACGTAGGGAGCGAGCGTTGTCCGGAATTACTGGGTGTAAAGGGAGCGTAGGCGGGATCGCAAGTCAGATGTGAAAACTATGGGCTTAACCCATAAACTGCATTTGAAACTGTGGTTCTTGAGTGAAGTAGAGGTAAGCGGAATTCCTAGTGTAGCGGTGAAATGCGTAGATATTAGGAGGAACATCAGTGGCGAAGGCGGCTTACTGGGCTTTAACTGACGCTGAGGCTCGAAAGCGTGGGGAGCAAACAGG	Bacteria	Firmicutes	Clostridia	Clostridiales	Ruminococcaceae	Ruminococcus	bicirculans	Clostridiales.Ruminococcaceae.Ruminococcus.bicirculans.4a8d	Ruminococcus champanellensis strain 18P13 16S ribosomal RNA, partial sequence	98.024
c5dcadc00a47fc1416a0518f205c0e4c	311	0.902801	0.139413	430.263	496.5	0.0224944	0.951866	TACGTAGGTGGCGAGCGTTATCCGGAATCATTGGGCGTAAAGAGGGAGCAGGCGGCCGCAAGGGTCTGTGGTGAAAGACCGAAGCTAAACTTCGGTAAGCCATGGAAACCGGGCGGCTAGAGTGCGGAAGAGGATCGTGGAATTCCATGTGTAGCGGTGAAATGCGTAGATATATGGAGGAACACCAGTGGCGAAGGCGACGGTCTGGGCCGCAACTGACGCTCATTCCCGAAAGCGTGGGGAGCAAATAGG	Bacteria	Firmicutes	Erysipelotrichia	Erysipelotrichales	Erysipelotrichaceae	Catenibacterium	mitsuokai	Erysipelotrichales.Erysipelotrichaceae.Catenibacterium.mitsuokai.c5dc	Catenibacterium mitsuokai strain DSM 15897 16S ribosomal RNA gene, partial sequence	97.571
3ecb83e913f52c5f413bf082da117928	298	0.907393	-0.00452911	26.5526	13.0625	0.00112778	0.954116	TACGTAGGTGGCGAGCGTTATCCGGATTTACTGGGTGTAAAGGGCGCGTAGGCGGGAATGCAAGTCAGATGTGAAATCCAGGGGCTTAACCCTTGAACTGCATTTGAAACTGTATTTCTTGAGTGTCGGAGAGGTTGACGGAATTCCTAGTGTAGCGGTGAAATGCGTAGATATTAGGAGGAACACCAGTGGCGAAGGCGGTCAACTGGACGATAACTGACGCTGAGGCGCGAAAGCGTGGGGAGCAAACAGG	Bacteria	Firmicutes	Clostridia	Clostridiales	Ruminococcaceae	NA	NA	Clostridiales.Ruminococcaceae.NA.NA.3ecb	Sporobacter termitidis strain SYR 16S ribosomal RNA, partial sequence	92.885
b6ce37bc8349e4002ed5e4baddbc299d	310	0.913389	0.0519819	37.7105	38	0.00188981	0.956109	TACGTAGGGAGCAAGCGTTATCCGGATTTACTGGGTGTAAAGGGCGCGCAGGCGGGCCGGCAAGTTGGAAGTGAAATCCGGGGGCTTAACCCCCGAACTGCTTTCAAAACTGCTGGTCTTGAGTGATGGAGAGGCAGGCGGAATTCCGTGTGTAGCGGTGAAATGCGTAGATATACGGAGGAACACCAGTGGCGAAGGCGGCCTGCTGGACATTAACTGACGCTGAGGCGCGAAAGCGTGGGGAGCAAACAGG	Bacteria	Firmicutes	Clostridia	Clostridiales	Ruminococcaceae	Butyricicoccus	NA	Clostridiales.Ruminococcaceae.Butyricicoccus.NA.b6ce	Agathobaculum desmolans strain ATCC 43058 16S ribosomal RNA, partial sequence	98.419
939555d7c3b1a7bb940cb84dfeeed4b8	308	0.914218	0.040389	11.421	13.6875	0.00060463	0.956109	TACGTAGGGAGCGAGCGTTGTCCGGAATGACTGGGTGTAAAGGGAGCGTAGGCGGGATGGCAAGTCAGATGTGAAACCTGAGGGCTCAACCTTCAGACTGCATTTGAAACTGCTGTTCTTGAGTGAAGTAGAGGTAAGCGGAATTCCTGGTGTAGCGGTGAAATGCGTAGAGATCAGGAGGAACATCGGTGGCGAAGGCGGCTTACTGGGCTTTTACTGACGCTGAGGCTCGAAAGCGTGGGGAGCAAACAGG	Bacteria	Firmicutes	Clostridia	Clostridiales	Ruminococcaceae	Ruminococcus	NA	Clostridiales.Ruminococcaceae.Ruminococcus.NA.9395	Ruminococcus callidus strain ATCC 27760 16S ribosomal RNA gene, partial sequence	96.047
2ca90358a5155a1ac378d6577c5a2327	308.5	0.92024	-0.00560063	0.657895	0.9375	3.7037e-05	0.958166	CACGTAGGGGGCGAGCGTTATCCGGATTCATTGGGCGTAAAGCGCGCGTAGGCGGCCGCTCGAGCGGGACCTCTAACCCGGGGGCTCAACCTCCGGCCGGGTCCCGGACCGTGCGGCTCGGGTGCGGTAGGGGCAGGCGGAACTCCAAGTGTAGCGGTGAAATGCGCAGATATTTGGAGGAACACCGATGGCGAAGGCAGCCTGCTGGGCCGCCACCGACGCTGAGGCGCGAAAGCCGGGGGAGCGAACAGG	Bacteria	Actinobacteria	Actinobacteria	Coriobacteriales	Coriobacteriaceae	NA	NA	Coriobacteriales.Coriobacteriaceae.NA.NA.2ca9	Adlercreutzia equolifaciens strain DSM 19450 16S ribosomal RNA, partial sequence	91.633
535a7cd47525b30cd2485a6f45ac2241	298.5	0.921124	0.024226	632.105	539.875	0.0302389	0.958166	TACGTAGGGGGCAAGCGTTATCCGGATTTACTGGGTGTAAAGGGAGCGTAGACGGTGTGGCAAGTCTGATGTGAAAGGCATGGGCTCAACCTGTGGACTGCATTGGAAACTGTCATACTTGAGTGCCGGAGGGGTAAGCGGAATTCCTAGTGTAGCGGTGAAATGCGTAGATATTAGGAGGAACACCAGTGGCGAAGGCGGCTTACTGGACGGTAACTGACGTTGAGGCTCGAAAGCGTGGGGAGCAAACAGG	Bacteria	Firmicutes	Clostridia	Clostridiales	Lachnospiraceae	Blautia	NA	Clostridiales.Lachnospiraceae.Blautia.NA.535a	Blautia wexlerae strain DSM 19850 16S ribosomal RNA gene, partial sequence	100
bcd246d97283c1de80612224f6291ac0	309	0.928737	0.0764325	88.9474	76.75	0.00426667	0.959582	TACGTAGGGGGCAAGCGTTATCCGGATTTACTGGGTGTAAAGGGAGCGTAGACGGTTTTGCAAGTCTGAAGTGAAAGCCCGGGGCTTAACCCCGGGACTGCTTTGGAAACTGTAGGACTAGAGTGCAGGAGAGGTAAGTGGAATTCCTAGTGTAGCGGTGAAATGCGTAGATATTAGGAGGAACACCAGTGGCGAAGGCGGCTTACTGGACTGTAACTGACGTTGAGGCTCGAAAGCGTGGGGAGCAAACAGG	Bacteria	Firmicutes	Clostridia	Clostridiales	Lachnospiraceae	Clostridium_XlVa	NA	Clostridiales.Lachnospiraceae.Clostridium_XlVa.NA.bcd2	Bacteroides xylanolyticus strain X5-1 16S ribosomal RNA gene, partial sequence	98.024
8b8c0c270e3a8abe83ce423adb1807c3	308.5	0.930193	0.00792512	21.6579	42.5625	0.00139259	0.959582	TACGTAGGGGGCGAGCGTTGTCCGGAATTACTGGGCGTAAAGGGTGCGTAGGCGGTTTGGTAAGTTGGATGTGAAATACCCGGGCTTAACTTGGGGGCTGCATCCAATACTGTCGGACTTGAGTGCAGGAGAGGAAAGCGGAATTCCTAGTGTAGCGGTGAAATGCGTAGATATTAGGAGGAACACCGGTGGCGAAGGCGGCTTTCTGGACTGTAACTGACGCTGAGGCACGAAAGCGTGGGGAGCAAACAGG	Bacteria	Firmicutes	Clostridia	Clostridiales	NA	NA	NA	Clostridiales.NA.NA.NA.8b8c	Clostridium oceanicum strain DSM 1290 16S ribosomal RNA, partial sequence	92.157
cebb11a14c996384d6fe4c6518d78696	297	0.931006	-0.00952673	3.44737	2.625	0.000160185	0.959582	TACGTAGGGGGCAAGCGTTATCCGGATTTACTGGGTGTAAAGGGAGCGTAGACGGCTGTGCAAGTCTGAAGTGAAAGGCATGGGCTCAACCTGTGGACTGCTTTGGAAACTGTGCAGCTAGAGTGTCGGAGAGGTAAGTGGAATTCCTAGTGTAGCGGTGAAATGCGTAGATATTAGGAGGAACACCAGTGGCGAAGGCGGCTTACTGGACGGTAACTGACGTTGAGGCTCGAAAGCGTGGGGAGCAAACAGG	Bacteria	Firmicutes	Clostridia	Clostridiales	Lachnospiraceae	Dorea	NA	Clostridiales.Lachnospiraceae.Dorea.NA.cebb	Dorea formicigenerans strain ATCC 27755 16S ribosomal RNA, partial sequence	98.024
4321f71e562a2e99029b673eafd657ff	308	0.932377	0.0153095	4.84211	5.0625	0.00024537	0.959582	TACGTATGGTGCAAGCGTTATCCGGATTTACTGGGTGTAAAGGGAGCGTAGACGGTGTGGCAAGTCTGATGTGAAAGGCATGGGCTCAACCTGTGGACTGCATTGGAAACTGTCATACTTGAGTGCCGGAGGGGTAAGCGGAATTCCTAGTGTAGCGGTGAAATGCGTAGATATTAGGAGGAACACCAGTGGCGAAGGCGGCTTACTGGACGGTAACTGACGTTGAGGCTCGAAAGCGTGGGGAGCAAACAGG	Bacteria	Firmicutes	Clostridia	Clostridiales	Lachnospiraceae	Blautia	NA	Clostridiales.Lachnospiraceae.Blautia.NA.4321	Blautia wexlerae strain DSM 19850 16S ribosomal RNA gene, partial sequence	99.209
c8451da2f600cd3ccf1afe24c90a3d1d	308	0.939655	0.0133286	3.57895	3.1875	0.000173148	0.964513	TACGTAGGGCGCGAGCGTTGTCCGGAATTATTGGGCGTAAAGGGCTTGTAGGCGGTTGGTCGCGTCTGCCGTGAAATCCTCTGGCTTAACTGGGGGCGTGCGGTGGGTACGGGCTGACTTGAGTGCGGTAGGGGAGACTGGAACTCCTGGTGTAGCGGTGGAATGCGCAGATATCAGGAAGAACACCGGTGGCGAAGGCGGGTCTCTGGGCCGTTACTGACGCTGAGGAGCGAAAGCGTGGGGAGCGAACAGG	Bacteria	Actinobacteria	Actinobacteria	Actinomycetales	Actinomycetaceae	Actinomyces	odontolyticus	Actinomycetales.Actinomycetaceae.Actinomyces.odontolyticus.c845	Actinomyces odontolyticus strain JCM 14871 16S ribosomal RNA gene, partial sequence	100
b9cd6810d2cfb16058df4fd7b1b1e2b2	307.5	0.94596	-0.0169004	2.28947	3.5	0.000132407	0.968423	TACGTAGGGAGCGAGCGTTGTCCGGAATTACTGGGTGTAAAGGGAGCGTAGGCGGGAAGGCAAGTTGGATGTGAAAACTGTGGGCTTAACCGACAGACTGCATTCAAAACTGTTTTTCTTGAGTGAAGTAGAGGCAAGCGGAATTCCTAGTGTAGCGGTGAAATGCGTAGATATTAGGAGGAACACCAGTGGCGAAGGCGGCTTGCTGGGCTTTTACTGACGCTGAGGCTCGAAAGTGTGGGGAGCAAACAGG	Bacteria	Firmicutes	Clostridia	Clostridiales	Ruminococcaceae	NA	NA	Clostridiales.Ruminococcaceae.NA.NA.b9cd	Ruminococcus champanellensis strain 18P13 16S ribosomal RNA, partial sequence	93.676
aeb17e417b8076ce7412be4584ba8eb5	307	0.957405	-0.0847286	28.7105	243.375	0.00461574	0.97756	TACGGAGGGTGCAAGCGTTAATCGGAATTACTGGGCGTAAAGCGCACGCAGGCGGTTTGTTAAGTCAGATGTGAAATCCCCGGGCTCAACCTGGGAACTGCATCTGATACTGGCAAGCTTGAGTCTCGTAGAGGGGGGTAGAATTCCAGGTGTAGCGGTGAAATGCGTAGAGATCTGGAGGAATACCGGTGGCGAAGGCGGCCCCCTGGACGAAGACTGACGCTCAGGTGCGAAAGCGTGGGGAGCAAACAGG	Bacteria	Proteobacteria	Gammaproteobacteria	Enterobacteriales	Enterobacteriaceae	Escherichia/Shigella	NA	Enterobacteriales.Enterobacteriaceae.Escherichia/Shigella.NA.aeb1	Escherichia marmotae strain HT073016 16S ribosomal RNA, partial sequence	100
becf5390e74a90a4730b01690f780959	301.5	0.962303	0.018927	14.8421	9.3125	0.000660185	0.979983	TACGTAGGGAGCAAGCGTTATCCGGATTTACTGGGTGTAAAGGGCGAGTAGGCGGATTGGCAAGTTGGGAGTGAAATGTCGGGGCTTAACCCCGGAACTGCTTCCAAAACTGTTGATCTTGAGTGATGGAGAGGCAGGCGGAATTCCCAGTGTAGCGGTGAAATGCGTAGATATTGGGAGGAACACCAGTGGCGAAGGCGGCCTGCTGGACATTAACTGACGCTGAGGAGCGAAAGCGTGGGGAGCAAACAGG	Bacteria	Firmicutes	Clostridia	Clostridiales	Ruminococcaceae	Butyricicoccus	NA	Clostridiales.Ruminococcaceae.Butyricicoccus.NA.becf	Butyricicoccus pullicaecorum strain 25-3 16S ribosomal RNA gene, partial sequence	94.882
bd5236fb011b527cc9a16b35d9c2728c	306.5	0.966318	-0.041019	47.0263	45.1875	0.00232407	0.981496	TACGTAGGGGGCGAGCGTTGTCCGGAATGATTGGGCGTAAAGGGCGCGTAGGCGGCCTGCTAAGTCTGGAGTGAAAGTCCTGCTTTCAAGGTGGGAATTGCTTTGGATACTGGTGGGCTGGAGTGCAGGAGAGGAAAGCGGAATTACCGGTGTAGCGGTGAAATGCGTAGAGATCGGTAGGAACACCAGTGGCGAAGGCGGCTTTCTGGACTGAAACTGACGCTGAGGCGCGAAAGCGTGGGGAGCAAACAGG	Bacteria	Firmicutes	Clostridia	Clostridiales	NA	NA	NA	Clostridiales.NA.NA.NA.bd52	Kroppenstedtia pulmonis strain W9323 16S ribosomal RNA, partial sequence	88.189
d2f2618fc9ff75607dacf37dee79a6d1	306	0.972211	0.0477846	29.1316	9.75	0.00116944	0.983944	TACGTAGGTCCCGAGCGTTATCCGGATTTATTGGGCGTAAAGCGAGCGCAGGCGGTTAGATAAGTCTGAAGTTAAAGGCTGTGGCTTAACCATAGTACGCTTTGGAAACTGTTTAACTTGAGTGCAGAAGGGGAGAGTGGAATTCCATGTGTAGCGGTGAAATGCGTAGATATATGGAGGAACACCGGTGGCGAAAGCGGCTCTCTGGTCTGTAACTGACGCTGAGGCTCGAAAGCGTGGGGAGCAAACAGG	Bacteria	Firmicutes	Bacilli	Lactobacillales	Streptococcaceae	Streptococcus	NA	Lactobacillales.Streptococcaceae.Streptococcus.NA.d2f2	Streptococcus rubneri strain LMG 27207 16S ribosomal RNA gene, partial sequence	100
508147260ac3b9b40d2c242365b97882	306	0.9738	-0.0740092	22.5	23.125	0.00113426	0.983944	TACGTAGGGGGCAAGCGTTATCCGGAATTATTGGGCGTAAAGAGTACGTAGGTGGTTTTCTAAGCACGGGGTTTAAGGCAATGGCTTAACCATTGTTCGCCTTGTGAACTGGAAGACTTGAGTGCAGGAGAGGAAAGCGGAATTCCTAGTGTAGCGGTGAAATGCGTAGATATTAGGAGGAACACCAGTGGCGAAGGCGGCTTTCTGGACTGTAACTGACACTGAGGTACGAAAGCGTGGGGAGCAAACAGG	Bacteria	Firmicutes	Clostridia	Clostridiales	NA	NA	NA	Clostridiales.NA.NA.NA.5081	Ihubacter massiliensis strain Marseille-P2843 16S ribosomal RNA, partial sequence	94.841
94a610e9902723e9a270a8ca28e2dfaf	301	0.985524	0.0193468	1.55263	1.0625	7.03704e-05	0.993203	TACGTAGGTGGCAAGCGTTATCCGGAATTACTGGGTGTAAAGGGTGTGTAGGCGGGACTGCAAGTCAGATGTGAAAATCATGGGCTCAACCCATGACCTGCGTCTGAAACTGTGGTTCTTGAGAGTGGGAGAGGTAGATGGAATTCCCGGTGTAGCGGTGAAATGCGTAGATATCGGGAGGAACACCAGTGGCGAAGGCGATCTACTGGACCACAACTGACGCTGAGACACGAAAGCGTGGGGAGCAAACAGG	Bacteria	Firmicutes	Clostridia	Clostridiales	Ruminococcaceae	NA	NA	Clostridiales.Ruminococcaceae.NA.NA.94a6	Colidextribacter massiliensis strain Marseille-P3083 16S ribosomal RNA, partial sequence	88.976
3833cc64db8c89bf99613b2813e9d426	303	0.988498	-0.122702	20.2105	17.75	0.000974074	0.993619	TACGTAGGGGGCAAGCGTTATCCGGATTTACTGGGTGTAAAGGGAGCGTAGACGGCACGGCAAGCCAGATGTGAAAGCCCGGGGCTCAACCCCGGGACTGCATTTGGAACTGCTGAGCTAGAGTGTCGGAGAGGCAAGTGGAATTCCTAGTGTAGCGGTGAAATGCGTAGATATTAGGAGGAACACCAGTGGCGAAGGCGGCTTACTGGACGGTAACTGACGTTGAGGCTCGAAAGCGTGGGGAGCAAACAGG	Bacteria	Firmicutes	Clostridia	Clostridiales	Lachnospiraceae	Dorea	NA	Clostridiales.Lachnospiraceae.Dorea.NA.3833	Dorea longicatena strain 111-35 16S ribosomal RNA gene, partial sequence	98.425
0c56f597181e06159060d994df3641b0	303.5	0.99232	-0.0621174	9.36842	32.375	0.000809259	0.994884	TACGGAGGATCCGAGCGTTATCCGGATTTATTGGGTTTAAAGGGTGCGTAGGCGGCCTTTTAAGTCAGCGGTGAAAGTCTGTGGCTCAACCATAGAATTGCCGTTGAAACTGGGGGGCTTGAGTATGTTTGAGGCAGGCGGAATGCGTGGTGTAGCGGTGAAATGCTTAGATATCACGCAGAACCCCGATTGCGAAGGCAGCCTGCCAAGCCATGACTGACGCTGATGCACGAAAGCGTGGGGATCAAACAGG	Bacteria	Bacteroidetes	Bacteroidia	Bacteroidales	Porphyromonadaceae	Parabacteroides	distasonis	Bacteroidales.Porphyromonadaceae.Parabacteroides.distasonis.0c56	Parabacteroides distasonis strain ATCC 8503 16S ribosomal RNA, partial sequence	99.209
06a729018eab116b08e5acd9356f3b40	303.5	0.995742	-0.00991143	1185.03	1120.44	0.0582944	0.995742	TACGTAGGGGGCGAGCGTTATCCGGATTCATTGGGCGTAAAGCGCGCGTAGGCGGCCCGGCAGGCCGGGGGTCGAAGCGGGGGGCTCAACCCCCCGAAGCCCCCGGAACCTCCGCGGCTTGGGTCCGGTAGGGGAGGGTGGAACACCCGGTGTAGCGGTGGAATGCGCAGATATCGGGTGGAACACCGGTGGCGAAGGCGGCCCTCTGGGCCGAGACCGACGCTGAGGCGCGAAAGCTGGGGGAGCGAACAGG	Bacteria	Actinobacteria	Actinobacteria	Coriobacteriales	Coriobacteriaceae	Collinsella	aerofaciens	Coriobacteriales.Coriobacteriaceae.Collinsella.aerofaciens.06a7	Collinsella aerofaciens strain JCM 10188 16S ribosomal RNA gene, partial sequence	100
