# Supplementary material for: HIV-associated gut dysbiosis is independent of sexual practice and correlates with noncommunicable diseases
Source: Nat Commun. 2020 May 15;11:2448. doi: 10.1038/s41467-020-16222-8 (PMC7228978; doi:10.1038/s41467-020-16222-8)
Supplement: Supplementary file 9 — Supplemental Data 6 [file 41467_2020_16222_MOESM9_ESM.xlsx]

## Sheet: Sheet1
Supplementary Data 6: Taxa that differenitate MSM/RAI+ vs MSM/RAI-, unpaired Mann-Whitney tests
md5sum OTU identifier	V statistic	P value	Log mean fold change in MSM/RAI+ vs MSM/RAI-	Mean abundance in MSM	Mean abundance in MSW	OTU percentage in entire dataset	Benjamini-Hochberg Q value	fasta	Kingdom	Phylum	Class	Order	Family	Genus	Species	name	Closest BLAST hit	Percent identity to closest BLAST hit
b87844261d44c7f3e060a6990355247c	455	4.3487e-05	-1.87935	0.733333	55.5455	0.00119615	0.0291798	TACAGAGGTCTCAAGCGTTGTTCGGAATCACTGGGCGTAAAGCGTGCGTAGGCTGTTTCGTAAGTCGTGTGTGAAAGGCGCGGGCTCAACCCGCGGACGGCACATGATACTGCGAGACTAGAGTAATGGAGGGGGAACCGGAATTCTCGGTGTAGCAGTGAAATGCGTAGATATCGAGAGGAACACTCGTGGCGAAGGCGGGTTCCTGGACATTAACTGACGCTGAGGCACGAAGGCCAGGGGAGCGAAAGGG	Bacteria	Verrucomicrobia	Verrucomicrobiae	Verrucomicrobiales	Verrucomicrobiaceae	Akkermansia	muciniphila	Verrucomicrobiales.Verrucomicrobiaceae.Akkermansia.muciniphila.b878	Akkermansia muciniphila strain ATCC BAA-835 16S ribosomal RNA, partial sequence	100
dde914b470de75a5f84ef8903e1db9e8	542.5	0.000336572	-2.18347	1.53333	233.939	0.00499295	0.112494	TACGTAGGTGGCAAGCGTTGTCCGGAATTATTGGGCGTAAAGCGCGCGCAGGCGGCTTCCCAAGTCCCTCTTAAAAGTGCGGGGCTTAACCCCGTGATGGGAAGGAAACTGGGAAGCTGGAGTATCGGAGAGGAAAGTGGAATTCCTAGTGTAGCGGTGAAATGCGTAGAGATTAGGAAGAACACCGGTGGCGAAGGCGACTTTCTGGACGAAAACTGACGCTGAGGCGCGAAAGCGTGGGGAGCAAACAGG	Bacteria	Firmicutes	Negativicutes	Selenomonadales	Veillonellaceae	Dialister	invisus	Selenomonadales.Veillonellaceae.Dialister.invisus.dde9	Dialister invisus strain JCM 17566 16S ribosomal RNA gene, partial sequence	100
4356047dd6a4c8948e945fb406396012	532.5	0.000620563	-0.982967	0.866667	8.33333	0.000201282	0.112494	TACGTAGGGGGCAAGCGTTATCCGGATTTACTGGGTGTAAAGGGTGCGTAGGTGGCAGTGCAAGTCAGATGTGAAAGGCCGGGGCTCAACCCCGGAGCTGCATTTGAAACTGCTCGGCTAGAGTACAGGAGAGGCAGGCGGAATTCCTAGTGTAGCGGTGAAATGCGTAGATATTAGGAGGAACACCAGTGGCGAAGGCGGCCTGCTGGACTGTTACTGACACTGAGGCACGAAAGCGTGGGGAGCAAACAGG	Bacteria	Firmicutes	Clostridia	Clostridiales	Lachnospiraceae	NA	NA	Clostridiales.Lachnospiraceae.NA.NA.4356	[Eubacterium] hallii strain ATCC 27751 16S ribosomal RNA gene, partial sequence	97.628
e03967f327dd94ecdeae61bf32ac5d96	1040	0.000670603	0.441639	26.2222	9.48485	0.000957051	0.112494	TACGTAGGGGGCAAGCGTTATCCGGATTTACTGGGTGTAAAGGGAGCGTAGACGGAACGGCAAGTTTGAAGTGAAATACCCGGGCTTAACTCGGGAACTGCTTTGAAAACTGTCGATCTAGAGTGTCGGAGAGGTAAGTGGAATTCCTGGTGTAGTAGTGAAATGCGTAGATATCAGGAAGAACACCGGAGGCGAAGGCGGCTTACTGGACGATAACTGACGTTGAGGCTCGAAAGCGTGGGGAGCAAACAGG	Bacteria	Firmicutes	Clostridia	Clostridiales	Lachnospiraceae	Oribacterium	NA	Clostridiales.Lachnospiraceae.Oribacterium.NA.e039	Oribacterium sinus strain AIP 354.02 16S ribosomal RNA gene, partial sequence	94.862
a68e62699caff4ce8b9066d271819151	997	0.00211875	0.0897405	46.0889	37.4849	0.00212244	0.240303	TACGTAGGTGGCGAGCGTTGTCCGGAATTATTGGGCGTAAAGGGAGCGCAGGTGGGAAAGTAAGTCAGTCTTAAAAGTGCGGGGCTCAACCCCGTGAGGGGATTGAAACTACTTTTCTTGAGTGCAGGAGAGGAAAGCGGAATTCCTAGTGTAGCGGTGAAATGCGTAGATATTAGGAGGAACACCAGTGGCGAAGGCGGCTTTCTGGACTGTAACTGACACTGAGGCTCGAAAGCCAGGGGAGCGAACGGG	Bacteria	Firmicutes	Negativicutes	Selenomonadales	Veillonellaceae	Propionispira	NA	Selenomonadales.Veillonellaceae.Propionispira.NA.a68e	Propionispira arcuata strain WK011 16S ribosomal RNA, partial sequence	97.619
a9d9a8b9ffff242a1f9088dc2602dd2d	502	0.00337906	-0.608855	3.26667	13.2727	0.000375	0.240303	TACGTATGGAGCAAGCGTTATCCGGATTTACTGGGTGTAAAGGGTGCGTAGGTGGCAGTGCAAGTCAGATGTGAAAGGCCGGGGCTCAACCCCGGAGCTGCATTTGAAACTGCTCGGCTAGAGTACAGGAGAGGCAGGCGGAATTCCTAGTGTAGCGGTGAAATGCGTAGATATTAGGAGGAACACCAGTGGCGAAGGCGGCTTACTGGACGGTAACTGACGTTGAGGCTCGAAAGCGTGGGGAGCAAACAGG	Bacteria	Firmicutes	Clostridia	Clostridiales	Lachnospiraceae	NA	NA	Clostridiales.Lachnospiraceae.NA.NA.a9d9	[Eubacterium] hallii strain ATCC 27751 16S ribosomal RNA gene, partial sequence	95.652
b5ffd4baed52d0a0dd6ea171a90fede9	953.5	0.00374661	0.651886	36.9778	8.24242	0.00124103	0.240303	TACGTATGGGGCGAGCGTTATCCGGATTCATTGGGCGTAAAGCGCGCGTAGGCGGCCTGGCAGGCCGGGAGTCAAATCCGGGGGCTCAACCCCCGCCCGCTCCCGGAACCTCCGGGCTTGAGTCTGGCAGGGGAGGGTGGAATACCCGGTGTAGCGGTGGAATGCGCAGATATCGGGTAGAACACCGGTGGCGAAGGCGGCCCTCTGGGCCACGACTGACGCTGAGGCGCGAAAGCTGGGGGAGCGAACAGG	Bacteria	Actinobacteria	Actinobacteria	Coriobacteriales	Coriobacteriaceae	Olsenella	NA	Coriobacteriales.Coriobacteriaceae.Olsenella.NA.b5ff	Libanicoccus massiliensis strain Marseille-P3237 16S ribosomal RNA, partial sequence	99.603
a57ab5b1a7f0629091357c0ea519042b	588.5	0.00447357	-1.61182	0.377778	15.4545	0.000337821	0.240303	TACGTAGGGGGCAAGCGTTATCCGGATTTACTGGGTGTAAAGGGAGCGTAGACGGAGCAGCAAGTCTGATGTGAAAGGCGGGGGCTCAACCCCCGGACTGCATTGGAAACTGTTGATCTTGAGTACCGGAGAGGTAAGCGGAATTCCTAGTGTAGCGGTGAAATGCGTAGATATTAGGAGGAACACCAGTGGCGAAGGCGGCTTACTGGACGGTAACTGACGTTGAGGCTCGAAAGCGTGGGGAGCAAACAGG	Bacteria	Firmicutes	Clostridia	Clostridiales	Lachnospiraceae	Blautia	NA	Clostridiales.Lachnospiraceae.Blautia.NA.a57a	Blautia caecimuris strain SJ18 16S ribosomal RNA, partial sequence	100
4c9524e77ef0c742d8992f872a7d4803	465	0.00460739	-0.300864	116.378	232.667	0.00827885	0.240303	TACGTATGGAGCAAGCGTTATCCGGATTTACTGGGTGTAAAGGGTGCGTAGGTGGCAGTGCAAGTCAGATGTGAAAGGCCGGGGCTCAACCCCGGAGCTGCATTTGAAACTGCTCGGCTAGAGTACAGGAGAGGCAGGCGGAATTCCTAGTGTAGCGGTGAAATGCGTAGATATTAGGAGGAACACCAGTGGCGAAGGCGGCCTGCTGGACTGTTACTGACACTGAGGCACGAAAGCGTGGGGAGCAAACAGG	Bacteria	Firmicutes	Clostridia	Clostridiales	Lachnospiraceae	NA	NA	Clostridiales.Lachnospiraceae.NA.NA.4c95	[Eubacterium] hallii strain ATCC 27751 16S ribosomal RNA gene, partial sequence	98.419
af97d4e86e933396d9f17321956c2588	1014.5	0.00466488	0.437945	102.422	37.3636	0.00374487	0.240303	TACGTAGGTGGCAAGCGTTATCCGGAATTACTGGGTGTAAAGGGAGCGCAGGCGGGATAGCAAGTCAGCTGTGAAAACTATGGGCTCAACCCATAAACTGCAGTTGAAACTGTTATTCTTGAGTGGAGTAGAGGCAAGCGGAATTCCGAGTGTAGCGGTGAAATGCGTAGATATTCGGAGGAACACCAGTGGCGAAGGCGGCTTGCTGGGCTCTAACTGACGCTGAGGCTCGAAAGTGTGGGGAGCAAACAGG	Bacteria	Firmicutes	Clostridia	Clostridiales	Ruminococcaceae	NA	NA	Clostridiales.Ruminococcaceae.NA.NA.af97	Eubacterium coprostanoligenes strain HL 16S ribosomal RNA gene, partial sequence	93.676
601bbd97bb10ec4629695d7fd37c7629	974.5	0.00519591	0.932093	20.7333	2.42424	0.000649359	0.240303	TACGGAAGGTCCAGGCGTTATCCGGATTTATTGGGTTTAAAGGGAGCGTAGGCCGTTTTTTAAGCGTGTTGTGAAATACTGTCGCTCAACGACAGAGGTGCAGCGCGAACTGGAGGACTTGAGTGCGCGGAATGTAGGCGGAATTCGTCGTGTAGCGGTGAAATGCTTAGATATGACGAAGAACTCCGATTGCGAAGGCAGCTTACAGTAGCGTAACTGACGCTGAAGCTCGAAAGTGCGGGTATCGAACAGG	Bacteria	Bacteroidetes	Bacteroidia	Bacteroidales	Prevotellaceae	Prevotella	NA	Bacteroidales.Prevotellaceae.Prevotella.NA.601b	Prevotella shahii strain EHS11 16S ribosomal RNA gene, partial sequence	90.909
8b26e69fe01c9fedf9e386ffd42ad0aa	531	0.00535888	-0.49561	6.68889	20.9394	0.000635897	0.240303	TACGTAGGGGGCAAGCGTTATCCGGATTTACTGGGTGTAAAGGGAGCGTAGACGGTGTGGCAAGTCTGATGTGAAAGGCATGGGCTCAACCCGTGGACTGCATTGGAAACTGTCATACTTGAGTGCCGGAGGGGTAAGCGGAATTCCTAGTGTAGCGGTGAAATGCGTAGATATTAGGAGGAACACCAGTGGCGAAGGCGGCTTACTGGACGGTAACTGACGTTGAGGCTCGAAAGCGTGGGGAGCAAACAGG	Bacteria	Firmicutes	Clostridia	Clostridiales	Lachnospiraceae	Blautia	NA	Clostridiales.Lachnospiraceae.Blautia.NA.8b26	Blautia wexlerae strain DSM 19850 16S ribosomal RNA gene, partial sequence	99.605
530d4302f3d0034208264d536cb0f4b0	928	0.00548704	0.242973	23.4889	13.4242	0.000961539	0.240303	TACGGAAGGTCCGGGCGTTATCCGGATTTATTGGGTTTAAAGGGAGCGCAGGCCGCCGGGCAAGCGTGTTGTGAAATGCAGTCGCTCAACGTCTGCACTGCAGCGCGAACTGCCCAGCTTGAGTGCGCGCAACGTTGGCGGAATTCGCCGTGTAGCGGTGAAATGCTTAGATATGGCGAAGAACTCCGATTGCGAAGGCAGCTGACGGGTGCGTAACTGACGCTCATGCTCGAAAGTGCGGGTATCGAACAGG	Bacteria	Bacteroidetes	Bacteroidia	Bacteroidales	Prevotellaceae	Prevotella	NA	Bacteroidales.Prevotellaceae.Prevotella.NA.530d	Massiliprevotella massiliensis strain Marseille-P2439 16S ribosomal RNA, partial sequence	91.7
481d5977111213e60c1f7952fe363bfd	546.5	0.00566945	-1.25506	0.688889	12.3939	0.000282051	0.240303	TACGTAGGGTGCGAGCGTTAATCGGAATTACTGGGCGTAAAGGGTGCGCAGGCGGTTGAGTAAGACAGATGTGAAATCCCCGAGCTTAACTCGGGAATGGCATATGTGACTGCTCGACTAGAGTGTGTCAGAGGGAGGTGGAATTCCACGTGTAGCAGTGAAATGCGTAGATATGTGGAAGAACACCGATGGCGAAGGCAGCCTCCTGGGACATAACTGACGCTCAGGCACGAAAGCGTGGGGAGCAAACAGG	Bacteria	Proteobacteria	Betaproteobacteria	Burkholderiales	Sutterellaceae	Parasutterella	excrementihominis	Burkholderiales.Sutterellaceae.Parasutterella.excrementihominis.481d	Parasutterella excrementihominis strain YIT 11859 16S ribosomal RNA gene, partial sequence	100
2a97634364a61623a31e204331427a6c	601.5	0.00571656	-1.1181	0.177778	2.33333	5.44872e-05	0.240303	TACGTAGGGGGCGAGCGTTATCCGGAATTATTGGGCGTAAAGAGTACGTAGGCGGTTTTTTAAGCGAGGGGTATAAGGCAGCGGCTTAACTGCTGTTGGCCCCTCGAACTGGAGGACTTGAGTGTCGGAGAGGAAAGCGGAATTCCTAGTGTAGCGGTGAAATGCGTAGAGATTAGGAGGAACACCAGTGGCGAAGGCGGCTTTCTGGACGACAACTGACGCTGAGGTACGAAAGCGTGGGGAGCAAACAGG	Bacteria	Firmicutes	NA	NA	NA	NA	NA	NA.NA.NA.NA.2a97	Ihubacter massiliensis strain Marseille-P2843 16S ribosomal RNA, partial sequence	88.889
847151096664f9f6d2966f5a920aa4aa	578	0.00623828	-0.480148	2.88889	8.72727	0.000267949	0.240303	TACGGAGGATCCGAGCGTTATCCGGATTTATTGGGTTTAAAGGGAGCGTAGGTGGATTGTTAAGTCAGTTGTGAAAGTTTGCGGCTCAACCGTAAAATTGCAGTTGAAACTGGCAGTCTTGAGTACAGTAGAGGTGGGCGGAATTCGTGGTGTAGCGGTGAAATGCTTAGATATCACGAAGAACTCCGATTGCGAAGGCAGCTCACTAGACTGTCACTGACACTGATGCTCGAAAGTGTGGGTATCAAACAGG	Bacteria	Bacteroidetes	Bacteroidia	Bacteroidales	Bacteroidaceae	Bacteroides	ovatus	Bacteroidales.Bacteroidaceae.Bacteroides.ovatus.8471	Bacteroides ovatus strain JCM 5824 16S ribosomal RNA gene, partial sequence	99.605
b0b8c626e80cd5c4bc7b3d71dc549e7b	474.5	0.00627673	-0.185608	295.178	452.576	0.0180885	0.240303	TACGTAGGGGGCAAGCGTTATCCGGATTTACTGGGTGTAAAGGGAGCGTAGACGGATGGACAAGTCTGATGTGAAAGGCTGGGGCTCAACCCCGGGACTGCATTGGAAACTGCCCGTCTTGAGTGCCGGAGAGGTAAGCGGAATTCCTAGTGTAGCGGTGAAATGCGTAGATATTAGGAGGAACACCAGTGGCGAAGGCGGCTTACTGGACGGTAACTGACGTTGAGGCTCGAAAGCGTGGGGAGCAAACAGG	Bacteria	Firmicutes	Clostridia	Clostridiales	Lachnospiraceae	Blautia	NA	Clostridiales.Lachnospiraceae.Blautia.NA.b0b8	Blautia luti strain BInIX 16S ribosomal RNA, partial sequence	99.606
d6cb27c7664e90d49ddb8cd718d1b4d8	980	0.00659006	0.478967	32.8667	10.9091	0.00117885	0.240303	TACGTAGGGGGCAAGCGTTATCCGGATTTACTGGGTGTAAAGGGAGCGTAGACGGAACGGCAAGTTTGAAGTGAAATACCTGGGCTTAACCCGGGAACTGCTTTGAAAACTGTCGATCTAGAGTGTCGGAGAGGTAAGTGGAATTCCTGGTGTAGTAGTGAAATGCGTAGATATCAGGAAGAACACCGGAGGCGAAGGCGGCTTACTGGACGATAACTGACGTTGAGGCTCGAAAGCGTGGGGAGCAAACAGG	Bacteria	Firmicutes	Clostridia	Clostridiales	Lachnospiraceae	Oribacterium	NA	Clostridiales.Lachnospiraceae.Oribacterium.NA.d6cb	Oribacterium sinus strain AIP 354.02 16S ribosomal RNA gene, partial sequence	94.862
ec85f05dfe8056516ddbdaf2eed4f02a	967.5	0.00680441	0.664904	11.0667	2.39394	0.000369872	0.240303	TACGGGGGATGCGAGCGTTATCCGGATTCATTGGGTTTAAAGGGTGCGTAGGCGGCCGAGTAAGTCAGCGGTGAAAGACCGGGGCTCAACCCTGGAAGTGCCGTTGATACTGTTTGGCTGGAATGATCCCGCCGCGGGAGGAATGAGTGGTGTAGCGGTGAAATGCATAGATATCACTCAGAACACCGATTGCGAAGGCATCTCGCGAGGGGTCAATTGACGCTGAGGCACGAAAGCGTGGGGATCGAACAGG	Bacteria	Bacteroidetes	Bacteroidia	Bacteroidales	NA	NA	NA	Bacteroidales.NA.NA.NA.ec85	Pedobacter psychrotolerans strain V5RD 16S ribosomal RNA, partial sequence	83.794
63890f759aef1d0b4722b4d6dcfa3733	575	0.00725036	-0.624785	0.733333	3.09091	8.65385e-05	0.24325	TACGTAGGGGGCAAGCGTTATCCGGATTTACTGGGTGTAAAGGGAGCGTAGACGGATGGACAAGTCTGATGTGAAAGGCTGGGGCTCAACCCCGGGACTGCATTGGAAACTGCCCGTCTTGAGTGCCGGAGAGGTAAGCGGAATTCCTAGTGTAGCGGTGAAATGCGTAGATATTAGGAGGAACACCAGTGGCGAAGGCGGCCTGCTGGACTGTTACTGACACTGAGGCACGAAAGCGTGGGGAGCAAACAGG	Bacteria	Firmicutes	Clostridia	Clostridiales	Lachnospiraceae	Blautia	NA	Clostridiales.Lachnospiraceae.Blautia.NA.6389	Blautia luti strain BInIX 16S ribosomal RNA, partial sequence	96.85
42a3722eee3fd4b24bc2e893349d7aed	972.5	0.00856736	0.620804	10.3778	2.48485	0.000351923	0.262204	TACGTAGGGGGCGAGCGTTATCCGGATTCATTGGGCGTAAAGCGCTCGTAGGCGGTCCGTTAGGTCGGGAGTCAAATCCGGGGGCTCAACCCCCGCCCGCTCCCGATACCGGCGGACTTGAGTCTGGCAGGGGAAGGTGGAATTCCCGGTGTAGCGGTGGAATGCGCAGATATCGGGAAGAACACCGGTGGCGAAGGCGGCCTTCTGGGCCACGACTGACGCTGAGGAGCGAAAGCTGGGGGAGCGAACAGG	Bacteria	Actinobacteria	Actinobacteria	Coriobacteriales	Coriobacteriaceae	Olsenella	NA	Coriobacteriales.Coriobacteriaceae.Olsenella.NA.42a3	Olsenella scatoligenes strain SK9K4 16S ribosomal RNA, partial sequence	95.635
267e5f1e70e7c8bcf3a858bc8775bc09	535	0.00859685	-0.420644	5.53333	14.5758	0.000467949	0.262204	TACGGAGGATCCGAGCGTTATCCGGATTTATTGGGTTTAAAGGGTGCGTAGGCGGCCTTTTAAGTCAGCGGTGAAAGTCTGTGGCTCAACCATAGAATTGCCGTTGAAACTGGGGGGCTTGAGTATGTTTGAGGCAGGCGGAATGCGTGGTGTAGCGGTGAAATGCATAGATATCACGCAGAACCCCGATTGCGAAGGCAGCCTGCCAAGCCATTACTGACGCTGATGCACGAAAGCGTGGGGATCAAACAGG	Bacteria	Bacteroidetes	Bacteroidia	Bacteroidales	Porphyromonadaceae	Parabacteroides	distasonis	Bacteroidales.Porphyromonadaceae.Parabacteroides.distasonis.267e	Parabacteroides distasonis strain ATCC 8503 16S ribosomal RNA, partial sequence	100
52a5ac00e2ff945924ee586ccbfa2d2e	561	0.010058	-0.331474	7.28889	15.6364	0.000541026	0.278771	TACGTATGGTGCAAGCGTTATCCGGATTTACTGGGTGTAAAGGGTGCGTAGGTGGCAAGGCAAGTCTGAAGTGAAAATCCGGGGCTCAACCCCGGAACTGCTTTGGAAACTGTTTAGCTAGAGTACAGGAGAGGTAAGTGGAATTCCTAGTGTAGCGGTGAAATGCGTAGATATTAGGAGGAACACCAGTGGCGAAGGCGACTTACTGGACTGCTACTGACACTGAGGCACGAAAGCGTGGGGAGCAAACAGG	Bacteria	Firmicutes	Clostridia	Clostridiales	Lachnospiraceae	Coprococcus	eutactus	Clostridiales.Lachnospiraceae.Coprococcus.eutactus.52a5	Coprococcus eutactus strain ATCC 27759 16S ribosomal RNA gene, partial sequence	100
6d9c521edaa6cada1c00dd383fdc9f12	561.5	0.0102525	-0.385319	3.24444	7.87879	0.000260256	0.278771	TACGTAGGGGGCAAGCGTTATCCGGATTTACTGGGTGTAAAGGGAGCGTAGGTGGCAAGGCAAGTCAGATGTGAAAACCCGGGGCTCAACCCCGGGACTGCATTTGAAACTGTCTAGCTAGAGTGCAGGAGAGGTAAGTGGAATTCCTAGTGTAGCGGTGAAATGCATAGATATTAGGAGGAACACCAGTGGCGAAGGCGGCTTACTGGACTGTAACTGACACTGAGGCTCGAAAGCGTGGGGAGCAAACAGG	Bacteria	Firmicutes	Clostridia	Clostridiales	Lachnospiraceae	NA	NA	Clostridiales.Lachnospiraceae.NA.NA.6d9c	Eubacterium xylanophilum strain ATCC 35991 16S ribosomal RNA gene, partial sequence	97.233
50e585f44bd373014e6f3d281fe21e14	912	0.0104323	0.442967	20	7.21212	0.000729487	0.278771	TACGTAGGGTGCAAGCGTTATCCGGAATTATTGGGCGTAAAGGGCTCGTAGGCGGTTCGTCGCGTCCGGTGTGAAAGTCCATCGCTTAACGGTGGATCTGCGCCGGGTACGGGCGGGCTGGAGTGCGGTAGGGGAGACTGGAATTCCCGGTGTAACGGTGGAATGTGTAGATATCGGGAAGAACACCAATGGCGAAGGCAGGTCTCTGGGCCGTTACTGACGCTGAGGAGCGAAAGCGTGGGGAGCGAACAGG	Bacteria	Actinobacteria	Actinobacteria	Bifidobacteriales	Bifidobacteriaceae	Bifidobacterium	NA	Bifidobacteriales.Bifidobacteriaceae.Bifidobacterium.NA.50e5	Bifidobacterium pseudocatenulatum strain B1279 16S ribosomal RNA gene, partial sequence	100
2b5b414e5f719259e08fcd2dcb846520	544.5	0.0110225	-0.470624	5.57778	16.4849	0.000509615	0.278771	TACGTAGGGGGCGAGCGTTGTCCGGAATGATTGGGCGTAAAGGGCGCGTAGGCGGCCTGCTAAGTCTGGAGTGAAAGTCCTGCTTTCAAGGTGGGAAGTGCTTTGGATACTGGTGGGCTGGAGTGCAGGAGAGGAAAGCGGAATTACCGGTGTAGCGGTGAAATGCGTAGAGATCGGTAGGAACACCAGTGGCGAAGGCGGCTTTCTGGACTGAAACTGACGCTGAGGCGCGAAAGCGTGGGGAGCAAACAGG	Bacteria	Firmicutes	Clostridia	Clostridiales	NA	NA	NA	Clostridiales.NA.NA.NA.2b5b	Salinithrix halophila strain R4S8 16S ribosomal RNA, partial sequence	88.672
ef15528c19faee6dd5daab77e1ce2e74	493.5	0.0112918	-0.142755	236.178	328.091	0.0137532	0.278771	TACGTAGGGGGCAAGCGTTATCCGGATTTACTGGGTGTAAAGGGAGCGTAGACGGCAAGGCAAGTCTGATGTGAAAACCCAGGGCTTAACCCTGGGACTGCATTGGAAACTGTCTGGCTCGAGTGCCGGAGAGGTAAGCGGAATTCCTAGTGTAGCGGTGAAATGCGTAGATATTAGGAAGAACACCAGTGGCGAAGGCGGCTTACTGGACGGTAACTGACGTTGAGGCTCGAAAGCGTGGGGAGCAAACAGG	Bacteria	Firmicutes	Clostridia	Clostridiales	Lachnospiraceae	Fusicatenibacter	saccharivorans	Clostridiales.Lachnospiraceae.Fusicatenibacter.saccharivorans.ef15	Fusicatenibacter saccharivorans strain HT03-11 16S ribosomal RNA gene, partial sequence	100
33ee3862152758a87884cc18467f20b3	592.5	0.0120464	-0.892165	0.955556	7.45455	0.000185256	0.278771	TACGTAGGGAGCAAGCGTTGTCCGGATTTACTGGGTGTAAAGGGTGCGTAGGCGGCTAGGCAAGTCAGACGTGAAAACCATGGGCTCAACCTGTGGACTGCGTTTGAAACTGTTTAGCTTGAGTGAAGTAGAGGTAGGCGGAATTCCCGGTGTAGCGGTGAAATGCGTAGAGATCGGGAGGAACACCAGTGGCGAAGGCGGCCTACTGGGCTTTAACTGACGCTGAGGCACGAAAGCATGGGTAGCAAACAGG	Bacteria	Firmicutes	Clostridia	Clostridiales	Ruminococcaceae	Clostridium_IV	NA	Clostridiales.Ruminococcaceae.Clostridium_IV.NA.33ee	Caproiciproducens galactitolivorans strain BS-1 16S ribosomal RNA, partial sequence	95.669
415b1204dfd4e9edfe28fcf68d6e0029	506.5	0.0122413	-0.21902	5.28889	8.75758	0.000337821	0.278771	TACGTAGGGGGCAAGCGTTATCCGGATTTACTGGGTGTAAAGGGAGCGTAGACGGCGAGGCAAGTCTGATGTGAAAGCCTGGGGCTTAACCCCGGAACTGCATTGGAAACTGCTTTGCTGGAGTGCCGGAGAGGTAAGCGGAATTCCTAGTGTAGCGGTGAAATGCGTAGATATTAGGAGGAACACCAGTGGCGAAGGCGGCTTACTGGACGGTAACTGACGTTGAGGCTCGAAAGCGTGGGGAGCAAACAGG	Bacteria	Firmicutes	Clostridia	Clostridiales	Lachnospiraceae	Blautia	NA	Clostridiales.Lachnospiraceae.Blautia.NA.415b	Blautia marasmi strain Marseille-P2377 16S ribosomal RNA, partial sequence	96.457
c320e33440c56f22cd079403e682f98f	570.5	0.012557	-1.02679	0.444444	4.72727	0.000112821	0.278771	TACGTAGGTGGCAAGCGTTATCCGGAATCATTGGGCGTAAAGGGTGCGTAGGTGGCGTACTAAGTCTGTAGTAAAAGGCAATGGCTCAACCATTGTAAGCTATGGAAACTGGTATGCTGGAGTGCAGAAGAGGGCGATGGAATTCCATGTGTAGCGGTAAAATGCGTAGATATATGGAGGAACACCAGTGGCGAAGGCGGTCGCCTGGTCTGTAACTGACACTGAGGCACGAAAGCGTGGGGAGCAAATAGG	Bacteria	Firmicutes	Erysipelotrichia	Erysipelotrichales	Erysipelotrichaceae	NA	NA	Erysipelotrichales.Erysipelotrichaceae.NA.NA.c320	[Clostridium] innocuum strain B-3 16S ribosomal RNA gene, partial sequence	100
7da3354959796dfde8cb9b8b9751875e	956.5	0.0128791	0.0323736	58.2444	54.0606	0.00282372	0.278771	TACGTAGGTGGCGAGCGTTATCCGGAATGATTGGGCGTAAAGGGTACGTAGGCGGCATGATAAGTCTGGAGTGAAAGGCTACAGCTCAACTGTAGTATGCTCTGGAAACTGTCAAGCTAGAGTGCAGAAGAGGGCAATGGAACTCCATGTGTAGCGGTAAAATGCGTAGATATATGGAAGAACACCGGTGGCGAAGGCGGTTGCCTGGTCTGAAACTGACGCTGAAGTACGAAAGCGTGGGGAGCAAATAGG	Bacteria	Firmicutes	Erysipelotrichia	Erysipelotrichales	Erysipelotrichaceae	NA	NA	Erysipelotrichales.Erysipelotrichaceae.NA.NA.7da3	[Streptococcus] pleomorphus strain 60B 16S ribosomal RNA gene, partial sequence	92.857
ab99ee5df5064bccff6962e597990c9d	902	0.0138644	1.24551	40	2.27273	0.00120192	0.290719	TACGGAAGGTCCGGGCGTTATCCGGATTTATTGGGTTTAAAGGGAGCGCAGGCCGGGTATTAAGCGTGTTGTGAAATGTAGGCGCCCAACGTCTGCACCGCAGCGCGAACTGGTGCCCTTGAGTACGCACGACGTTGGCGGAATTCGCCGTGTAGCGGTGAAATGCTTAGATATGGCGAAGAACTCCGATTGCGAAGGCAGCTGACGGGAGCGCTACTGACGCTCATGCTCGAAAGCGCGGGTATCGAACAGG	Bacteria	Bacteroidetes	Bacteroidia	Bacteroidales	Prevotellaceae	Prevotella	NA	Bacteroidales.Prevotellaceae.Prevotella.NA.ab99	Prevotella colorans strain A1336 16S ribosomal RNA, partial sequence	92.49
6fe12199aea2c8954946b4f24d25727a	502.5	0.0143603	-0.23061	40.6444	69.1212	0.00263461	0.291992	TACGTAGGGGGCAAGCGTTATCCGGATTTACTGGGTGTAAAGGGAGCGCAGGCGGCATGATAAGTCTGATGTGAAAACCCAAGGCTCAACCATGGGACTGCATTGGAAACTGTCGTGCTGGAGTGTCGGAGAGGTAAGCGGAATTCCTAGTGTAGCGGTGAAATGCGTAGATATTAGGAGGAACACCAGTGGCGAAGGCGGCTTACTGGACGATGACTGACGCTGAGGCTCGAAAGCGTGGGGAGCAAACAGG	Bacteria	Firmicutes	Clostridia	Clostridiales	Lachnospiraceae	Lachnobacterium	NA	Clostridiales.Lachnospiraceae.Lachnobacterium.NA.6fe1	Lachnobacterium bovis strain LRC 5382 16S ribosomal RNA gene, partial sequence	95.652
b7f95e6409a434e6349d1b6d07ca133a	925	0.0149607	0.885823	7.22222	0.939394	0.000228205	0.293995	TACGGAGGGTGCGAGCGTTAATCGGAATTACTGGGCGTAAAGCGCACGTAGGCTGTATGTCAAGTCAAGGGTGAAATCCCACGGCTCAACCGTGGAACTGCCTTTGAAACTGGCAAACTGGAGTATGTGAGAGGGCGGCGGAATTCCTGGTGTAGGAGTGAAATCCGTAGATATCAGGAGGAACATCAGTGGCGAAGGCGGCCGCCTGGCACAAAACTGACGCTGAGGTGCGAAAGCGTGGGTAGCAAACAGG	Bacteria	Proteobacteria	Deltaproteobacteria	Desulfovibrionales	Desulfomicrobiaceae	Desulfomicrobium	NA	Desulfovibrionales.Desulfomicrobiaceae.Desulfomicrobium.NA.b7f9	Desulfovibrio desulfuricans subsp. desulfuricans strain Essex 6 16S ribosomal RNA, partial sequence	90.98
ba4f417016401a199da7a193d1da8986	504	0.0153351	-0.349776	32.1778	72	0.00245128	0.293995	TACGTATGGTGCAAGCGTTATCCGGATTTACTGGGTGTAAAGGGAGCGTAGGTGGCAAGGCAAGCCAGAAGTGAAAACCCGGGGCTCAACCGCGGGATTGCTTTTGGAACTGTCATGCTAGAGTGCAGGAGGGGTGAGCGGAATTCCTAGTGTAGCGGTGAAATGCGTAGATATTAGGAGGAACACCGGAGGCGAAGGCGGCTCACTGGACTGTAACTGACACTGAGGCTCGAAAGCGTGGGGAGCAAACAGG	Bacteria	Firmicutes	Clostridia	Clostridiales	Lachnospiraceae	NA	NA	Clostridiales.Lachnospiraceae.NA.NA.ba4f	[Eubacterium] eligens strain ATCC 27750 16S ribosomal RNA, partial sequence	93.676
624bed7fb4ac2e20109792b933fe6763	883	0.0169236	0.909505	3.44444	0.424242	0.000108333	0.309425	TACGGGGGATGCGAGCGTTATCCGGATTTATTGGGTTTAAAGGGTGCGTAGGCGGAAGTGCAAGTCAGCGGTGAAATCCCCGCGCTCAACGCGGGAGTTGCCGTTGATACTGTACATCTGGAATGCTCTTGCCGTGGGAGGAATGAGTAGTGTAGCGGTGAAATGCATAGATATTACTCAGAACACCGATTGCGAAGGCATCTCACGAAGGGGCGATTGACGCTGAGGCACGAAAGCGTGGGTATCGAACAGG	Bacteria	Bacteroidetes	Bacteroidia	Bacteroidales	Marinilabiliaceae	Anaerophaga	NA	Bacteroidales.Marinilabiliaceae.Anaerophaga.NA.624b	Marinilabilia nitratireducens strain AK2 16S ribosomal RNA, partial sequence	84.706
9efd8524bc95cabffa7f6f94f98b0d23	873	0.0172357	1.48335	1.84444	0.0606061	5.44872e-05	0.309425	TACGTAGGGGGCGAGCGTTATCCGGATTCATTGGGCGTAAAGCGCGCGTAGGCGGCCCGGCAGGCCGGGGGTCGAAGCGGGGGGCTCAACCCCCCGAAGCCCCCGGAACCTCCGCGGCTTGGGTCCGGTAGGGGAGGGTGGAACACCCGGTGTAGCGGTGGAATGCGCAGATATCGGGAAGAACACCGACGGCGAAGGCAGCCTCCTGGGCCGGCATCGACGCTGAGGCGCGAAAGCTGGGGGAGCGAACAGG	Bacteria	Actinobacteria	Actinobacteria	Coriobacteriales	Coriobacteriaceae	Collinsella	NA	Coriobacteriales.Coriobacteriaceae.Collinsella.NA.9efd	Collinsella aerofaciens strain JCM 10188 16S ribosomal RNA gene, partial sequence	96.047
11925330afc981f811eb2ed869e01965	874.5	0.0179845	Inf	2.73333	0	7.88461e-05	0.309425	TACGTAGGTGGCAAGCGTTGTCCGGATTTACTGGGTGTAAAGGGCGTGCAGCCGGGCTGACAAGTCAGATGTGAAATCCCGAGGCTTAACCTCGGAACTGCATTTGAAACTGTTGGTCTTGAGTATCGGAGAGGTCATCGGAATTCCTTGTGTAGCGGTGAAATGCGTAGATATAAGGAAGAACACCAGTGGCGAAGGCGGATGACTGGACGACAACTGACGGTGAGGCGCGAAAGCGTGGGGAGCGAACAGG	Bacteria	Firmicutes	Clostridia	Clostridiales	Ruminococcaceae	Oscillibacter	NA	Clostridiales.Ruminococcaceae.Oscillibacter.NA.1192	Oscillibacter ruminantium strain GH1 16S ribosomal RNA gene, partial sequence	94.071
b5c55c43f1915c7775e95efc6cda8460	874.5	0.0179845	Inf	3.91111	0	0.000112821	0.309425	TACGGAAGGTCCGGGCGTTATCCGGATTTATTGGGTTTAAAGGGAGCGTAGGCCGGAGGGTAAGCGTGTTGTGAAATGCAGTTGCTCAACATCTGCACTGCAGCGCGAACTGTTCTCCTTGAGTGCGCAGGAAGTAGGCGGAATTCGTCGTGTAGCGGTGAAATGCTTAGATATGACGAAGAACTCCGATTGGGAAGCCAGCTTACTGTAGCGCCACTGACGCTGATGCTCGAAAGTGCGGGTATCGAACAGG	Bacteria	Bacteroidetes	Bacteroidia	Bacteroidales	Prevotellaceae	Prevotella	NA	Bacteroidales.Prevotellaceae.Prevotella.NA.b5c5	Prevotella copri strain JCM 13464 16S ribosomal RNA gene, partial sequence	92.095
684dc5ea06076953582af1ddc2f1536a	603	0.018768	-1.33025	0.355556	7.60606	0.000171154	0.3131	TACGTAGGGAGCGAGCGTTATCCGGATTCATTGGGCGTAAAGAGCGCGTAGGCGGCCTCTCAAGCGGGATCTCTAATCCGAGGGCTCAACCCCCGGCCGGATCCCGAACTGGGAGGCTCGAGTTCGGTAGAGGCAGGCGGAATTCCCGGTGTAGCGGTGGAATGCGCAGATATCGGGAAGAACACCGATGGCGAAGGCAGCCTGCTGGGCCGCAACTGACGCTGAGGCGCGAAAGCTAGGGGAGCGAACAGG	Bacteria	Actinobacteria	Actinobacteria	Coriobacteriales	Coriobacteriaceae	Eggerthella	lenta	Coriobacteriales.Coriobacteriaceae.Eggerthella.lenta.684d	Eggerthella lenta strain DSM 2243 16S ribosomal RNA, partial sequence	100
f9513e4bbb5ab13774f7e354803829f7	872	0.0195597	1.05094	1.02222	0.0909091	3.14103e-05	0.3131	TACGTAGGGGGCAAGCGTTATCCGGATTTACTGGGTGTAAAGGGAGCGTAGACGGTATGGCAAGTCTGAAGTGAAAACCCGCAGCTTAACTGTGGGACTGCTTTGGAAACTGTTAAACTAGAGTGCAGGAGAGGTAAGTGGAATTCCTAGTGTAGCGGTGAAATGCGTAGATATTAGGAGGAACACCAGTGGCGAAGGCGGCTTACTGGACTGTAACTGACGTTGAGGCTCGAAAGCGTGGGGAGCAAACAGG	Bacteria	Firmicutes	Clostridia	Clostridiales	Lachnospiraceae	NA	NA	Clostridiales.Lachnospiraceae.NA.NA.f951	[Clostridium] lavalense strain CCRI-9842 16S ribosomal RNA gene, partial sequence	96.443
c098450ffadbb6251d808647f8391adf	634.5	0.0196546	-1.57665	0.133333	5.0303	0.000110256	0.3131	TACGTAGGGGGCAAGCGTTATCCGGATTTACTGGGTGTAAAGGGAGCGTAGACGGCGATGCAAGCCAGATGTGAAAGCCCGGGGCTCAACCCCGGGACTGCATTTGGAACTGCGTGGCTGGAGTGTCGGAGAGGCAGGCGGAATTCCTAGTGTAGCGGTGAAATGCGTAGATATTAGGAGGAACACCAGTGGCGAAGGCGGCCTGCTGGACGATGACTGACGTTGAGGCTCGAAAGCGTGGGGAGCAAACAGG	Bacteria	Firmicutes	Clostridia	Clostridiales	Lachnospiraceae	Clostridium_XlVa	scindens	Clostridiales.Lachnospiraceae.Clostridium_XlVa.scindens.c098	[Clostridium] scindens strain ATCC 35704 16S ribosomal RNA, partial sequence	100
b7cc55122a6df331dee5fcb54ae32775	968	0.0200645	0.276983	46.7333	24.697	0.00187051	0.3131	TACGTAGGGGGCGAGCGTTATCCGGATTCATTGGGCGTAAAGCGCGCGTAGGCGGCCTGGCAGGCCGGGGGTCAAATGCGGGGGCTCAACCCCCGCCCGCCCCCGGAACCTCCGGGCTTGGGTCCGGTAGGGGAGGGTGGAACACCCGGTGTAGCGGTGGAATGCGCAGATATCGGGTGGAACACCGGTGGCGAAGGCGGCCCTCTGGGCCGTGACCGACGCTGAGGCGCGAAAGCTGGGGGAGCGAACAGG	Bacteria	Actinobacteria	Actinobacteria	Coriobacteriales	Coriobacteriaceae	Collinsella	NA	Coriobacteriales.Coriobacteriaceae.Collinsella.NA.b7cc	Collinsella bouchesdurhonensis strain Marseille-P3296 16S ribosomal RNA, partial sequence	100
90107f09080b822e544e5cbdec68001e	947.5	0.0215291	0.387036	67.3778	27.6364	0.0025282	0.323806	TACGTAGGGGGCGAGCGTTATCCGGATTTACTGGGTGTAAAGGGAGCGCAGACGGAAGAGCAAGTCTGATGTGAAAACCCGGGGCTCAACCCCGGGCCTGCATTGGAAACTGTTTTTCTGGAGTACTGGAAGGGCAGGCGGAATTCCTGGTGTAGCGGTGAAATGCTTAGATATCAGGAGGAACACCGGTGGCGAAGGCGGCCTGCTGGACAGTAACTGACGTTGAGGCTCGAAAGCGTGGGGAGCAAACAGG	Bacteria	Firmicutes	Clostridia	Clostridiales	Lachnospiraceae	NA	NA	Clostridiales.Lachnospiraceae.NA.NA.9010	Acetatifactor muris strain CT-m2 16S ribosomal RNA gene, partial sequence	92.095
65974cc5623c9482529ad5a33912bb9e	949.5	0.0221258	0.223534	151.8	90.7273	0.00629808	0.323806	TACGGAGGGTGCAAGCGTTAATCGGAATAACTGGGCGTAAAGGGCATGCAGGCGGTTCATCAAGTAGGATGTGAAATCCCCGGGCTCAACCTGGGAACAGCATACTAAACTGGTGGACTAGAGTATTGCAGGGGGAGACGGAATTCCAGGTGTAGCGGTGGAATGCGTAGATATCTGGAAGAACACCAAAGGCGAAGGCAGTCTCCTGGGCAAATACTGACGCTCATATGCGAAAGCGTGGGTAGCAAACAGG	Bacteria	Proteobacteria	Gammaproteobacteria	Aeromonadales	Succinivibrionaceae	Succinivibrio	NA	Aeromonadales.Succinivibrionaceae.Succinivibrio.NA.6597	Succinivibrio dextrinosolvens strain 0554 16S ribosomal RNA gene, partial sequence	97.233
a5170186096fd9ccbebfe771b327cae1	635.5	0.022995	-1.02199	0.155556	1.63636	3.91026e-05	0.323806	TACGTAGGGGGCAAGCGTTATCCGGAATTACTGGGTGTAAAGGGTGAGTAGGCGGCATGGCAAGTAAGATGTGAAAGCCCGAGGCTTAACCTCGGGATTGCATTTTAAACTGCTAAGCTAGAGTACAGGAGAGGAAAGCGGAATTCCTAGTGTAGCGGTGAAATGCGTAGATATTAGGAAGAACACCAGTGGCGAAGGCGGCTTTCTGGACTGGAAACTGACGCTGAGGCACGAAAGCGTGGGGAGCGAACAGG	Bacteria	Firmicutes	Clostridia	Clostridiales	Lachnospiraceae	Clostridium_XlVb	NA	Clostridiales.Lachnospiraceae.Clostridium_XlVb.NA.a517	[Clostridium] propionicum strain JCM 1430 16S ribosomal RNA gene, partial sequence	94.882
10104beb05b27c0cf904721dc719f7bd	581.5	0.02363	-0.641578	1.04444	4.57576	0.000126923	0.323806	TACGTAGGGGGCAAGCGTTATCCGGATTTACTGGGTGTAAAGGGAGCGTAGACGGTGTGGCAAGTCTGATGTGAAAGGCATGGGCTCAACCTGTGGACTGCATTGGAAACTGTCATACTTGAGTGCCGGAGGGGTAAGCGGAATTCCTAGTGTAGCGGTGAAATGCGTAGATATTAGGAGGAACACCAGTGGCGAAGGCGGCCTGCTGGACTGTTACTGACACTGAGGCACGAAAGCGTGGGGAGCAAACAGG	Bacteria	Firmicutes	Clostridia	Clostridiales	Lachnospiraceae	Blautia	NA	Clostridiales.Lachnospiraceae.Blautia.NA.1010	Blautia wexlerae strain DSM 19850 16S ribosomal RNA gene, partial sequence	97.233
5a99496557afd501c90037246bac1208	519.5	0.0236432	-0.118165	91.0222	119.485	0.00515321	0.323806	TACGTAGGGGGCAAGCGTTATCCGGATTTACTGGGTGTAAAGGGAGCGTAGACGGCGCAGCAAGTCTGATGTGAAAGGCAGGGGCTTAACCCCTGGACTGCATTGGAAACTGCTGTGCTTGAGTGCCGGAGGGGTAAGCGGAATTCCTAGTGTAGCGGTGAAATGCGTAGATATTAGGAGGAACACCAGTGGCGAAGGCGGCTTACTGGACGGTAACTGACGTTGAGGCTCGAAAGCGTGGGGAGCAAACAGG	Bacteria	Firmicutes	Clostridia	Clostridiales	Lachnospiraceae	Blautia	faecis	Clostridiales.Lachnospiraceae.Blautia.faecis.5a99	Blautia faecis strain M25 16S ribosomal RNA gene, partial sequence	100
8d98c0e38b1b6ea1ceb1843a37d4c39e	952.5	0.0240804	0.626383	20.5111	4.84849	0.000694231	0.323806	TACGGAAGGTCCAGGCGTTATCCGGATTCATTGGGTTTAAAGGGAGCGTAGGCCGCCTTTTAAGCGTGTTGTGAAATGTAGGGGCTCAACCCCTGCACTGCAGCGCGAACTGGAGGGCTTGAGTACACACAAAGTAGGCGGAATTCATGGTGTAGCGGTGAAATGCTTAGATATCATGAAGAACCCCGATTGCGAAGGCAGCTTACTGGAGTGTAACTGACGCTGAAGCTCGAAAGCGCGGGTATCGAACAGG	Bacteria	Bacteroidetes	Bacteroidia	Bacteroidales	Prevotellaceae	Prevotella	NA	Bacteroidales.Prevotellaceae.Prevotella.NA.8d98	Prevotella copri strain JCM 13464 16S ribosomal RNA gene, partial sequence	90.909
c6285bf015d344411435de76f2d6c433	577.5	0.0241287	-0.367731	3.06667	7.15151	0.000239744	0.323806	TACGGAGGATCCGAGCGTTATCCGGATTTATTGGGTTTAAAGGGAGCGTAGGTGGATTGTTAAGTCAGTTGTGAAAGTTTGCGGCTCAACCGTAAAATTGCAGTTGAAACTGGCAGTCTTGAGTACAGTAGAGGTGGGCGGAATTCGTGGTGTAGCGGTGAAATGCTTAGATATCACGAAGAACTCCGATTGCGAAGGCAGCTCACTAGACTGTTACTGACACTGATGCTCGAAAGTGTGGGTATCAAACAGG	Bacteria	Bacteroidetes	Bacteroidia	Bacteroidales	Bacteroidaceae	Bacteroides	ovatus	Bacteroidales.Bacteroidaceae.Bacteroides.ovatus.c628	Bacteroides ovatus strain JCM 5824 16S ribosomal RNA gene, partial sequence	100
ac05bc5bf95f0e67d62f21a635914faa	960	0.024751	0.271792	396.111	211.849	0.0159077	0.325646	TACGTAGGTGGCAAGCGTTGTCCGGAATTATTGGGCGTAAAGCGCGCGCAGGCGGCTTCTTAAGTCCATCTTAAAAGTGCGGGGCTTAACCCCGTGATGGGATGGAAACTGAGAGGCTGGAGTATCGGAGAGGAAAGTGGAATTCCTAGTGTAGCGGTGAAATGCGTAGAGATTAGGAAGAACACCGGTGGCGAAGGCGACTTTCTGGACGACAACTGACGCTGAGGCGCGAAAGCGTGGGGAGCAAACAGG	Bacteria	Firmicutes	Negativicutes	Selenomonadales	Veillonellaceae	Dialister	NA	Selenomonadales.Veillonellaceae.Dialister.NA.ac05	Dialister succinatiphilus strain YIT 11850 16S ribosomal RNA gene, partial sequence	98.413
236b454df963ed4feb152bb8a18bae92	637	0.0263354	-0.964002	0.177778	1.63636	3.97436e-05	0.339827	TACGTAGGTGGCAAGCGTTGTCCGGATTTACTGGGTGTAAAGGGCGTGTAGCCGGGGAGACAAGTCAGATGTGAAATCTGGAGGCTCAACCTCCAAACTGCATTTGAAACTGTTTCTCTTGAGTATCGGAGAGGTAATCGGAATTCCTAGTGTAGCGGTGAAATGCGTAGATATTAGGAAGAACACCAGTGGCGAAGGCGGATTACTGGACGACAACTGACGGTGAGGCGCGAAAGCGTGGGGAGCAAACAGG	Bacteria	Firmicutes	Clostridia	Clostridiales	Ruminococcaceae	Oscillibacter	NA	Clostridiales.Ruminococcaceae.Oscillibacter.NA.236b	Oscillibacter ruminantium strain GH1 16S ribosomal RNA gene, partial sequence	97.628
679a27ab185decd40d7521197f887bbf	869.5	0.0273013	1.15229	4.73333	0.333333	0.00014359	0.344552	TACGGAAGGTCCAGGCGTTATCCGGATTTATTGGGTTTAAAGGGAGCGTAGGCCGCCCCTTAAGCGTGTTGTGAAATGCCGCGGCTCAACCGTGGCACTGCAGCGCGAACTGGGGGGCTTGAGTGCACGCAACGCAGGCGGAATTCGTGGTGTAGCGGTGAAATGCTTAGATATCACGAAGAACTCCGATTGCGAAGGCAGCTCACTGGAGCGCAACTGACGCTGAAGCTCGAAAGTGCGGGTATCGAACAGG	Bacteria	Bacteroidetes	Bacteroidia	Bacteroidales	Prevotellaceae	Prevotella	NA	Bacteroidales.Prevotellaceae.Prevotella.NA.679a	Prevotella shahii strain EHS11 16S ribosomal RNA gene, partial sequence	92.126
48263f7dd02d59cf666ec696f8a89212	946.5	0.0277285	0.58795	54.4444	14.0606	0.00186795	0.344552	TACGTAGGTGGCGAGCGTTGTCCGGAATTATTGGGCGTAAAGGGAGCGCAGGCGGGAAGGTAAGTCTATCTTAAAAGTGCGGGGCTCAACCCCGTGAGGGGATGGAAACTATCTTTCTTGAGTGCAGGAGAGGAAAGCGGAATTCCTAGTGTAGCGGTGAAATGCGTAGATATTAGGAGGAACACCAGTGGCGAAGGCGGCTTTCTGGACTGTAACTGACGCTGAGGCTCGAAAGCGTGGGGAGCGAACAGG	Bacteria	Firmicutes	Negativicutes	Selenomonadales	Veillonellaceae	Mitsuokella	jalaludinii	Selenomonadales.Veillonellaceae.Mitsuokella.jalaludinii.4826	Mitsuokella jalaludinii strain M9 16S ribosomal RNA, partial sequence	100
eda3f9727d763c51872c9f76521ff270	868	0.0302292	0.984354	3.8	0.393939	0.000117949	0.356923	TACGTAGGTGGCGAGCGTTATCCGGATTTATTGGGCGTAAAGCGTCCGCAGCCGGTTTATTAAGTCTAGAATTAAAGCCTGGAGCTCAACTCCAGTTCGTTTTAGAAACTGATAGACTCGAGTGTGGTAGAGGCAAACGGAATTTCTAGTGTAGCGGTAGAATGCGTAGATATTAGAAGGAACACCAGTGGCGAAGGCGGTTTGCTAGGCCACCACTGACGGTCATGGACGAAAGCGTGGGGAGCAAATAGG	Bacteria	NA	NA	NA	NA	NA	NA	NA.NA.NA.NA.eda3	Spiroplasma mirum strain ATCC 29335 16S ribosomal RNA, complete sequence	83.399
a12d67b5444a356bebdd247ac0b5f83f	950.5	0.0306478	0.173481	10.8889	7.30303	0.00046859	0.356923	TACGTAGGGGGCAAGCGTTATCCGGAATTATTGGGCGTAAAGAGTACGTAGGTGGTTACCTAAGCACGGGGTATAAGGCAATGGCTCAACCATTGTTTGCCTTGTGAACTGGGCTACTTGAGTGCAGGAGAGGAAAGCGGAATTCCTAGTGTAGCGGTGAAATGCGTAGATATTAGGAGGAACACCAGTGGCGAAGGCGGCTTTCTGGACTGTAACTGACACTGAGGTACGAAAGCGTGGGGAGCAAACAGG	Bacteria	Firmicutes	Clostridia	Clostridiales	Clostridiales_Incertae_Sedis_XIII	NA	NA	Clostridiales.Clostridiales_Incertae_Sedis_XIII.NA.NA.a12d	Ihubacter massiliensis strain Marseille-P2843 16S ribosomal RNA, partial sequence	97.222
7974a63fb4411a27243cdc877e909181	604	0.0308518	-0.532639	2.08889	7.12121	0.000210897	0.356923	AACGTAGGTCACAAGCGTTGTCCGGAATTACTGGGTGTAAAGGGAGCGCAGGCGGGAAGACAAGTTGGAAGTGAAATCTATGGGCTCAACCCATAAACTGCTTTCAAAACTGTTTTTCTTGAGTAGTGCAGAGGTAGGCGGAATTCCCGGTGTAGCGGTGGAATGCGTAGATATCGGGAGGAACACCAGTGGCGAAGGCGGCTTACTGGACGGTAACTGACGTTGAGGCTCGAAAGCGTGGGGAGCAAACAGG	Bacteria	Firmicutes	Clostridia	Clostridiales	Ruminococcaceae	Faecalibacterium	NA	Clostridiales.Ruminococcaceae.Faecalibacterium.NA.7974	Faecalibacterium prausnitzii strain ATCC 27768 16S ribosomal RNA gene, partial sequence	95.652
8b67e2df1a5dd04f3166fa0c076c3e35	947	0.0315532	0.323715	32.3111	15.3333	0.00125641	0.358851	TACGTAGGGGGCAAGCGTTATCCGGATTTACTGGGTGTAAAGGGAGCGTAGACGGTAGACCAAGTCTGAAGTGAAAGCCCGGGGCTCAACCCCGGAACTGCTTTGGAAACTGGTAAACTAGAGTGCAGGAGAGGTAAGTGGAATTCCTAGTGTAGCGGTGAAATGCGTAGATATTAGGAGGAACACCAGTGGCGAAGGCGGCTTACTGGACTGTAACTGACGTTGAGGCTCGAAAGCGTGGGGAGCAAACAGG	Bacteria	Firmicutes	Clostridia	Clostridiales	Lachnospiraceae	NA	NA	Clostridiales.Lachnospiraceae.NA.NA.8b67	[Clostridium] hathewayi strain 1313 16S ribosomal RNA gene, partial sequence	97.233
0a9ffc9be8f1de2c8119576e0e736a97	941.5	0.0335667	0.183546	46.8889	30.7273	0.00200256	0.375388	TACGGAAGGTCCGGGCGTTATCCGGATTTATTGGGTTTAAAGGGAGCGTAGGCCGTCTTTTAAGCGTGTTGTGAAATACTGTCGCTCAACGACAGAGGTGCAGCGCGAACTGGGAGACTTGAGTGCGCGGAATGCAGGCGGAATTCGTCGTGTAGCGGTGAAATGCTTAGATATGACGAAGAACTCCGATTGCGAAGGCAGCTTGCAGTAGCGTAACTGACGCTGAAGCTCGAAAGTGCGGGTATCGAACAGG	Bacteria	Bacteroidetes	Bacteroidia	Bacteroidales	Prevotellaceae	Prevotella	NA	Bacteroidales.Prevotellaceae.Prevotella.NA.0a9f	Prevotella oris strain JCM 12252 16S ribosomal RNA gene, partial sequence	91.304
e9f4e4867908a63f32af9022c9016bc2	921	0.0348516	0.440353	14.2	5.15151	0.00051859	0.383242	TACGGGGGATGCGAGCGTTATCCGGATTTATTGGGTTTAAAGGGTGCGTAGGCGGCGAATTAAGTCAGCGGTGAAAGACCGGGGCTCAACCCTGGAAGTGCCGTTGATACTGATTGGCTAGAATACCCTTGCCGTGGGAGGAATGAGTGGTGTAGCGGTGAAATGCATAGATATCACTCAGAACACCGATTGCGAAGGCATCTCACGAAGGGGCGATTGACGCTGAGGCACGAAAGCGTGGGGATCGAACAGG	Bacteria	Bacteroidetes	NA	NA	NA	NA	NA	NA.NA.NA.NA.e9f4	Sphingobacterium mucilaginosum strain THG-SQA8 16S ribosomal RNA, partial sequence	86.561
1159446b320ad03aa16ec2661103d9eb	866.5	0.0354114	0.957847	2.2	0.242424	6.85897e-05	0.383242	TACGGGGGATGCGAGCGTTATCCGGATTTATTGGGTTTAAAGGGCGCGTAGGCGGGACGTCAAGTCAGCGGTAAAAGACTGCAGCTAAACTGTAGCACGCCGTTGAAACTGGCGCCCTGGAGACGAGACGAGGGAGGCGGAACAAGTGAAGTAGCGGTGAAATGCATAGATATCACTTGGAACCCCGATAGCGAAGGCAGCTTCCCAGGCTCGTTCTGACGCTGATGCGCGAGAGCGTGGGTAGCGAACAGG	Bacteria	Bacteroidetes	Bacteroidia	Bacteroidales	Porphyromonadaceae	Butyricimonas	virosa	Bacteroidales.Porphyromonadaceae.Butyricimonas.virosa.1159	Butyricimonas virosa strain MT12 16S ribosomal RNA gene, partial sequence	100
312e17401efb6aaaba551d12146de8d3	571.5	0.0366863	-0.584791	10.0667	38.697	0.00110897	0.387008	TACGTAGGGGGCGAGCGTTATCCGGATTTACTGGGTGTAAAGGGAGCGTAGACGGCGTATCAAGTCTGATGTGAAAGGCAGGGGCTTAACCCCTGGACTGCATTGGAAACTGGTATGCTTGAGTGCCGGAGGGGTAAGCGGAATTCCTAGTGTAGCGGTGAAATGCGTAGATATTAGGAGGAACACCAGTGGCGAAGGCGGCTTACTGGACGGTAACTGACGTTGAGGCTCGAAAGCGTGGGGAGCAAACAGG	Bacteria	Firmicutes	Clostridia	Clostridiales	Lachnospiraceae	Blautia	NA	Clostridiales.Lachnospiraceae.Blautia.NA.312e	Blautia faecis strain M25 16S ribosomal RNA gene, partial sequence	98.024
6ce3a66fd8c4416ac8c5ccdda82fbc76	906	0.0369128	0.176124	26.9111	17.9394	0.00115577	0.387008	TACGTAGGGGGCGAGCGTTATCCGGATTCATTGGGCGTAAAGCGCTCGTAGGCGGCCCGTCTGGTCGGGAGTCAAAGCCCGGGGCTCAACCCCGGCCCGCTCCCGATACCGGCGGGCTTGAGTCGCGCAGGGGAGGCCGGAATTCCGAGTGTAGCGGTGGAATGCGCAGATATTCGGAAGAACACCGGTGGCGAAGGCGGACCTCTGGGCGCGCACTGACGCTGAGGAGCGAAAGCTGGGGGAGCGAACAGG	Bacteria	Actinobacteria	Actinobacteria	Coriobacteriales	Coriobacteriaceae	Olsenella	NA	Coriobacteriales.Coriobacteriaceae.Olsenella.NA.6ce3	Olsenella uli strain DSM 7084 16S ribosomal RNA, partial sequence	91.7
dd82e943c0283669103dd28676f6a72f	898	0.0382784	0.421071	10.8667	4.12121	0.000400641	0.39515	TACGGAAGGTCCGGGCGTTATCCGGATTTATTGGGTTTAAAGGGAGCGCAGGCCGTAGGCTAAGCGTGCCGTGAAATACCGTCGCTCAACGGCGGCCGTGCGGCGCGAACTGGTCTACTTGAGTACGCGGGACGTTGGCGGAATTCGTGGTGTAGCGGTGAAATGCTTAGATATCACGAAGAACTCCGATTGCGAAGGCAGCTGACGGTAGCGCAACTGACGCTGAGGCTCGAAAGCGCGGGTATCGAACAGG	Bacteria	Bacteroidetes	Bacteroidia	Bacteroidales	Prevotellaceae	Prevotella	NA	Bacteroidales.Prevotellaceae.Prevotella.NA.dd82	Prevotella copri strain JCM 13464 16S ribosomal RNA gene, partial sequence	89.328
8fc5a7bb96d4039e65356d497e0cb355	855	0.0403563	1.4261	12.9333	0.484849	0.000383333	0.410289	TACGGAAGGTTCGGGCGTTATCCGGATTTATTGGGTTTAAAGGGAGCGTAGGCCGGAGATTAAGCGTGTTGTGAAATGTAGATGCTCAACATCTGCACTGCAGCGCGAACTGGTTTCCTTGAGTACGCACAAAGTGGGCGGAATTCGTGGTGTAGCGGTGAAATGCTTAGATATCACGAAGAACTCCGATTGCGAAGGCAGCTCACTGGAGCGCAACTGACGCTGAAGCTCGAAAGTGCGGGTATCGAACAGG	Bacteria	Bacteroidetes	Bacteroidia	Bacteroidales	Prevotellaceae	Prevotella	NA	Bacteroidales.Prevotellaceae.Prevotella.NA.8fc5	Prevotella copri strain JCM 13464 16S ribosomal RNA gene, partial sequence	98.814
ebfdb51a1133aeb8c6ecebd4460b59f5	592.5	0.0451039	-0.313414	1.22222	2.51515	8.84615e-05	0.447161	TACGTAGGGAGCGAGCGTTGTCCGGAATTACTGGGTGTAAAGGGAGCGTAGGCGGGAAAGCAAGTTGGAAGTGAAATGCATGGGCTTAACCCATGAGCTGCTTTCAAAACTGTTTTTCTTGAGTGAAGTAGAGGCAGGCGGAATTCCTAGTGTAGCGGTGAAATGCGTAGATATTAGGAGGAACACCAGTGGCGAAGGCGGCCTGCTGGGCTTTAACTGACGCTGAGGCTCGAAAGCGTGGGTAGCAAACAGG	Bacteria	Firmicutes	Clostridia	Clostridiales	Ruminococcaceae	NA	NA	Clostridiales.Ruminococcaceae.NA.NA.ebfd	[Clostridium] methylpentosum strain R2 16S ribosomal RNA gene, partial sequence	95.257
f35bd84c06a39daa1f9736380ee774cc	879	0.0453159	0.703819	11.6444	2.30303	0.000384615	0.447161	TACGGAAGGTCCGGGCGTTATCCGGATTTATTGGGTTTAAAGGGAGCGTAGGCCGTCTGTTAAGCGTGTTGTGAAATGTCGGGGCTCAACCTGGGCATTGCAGCGCGAACTGGCAGACTTGAGTGCGCGGGAAGTAGGCGGAATTCGTCGTGTAGCGGTGAAATGCTTAGATATGACGAAGAACTCCGATTGCGAAGGCAGCCTGCTGTAGCGTAACTGACGCTGAAGCTCGAAAGCGTGGGTATCGAACAGG	Bacteria	Bacteroidetes	Bacteroidia	Bacteroidales	Prevotellaceae	Prevotella	NA	Bacteroidales.Prevotellaceae.Prevotella.NA.f35b	Prevotella stercorea strain CB35 16S ribosomal RNA gene, partial sequence	98.024
b5a2973497b4115d4c7c0e2c96384337	907	0.0468515	0.237263	4.86667	2.81818	0.0002	0.455613	TACGTAGGTGGCGAGCGTTATCCGGAATTATTGGGCGTAAAGGGTGCGTAGGCGGCATGATAAGTTCGTGGTTAAAGCGTGGGGCTCAACCCCATAAAGCCACGGATACTGTCAAGCTAGAGTACTGGAGAGGGTAGTGGAATTCCATGTGTAGCGGTAAAATGCGTAGATATATGGAGGAACACCGGTGGCGAAGGCGGCTACCTAGACAGAGACTGACGCTGAGGCACGAAAGCGTGGGGAGCAAATAGG	Bacteria	Firmicutes	Erysipelotrichia	Erysipelotrichales	Erysipelotrichaceae	Bulleidia	NA	Erysipelotrichales.Erysipelotrichaceae.Bulleidia.NA.b5a2	Bulleidia extructa strain W1219 16S ribosomal RNA gene, partial sequence	91.27
f018e053a7c5cd233f2103ada9b1ed11	899.5	0.0478958	0.434312	4.77778	1.75758	0.000175	0.458213	TACGTAGGGGGCAAGCGTTATCCGGATTTACTGGGTGTAAAGGGAGCGTAGACGGCAGCGCAAGTCTGAAGTGAAAGCCCGGGGCTCAACCCCGGAATGGCTTTGGAAACTGTGCAGCTAGAGTACCGGAGGGGTAAGCGGAATTCCTAGTGTAGCGGTGAAATGCGTAGATATTAGGAGGAACACCAGTGGCGAAGGCGGCTTACTGGACGGTAACTGACGTTGAGGCTCGAAAGCGTGGGGAGCAAACAGG	Bacteria	Firmicutes	Clostridia	Clostridiales	Lachnospiraceae	NA	NA	Clostridiales.Lachnospiraceae.NA.NA.f018	Kineothrix alysoides strain KNHs209 16S ribosomal RNA, partial sequence	95.652
05663e7413b88420784f9e5b4df2008b	885	0.0495952	0.646699	41.7778	9.42424	0.00140449	0.458213	TACGTAGGTGGCAAGCGTTGTCCGGAATTATTGGGCGTAAAGAGCATGTAGGCGGGCTTTTAAGTCCGACGTGAAAATGCGGGGCTTAACCCCGTATGGCGTTGGATACTGGAAGTCTTGAGTGCAGGAGAGGAAAGGGGAATTCCCAGTGTAGCGGTGAAATGCGTAGATATTGGGAGGAACACCAGTGGCGAAGGCGCCTTTCTGGACTGTGTCTGACGCTGAGATGCGAAAGCCAGGGTAGCAAACGGG	Bacteria	Firmicutes	Negativicutes	Selenomonadales	Acidaminococcaceae	Acidaminococcus	fermentans	Selenomonadales.Acidaminococcaceae.Acidaminococcus.fermentans.0566	Acidaminococcus fermentans strain DSM 20731 16S ribosomal RNA, partial sequence	100
b9cd6810d2cfb16058df4fd7b1b1e2b2	910.5	0.0496093	0.324325	3.13333	1.48485	0.000121795	0.458213	TACGTAGGGAGCGAGCGTTGTCCGGAATTACTGGGTGTAAAGGGAGCGTAGGCGGGAAGGCAAGTTGGATGTGAAAACTGTGGGCTTAACCGACAGACTGCATTCAAAACTGTTTTTCTTGAGTGAAGTAGAGGCAAGCGGAATTCCTAGTGTAGCGGTGAAATGCGTAGATATTAGGAGGAACACCAGTGGCGAAGGCGGCTTGCTGGGCTTTTACTGACGCTGAGGCTCGAAAGTGTGGGGAGCAAACAGG	Bacteria	Firmicutes	Clostridia	Clostridiales	Ruminococcaceae	NA	NA	Clostridiales.Ruminococcaceae.NA.NA.b9cd	Ruminococcus champanellensis strain 18P13 16S ribosomal RNA, partial sequence	93.676
f1d2915aea54dd52ef7823e5ca1edd7d	877	0.0505374	0.564271	1.77778	0.484849	6.15385e-05	0.458213	TACGTAGGGGGCGAGCGTTATCCGGATTCATTGGGCGTAAAGCGCGCGTAGGCGGCCCGGCAGGCCGGGGGTCGAAGCGGGGGGCTCAACCCCCCGAAGCCCCCGGAACCTCCGCGGCTTGGGTCCGGTAGGGGAGGGTGGAACACCCGGTGTAGCGGTGGAATGCGCAGATATCGGGAGGAACACCGGTGGCGAAGGCGGCCATCTGGGCGGGCACTGACGCTGAGGCGCGAGAGCCGGGGGAGCGAACAGG	Bacteria	Actinobacteria	Actinobacteria	Coriobacteriales	Coriobacteriaceae	Collinsella	NA	Coriobacteriales.Coriobacteriaceae.Collinsella.NA.f1d2	Collinsella aerofaciens strain JCM 10188 16S ribosomal RNA gene, partial sequence	96.838
9c7fa3c3a29eb05efde3955ed72bc8eb	862.5	0.0508859	0.64769	9.15556	2.06061	0.000307692	0.458213	TACGTAGGGGGCAAGCGTTATCCGGATTTACTGGGTGTAAAGGGAGCGTAGACGGAACGGCAAGTTTGAAGTGAAATACCCGGGCTTAACCCGGGAACTGCTTTGAAAACTGTCGATCTAGAGTGTCGGAGAGGTAAGTGGAATTCCTGGTGTAGTAGTGAAATGCGTAGATATCAGGAAGAACACCGGAGGCGAAGGCGGCTTACTGGACGATAACTGACGTTGAGGCTCGAAAGCGTGGGGAGCAAACAGG	Bacteria	Firmicutes	Clostridia	Clostridiales	Lachnospiraceae	Oribacterium	NA	Clostridiales.Lachnospiraceae.Oribacterium.NA.9c7f	Oribacterium sinus strain AIP 354.02 16S ribosomal RNA gene, partial sequence	95.257
a3646127ea789efdb20b3ec9db3d1d30	901.5	0.051216	0.263241	1.55556	0.848485	6.28205e-05	0.458213	TACGTAGGGAGCAAGCGTTGTCCGGATTTACTGGGTGTAAAGGGTGCGTAGGCGGGATATCAAGTCAGACGTGAAATCCATCGGCTTAACTGATGAACTGCGTTTGAAACTGGTATTCTTGAGTGAGTCAGAGGCAGGCGGAATTCCCGGTGTAGCGGTGAAATGCGTAGAGATCGGGAGGAACACCAGTGGCGAAGGCGGCCTGCTGGGGCTTAACTGACGCTGAGGCACGAAAGCGTGGGGAGCAAACAGG	Bacteria	Firmicutes	Clostridia	Clostridiales	Ruminococcaceae	NA	NA	Clostridiales.Ruminococcaceae.NA.NA.a364	Neglecta timonensis strain SN17 16S ribosomal RNA, partial sequence	91.406
6d06b96dfd67bbf97b5fe718e9c3dbf5	931	0.0531009	0.133291	53.1333	39.0909	0.00235961	0.460085	AACGTAGGTCACAAGCGTTGTCCGGAATTACTGGGTGTAAAGGGAGCGCAGGCGGGCGATCAAGTTGGAAGTGAAATCCATGGGCTCAACCCATGAACTGCTTTCAAAACTGGTCGTCTTGAGTAGTGCAGAGGTAGGCGGAATTCCCGGTGTAGCGGTGGAATGCGTAGATATCGGGAGGAACACCAGTGGCGAAGGCGGCCTACTGGGCACCAACTGACGCTGAGGCTCGAAAGTGTGGGTAGCAAACAGG	Bacteria	Firmicutes	Clostridia	Clostridiales	Ruminococcaceae	Faecalibacterium	prausnitzii	Clostridiales.Ruminococcaceae.Faecalibacterium.prausnitzii.6d06	Faecalibacterium prausnitzii strain ATCC 27768 16S ribosomal RNA gene, partial sequence	97.233
f281769d7c2865546d72b7c2a319a603	852	0.0533582	0.883526	3.24444	0.424242	0.000102564	0.460085	TACGTAGGTGGCAAGCGTTGTCCGGAATTACTGGGTGTAAAGGGAGAGTAGGCGGGATTGCAAGTCCGTTGTTAAATCTATCGGCTTAACCGGTAGCTGCGGCGGAAACTGTAGTTCTTGAGTGAAGTAGAGGCAGGCGGAATTCCTAGTGTAGCGGTGAAATGCGTAGATATTAGGAGGAACACCAGTGGCGAAGGCGGCCTGCTGGGCTTTAACTGACGCTGAGGCTCGAAAGTGTGGGGAGCAAACAGG	Bacteria	Firmicutes	Clostridia	Clostridiales	Ruminococcaceae	NA	NA	Clostridiales.Ruminococcaceae.NA.NA.f281	Anaerotruncus colihominis strain WAL 14565 16S ribosomal RNA gene, partial sequence	92.857
d5a9a97371c8deff568f60f2354dbf56	611.5	0.0534823	-0.31738	2.42222	5.0303	0.000176282	0.460085	TACGTAGGGGGCAAGCGTTATCCGGATTTACTGGGTGTAAAGGGAGCGTAGACGGCGAAGCAAGTCTGAAGTGAAAACCCAGGGCTCAACCCTGGGACTGCTTTGGAAACTGTTTTGCTAGAGTGTCGGAGAGGTAAGTGGAATTCCTAGTGTAGCGGTGAAATGCGTAGATATTAGGAGGAACACCAGTGGCGAAGGCGGCTTACTGGACGATAACTGACGTTGAGGCTCGAAAGCGTGGGGAGCAAACAGG	Bacteria	Firmicutes	Clostridia	Clostridiales	Lachnospiraceae	Clostridium_XlVa	NA	Clostridiales.Lachnospiraceae.Clostridium_XlVa.NA.d5a9	[Clostridium] clostridioforme strain ATCC 25537 16S ribosomal RNA gene, partial sequence	100
00bad698838286be7a737afeb28d7601	899.5	0.0545059	0.593407	17.4667	4.45455	0.000598077	0.462956	TACGTAGGTGGCAAGCGTTGTCCGGATTTACTGGGTGTAAAGGGCGTGTAGCCGGGAAGGCAAGTCAGATGTGAAATCCACGGGCTCAACTCGTGAACTGCATTTGAAACTGTTTTTCTTGAGTATCGGAGAGGCAATCGGAATTCCTAGTGTAGCGGTGAAATGCGTAGATATTAGGAGGAACACCAGTGGCGAAGGCGGATTGCTGGACGACAACTGACGGTGAGGCGCGAAAGCGTGGGGAGCAAACAGG	Bacteria	Firmicutes	Clostridia	Clostridiales	Ruminococcaceae	Oscillibacter	NA	Clostridiales.Ruminococcaceae.Oscillibacter.NA.00ba	Oscillibacter ruminantium strain GH1 16S ribosomal RNA gene, partial sequence	94.488
7fe0e2adda3c1593db38d613486f5243	924.5	0.0561429	0.151627	103.244	72.8182	0.00451859	0.470899	TACGTAGGGGGCGAGCGTTGTCCGGATTCATTGGGCGTAAAGCGCGCGTAGGCGGCCCGGCAGGTCGGGGGTGAAAACACGGGGCCCAACCCCGTGCCTGCCCCCGAAACCGCCGGGCTCGAGTCCCGCAGGGGATGGCGGAACTCCCGGTGTAGCGGTGGAATGCGCAGATATCGGGAGGAACACCGGTGGCGAAGGCGGCCATCTGGGCGGGCACTGACGCTGAGGCGCGAGAGCCGGGGGAGCGAACAGG	Bacteria	Actinobacteria	Actinobacteria	Coriobacteriales	Coriobacteriaceae	Collinsella	NA	Coriobacteriales.Coriobacteriaceae.Collinsella.NA.7fe0	Enorma phocaeensis strain Marseille-P3242 16S ribosomal RNA, partial sequence	90.119
ad2ee51673380cb46c0e667bb337acae	584.5	0.0569773	-0.206997	5.88889	9.48485	0.000370513	0.471997	TACGTAGGTGGCGAGCGTTATCCGGAATTATTGGGCGTAAAGAGCGCGCAGGTGGTTGATTAAGTCTGATGTGAAAGCCCACGGCTTAACCGTGGAGGGTCATTGGAAACTGGTCGACTTGAGTGCAGAAGAGGGAAGTGGAATTCCATGTGTAGCGGTGAAATGCGTAGAGATATGGAGGAACACCAGTGGCGAAGGCGGCTTCCTGGTCTGTAACTGACACTGAGGCGCGAAAGCGTGGGGAGCAAACAGG	Bacteria	Firmicutes	Erysipelotrichia	Erysipelotrichales	Erysipelotrichaceae	Turicibacter	NA	Erysipelotrichales.Erysipelotrichaceae.Turicibacter.NA.ad2e	Turicibacter sanguinis strain MOL361 16S ribosomal RNA, partial sequence	99.605
98a575d4b312334adf59b625a8783dbc	620	0.0581413	-0.380548	1.95556	4.69697	0.000155769	0.475766	TACGTATGGTGCAAGCGTTATCCGGATTTACTGGGTGTAAAGGGAGCGCAGGCGGGAAGACAAGTTGGAAGTGAAATCTATGGGCTCAACCCATAAACTGCTTTCAAAACTGTTTTTCTTGAGTAGTGCAGAGGTAGGCGGAATTCCCGGTGTAGCGGTGGAATGCGTAGATATCGGGAGGAACACCAGTGGCGAAGGCGGCCTACTGGGCACCAACTGACGCTGAGGCTCGAAAGTGTGGGTAGCAAACAGG	Bacteria	Firmicutes	Clostridia	Clostridiales	Ruminococcaceae	Faecalibacterium	NA	Clostridiales.Ruminococcaceae.Faecalibacterium.NA.98a5	Faecalibacterium prausnitzii strain ATCC 27768 16S ribosomal RNA gene, partial sequence	96.838
e706fbd255b4430b6b9be0b65ce68a75	907	0.0595276	0.328804	127.667	59.8788	0.00494936	0.478969	TACGTAGGGGGCGAGCGTTATCCGGATTCATTGGGCGTAAAGCGCTCGTAGGCGGCCCGTCTGGTCGGGAGTCAAAGCCCGGGGCTCAACCCCGGCCCGCTCCCGATACCGGCGGGCTTGAGTCGCGCAGGGGAGGCCGGAATTCCGGGTGTAGCGGTGGAATGCGCAGATATCCGGAAGAACACCGGTGGCGAAGGCGGACCTCTGGGCGCGCACTGACGCTGAGGAGCGAAAGCTGGGGGAGCGAACAGG	Bacteria	Actinobacteria	Actinobacteria	Coriobacteriales	Coriobacteriaceae	Olsenella	NA	Coriobacteriales.Coriobacteriaceae.Olsenella.NA.e706	Olsenella scatoligenes strain SK9K4 16S ribosomal RNA, partial sequence	91.339
d6881fa230d94ae3ca4bd6b05673ca26	889	0.0608367	0.458587	2.17778	0.757576	7.88461e-05	0.478969	TACGTAGGGAGCGAGCGTTATCCGGATTCATTGGGCGTAAAGCGCGCGTAGGCGGATGCCTAAGCGGGACCTCTAACCCGGGGGCTCAACCCCCGGCCGGGTCCCGAACTGGGCGTCTCGAGTGCGGTAGGGGCAGGTGGAATTCCATGTGTAGCGGTGGAATGCGCAGATATATGGAAGAACACCGACGGCGAAGGCAGCCTGCTGGGCCGACACTGACGCTGAGGTGCGAAAGCGCGGGGAGCGAACAGG	Bacteria	Actinobacteria	Actinobacteria	Coriobacteriales	Coriobacteriaceae	Senegalimassilia	NA	Coriobacteriales.Coriobacteriaceae.Senegalimassilia.NA.d688	Parvibacter caecicola strain NR06 16S ribosomal RNA gene, partial sequence	92.46
0df43d7af9827be1d9e73905b2e050b5	561	0.0608672	-0.490776	19.7333	61.0909	0.00186154	0.478969	TACGTAGGTGACAAGCGTTGTCCGGATTTACTGGGTGTAAAGGGCGCGTAGGCGGACTGTCAAGTCAGTCGTGAAATACCGGGGCTTAACCCCGGGGCTGCGATTGAAACTGACAGCCTTGAGTATCGGAGAGGAAAGCGGAATTCCTAGTGTAGCGGTGAAATGCGTAGATATTAGGAGGAACACCAGTGGCGAAGGCGGCTTTCTGGACGACAACTGACGCTGAGGCGCGAAAGTGTGGGGAGCAAACAGG	Bacteria	Firmicutes	Clostridia	Clostridiales	Ruminococcaceae	Sporobacter	NA	Clostridiales.Ruminococcaceae.Sporobacter.NA.0df4	Papillibacter cinnamivorans strain CIN1 16S ribosomal RNA gene, partial sequence	90.625
b5759de11c48ed66fdd35a56274032a0	571.5	0.0613879	-0.34207	4.06667	8.93939	0.00030641	0.478969	TACGTAGGGAGCGAGCGTTGTCCGGATTTACTGGGTGTAAAGGGTGCGTAGGCGGCGAGGCAAGTCAGGCGTGAAATCTATGGGCTTAACCCATAAACTGCGCTTGAAACTGTCTTGCTTGAGTGAAGTAGAGGTAGGCGGAATTCCCGGTGTAGCGGTGAAATGCGTAGAGATCGGGAGGAACACCAGTGGCGAAGGCGGCCTACTGGGCTTTAACTGACGCTGAAGCACGAAAGCATGGGTAGCAAACAGG	Bacteria	Firmicutes	Clostridia	Clostridiales	Ruminococcaceae	Clostridium_IV	leptum	Clostridiales.Ruminococcaceae.Clostridium_IV.leptum.b575	[Clostridium] leptum strain DSM 753 16S ribosomal RNA, partial sequence	100
fe5d0c663ebcaf12e4053589521664c9	921.5	0.064212	0.161452	31.4667	21.697	0.00136667	0.489883	AACGTAGGGTGCAAGCGTTGTCCGGAATTACTGGGTGTAAAGGGAGCGCAGGCGGACCGGCAAGTTGGGAGTGAAATCCATGGGCTCAACCCGTGAATTGCTTTCAAAACTGCTGGCCTTGAGTAGTGCAGAGGTAGGTGGAATTCCCGGTGTAGCGGTGGAATGCGTAGATATCGGGAGGAACACCAGTGGCGAAGGCGACCTACTGGGCACCAACTGACGCTGAGGCTCGAAAGCATGGGTAGCAAACAGG	Bacteria	Firmicutes	Clostridia	Clostridiales	Ruminococcaceae	NA	NA	Clostridiales.Ruminococcaceae.NA.NA.fe5d	Subdoligranulum variabile strain BI 114 16S ribosomal RNA gene, partial sequence	98.419
e021a70a4ce31e128e0f601aa2e9774a	634.5	0.064247	-0.45856	3.91111	11.2424	0.000350641	0.489883	TACGTAGGGGGCAAGCGTTATCCGGATTTACTGGGTGTAAAGGGAGCGTAGGTGGTCTGGCAAGTCAGATGTGAAAACCCGGGGCTTAACTCCGGGATTGCATTTGAAACTGTTAGACTAGAGTGCAGGAGAGGTAAGTGGAATTCCTAGTGTAGCGGTGAAATGCGTAGATATTAGGAGGAACACCAGTGGCGAAGGCGGCTTACTGGACTGTAACTGACACTGAGGCTCGAAAGCGTGGGGAGCAAACAGG	Bacteria	Firmicutes	Clostridia	Clostridiales	Lachnospiraceae	NA	NA	Clostridiales.Lachnospiraceae.NA.NA.e021	Herbinix luporum strain SD1D 16S ribosomal RNA, partial sequence	96.457
809aaebb8f3dd3c94a300ed9da413787	601.5	0.0682321	-0.404262	2.06667	5.24242	0.000170513	0.509901	TACGTAGGGGGCAAGCGTTATCCGGATTTACTGGGTGTAAAGGGAGCGTAGACGGCGCAGCAAGTCTGATGTGAAAGGCAGGGGCTTAACCCCTGGACTGCATTGGAAACTGTTGAGCTTGAGTGCCGGAGGGGTAAGCGGAATTCCTAGTGTAGCGGTGAAATGCGTAGATATTAGGAGGAACACCAGTGGCGAAGGCGGCTTACTGGACGGTAACTGACGTTGAGGCTCGAAAGCGTGGGGAGCAAACAGG	Bacteria	Firmicutes	Clostridia	Clostridiales	Lachnospiraceae	Blautia	NA	Clostridiales.Lachnospiraceae.Blautia.NA.809a	Blautia faecis strain M25 16S ribosomal RNA gene, partial sequence	99.209
581af94a89ebb1ecbabed66ff08d3ddd	913.5	0.0683921	0.523188	73.6889	22.0909	0.00259295	0.509901	TACGGAAGGTCCAGGCGTTATCCGGATTTATTGGGTTTAAAGGGAGCGTAGGCCGCCCCTTAAGCGTGTTGTGAAATGCCGCGGCTCAACCGTGGCACTGCAGCGCGAACTGGGGGGCTTGAGTGCACGCAACGCAGGCGGAATTCGTGGTGTAGCGGTGAAATGCTTAGATATCACGAAGAACTCCGATTGCGAAGGCAGCTTGCGGGAGTGCGACTGACGCTGAAGCTCGAAGGTGCGGGTATCGAACAGG	Bacteria	Bacteroidetes	Bacteroidia	Bacteroidales	Prevotellaceae	Prevotella	NA	Bacteroidales.Prevotellaceae.Prevotella.NA.581a	Prevotella oris strain ATCC 33573 16S ribosomal RNA, partial sequence	90.945
9a579bd4a10b95d2f135e0228b7433ec	597.5	0.0692487	-0.246672	6.8	12	0.00045	0.510614	TACGTAGGGGGCAAGCGTTATCCGGAATTACTGGGTGTAAAGGGTGCGTAGGTGGTATGGCAAGTCAGAAGTGAAAACCCAGGGCTTAACTCTGGGACTGCTTTTGAAACTGTCAGACTGGAGTGCAGGAGAGGTAAGCGGAATTCCTAGTGTAGCGGTGAAATGCGTAGATATTAGGAGGAACACCAGTGGCGAAGGCGGCTTACTGGACGGTAACTGACGTTGAGGCTCGAAAGCGTGGGGAGCAAACAGG	Bacteria	Firmicutes	Clostridia	Clostridiales	Lachnospiraceae	Anaerostipes	NA	Clostridiales.Lachnospiraceae.Anaerostipes.NA.9a57	Anaerostipes hadrus strain DSM 3319 16S ribosomal RNA, partial sequence	97.628
05dc553778e88602e7c984efd9c48afa	892.5	0.0736641	0.448598	86.0667	30.6364	0.00313077	0.537268	TACGGAAGGTCCAGGCGTTATCCGGATTTATTGGGTTTAAAGGGAGCGCAGGCGGACCTTTAAGTCAGCTGTGAAATACGGCGGCTCAACCGTCGAACTGCAGTTGATACTGGAGGTCTTGAGTGCACACAGGGATACTGGAATTCATGGTGTAGCGGTGAAATGCTCAGATATCATGAAGAACTCCAATCGCGAAGGCAGGTATCCGGGGTGCAACTGACGCTGAGGCTCGAAAGTGCGGGTATCAAACAGG	Bacteria	Bacteroidetes	Bacteroidia	Bacteroidales	Prevotellaceae	Alloprevotella	NA	Bacteroidales.Prevotellaceae.Alloprevotella.NA.05dc	Prevotellamassilia timonensis strain Marseille-P2831 16S ribosomal RNA, partial sequence	98.419
acef2cace17f5f8910b2279894d8aa3c	566	0.0745417	-0.180293	201.356	304.97	0.0122596	0.537822	TACGTAGGGGGCAAGCGTTATCCGGAATTACTGGGTGTAAAGGGTGCGTAGGTGGTATGGCAAGTCAGAAGTGAAAACCCAGGGCTTAACTCTGGGACTGCTTTTGAAACTGTCAGACTGGAGTGCAGGAGAGGTAAGCGGAATTCCTAGTGTAGCGGTGAAATGCGTAGATATTAGGAGGAACATCAGTGGCGAAGGCGGCTTACTGGACTGAAACTGACACTGAGGCACGAAAGCGTGGGGAGCAAACAGG	Bacteria	Firmicutes	Clostridia	Clostridiales	Lachnospiraceae	Anaerostipes	hadrus	Clostridiales.Lachnospiraceae.Anaerostipes.hadrus.acef	Anaerostipes hadrus strain DSM 3319 16S ribosomal RNA, partial sequence	100
7466a47a3558e985993f75018aeb527c	569.5	0.0761177	-0.238071	100.8	174.394	0.00659679	0.543351	TACGTATGGTGCAAGCGTTATCCGGATTTACTGGGTGTAAAGGGAGCGCAGGCGGTGCGGCAAGTCTGATGTGAAAGCCCGGGGCTCAACCCCGGTACTGCATTGGAAACTGTCGTACTAGAGTGTCGGAGGGGTAAGTGGAATTCCTAGTGTAGCGGTGAAATGCGTAGATATTAGGAGGAACACCAGTGGCGAAGGCGGCTTACTGGACGATAACTGACGCTGAGGCTCGAAAGCGTGGGGAGCAAACAGG	Bacteria	Firmicutes	Clostridia	Clostridiales	Lachnospiraceae	Roseburia	faecis	Clostridiales.Lachnospiraceae.Roseburia.faecis.7466	Roseburia faecis strain M72/1 16S ribosomal RNA gene, partial sequence	100
4ba45209aedea81e1ee5cac290852b46	903	0.0771338	0.207512	27.2667	16.9091	0.00114423	0.544166	TACGGAAGGTCCGGGCGTTATCCGGATTTATTGGGTTTAAAGGGAGCGCAGGCCGTGGGTTAAGCGTGTCGTGAAATTCCGTCGCTCAACGGCGGACGTGCGGCGCGAACTGGTCCACTTGAGTACGCGGGACGTTGGCGGAATTCGTGGTGTAGCGGTGAAATGCTTAGATATCACGAAGAACTCCGATTGCGAAGGCAGCTGACGGTAGCGCAACTGACGCTGAGGCTCGAAAGTGCGGGTATCGAACAGG	Bacteria	Bacteroidetes	Bacteroidia	Bacteroidales	Prevotellaceae	Prevotella	NA	Bacteroidales.Prevotellaceae.Prevotella.NA.4ba4	Prevotella oris strain JCM 12252 16S ribosomal RNA gene, partial sequence	90.157
6f61c2e87637aad7ded93d3cd424aa75	838.5	0.0790465	1.23172	2.06667	0.121212	6.21795e-05	0.544166	TACGTAGGGGGCAAGCGTTATCCGGATTTACTGGGTGTAAAGGGAGCGTAGACGGCGATGCAAGTCTGAAGTGAAAGCCCCGGGCTCAACCTGGGTACTGCTTTGGAAACTGTATGGCTAGAGTGCTGGAGAGGTAAGCGGAATTCCTAGTGTAGCGGTGAAATGCGTAGATATTAGGAGGAACACCAGTGGCGAAGGCGGCTTACTGGACAGTAACTGACGTTGAGGCTCGAAAGCGTGGGGAGCAAACAGG	Bacteria	Firmicutes	Clostridia	Clostridiales	Lachnospiraceae	NA	NA	Clostridiales.Lachnospiraceae.NA.NA.6f61	Lachnoclostridium pacaense strain Marseille-P3100 16S ribosomal RNA, partial sequence	96.443
38bc526d4bb7413c975d589e3ea61aed	900.5	0.0798363	0.172359	72.5556	48.7879	0.003125	0.544166	TACGTAGGTGGCAAGCGTTGTCCGGAATTACTGGGTGTAAAGGGAGCGCAGGCGGGTGATCAAGTCAGCTGTGAAAACTACGGGCTTAACCCGTAGACTGCAGTTGAAACTGTTCATCTTGAGTGAAGTAGAGGTTGGCGGAATTCCGAGTGTAGCGGTGAAATGCGTAGATATTCGGAGGAACACCGGTGGCGAAGGCGGCCAACTGGGCTTTAACTGACGCTGAGGCTCGAAAGTGTGGGGAGCAAACAGG	Bacteria	Firmicutes	Clostridia	Clostridiales	Ruminococcaceae	NA	NA	Clostridiales.Ruminococcaceae.NA.NA.38bc	Eubacterium coprostanoligenes strain HL 16S ribosomal RNA gene, partial sequence	96.838
cbbbba88943e578706dff53a2ae8ee78	838	0.0807167	1.18232	1.84444	0.121212	5.57692e-05	0.544166	TACGTAGGTGGCAAGCGTTGTCCGGAATTATTGGGCGTAAAGGGCGCGCAGGCGGCGTCGTAAGTCGGTCTTAAAAGTGCGGGGCTTAACCCCGTGAGGGGACCGAAACTGCGATGCTAGAGTATCGGAGAGGAAAGCGGAATTCCTAGTGTAGCGGTGAAATGCGTAGAGATTAGGAAGAACACCGGTGGCGAAGGCGACTTTCTGGACGACAACTGACGCTGAGGCGCGAAAGCGTGGGGAGCAAACAGG	Bacteria	Firmicutes	Negativicutes	Selenomonadales	Veillonellaceae	Megasphaera	NA	Selenomonadales.Veillonellaceae.Megasphaera.NA.cbbb	Megasphaera elsdenii strain DSM 20460 16S ribosomal RNA, partial sequence	97.189
664771c2362ebff99ea1ab285d81b7ce	892	0.0810977	0.275476	4.4	2.33333	0.000176282	0.544166	TACGTAGGTGGCGAGCGTTATCCGGAATTATTGGGCGTAAAGGGTGCGTAGGCGGCCTTTTAAGTTTGTGGTGAAAGCGTGGGGCTCAACCCCATACAGCCATAGATACTGGGAGGCTAGAGTACTGGAGAGGGTAGTGGAATTCCATGTGTAGCGGTAAAATGCGTAGATATATGGAGGAACACCGGTGGCGAAGGCGGCTACCTAGCCAGAGACTGACGCTGAGGCACGAAAGCGTGGGGAGCAAATAGG	Bacteria	Firmicutes	Erysipelotrichia	Erysipelotrichales	Erysipelotrichaceae	Bulleidia	NA	Erysipelotrichales.Erysipelotrichaceae.Bulleidia.NA.6647	Bulleidia extructa strain W1219 16S ribosomal RNA gene, partial sequence	92.063
bfd88a15182843be8f7f7c6bfc0c965f	652.5	0.0850576	-0.627614	0.4	1.69697	4.74359e-05	0.551625	AACGTAGGGTGCAAGCGTTGTCCGGAATTACTGGGTGTAAAGGGAGCGCAGGCGGGAAGACAAGTTGGAAGTGAAATCTATGGGCTCAACCCATAAACTGCTTTCAAAACTGTTTTTCTTGAGTAGTGCAGAGGTAGGCGGAATTCCCGGTGTAGCGGTGGAATGCGTAGATATCGGGAGGAACACCAGTGGCGAAGGCGGCCTACTGGGCACCAACTGACGCTGAGGCTCGAAAGTGTGGGTAGCAAACAGG	Bacteria	Firmicutes	Clostridia	Clostridiales	Ruminococcaceae	Faecalibacterium	NA	Clostridiales.Ruminococcaceae.Faecalibacterium.NA.bfd8	Faecalibacterium prausnitzii strain ATCC 27768 16S ribosomal RNA gene, partial sequence	97.628
cdf8aa2443d6096d12e411821f54c967	895.5	0.0850693	0.0157442	5.84444	5.63636	0.00028782	0.551625	TACGTAGGGGGCAAGCGTTGTCCGGAATGATTGGGCGTAAAGGGCGCGTAGGCGGCCAACTAAGTCTGGAGTGAAAGTCCTGCTTTTAAGGTGGGAATTGCTTTGGAAACTGGATGGCTTGAGTGCAGGAGAGGTAAGCGGAATTCCCGGTGTAGCGGTGAAATGCGTAGAGATCGGGAGGAACACCAGTGGCGAAGGCGGCTTACTGGACTGTAACTGACGCTGAGGCGCGAAAGTGTGGGGAGCAAACAGG	Bacteria	Firmicutes	NA	NA	NA	NA	NA	NA.NA.NA.NA.cdf8	Novibacillus thermophilus strain SG-1 16S ribosomal RNA, partial sequence	87.795
878dc0ce16b33922e33947ff5555bed5	845	0.085153	0.538717	1.46667	0.424242	5.1282e-05	0.551625	TACGTAGGGAGCAAGCGTTATCCGGATTTACTGGGTGTAAAGGGCGCGTAGGCGGGATGGCAAGTCAGATGTGAAATCTCAGGGCTCAACCCTGAAACTGCATTTGAAACTGTCGTTCTTGAGTACTGGAGAGGTTGACGGAATTCCTAGTGTAGCGGTGAAATGCGTAGATATTAGGAGGAACACCAGTGGCGAAGGCGGTCAACTGGACAGCAACTGACGCTGAGGCGCGAAAGCGTGGGGAGCAAACAGG	Bacteria	Firmicutes	Clostridia	Clostridiales	Ruminococcaceae	NA	NA	Clostridiales.Ruminococcaceae.NA.NA.878d	Flintibacter butyricus strain BLS21 16S ribosomal RNA, partial sequence	92.549
06a729018eab116b08e5acd9356f3b40	912	0.0864981	0.173263	1230.91	825.97	0.0529795	0.551625	TACGTAGGGGGCGAGCGTTATCCGGATTCATTGGGCGTAAAGCGCGCGTAGGCGGCCCGGCAGGCCGGGGGTCGAAGCGGGGGGCTCAACCCCCCGAAGCCCCCGGAACCTCCGCGGCTTGGGTCCGGTAGGGGAGGGTGGAACACCCGGTGTAGCGGTGGAATGCGCAGATATCGGGTGGAACACCGGTGGCGAAGGCGGCCCTCTGGGCCGAGACCGACGCTGAGGCGCGAAAGCTGGGGGAGCGAACAGG	Bacteria	Actinobacteria	Actinobacteria	Coriobacteriales	Coriobacteriaceae	Collinsella	aerofaciens	Coriobacteriales.Coriobacteriaceae.Collinsella.aerofaciens.06a7	Collinsella aerofaciens strain JCM 10188 16S ribosomal RNA gene, partial sequence	100
e8542261866ca3c1cb7319c16c877d37	620	0.0872187	-0.965898	2.82222	26.0909	0.000633333	0.551625	TACGTAGGGGGCGAGCGTTATCCGGATTCATTGGGCGTAAAGCGCGCGTAGGCGGCCGCCTAAGCGGAACCTCTAATCCCGGGGCTCAACCTCGGGCCGGGTTCCGGACTGGGCGGCTCGAGTGCGGTAGAGGCAGGCGGAATTCCCGGTGTAGCGGTGGAATGCGCAGATATCGGGAAGAACACCGATGGCGAAGGCAGCCTGCTGGGCCGCCACTGACGCTGAGGCGCGAAAGCTGGGGGAGCGAACAGG	Bacteria	Actinobacteria	Actinobacteria	Coriobacteriales	Coriobacteriaceae	Adlercreutzia	NA	Coriobacteriales.Coriobacteriaceae.Adlercreutzia.NA.e854	Adlercreutzia equolifaciens strain DSM 19450 16S ribosomal RNA, partial sequence	100
eff18730e34b6ebf2a3b14c1ec011d39	905	0.0873939	0.168504	44.5333	30.2121	0.00192372	0.551625	TACGTAGGTAGCGAGCGTTATCCGGAATTATTGGGCGTAAAGGGTGCGTAGGCGGCCTGTTAAGTTTATGGTGAAAGCGTGGGGCTCAACCCCATAAAGCCATAGATACTGGCAGGCTAGAGTACTGGAGAGGGTAGTGGAATTCCATGTGTAGCGGTAAAATGCGTAGATATATGGAGGAACACCGGTGGCGAAGGCGGCTACCTAGACAGAGACTGACGCTGAGGCACGAAAGCGTGGGGAGCAAATAGG	Bacteria	Firmicutes	Erysipelotrichia	Erysipelotrichales	Erysipelotrichaceae	Bulleidia	NA	Erysipelotrichales.Erysipelotrichaceae.Bulleidia.NA.eff1	Bulleidia extructa strain W1219 16S ribosomal RNA gene, partial sequence	92.46
5c33edb9acaec7c44d135e20968cf834	868.5	0.087964	0.962211	5.55556	0.606061	0.000173077	0.551625	TACGGGGGATGCGAGCGTTATCCGGATTCATTGGGTTTAAAGGGTGCGTAGGCTGTGCGTCAAGTCGGGGGTGAAATTCCGGTGCTCAACACCGGGGCTGCCCTTGATACTGTCGCGCTGGAGTGCGGATGCCGCCGGAGGAATGAGTGGTGTAGCGGTGAAATGCTTAGATATCACTCAGAACACCGATTGCGAAGGCATCTGGCGAATCCGTAACTGACGCTGAGGCACGAAAGCGTGGGGATAGAACAGG	Bacteria	Bacteroidetes	Bacteroidia	Bacteroidales	NA	NA	NA	Bacteroidales.NA.NA.NA.5c33	Pontibacter amylolyticus strain 9-2 16S ribosomal RNA, partial sequence	83.071
42850ad86cd3495fb024ac7aeecfbc74	878	0.0894634	0.306199	32.4444	16.0303	0.001275	0.555833	TACGGAGGATGCGAGCGTTATCCGGATTTATTGGGTTTAAAGGGTGCGCAGGCGGCGCGCCAAGTCAGCGGTCAAAGTTCCGGGCTCAACCCGGTGTCGCCGTTGAAACTGGCGTGCTCGAGTGCGTGCGAGGAAGGCGGAATGCGTTGTGTAGCGGTGAAATGCATAGATATGACGCAGAACTCCGATTGCGAAGGCAGCTTTCCAGCGCGCTACTGACGCTGAGGCACGAAAGCGTGGGGATCGAACAGG	Bacteria	Bacteroidetes	Bacteroidia	Bacteroidales	Porphyromonadaceae	Barnesiella	NA	Bacteroidales.Porphyromonadaceae.Barnesiella.NA.4285	Barnesiella intestinihominis strain JCM 15079 16S ribosomal RNA gene, partial sequence	89.37
ffef16471292d32e64f5dea174fc2a93	894.5	0.0917327	0.377792	3.97778	1.66667	0.00015	0.560289	TACGTAGGGGGCAAGCGTTATCCGGATTTACTGGGTGTAAAGGGAGCGTAGACGGCTGTGCAAGTCTGAAGTGAAAGCCCGCGGCTCAACTGCGGAATTGCTTTGGAAACTGTATAGCTTGAGTATCGGAGGGGTAAGCGGAATTCCTAGTGTAGCGGTGAAATGCGTAGATATTAGGAGGAACACCGGTGGCGAAGGCGGCTTACTGGACGATAACTGACGTTGAGGCTCGAAAGCGTGGGGAGCAAACAGG	Bacteria	Firmicutes	Clostridia	Clostridiales	Lachnospiraceae	NA	NA	Clostridiales.Lachnospiraceae.NA.NA.ffef	Syntrophococcus sucromutans strain S195 16S ribosomal RNA, partial sequence	96.047
8ba12311d7092154276d31d3d74e4777	836.5	0.0923574	0.704151	1.53333	0.30303	5.0641e-05	0.560289	TACGGAAGGTCCGGGCGTTATCCGGATTTACTGGGTGTAAAGGGAGCGCAGGCGGTGCGGCAAGTCTGATGTGAAAGCCCGGGGCTCAACCCCGGTACTGCATTGGAAACTGTCGTACTAGAGTGTCGGAGGGGTAAGCGGAATTCCTAGTGTAGCGGTGAAATGCGTAGATATTAGGAGGAACACCAGTGGCGAAGGCGGCTTACTGGACGATAACTGACGCTGAGGCTCGAAAGCGTGGGGAGCAAACAGG	Bacteria	Firmicutes	Clostridia	Clostridiales	Lachnospiraceae	Roseburia	NA	Clostridiales.Lachnospiraceae.Roseburia.NA.8ba1	[Eubacterium] rectale strain ATCC 33656 16S ribosomal RNA, partial sequence	100
1669498d882cacdbcaa1d098a1f63f53	631	0.0926857	-0.424733	0.444444	1.18182	3.78205e-05	0.560289	AACGTAGGTCACAAGCGTTGTCCGGAATTACTGGGTGTAAAGGGAGCGCAGGCGGGAAGACAAGTTGGAAGTGAAATCTATGGGCTCAACCCATAAACTGCATTTGAAACTGTAGAGCTTGAGTGAAGTAGAGGCAGGCGGAATTCCCCGTGTAGCGGTGAAATGCGTAGAGATGGGGAGGAACACCAGTGGCGAAGGCGGCCTGCTGGGCTTTAACTGACGCTGAGGCACGAAAGCGTGGGTAGCAAACAGG	Bacteria	Firmicutes	Clostridia	Clostridiales	Ruminococcaceae	Ruminococcus	NA	Clostridiales.Ruminococcaceae.Ruminococcus.NA.1669	Ruminococcus bromii strain ATCC 27255 16S ribosomal RNA gene, partial sequence	94.071
c8345eaf784c209e30e4a5a96c3af532	622	0.0939742	-0.597097	0.666667	2.63636	7.5e-05	0.561802	TACGTAGGGGGCAAGCGTTGTCCGGAATGATTGGGCGTAAAGGGCGCGTAGGCGGCCTGGTAAGTTTGAAGTGAAAGTCCTTCTTTTAAGGAGGGAACTGCTTTGAAAACTGTCGGGCTTGAGTGCAGGAGAGGTAAGCGGAATTCCCGGTGTAGCGGTGAAATGCGTAGAGATCGGGAGGAACACCAGTGGCGAAGGCGGCTTACTGGACTGTTACTGACGCTGAGGCGCGAAAGTGTGGGGAGCAAACAGG	Bacteria	Firmicutes	NA	NA	NA	NA	NA	NA.NA.NA.NA.c834	Alicyclobacillus ferrooxydans strain TC-34 16S ribosomal RNA gene, partial sequence	85.433
6858f9af794548d5375b7283e96bb5f7	592.5	0.0946104	-0.265548	21.4889	39.6061	0.00145769	0.561802	TACGGAGGATCCGAGCGTTATCCGGATTTATTGGGTTTAAAGGGAGCGTAGGCGGACGCTTAAGTCAGTTGTGAAAGTTTGCGGCTCAACCGTAAAATTGCAGTTGATACTGGGTGTCTTGAGTACAGTAGAGGCAGGCGGAATTCGTGGTGTAGCGGTGAAATGCTTAGATATCACGAAGAACTCCGATTGCGAAGGCAGCCTGCTGGACTGTAACTGACGCTGATGCTCGAAAGTGTGGGTATCAAACAGG	Bacteria	Bacteroidetes	Bacteroidia	Bacteroidales	Bacteroidaceae	Bacteroides	uniformis	Bacteroidales.Bacteroidaceae.Bacteroides.uniformis.6858	Bacteroides uniformis strain JCM 5828 16S ribosomal RNA gene, partial sequence	99.605
2cb1fbc329d2adce0972b159a80dd101	900	0.0963192	0.23385	11.2667	6.57576	0.000464103	0.566931	TACGTAGGTGGCAAGCGTTGTCCGGAATTATTGGGCGTAAAGCGCGCGCAGGCGGCCGTGCAAGTCCATCTTAAAAGCGTGGGGCTTAACCCCATGAGGGGATGGAAACTGCAGGGCTGGAGTGTCGGAGGGGAAAGTGGAATTCCTAGTGTAGCGGTGAAATGCGTAGAGATTAGGAAGAACACCGGTGGCGAAGGCGACTTTCTAGACGACAACTGACGCTGAGGCGCGAAAGCGTGGGGAGCAAACAGG	Bacteria	Firmicutes	Negativicutes	Selenomonadales	Veillonellaceae	Allisonella	histaminiformans	Selenomonadales.Veillonellaceae.Allisonella.histaminiformans.2cb1	Allisonella histaminiformans strain MR2 16S ribosomal RNA gene, partial sequence	100
85e5450754e9047223b5c8f5601957df	864.5	0.100429	0.353016	1.84444	0.818182	7.05128e-05	0.583669	TACGTAGGTGGCAAGCGTTGTCCGGAATTACTGGGTGTAAAGGGAGCGTAGGCGGGAAGGCAAGTTGATTGTCTAAACTATCGGCTCAACCGATAGTCGCGATCAAAACTACTTTTCTTGAGTGAAGTAGAGGTAAGCGGAATTCCTAGTGTAGCGGTGAAATGCGTAAATATTAGGAGGAACACCAGTGGCGAAGGCGGCTTACTGGGCTTTAACTGACGCTGAGGCTCGAAAGCGTGGGTAGCAAACAGG	Bacteria	Firmicutes	Clostridia	Clostridiales	Ruminococcaceae	NA	NA	Clostridiales.Ruminococcaceae.NA.NA.85e5	Harryflintia acetispora strain V20-281a 16S ribosomal RNA, partial sequence	94.048
5cc3a74316dbff873507cd8c53c1974e	842	0.100903	0.405554	3.77778	1.48485	0.000140385	0.583669	TACGTAGGTGGCAAGCGTTGTCCGGAATTATTGGGCGTAAAGGGTGCGCAGGCGGTCTCTTAAGTCTGTCTTAAAAGTGCGGGGCTTAACCCCGTGAGGGGACGGAAACTGGGAGACTGGAGTATCGGAGAGGAAAGCAGAATTCCTAGTGTAGCGGTGAAATGCGTAGATATTAGGAGGAATACCAGTGGCGAAAGCGGCTTTCTGGACGACAACTGACGCTGAGGCACGAAAGCCAGGGGAGCGAACGGG	Bacteria	Firmicutes	Negativicutes	Selenomonadales	Veillonellaceae	Megasphaera	NA	Selenomonadales.Veillonellaceae.Megasphaera.NA.5cc3	Caecibacter massiliensis strain Marseille-P2974 16S ribosomal RNA, partial sequence	99.603
345739ec77bc7b91fb0c8a797f079478	874.5	0.101975	0.352888	2.8	1.24242	0.000107051	0.584834	TACGTAGGTGGCAAGCGTTATCCGGATTTACTGGGTGTAAAGGGCGAGTAGGCGGGATTGCAAGTCAGATGTGAAAACTATGGGCTCAACCCATAGACTGCATTTGAAACTGTAGTTCTTGAGTGATGGAGAGGCAGGCGGAATTCCCGGTGTAGCGGTGGAATGCGTAGATATCGGGAGGAACACCAGTGGCGAAGGCGGCCTGCTGGACATTAACTGACGCTGAGGCGCGAAAGCGTGGGGAGCAAACAGG	Bacteria	Firmicutes	Clostridia	Clostridiales	Ruminococcaceae	Intestinimonas	NA	Clostridiales.Ruminococcaceae.Intestinimonas.NA.3457	Intestinimonas butyriciproducens strain SRB-521-5-I 16S ribosomal RNA gene, partial sequence	97.233
c3574ef7a3455b639e41b6e790c31041	587	0.104896	-0.191912	9.31111	14.4848	0.000575	0.592326	TACGTATGGGGCAAGCGTTATCCGGATTTACTGGGTGTAAAGGGAGCGTAGGCGGCATGGCAAGTCAGAAGTGAAAGCCTGGGGCTCAACCCCGGAATTGCTTTTGAAACTGTCAGGCTAGAGTGTCGGAGGGGTAAGCGGAATTCCTAGTGTAGCGGTGAAATGCGTAGATATTAGGAGGAACACCGGTGGCGAAGGCGGCTTACTGGACGATTACTGACGCTGAGGCTCGAAAGCGTGGGGAGCAAACAGG	Bacteria	Firmicutes	Clostridia	Clostridiales	Lachnospiraceae	NA	NA	Clostridiales.Lachnospiraceae.NA.NA.c357	Eubacterium ventriosum strain ATCC 27560 16S ribosomal RNA gene, partial sequence	98.419
2594d4c99ff7cdcf21836e888bf9b85c	896	0.105105	0.00234894	15.3556	15.2727	0.000766026	0.592326	TACGGAAGGTCCAGGCGTTATCCGGATTTATTGGGTTTAAAGGGAGCGTAGGCGGGGAGTCAAGTCAGTTGTGAAAAGCCACGGCCCAACCGTGGTCGTGCAGTTGAAACTGGTTCTCTTGAGTGCGCACGAGGACGGTGGAATTCGTGGTGTAGCGGTGAAATGCTTAGATATCACGAAGAACTCCGATTGCGAAGGCAGCCGTCCGGAGCGTTACTGACGCTGAGGCTCGAAGGTGCGGGTATCAAACAGG	Bacteria	Bacteroidetes	Bacteroidia	Bacteroidales	Prevotellaceae	NA	NA	Bacteroidales.Prevotellaceae.NA.NA.2594	Alloprevotella rava strain 81/4-12 16S ribosomal RNA gene, partial sequence	86.614
070c89dd6f188ffcecd9230f97668c0b	843.5	0.108415	0.473039	5.13333	1.72727	0.000184615	0.592326	TACGTAGGTGGCAAGCGTTGTCCGGAATTATTGGGCGTAAAGGGCGCGCAGGCGGCGTCGTAAGTCGGTCTTAAAAGTGCGGGGCTTAACCCCGTGAGGGGACCGAAACTGCGATGCTAGAGTATCGGAGAGGAAAGCGGAATTCCTAGTGTAGCGGTGAAATGCGTAGATATTAGGAGGAACACCAGTGGCGAAGGCGGCTTACTGGACGGTAACTGACGTTGAGGCTCGAAAGCGTGGGGAGCAAACAGG	Bacteria	Firmicutes	Negativicutes	Selenomonadales	Veillonellaceae	Megasphaera	NA	Selenomonadales.Veillonellaceae.Megasphaera.NA.070c	Megasphaera elsdenii strain DSM 20460 16S ribosomal RNA, partial sequence	96.787
05dee3381f985bfaaa2e6caea92824b0	832	0.110447	0.643453	0.666667	0.151515	2.24359e-05	0.592326	TACGTAGGTGGCAAGCGTTGTCCGGATTTACTGGGTGTAAAGGGCGTGCAGCCGGGAAGGCAAGTCAGATGTGAAATCCGTGGGCTTAACCCACGAACTGCATTTGAAACTGCTTTTCTTGAGTATCGGAGAGGTAATCGGAATTCCTTGTGTAGCGGTGAAATGCGTAGATATAAGGAAGAACACCAGTGGCGAAGGCGGATTACTGGACGACAACTGACGGTGAGGCGCGAAAGCGTGGGGAGCAAACAGG	Bacteria	Firmicutes	Clostridia	Clostridiales	Ruminococcaceae	Oscillibacter	NA	Clostridiales.Ruminococcaceae.Oscillibacter.NA.05de	Oscillibacter ruminantium strain GH1 16S ribosomal RNA gene, partial sequence	96.838
f88b942e69b15959414c70f8e817dab8	840	0.110834	0.22118	5.24444	3.15151	0.000217949	0.592326	TACGGAGGATGCGAGCGTTATCCGGATTTATTGGGTTTAAAGGGTGCGTAGGTGGTCTTTTAAGTCAGCGGTGAAAGTTTGTGGCTCAACCATAAAATTGCCATTGAAACTGGGAGACTTGAGTATGTTTGAGGTAGGCGGAATGCGTGGTGTAGCGGTGAAATGCATAGATATCACGCAGAACTCCGATTGCGAAGGCAGCTTGCCAAGCCATAACTGACACTGAAGCACGAAAGCGTGGGTATCAAACAGG	Bacteria	Bacteroidetes	Bacteroidia	Bacteroidales	Porphyromonadaceae	Parabacteroides	NA	Bacteroidales.Porphyromonadaceae.Parabacteroides.NA.f88b	Parabacteroides johnsonii strain M-165 16S ribosomal RNA gene, partial sequence	96.047
f62d0d8c5f5c1ea79be2a8a1bca1a0f3	644.5	0.11098	-0.558819	4.57778	16.5758	0.000482692	0.592326	TACGTAGGGAGCGAGCGTTATCCGGATTTACTGGGTGTAAAGGGCGTGTAGGCGGGGAAGCAAGTCAGATGTGAAAACCAGTGGCTCAACCACTGGCCTGCATTTGAAACTGTTTTTCTTGAGTGATGGAGAGGCAGGCGGAATTCCGTGTGTAGCGGTGAAATGCGTAGATATACGGAGGAACACCAGTGGCGAAGGCGGCCTGCTGGACATTAACTGACGCTGAGGCGCGAAAGCGTGGGGAGCAAACAGG	Bacteria	Firmicutes	Clostridia	Clostridiales	Ruminococcaceae	Intestinimonas	NA	Clostridiales.Ruminococcaceae.Intestinimonas.NA.f62d	Intestinimonas butyriciproducens strain SRB-521-5-I 16S ribosomal RNA gene, partial sequence	93.676
fd26386b0185a5772ec0fd3179b36f1e	840	0.11133	0.352407	2.93333	1.30303	0.00011218	0.592326	TACGGAAGGTCCGGGCGTTATCCGGATTTATTGGGTTTAAAGGGAGCGCAGGCCGTGGGCTAAGCGTGCCGTGAAATTCTGTCGCTCAACGGCAGACGTGCGGCGCGAACTGGTCCACTTGAGTACGCGGGACGTTGGCGGAATTCGTGGTGTAGCGGTGAAATGCTTAGATATCACGAAGAACTCCGATTGCGAAGGCAGCTGACGGTAGCGCAACTGACGCTGAGGCTCGAAAGCGCGGGTATCGAACAGG	Bacteria	Bacteroidetes	Bacteroidia	Bacteroidales	Prevotellaceae	Prevotella	NA	Bacteroidales.Prevotellaceae.Prevotella.NA.fd26	Prevotella oris strain JCM 12252 16S ribosomal RNA gene, partial sequence	88.976
6a6bc94abe469b92798a74c08ef89118	834	0.112651	0.6377	5	1.15152	0.00016859	0.592326	TACGTAGGTGGCGAGCGTTGTCCGGAATTATTGGGCGTAAAGGGAGCGCAGGCGGGAGGTCAAGTCTATCTTAAAAGTGCGGGGCTCAACCCCGTGAGGGGATAGAAACTGGTCTTCTTGAGTGCAGGAGAGGAAAGCGGAATTCCTAGTGTAGCGGTGAAATGCGTAGATATTAGGAGGAACACCAGTGGCGAAGGCGGCTTTCTGGACTGTAACTGACGCTGAGGCTCGAAAGCGTGGGGAGCGAACAGG	Bacteria	Firmicutes	Negativicutes	Selenomonadales	Veillonellaceae	Mitsuokella	NA	Selenomonadales.Veillonellaceae.Mitsuokella.NA.6a6b	Mitsuokella multacida strain DSM 20544 16S ribosomal RNA gene, partial sequence	99.206
a7ce2609477686b88a28e43cc58d8311	834	0.112651	0.835338	9.33333	1.36364	0.000298077	0.592326	TACGTAGGTGGCAAGCGTTGTCCGGAATTACTGGGTGTAAAGGGAGCGTAGGCGGGCAGGCAAGTCAGGCGTGAAATATATCGGCTCAACCGGTATCTGCGCTTGAAACTGCAGGTCTTGAGTGAAGTAGAGGTTGGCGGAATTCCTAGTGTAGCGGTGAAATGCGTAGATATTAGGAGGAACACCAGTGGCGAAGGCGGCCAACTGGGCTTTTACTGACGCTGAGGCTCGAAAGTGTGGGGAGCAAACAGG	Bacteria	Firmicutes	Clostridia	Clostridiales	Ruminococcaceae	NA	NA	Clostridiales.Ruminococcaceae.NA.NA.a7ce	Eubacterium coprostanoligenes strain HL 16S ribosomal RNA gene, partial sequence	91.304
fb6817030178b550f538a1e1c8699f16	656.5	0.112759	-0.563128	0.488889	1.78788	5.19231e-05	0.592326	AACGTAGGGTGCAAGCGTTGTCCGGAATTACTGGGTGTAAAGGGAGCGCAGGCGGACCGGCAAGTTGGAAGTGAAAACTATGGGCTCAACCCATAAACTGCTTTCAAAACTGTTTTTCTTGAGTAGTGCAGAGGTAGGCGGAATTCCCGGTGTAGCGGTGGAATGCGTAGATATCGGGAGGAACACCAGTGGCGAAGGCGGCCTACTGGGCACCAACTGACGCTGAGGCTCGAAAGTGTGGGTAGCAAACAGG	Bacteria	Firmicutes	Clostridia	Clostridiales	Ruminococcaceae	Faecalibacterium	NA	Clostridiales.Ruminococcaceae.Faecalibacterium.NA.fb68	Gemmiger formicilis strain X2-56 16S ribosomal RNA gene, partial sequence	96.443
8b8c0c270e3a8abe83ce423adb1807c3	874	0.112992	0.358173	24.3333	10.6667	0.000927564	0.592326	TACGTAGGGGGCGAGCGTTGTCCGGAATTACTGGGCGTAAAGGGTGCGTAGGCGGTTTGGTAAGTTGGATGTGAAATACCCGGGCTTAACTTGGGGGCTGCATCCAATACTGTCGGACTTGAGTGCAGGAGAGGAAAGCGGAATTCCTAGTGTAGCGGTGAAATGCGTAGATATTAGGAGGAACACCGGTGGCGAAGGCGGCTTTCTGGACTGTAACTGACGCTGAGGCACGAAAGCGTGGGGAGCAAACAGG	Bacteria	Firmicutes	Clostridia	Clostridiales	NA	NA	NA	Clostridiales.NA.NA.NA.8b8c	Clostridium oceanicum strain DSM 1290 16S ribosomal RNA, partial sequence	92.157
d5f5f033aff833ca30f150ecb734aa8b	876.5	0.114668	0.026057	41.7333	39.303	0.00203526	0.596453	AACGTAGGTCACAAGCGTTGTCCGGAATTACTGGGTGTAAAGGGAGCGCAGGCGGGCGATCAAGTTGGAAGTGAAATCCATGGGCTCAACCCATGAACTGCTTTCAAAACTGATTGTCTTGAGTAGTGCAGAGGTAGGCGGAATTCCCGGTGTAGCGGTGGAATGCGTAGATATCGGGAGGAACACCAGTGGCGAAGGCGGCCTACTGGGCACCAACTGACGCTGAGGCTCGAAAGTGTGGGTAGCAAACAGG	Bacteria	Firmicutes	Clostridia	Clostridiales	Ruminococcaceae	Faecalibacterium	prausnitzii	Clostridiales.Ruminococcaceae.Faecalibacterium.prausnitzii.d5f5	Faecalibacterium prausnitzii strain ATCC 27768 16S ribosomal RNA gene, partial sequence	97.628
7b1b8ee531960d93fe779e6f99f9c06e	878.5	0.116439	0.522357	5.04444	1.51515	0.000177564	0.596611	TACGTAGGGTGCGAGCGTTAATCGGAATTACTGGGCGTAAAGCGTGCGCAGGCGGTTGTGTAAGACAGATGTGAAATGCCCGGGCTTAACCTGGGAATTGCATTTGTGACTGCACGGCTAGAGTGTGTCAGAGGGGGGTAGAATTCCACGTGTAGCAGTGAAATGCGTAGATATGTGGAGGAATACCGATGGCGAAGGCAGCCCCCTGGGATAACACTGACGCTCATGCACGAAAGCGTGGGGAGCAAACAGG	Bacteria	Proteobacteria	Betaproteobacteria	Burkholderiales	Oxalobacteraceae	Oxalobacter	NA	Burkholderiales.Oxalobacteraceae.Oxalobacter.NA.7b1b	Oxalobacter formigenes strain OXB 16S ribosomal RNA gene, partial sequence	99.605
512b2dfe1bf2500ee6a43f7bf27958ea	832	0.116477	0.643453	1.33333	0.30303	4.48718e-05	0.596611	TACGTAGGGGGCAAGCGTTATCCGGATTTACTGGGTGTAAAGGGAGCGTAGACGGCACGGCAAGCCAGATGTGAAAGCCCGGGGCTCAACCCCGGGACTGCATTTGGAACTGCTGAGCTAGAGTGTCGGAGAGGCAAGTGGAATTCCTAGTGTAGCGGTGAAATGCGTAGATATTAGGAGGAACACCAGTGGCGAAAGCGGCTTTCTGGACGACAACTGACGCTGAGGCGCGAAAGCCAGGGGAGCAAACGGG	Bacteria	Firmicutes	Clostridia	Clostridiales	Lachnospiraceae	Dorea	NA	Clostridiales.Lachnospiraceae.Dorea.NA.512b	Dorea longicatena strain 111-35 16S ribosomal RNA gene, partial sequence	96.414
b0cb8e28c7cd7394cda3086e0793fa82	842	0.119219	0.29127	1.42222	0.727273	5.64103e-05	0.60196	TACGTAGGGGGCGAGCGTTATCCGGATTCATTGGGCGTAAAGCGCGCGTAGGCGGCCCGGCAGGCCGGGGGTCGAAGCGGGGGGCTCAACCCCCCGAAGCCCCCGGAACCTCCGCGGCTTGGGTCCGGTAGGGGAGGGTGGAACACCCGGTGTAGCGGTGGAATGCGCAGATATCCGGAAGAACACCGGTGGCGAAGGCGGACCTCTGGGCGCGCACTGACGCTGAGGAGCGAAAGCTGGGGGAGCGAACAGG	Bacteria	Actinobacteria	Actinobacteria	Coriobacteriales	Coriobacteriaceae	Collinsella	NA	Coriobacteriales.Coriobacteriaceae.Collinsella.NA.b0cb	Collinsella aerofaciens strain JCM 10188 16S ribosomal RNA gene, partial sequence	96.457
fd5078d05bdfdc28d8dc0500a598a986	854.5	0.122055	-0.136733	4.73333	6.48485	0.000273718	0.60196	TACGGAAGATGCGAGCGTTATCCGGATTTATTGGGTTTAAAGGGAGCGTAGGCGGGCTGTTAAGTCAGCGGTCAAATGTCAGGGCCCAACCTTGGCATGCCGTTGATACTGGCGGCCTTGAGTTCACACAAGGAAGGTGGAATTCGTCGTGTAGCGGTGAAATGCTTAGATATGACGAAGAACTCCGATTGCGAAGGCAGCCTTCTGGGGTGTTACTGACGCTGAGGCTCGAAAGTGCGGGAATCAAACAGG	Bacteria	Bacteroidetes	Bacteroidia	Bacteroidales	Prevotellaceae	Paraprevotella	NA	Bacteroidales.Prevotellaceae.Paraprevotella.NA.fd50	Paraprevotella clara strain JCM 14859 16S ribosomal RNA gene, partial sequence	88.095
86afa31116a628b7305acca79e555438	882.5	0.123659	0.422968	209.778	79.2121	0.00772692	0.60196	TACGTAGGTGGCAAGCGTTGTCCGGAATTATTGGGCGTAAAGGGCGCGCAGGCGGCGTCGTAAGTCGGTCTTAAAAGTGCGGGGCTTAACCCCGTGAGGGGACCGAAACTGCGATGCTAGAGTATCGGAGAGGAAAGCGGAATTCCTAGTGTAGCGGTGAAATGCGTAGATATTAGGAGGAACACCAGTGGCGAAAGCGGCTTTCTGGACGACAACTGACGCTGAGGCGCGAAAGCCAGGGGAGCAAACGGG	Bacteria	Firmicutes	Negativicutes	Selenomonadales	Veillonellaceae	Megasphaera	NA	Selenomonadales.Veillonellaceae.Megasphaera.NA.86af	Megasphaera elsdenii strain DSM 20460 16S ribosomal RNA, partial sequence	100
c93635a125a50b3823a35c90d3ba4705	626.5	0.125801	-0.749397	2.82222	15.8485	0.000416667	0.60196	TACGGAGGATCCGAGCGTTATCCGGATTTATTGGGTTTAAAGGGAGCGTAGGCGGATTGTTAAGTCAGTTGTGAAAGTTTGCGGCTCAACCGTAAAATTGCAGTTGATACTGGCAGTCTTGAGTGCAGTAGAGGTGGGCGGAATTCGTGGTGTAGCGGTGAAATGCTTAGATATCACGAAGAACTCCGATTGCGAAGGCAGCTCACTGGAGTGTAACTGACGCTGATGCTCGAAAGTGTGGGTATCAAACAGG	Bacteria	Bacteroidetes	Bacteroidia	Bacteroidales	Bacteroidaceae	Bacteroides	caccae	Bacteroidales.Bacteroidaceae.Bacteroides.caccae.c936	Bacteroides caccae strain JCM 9498 16S ribosomal RNA gene, partial sequence	100
93d8cb25d9ef57a404b6303fe8f9a9a7	877.5	0.126236	0.264533	48.6444	26.4546	0.00196282	0.60196	AACGTAGGTCACAAGCGTTGTCCGGAATTACTGGGTGTAAAGGGAGCGCAGGCGGGAAGGCAAGTTGGAAGTGAAATCCATGGGCTCAACCCATGAACTGCTTTCAAAACTGTTTTTCTTGAGTAGTGCAGAGGTAGGCGGAATTCCCGGTGTAGCGGTGGAATGCGTAGATATCGGGAGGAACACCAGTGGCGAAGGCGGCCTACTGGGCACCAACTGACGCTGAGGCTCGAAAGTGTGGGTAGCAAACAGG	Bacteria	Firmicutes	Clostridia	Clostridiales	Ruminococcaceae	Faecalibacterium	prausnitzii	Clostridiales.Ruminococcaceae.Faecalibacterium.prausnitzii.93d8	Faecalibacterium prausnitzii strain ATCC 27768 16S ribosomal RNA gene, partial sequence	100
ee83b9684a775b051140f52463c36d20	867.5	0.127644	0.211373	16.4667	10.1212	0.000689103	0.60196	TACGTAGGTGGCAAGCGTTGTCCGGAATTATTGGGCGTAAAGGGTGCGCAGGCGGTCTCTTAAGTCTGTCTTAAAAGTGCGGGGCTCAACCCCGTGAGGGGACGGAAACTGGGAGACTGGAGTATCGGAGAGGAAAGCAGAATTCCTAGTGTAGCGGTGAAATGCGTAGATATTAGGAGGAATACCAGTGGCGAAAGCGGCTTTCTGGACGACAACTGACGCTGAGGCACGAAAGCCAGGGGAGCGAACGGG	Bacteria	Firmicutes	Negativicutes	Selenomonadales	Veillonellaceae	Megasphaera	NA	Selenomonadales.Veillonellaceae.Megasphaera.NA.ee83	Caecibacter massiliensis strain Marseille-P2974 16S ribosomal RNA, partial sequence	100
792b772ee7fa478cf82c53256e14742c	829.5	0.12833	1.04428	6.71111	0.606061	0.00020641	0.60196	TACGGAAGATGCGAGCGTTATCCGGATTTATTGGGTTTAAAGGGAGCGTAGGCGGACTATCAAGTCAGTTGTGAAAGTCATCGGCTCAACCGCTGAATTGCAGTTGAAACTGGTAGTCTTGAGTGCACATGAGGATGGTGGAATTCGTAGTGTAGCGGTGAAATGCTTAGATATTACGAAGAACTCCGATTGCGAAGGCAGCTATCTGGGGTGCAACTGACGCTGAGGCTCGAAGGTGTGGGTATCAAACAGG	Bacteria	Bacteroidetes	Bacteroidia	Bacteroidales	NA	NA	NA	Bacteroidales.NA.NA.NA.792b	Bacteroides intestinalis strain 341 16S ribosomal RNA gene, partial sequence	90.157
b61048ec06915c6b77c5b2ce0dc4a3a8	832	0.128618	0.368752	1.13333	0.484849	4.29487e-05	0.60196	TACGGAAGGTCCGGGCGTTATCCGGATTTATTGGGTTTAAAGGGAGCGTAGGCCGTGAGGTAAGCGTGTTGTGAAATGTAGGCGCCCAACGTCTGCACTGCAGCGCGAACTGCCCCACTTGAGTGCGCGCAACGCCGGCGGAACTCGTCGTGTAGCGGTGAAATGCTTAGATATCACGAAGAACTCCGATTGCGAAGGCAGCTCACTGGAGCGCAACTGACGCTGAAGCTCGAAAGTGCGGGTATCGAACAGG	Bacteria	Bacteroidetes	Bacteroidia	Bacteroidales	Prevotellaceae	Prevotella	NA	Bacteroidales.Prevotellaceae.Prevotella.NA.b610	Massiliprevotella massiliensis strain Marseille-P2439 16S ribosomal RNA, partial sequence	97.233
18b7b82da9c8a48eab2d6cc02a0ea61a	892.5	0.129372	0.0927519	289	233.424	0.0132744	0.60196	TACGTATGGTGCAAGCGTTATCCGGATTTACTGGGTGTAAAGGGAGCGTAGACGGAGTGGCAAGTCTGATGTGAAAACCCGGGGCTCAACCCCGGGACTGCATTGGAAACTGTCAATCTAGAGTACCGGAGAGGTAAGCGGAATTCCTAGTGTAGCGGTGAAATGCGTAGATATTAGGAGGAACACCAGTGGCGAAGGCGGCTTACTGGACGGTAACTGACGTTGAGGCTCGAAAGCGTGGGGAGCAAACAGG	Bacteria	Firmicutes	Clostridia	Clostridiales	Lachnospiraceae	Ruminococcus2	NA	Clostridiales.Lachnospiraceae.Ruminococcus2.NA.18b7	Ruminococcus faecis strain Eg2 16S ribosomal RNA gene, partial sequence	100
b02b460be46594ee38f70cb5719d4736	888	0.130143	0.162144	41.2889	28.4242	0.00179231	0.60196	TACGGAAGGTCCGGGCGTTATCCGGATTTATTGGGTTTAAAGGGAGCGTAGGCCGTGAGGTAAGCGTGTTGTGAAATGTAGGCGCCCAACGTCTGCACTGCAGCGCGAACTGCCCCACTTGAGTGCGCGCAACGCCGGCGGAACTCGTCGTGTAGCGGTGAAATGCTTAGATATGACGAAGAACCCCGATTGCGAAGGCAGCTGGCGGGAGCGTAACTGACGCTGAAGCTCGAAAGCGCGGGTATCGAACAGG	Bacteria	Bacteroidetes	Bacteroidia	Bacteroidales	Prevotellaceae	Prevotella	NA	Bacteroidales.Prevotellaceae.Prevotella.NA.b02b	Massiliprevotella massiliensis strain Marseille-P2439 16S ribosomal RNA, partial sequence	100
acaa07406adad33be90423374481d583	890	0.130577	0.163484	6.75556	4.63636	0.000292949	0.60196	TACGTAGGGGGCAAGCGTTATCCGGATTTACTGGGTGTAAAGGGAGCGTAGGCGGTCTGGCAAGCCAGAAGTGAAAGCCCGGGGCTTAACCCCGGGACTGCTTTTGGAACTGTTAGACTAGAGTGTCGGAGAGGTAAGTGGAATTCCTAGTGTAGCGGTGAAATGCGTAGATATTAGGAGGAACACCAGTGGCGAAGGCGGCTTACTGGACGATAACTGACGCTGAGGCTCGAAAGCGTGGGGAGCAAACAGG	Bacteria	Firmicutes	Clostridia	Clostridiales	Lachnospiraceae	NA	NA	Clostridiales.Lachnospiraceae.NA.NA.acaa	Hespellia porcina strain PC80 16S ribosomal RNA gene, partial sequence	95.257
508147260ac3b9b40d2c242365b97882	593.5	0.132011	-0.112855	19.9333	25.8485	0.0011218	0.60196	TACGTAGGGGGCAAGCGTTATCCGGAATTATTGGGCGTAAAGAGTACGTAGGTGGTTTTCTAAGCACGGGGTTTAAGGCAATGGCTTAACCATTGTTCGCCTTGTGAACTGGAAGACTTGAGTGCAGGAGAGGAAAGCGGAATTCCTAGTGTAGCGGTGAAATGCGTAGATATTAGGAGGAACACCAGTGGCGAAGGCGGCTTTCTGGACTGTAACTGACACTGAGGTACGAAAGCGTGGGGAGCAAACAGG	Bacteria	Firmicutes	Clostridia	Clostridiales	NA	NA	NA	Clostridiales.NA.NA.NA.5081	Ihubacter massiliensis strain Marseille-P2843 16S ribosomal RNA, partial sequence	94.841
64f5b16d46e9202f43e8108ac3f7bbb9	848.5	0.133128	0.758041	11.9778	2.09091	0.000389744	0.60196	TACGGAGGATCCGAGCGTTATCCGGATTTATTGGGTTTAAAGGGTGCGTAGGCGGCCTTTTAAGTCAGCGGTGAAAGTCTGTGGCTCAACCATAGAATTGCCGTTGAAACTGGGGGGCTTGAGTATGTTTGAGGCAGGCGGAATGCGTGGTGTAGCGGTGAAATGCATAGATATCACGCAGAACCCCGATTGCGAAGGCAGCCTGCCAAGCCATGACTGACGCTGATGCACGAAAGCGTGGGGATCAAACAGG	Bacteria	Bacteroidetes	Bacteroidia	Bacteroidales	Porphyromonadaceae	Parabacteroides	distasonis	Bacteroidales.Porphyromonadaceae.Parabacteroides.distasonis.64f5	Parabacteroides distasonis strain ATCC 8503 16S ribosomal RNA, partial sequence	99.605
eb83e799427a1f21f12d95783886ec39	648.5	0.133806	-0.409626	1.33333	3.42424	0.000110897	0.60196	AACGTAGGTCACAAGCGTTGTCCGGAATTACTGGGTGTAAAGGGAGCGCAGGCGGGAAGACAAGTTGGAAGTGAAATCTATGGGCTCAACCCATAAACTGCTTTCAAAACTGTTTTTCTTGAGTAGTGCAGAGGTAGGCGGAATTCCCGGTGTAGCGGTGGAATGCGTAGATATCGGGAGGAACACCAGTGGCGAAGGCGGCCTACTGGGCACCAACTGACGCTGAGGCTCGAAAGCGTGGGGAGCAAACAGG	Bacteria	Firmicutes	Clostridia	Clostridiales	Ruminococcaceae	Faecalibacterium	NA	Clostridiales.Ruminococcaceae.Faecalibacterium.NA.eb83	Faecalibacterium prausnitzii strain ATCC 27768 16S ribosomal RNA gene, partial sequence	98.024
d3383a0f90ecab330b4c3b2e95d14a38	867	0.133934	-0.283229	22.8889	43.9394	0.00158974	0.60196	TACGTAGGGGGCAAGCGTTATCCGGATTTACTGGGTGTAAAGGGAGCGTAGACGGAATGGCAAGTCTGATGTGAAAGGCCGGGGCTCAACCCCGGGACTGCATTGGAAACTGCCAATCTAGAGTACCGGAGGGGTAAGTGGAATTCCTAGTGTAGCGGTGAAATGCGTAGATATTAGGAGGAACACCAGTGGCGAAGGCGGCTTACTGGACGGTAACTGACGTTGAGGCTCGAAAGCGTGGGGAGCAAACAGG	Bacteria	Firmicutes	Clostridia	Clostridiales	Lachnospiraceae	Ruminococcus2	NA	Clostridiales.Lachnospiraceae.Ruminococcus2.NA.d338	Ruminococcus faecis strain Eg2 16S ribosomal RNA gene, partial sequence	96.838
f31a143fbf83a14a420834e8a3032535	882	0.134024	0.526525	37.6889	11.2121	0.00132436	0.60196	TACGTAGGTGGCAAGCGTTGTCCGGAATTACTGGGTGTAAAGGGAGCGTAGGCGGGCAGGCAAGTCAGGCGTGAAATATATCGGCTCAACCGGTAACGGCGCTTGAAACTGCAGGTCTTGAGTGAAGTAGAGGTTGGCGGAATTCCTAGTGTAGCGGTGAAATGCGTAGATATTAGGAGGAACACCAGTGGCGAAGGCGGCCAACTGGGCTTTTACTGACGCTGAGGCTCGAAAGTGTGGGGAGCAAACAGG	Bacteria	Firmicutes	Clostridia	Clostridiales	Ruminococcaceae	NA	NA	Clostridiales.Ruminococcaceae.NA.NA.f31a	Eubacterium coprostanoligenes strain HL 16S ribosomal RNA gene, partial sequence	91.304
e4c36f19849ef71305998c9e2a9cc293	594	0.134261	-0.139953	80.3333	110.879	0.00466282	0.60196	TACGTATGGAGCAAGCGTTATCCGGATTTACTGGGTGTAAAGGGTGCGTAGGTGGCAGTGCAAGTCAGATGTGAAAGGCCGGGGCTCAACCCCGGAGCTGCATTTGAAACTGCATAGCTAGAGTACAGGAGAGGCAGGCGGAATTCCTAGTGTAGCGGTGAAATGCGTAGATATTAGGAGGAACACCAGTGGCGAAGGCGGCCTGCTGGACTGTTACTGACACTGAGGCACGAAAGCGTGGGGAGCAAACAGG	Bacteria	Firmicutes	Clostridia	Clostridiales	Lachnospiraceae	NA	NA	Clostridiales.Lachnospiraceae.NA.NA.e4c3	[Eubacterium] hallii strain ATCC 27751 16S ribosomal RNA gene, partial sequence	98.419
abc996aa31d57d97e412aab7c549ccd8	829.5	0.134566	0.369406	1.84444	0.787879	6.98718e-05	0.60196	TACGTAGGTGGCGAGCGTTATCCGGAATCATTGGGCGTAAAGAGGGAGCAGGCGGCCGCAAGGGTCTGTGGTGAAAGACCGAAGCTAAACTTCGGTAAGCCATGGAAACCGGGCGGCTAGAGTGCGGAAGAGGATCGTGGAATTCCATGTGTAGCGGTGAAATGCGTAGATATCGGGAGGAACACCAGTGGCGAAGGCGGCCTACTGGGCACCAACTGACGCTGAGGCTCGAAAGTGTGGGTAGCAAACAGG	Bacteria	Firmicutes	Erysipelotrichia	Erysipelotrichales	Erysipelotrichaceae	Catenibacterium	NA	Erysipelotrichales.Erysipelotrichaceae.Catenibacterium.NA.abc9	Catenibacterium mitsuokai strain DSM 15897 16S ribosomal RNA gene, partial sequence	92.245
d3ba1f03cb651d7bb4a67abd0c497f0c	829.5	0.134566	0.544527	2.86667	0.818182	0.0001	0.60196	TACGTAGGTGGCAAGCGTTGTCCGGAATTATTGGGCGTAAAGCGCGCGCAGGCGGCTTCTTAAGTCCATCTTAAAAGTGCGGGGCTTAACCCCGTGATGGGATGGAAACTGAGAGGCTGGAGTATCGGAGAGGAAAGTGGAATTCCTAGTGTAGCGGTGAAATGCGTAGATATTAGGAGGAACACCAGTGGCGAAAGCGGCTTTCTGGACGACAACTGACGCTGAGGCGCGAAAGCCAGGGGAGCAAACGGG	Bacteria	Firmicutes	Negativicutes	Selenomonadales	Veillonellaceae	NA	NA	Selenomonadales.Veillonellaceae.NA.NA.d3ba	Megasphaera micronuciformis strain AIP 412.00 16S ribosomal RNA gene, partial sequence	95.669
80c79cb803f6fc06f3bc4c3417d12cbd	645	0.135801	-0.49131	6.02222	18.6667	0.00056859	0.602852	TACGTATGGTGCAAGCGTTATCCGGATTTACTGGGTGTAAAGGGAGCGCAGGCGGTGCGGCAAGTCTGATGTGAAAGCCCGGGGCTCAACCCCGGTACTGCATTGGAAACTGTCGTACTAGAGTGTCGGAGGGGTAAGCGGAATTCCTAGTGTAGCGGTGAAATGCGTAGATATTAGGAGGAACACCAGTGGCGAAGGCGGCTTACTGGACGGTAACTGACGTTGAGGCTCGAAAGCGTGGGGAGCAAACAGG	Bacteria	Firmicutes	Clostridia	Clostridiales	Lachnospiraceae	Roseburia	NA	Clostridiales.Lachnospiraceae.Roseburia.NA.80c7	[Eubacterium] rectale strain ATCC 33656 16S ribosomal RNA, partial sequence	99.209
ffdb76def6789a0745f6a04d006c2550	847.5	0.136563	0.413004	2.66667	1.0303	9.87179e-05	0.602852	TACGTAGGGGGCGAGCGTTGTCCGGAATGACTGGGCGTAAAGGGCGTGTAGGCGGCTCTTTAAGTATGGAGTGAAACCCCAGCTTTCAAGGTTGGGCGTGCTTTGTAGACTGGAGAGCTTGAGTGCGGAAGAGGTAAGTGGAATTCCCAGTGTAGCGGTGAAATGCGTAGAGATTGGGAGGAACACCAGTGGCGAAGGCGACTTACTGGGCCGTAACTGACGCTGAGGCGCGAAAGCGTGGGGAGCGAACAGG	Bacteria	Firmicutes	Clostridia	Clostridiales	NA	NA	NA	Clostridiales.NA.NA.NA.ffdb	Gracilibacter thermotolerans strain JW/YJL-S1 16S ribosomal RNA gene, partial sequence	87.451
b1e49b37f56b16404dff79a08860db0b	595.5	0.138374	-0.181968	147.844	224.788	0.00901987	0.603869	TACGTAGGGGGCAAGCGTTATCCGGATTTACTGGGTGTAAAGGGAGCGTAGACGGACTGGCAAGTCTGATGTGAAAGGCGGGGGCTCAACCCCTGGACTGCATTGGAAACTGTTAGTCTTGAGTGCCGGAGAGGTAAGCGGAATTCCTAGTGTAGCGGTGAAATGCGTAGATATTAGGAGGAACACCAGTGGCGAAGGCGGCTTACTGGACGGTAACTGACGTTGAGGCTCGAAAGCGTGGGGAGCAAACAGG	Bacteria	Firmicutes	Clostridia	Clostridiales	Lachnospiraceae	Blautia	obeum	Clostridiales.Lachnospiraceae.Blautia.obeum.b1e4	Blautia obeum strain ATCC 29174 16S ribosomal RNA, partial sequence	100
64337b4c455396aa8fc6c0838b4f50e7	597.5	0.138593	-0.191082	36.0667	56	0.002225	0.603869	TACGTATGGAGCAAGCGTTATCCGGATTTACTGGGTGTAAAGGGTGCGTAGGTGGCAGTGCAAGTCAGATGTGAAAGGCCGGGGCTCAACCCCGGAGCTGCATTTGAAACTGCATAGCTGGAGTACAGGAGAGGCAGGCGGAATTCCTAGTGTAGCGGTGAAATGCGTAGATATTAGGAGGAACACCAGTGGCGAAGGCGGCCTGCTGGACTGTTACTGACACTGAGGCACGAAAGCGTGGGGAGCAAACAGG	Bacteria	Firmicutes	Clostridia	Clostridiales	Lachnospiraceae	NA	NA	Clostridiales.Lachnospiraceae.NA.NA.6433	[Eubacterium] hallii strain ATCC 27751 16S ribosomal RNA gene, partial sequence	98.024
94a610e9902723e9a270a8ca28e2dfaf	840	0.139603	0.490843	1.68889	0.545454	6.02564e-05	0.604347	TACGTAGGTGGCAAGCGTTATCCGGAATTACTGGGTGTAAAGGGTGTGTAGGCGGGACTGCAAGTCAGATGTGAAAATCATGGGCTCAACCCATGACCTGCGTCTGAAACTGTGGTTCTTGAGAGTGGGAGAGGTAGATGGAATTCCCGGTGTAGCGGTGAAATGCGTAGATATCGGGAGGAACACCAGTGGCGAAGGCGATCTACTGGACCACAACTGACGCTGAGACACGAAAGCGTGGGGAGCAAACAGG	Bacteria	Firmicutes	Clostridia	Clostridiales	Ruminococcaceae	NA	NA	Clostridiales.Ruminococcaceae.NA.NA.94a6	Colidextribacter massiliensis strain Marseille-P3083 16S ribosomal RNA, partial sequence	88.976
21e9d61284d724df920628fb27e2fd9e	829	0.140596	0.453573	1.37778	0.484849	5e-05	0.604744	TACGGAAGATGCGAGCGTTATCCGGATTTATTGGGTTTAAAGGGAGCGTAGGCGGGCTTTTAAGTCAGCGGTCAAATGTCACGGCTCAACCGTGGCCAGCCGTTGAAACTGTAAGCCTTGAGTCTGCACAGGGCACATGGAATTCGTGGTGTAGCGGTGAAATGCTTAGATATCACGAAGAACTCCGATCGCGAAGGCATTGTGCCGGGGCAGCACTGACGCTGAGGCTCGAAAGTGCGGGTATCAAACAGG	Bacteria	Bacteroidetes	Bacteroidia	Bacteroidales	Prevotellaceae	Paraprevotella	clara	Bacteroidales.Prevotellaceae.Paraprevotella.clara.21e9	Paraprevotella clara strain JCM 14859 16S ribosomal RNA gene, partial sequence	100
e13fca8ac3e20c666b8bcdfc2065879a	828.5	0.144616	0.404168	9.22222	3.63636	0.000342949	0.617221	TACGGAGGGTGCAAGCGTTAATCGGAATCACTGGGCGTAAAGCGCACGTAGGCTGTCGTGTAAGTCAGGGGTGAAAGCCCACGGCTCAACCGTGGAATTGCCCTTGATACTGCATGACTGGAATCCGGGAGAGGGTAGTGGAATTCCAGGTGTAGGAGTGAAATCCGTAGATATCTGGAGGAACATCAGTGGCGAAGGCGACTACCTGGACCGGTATTGACGCTGAGGTGCGAAAGCGTGGGGAGCAAACAGG	Bacteria	Proteobacteria	Deltaproteobacteria	Desulfovibrionales	Desulfovibrionaceae	Desulfovibrio	NA	Desulfovibrionales.Desulfovibrionaceae.Desulfovibrio.NA.e13f	Desulfovibrio piger strain ATCC 29098 16S ribosomal RNA, partial sequence	96.443
d34d6c0a14c25caa68bec12ba93a8293	628	0.145337	-0.153182	1.02222	1.45454	6.02564e-05	0.617221	TACGTAGGGGGCAAGCGTTGTCCGGAATTATTGGGCGTAAAGGGTGCGTAGGCGGCCGATCAAGTCAGGTGTGAAAGACCCGTGCTTAACATGGGGGTTGCACTTGAAACTGGTTGGCTTGAGTATGGGAGAGGCAAGCGGAATTCCCGGTGTAGCGGTGAAATGCGTAGAGATCGGGAGGAACACCAGTGGCGAAGGCGGCTTGCTGGACCAAAACTGACGCTGAGGCACGAAAGCGTGGGTAGCAAACAGG	Bacteria	Firmicutes	Clostridia	Clostridiales	NA	NA	NA	Clostridiales.NA.NA.NA.d34d	Acetomicrobium faecale strain DSM 20678 16S ribosomal RNA gene, partial sequence	88.933
635a42ef55ca3126f7c8842ddca3c495	661.5	0.147642	-0.17676	1.31111	1.9697	7.94872e-05	0.623066	TACGTAGGGGGCAAGCGTTATCCGGATTTACTGGGTGTAAAGGGAGCGTAGACGGCTGTGCAAGTCTGGAGTGAAAGCCCGGGGCTCAACCCCGGGACTGCTTTGGAAACTGTACGGCTGGAGTGCTGGAGAGGCAAGCGGAATTCCTAGTGTAGCGGTGAAATGCGTAGATATTAGGAGGAACACCAGTGGCGAAGGCGGCTTGCTGGACAGTAACTGACGTTGAGGCTCGAAAGCGTGGGGAGCAAACAGG	Bacteria	Firmicutes	Clostridia	Clostridiales	Lachnospiraceae	Clostridium_XlVa	NA	Clostridiales.Lachnospiraceae.Clostridium_XlVa.NA.635a	Kineothrix alysoides strain KNHs209 16S ribosomal RNA, partial sequence	96.443
1da913624f4c29a7e9d42a5884668ddf	860.5	0.150109	0.131937	16.1778	11.9394	0.000719231	0.626251	AACATAGGGGGCAAGCGTTGTCCGGAATCACTGGGCGTAAAGGGCGCGTAGGCGGTTTGTTAAGTCGGATGTGAAATGTAAGGGCTCAACCCTTAACGTGCATCTGATACTGGCAGACTTGAGTGCGGAAGAGGCAAGTGGAATTCCTAGTGTAGCGGTGAAATGCGTAGATATTAGGAGGAACACCAGTGGCGAAGGCGACTTGCTGGGCCGTAACTGACGCTGAGGCGCGAAAGCGTGGGGAGCAAACAGG	Bacteria	Firmicutes	Clostridia	Clostridiales	Peptococcaceae_1	Peptococcus	NA	Clostridiales.Peptococcaceae_1.Peptococcus.NA.1da9	Peptococcus simiae strain M108 16S ribosomal RNA, partial sequence	96.047
936733d3a31c73c5ec62a97aef85b40c	828	0.150646	0.458928	1.13333	0.393939	4.10256e-05	0.626251	TACGTAGGGGGCAAGCGTTATCCGGATTTACTGGGTGTAAAGGGAGCGTAGACGGAATAGCAAGTCTGAAGTGAAATCATAGGGCTCAACCCTGTAATTGCTTTGGAAACTGTTGATCTTGAGTACCGGAGGGGCAGGCGGAATTCCTGGTGTAGCGGTGAAATGCGTAGATATCAGGAAGAACACCGGTGGCGAAGGCGGCCTGCTGGACGGCAACTGACGTTGAGGCTCGAAAGCGTGGGGAGCAAACAGG	Bacteria	Firmicutes	Clostridia	Clostridiales	Lachnospiraceae	NA	NA	Clostridiales.Lachnospiraceae.NA.NA.9367	Blautia glucerasea strain JCM 17039 16S ribosomal RNA gene, partial sequence	91.765
58ba2c60403945a222e1ed84ec4b6a2e	857	0.151196	0.221849	1.66667	1	6.92308e-05	0.626251	TACGTAGGTGGCAAGCGTTATCCGGATTTATTGGGCGTAAAGGGTGCGCAGGCGGATTGTTAAGTTCGAGGTGAAAGCGTTGGGCTCAACCCAATATAGCCTTAAATACTGGCAATCTAGAGTGCAGAAGAGGGTAATGGAATTCCATGTGTAGCGGTAAAATGCGTAGATATATGGAGGAACACCAGCGGCGAAGGCGGTTACCTGGTCTGTAACTGACGCTCAGGCACGAAAGCGTGGGGAGCAAATAGG	Bacteria	Firmicutes	Erysipelotrichia	Erysipelotrichales	Erysipelotrichaceae	NA	NA	Erysipelotrichales.Erysipelotrichaceae.NA.NA.58ba	Holdemania filiformis strain J1-31B-1 16S ribosomal RNA gene, partial sequence	92.063
2b69d9c9cc39305b8b754254e70c8354	862.5	0.153554	0.0739995	58.0667	48.9697	0.0027109	0.628189	TACGGAAGGTCCGGGCGTTATCCGGATTTATTGGGTTTAAAGGGAGCGCAGGCGGACCTTTAAGTCAGCTGTGAAATACGGCGGCTCAACCGTCGAACTGCAGTTGATACTGGAGGTCTTGAGTGCACACAGGGATGCTGGAATTCATGGTGTAGCGGTGAAATGCTCAGATATCATGAAGAACTCCGATCGCGAAGGCAGGCATCCGGGGTGCAACTGACGCTGAGGCTCGAAAGTGCGGGTATCAAACAGG	Bacteria	Bacteroidetes	Bacteroidia	Bacteroidales	Prevotellaceae	Alloprevotella	NA	Bacteroidales.Prevotellaceae.Alloprevotella.NA.2b69	Prevotellamassilia timonensis strain Marseille-P2831 16S ribosomal RNA, partial sequence	100
03cbf0af7ffe718ca23f68a2c776c88c	883.5	0.15389	-0.0403174	344.378	377.879	0.0179276	0.628189	TACGTAGGTGGCGAGCGTTATCCGGAATGATTGGGCGTAAAGGGTGCGTAGGTGGCAGATCAAGTCTGGAGTAAAAGGTATGGGCTCAACCCGTACTGGCTCTGGAAACTGATCAGCTAGAGAACAGAAGAGGACGGCGGAACTCCATGTGTAGCGGTAAAATGCGTAGATATATGGAAGAACACCGGTGGCGAAGGCGGCCGTCTGGTCTGGATTCTGACACTGAAGCACGAAAGCGTGGGGAGCAAATAGG	Bacteria	Firmicutes	Erysipelotrichia	Erysipelotrichales	Erysipelotrichaceae	Holdemanella	NA	Erysipelotrichales.Erysipelotrichaceae.Holdemanella.NA.03cb	Holdemanella biformis strain DSM 3989 16S ribosomal RNA, partial sequence	97.628
694fbcf11f0662f763490aedd9b80660	827	0.154666	-0.349708	1.42222	3.18182	0.000108333	0.628189	TACGTAGGTAGCAAGCGTTGTCCGGAATGACTGGGCGTAAAGGGTGCGTAGGTGGCTGGGCAAGTTGGTAGTGAAATTCCGGGGCTTAACTCCGGCGCTACTACCAAGACTGTTCAGCTTGAGTACAGGAGAGGTAAGTGGAATTCCTAGTGTAGCGGTGGAATGCGTAGATATTAGGAGGAACACCGGTGGCGAAAGCGACTTACTGGCCTGCAACTGACACTGAGGCACGAAAGCGTGGGGAGCAAACAGG	Bacteria	Firmicutes	Clostridia	Clostridiales	NA	NA	NA	Clostridiales.NA.NA.NA.694f	Coprococcus eutactus strain ATCC 27759 16S ribosomal RNA gene, partial sequence	88.583
e98f52c8cedc3636ad000c8c44e5f5f6	611.5	0.155819	-0.209375	71.0667	115.091	0.00448461	0.628189	TACGTAGGTGGCGAGCGTTATCCGGAATTATTGGGCGTAAAGAGGGAGCAGGCGGCACTAAGGGTCTGTGGTGAAAGATCGAAGCTTAACTTCGGTAAGCCATGGAAACCGTAGAGCTAGAGTGTGTGAGAGGATCGTGGAATTCCATGTGTAGCGGTGAAATGCGTAGATATATGGAGGAACACCAGTGGCGAAGGCGACGATCTGGCGCATAACTGACGCTCAGTCCCGAAAGCGTGGGGAGCAAATAGG	Bacteria	Firmicutes	Erysipelotrichia	Erysipelotrichales	Erysipelotrichaceae	Clostridium_XVIII	NA	Erysipelotrichales.Erysipelotrichaceae.Clostridium_XVIII.NA.e98f	Longibaculum muris strain MT10-315-CC-1.2-2 16S ribosomal RNA, partial sequence	93.359
14fcbebffecc9d9ec50e00b10c76c1bc	826.5	0.156676	0.318997	9.22222	4.42424	0.000359615	0.628189	TACGGAAGGTCCGGGCGTTATCCGGATTTATTGGGTTTAAAGGGAGCGTAGGCCGGAGATTAAGCGTGTTGTGAAATGTAGACGCTCAACGTCTGCACTGCAGCGCGAACTGGTTTCCTTGAGTACGCATAAAGTGGGCGGAATTCGTGGTGTAGCGGTGAAATGCTTAGATATCACGAAGAACTCCGATTGCGAAGGCAGCTCACTGGGGCGCAACTGACGCTGAAGCTCGAAAGCGCGGGTATCGAACAGG	Bacteria	Bacteroidetes	Bacteroidia	Bacteroidales	Prevotellaceae	Prevotella	NA	Bacteroidales.Prevotellaceae.Prevotella.NA.14fc	Prevotella copri strain JCM 13464 16S ribosomal RNA gene, partial sequence	98.814
6daeb4453b29d250e53a2789c55f8178	865	0.157701	0.0606201	2.82222	2.45454	0.000133333	0.628189	TACGTAGGGAGCAAGCGTTGTCCGGAATTACTGGGCGTAAAGGGCGCGTAGGCGGACGGATAAGTCAGATGTGAAATCTCCGGGCTCAACCTGGAGCGTGCATTTGAAACTGTCTGTCTTGAGGGCAGGAGAGGAAAGTGGAATTCCTAGTGTAGCGGTGAAATGCGTAGATATTAGGAGGAACACCAGTGGCGAAGGCGACTTTCTGGACTGAACCTGACGCTGAGGCGCGAAAGCATGGGGAGCGAACGGG	Bacteria	Firmicutes	Clostridia	Clostridiales	NA	NA	NA	Clostridiales.NA.NA.NA.6dae	Vallitalea pronyensis strain FatNI3 16S ribosomal RNA gene, partial sequence	91.27
263034ff38b758e30e7738df7400c00a	826	0.159143	0.491076	4.6	1.48485	0.000164103	0.628189	AACGTAGGTGGCAAGCGTTGTCCGGAATTACTGGGTGTAAAGGGAGCGCAGGCGGAAGGACAAGTTGGAAGTGAAACCCACGGGCTCAACCCGTGAACTGCTTTCAAAACTGTTTTTCTTGAGTGGTGTAGAGGTAGGCGGAATTCCCGGTGTAGCGGTGGAATGCGTAGATATCGGGAGGAACACCAGTGGCGAAGGCGGCCTACTGGGCACTAACTGACGCTGAGGCTCGAAAGCATGGGTAGCAAACAGG	Bacteria	Firmicutes	Clostridia	Clostridiales	Ruminococcaceae	Faecalibacterium	NA	Clostridiales.Ruminococcaceae.Faecalibacterium.NA.2630	Fournierella massiliensis strain AT2 16S ribosomal RNA, partial sequence	95.652
5f7e9cd09bac4c9d75f82d68bdb65137	841.5	0.159552	0.197366	1.28889	0.818182	5.44872e-05	0.628189	TACGTAGGTGGCAAGCGTTGTCCGGATTTATTGGGCGTAAAGCGAGCGCAGGCGGTTCCTTAAGTCTGATGTGAAAGCCCCCGGCTCAACCGGGGAGGGTCATTGGAAACTGGGGAACTTGAGTGCAGAAGAGGAGAGTGGAATTCCATGTGTAGCGGTGAAATGCGTAGATATATGGAGGAACACCAGTGGCGAAGGCGACTCTCTGGTCTGTAACTGACGCTGAGGCTCGAAAGCGTGGGTAGCAAACAGG	Bacteria	Firmicutes	Bacilli	Lactobacillales	Carnobacteriaceae	Granulicatella	NA	Lactobacillales.Carnobacteriaceae.Granulicatella.NA.5f7e	Granulicatella adiacens strain GIFU 12706 16S ribosomal RNA, partial sequence	99.605
c290bed651388777c263caf39f8749c0	654.5	0.160361	-0.400128	2.4	6.0303	0.000196795	0.628189	TACGTAGGTGGCGAGCGTTGTCCGGAATTACTGGGTGTAAAGGGAGTGTAGGCGGGAAGGCAAGTCAGAAGTGAAAATTATGGGCTTAACCCATAACCTGCTTTTGAAACTGTTTTTCTTGAGTGAGGCAGAGGCAAGCGGAATTCCTAGTGTAGCGGTGAAATGCGTAGATATTAGGAGGAACACCAGTGGCGAAGGCGGCTTGCTGGGCCTTTACTGACGCTGAGGCTCGAAAGCGTGGGGAGCAAACAGG	Bacteria	Firmicutes	Clostridia	Clostridiales	Ruminococcaceae	Clostridium_IV	NA	Clostridiales.Ruminococcaceae.Clostridium_IV.NA.c290	[Eubacterium] siraeum strain ATCC 29066 16S ribosomal RNA gene, partial sequence	93.281
5bb4f2f67d7d65f82c46985c5e2cf8a7	676.5	0.161962	-0.638972	0.688889	3	8.33333e-05	0.628189	TACGGGGGATGCGAGCGTTATCCGGATTTATTGGGTTTAAAGGGCGCGTAGGCGGGACGGCAAGTCAGCGGTAAAAGACTGCAGCTAAACTGTAGCACGCCGTTGAAACTGTTGACCTCGAGACGAGACGAGGGAGGCGGAACAAGTGAAGTAGCGGTGAAATGCATAGATATCACTTGGAACCCCGATAGCGAAGGCAGCTTCCCAGGCTCGTTCTGACGCTGATGCGCGAGAGCGTGGGTAGCGAACAGG	Bacteria	Bacteroidetes	Bacteroidia	Bacteroidales	Porphyromonadaceae	Butyricimonas	virosa	Bacteroidales.Porphyromonadaceae.Butyricimonas.virosa.5bb4	Butyricimonas virosa strain MT12 16S ribosomal RNA gene, partial sequence	98.016
8091021df4298d52bb2835cdb894b3f1	676.5	0.161962	-0.522088	0.555556	1.84848	5.51282e-05	0.628189	TACGTAGGGGGCAAGCGTTATCCGGATTTACTGGGTGTAAAGGGAGCGTAGACGGCACGGCAAGCCAGATGTGAAAGCCCGGGGCTCAACCCCGGGACTGCATTTGGAACTGCTGAGCTAGAGTGTCGGAGAGGCAAGTGGAATTCCTAGTGTAGCGGTGAAATGCGTAGATATCGGGAGGAACACCAGTGGCGAAGGCGGCCTACTGGGCACCAACTGACGCTGAGGCTCGAAAGTGTGGGTAGCAAACAGG	Bacteria	Firmicutes	Clostridia	Clostridiales	Lachnospiraceae	Dorea	NA	Clostridiales.Lachnospiraceae.Dorea.NA.8091	Dorea longicatena strain 111-35 16S ribosomal RNA gene, partial sequence	94.882
e825c9911fb7303ce39ae492e40fa1b1	826	0.164716	0.342423	1.2	0.545454	4.61539e-05	0.631101	TACGTAGGGGGCGAGCGTTATCCGGATTCATTGGGCGTAAAGCGCTCGTAGGCGGCCCGTCTGGTCGGGAGTCAAAGCCCGGGGCTCAACCCCGGCCCGCTCCCGATACCGGCGGGCTTGAGTCGCGCAGGGGAGGCCGGAATTCCGGGTGTAGCGGTGGAATGCGCAGATATCGGGTGGAACACCGGTGGCGAAGGCGGCCCTCTGGGCCGAGACCGACGCTGAGGCGCGAAAGCTGGGGGAGCGAACAGG	Bacteria	Actinobacteria	Actinobacteria	Coriobacteriales	Coriobacteriaceae	NA	NA	Coriobacteriales.Coriobacteriaceae.NA.NA.e825	Collinsella massiliensis strain GD3 16S ribosomal RNA, partial sequence	91.373
7f42f38d34cbc6c19c8e983ea7865788	838.5	0.165831	0.651725	7.06667	1.57576	0.000237179	0.631101	TACGTAGGGAGCAAGCGTTGTCCGGAATGACTGGGCGTAAAGGGCGCGTAGGTGGTTTTGTAAGTCTGGAGTGAAACCCCCGTTTTCAAGGCGGGGCCTGCTTTGGAGACTGCAGGACTTGAGTGATGGAGAGGATAGCGGAATTCCCGGTGTAGCGGTGAAATGCGTAGAGATCGGGAGGAACACCAGTGGCGAAGGCGGCTATCTGGACATAGACTGACACTGAGGCGCGAAAGCGTGGGGAGCAAACAGG	Bacteria	Firmicutes	Clostridia	Clostridiales	Heliobacteriaceae	Heliobacillus	NA	Clostridiales.Heliobacteriaceae.Heliobacillus.NA.7f42	Novibacillus thermophilus strain SG-1 16S ribosomal RNA, partial sequence	85.098
a859b446714e5a52c347c87bd081b9bd	872	0.166667	0.131778	85.3333	63	0.00379423	0.631101	TACGGAAGGTCCGGGCGTTATCCGGATTTATTGGGTTTAAAGGGAGCGTAGGCCGTCTGGTAAGCGTGTTGTGAAATGTCGGGGCTCAACCTGGGCATTGCAGCGCGAACTGTCAGACTTGAGTGCGCGGGAAGTAGGCGGAATTCGTCGTGTAGCGGTGAAATGCTTAGATATGACGAAGAACTCCGATTGCGAAGGCAGCCTGCTGTAGCGCAACTGACGCTGAAGCTCGAAAGCGTGGGTATCGAACAGG	Bacteria	Bacteroidetes	Bacteroidia	Bacteroidales	Prevotellaceae	Prevotella	NA	Bacteroidales.Prevotellaceae.Prevotella.NA.a859	Prevotella stercorea strain CB35 16S ribosomal RNA gene, partial sequence	98.814
997efc437e2da8c0529137a20153179c	868	0.167783	0.193434	6.24444	4	0.000264744	0.631101	TACGTAGGGGGCAAGCGTTATCCGGAATTATTGGGCGTAAAGAGTGCGTAGGTGGTTACCTAAGCAGGGGGTGAAAGGCACTGGCTTAACCAATGTCAGCCCCCTGAACTGGGTACCTTGAGTGCAGGAGAGGAAAGCGGAATTCCTAGTGTAGCGGTGAAATGCGTAGATATTAGGAGGAACACCAGTGGCGAAGGCGGCTTTCTGGACTGTTACTGACACTGAGGCACGAAAGTGTGGGGAGCAAACAGG	Bacteria	Firmicutes	Clostridia	Clostridiales	Clostridiales_Incertae_Sedis_XIII	NA	NA	Clostridiales.Clostridiales_Incertae_Sedis_XIII.NA.NA.997e	Ihubacter massiliensis strain Marseille-P2843 16S ribosomal RNA, partial sequence	93.281
a580461751503c1ccbf3a52e57fbe8a0	818.5	0.167824	0.901017	1.68889	0.212121	5.32051e-05	0.631101	TACGTAGGTCCCGAGCGTTATCCGGATTTATTGGGCGTAAAGCGAGCGCAGGCGGTTAGATAAGTCTGAAGTTAAAGGCTGTGGCTTAACCATAGTACGCTTTGGAAACTGTTTAACTTGAGTGCAAGAGGGGAGAGTGGAATTCCATGTGTAGCGGTGAAATGCGTAGATATATGGAGGAACACCGGTGGCGAAAGCGGCTCTCTGGCTTGTAACTGACGCTGAGGCTCGAAAGCGTGGGGAGCAAACAGG	Bacteria	Firmicutes	Bacilli	Lactobacillales	Streptococcaceae	Streptococcus	NA	Lactobacillales.Streptococcaceae.Streptococcus.NA.a580	Streptococcus lactarius strain MV1 16S ribosomal RNA gene, partial sequence	100
5abbcd3037757599da06941bdc1cece4	677	0.169657	-0.588957	0.577778	2.24242	6.41026e-05	0.631101	TACGTATGTCCCGAGCGTTATCCGGATTTATTGGGCGTAAAGCGAGCGCAGACGGTTTATTAAGTCTGATGTGAAAGCCCGGAGCTCAACTCCGGAATGGCATTGGAAACTGGTTAACTTGAGTGCAGTAGAGGTAAGTGGAACTCCATGTGTAGCGGTGGAATGCGTAGATATATGGAAGAACACCAGTGGCGAAGGCGGCTTACTGGACTGCAACTGACGTTGAGGCTCGAAAGTGTGGGTAGCAAACAGG	Bacteria	Firmicutes	Bacilli	Lactobacillales	Leuconostocaceae	Leuconostoc	NA	Lactobacillales.Leuconostocaceae.Leuconostoc.NA.5abb	Leuconostoc mesenteroides strain ATCC 8293 16S ribosomal RNA, partial sequence	100
b8bb44cc3227d729949c2ede6936cae3	677.5	0.169657	-0.429295	0.755556	2.0303	6.47436e-05	0.631101	TACGTAGGGGGCAAGCGTTATCCGGATTTACTGGGTGTAAAGGGAGCGTAGACGGCACGGCAAGCCAGATGTGAAAGCCCGGGGCTCAACCCCGGGACTGCATTTGGAACTGCTGAGCTAGAGTGTCGGAGAGGCAAGTGGAATTCCTAGTGTAGCGGTGAAATGCGTAGATATTAGGAGGAACACCAGTGGCGAAGGCGGCCTACTGGGCACCAACTGACGCTGAGGCTCGAAAGTGTGGGTAGCAAACAGG	Bacteria	Firmicutes	Clostridia	Clostridiales	Lachnospiraceae	Dorea	NA	Clostridiales.Lachnospiraceae.Dorea.NA.b8bb	Dorea longicatena strain 111-35 16S ribosomal RNA gene, partial sequence	95.669
e4a95647150808c4d8fa344013236bf9	861.5	0.170237	0.536327	14.3778	4.18182	0.000503205	0.631101	TACGTAGGTGGCAAGCGTTATCCGGATTTACTGGGTGTAAAGGGCGCGTAGGCGGGGATGCAAGTCAGATGTGAAATCTATGGGCTTAACCCATAAACTGCATTTGAAACTGTATCTCTTGAGTGCTGGAGAGGTAGACGGAATTCCTTGTGTAGCGGTGAAATGCGTAGATATAAGGAAGAACACCAGTGGCGAAGGCGGTCTACTGGACAGTAACTGACGCTGAGGCGCGAGAGCGTGGGGAGCAAACAGG	Bacteria	Firmicutes	Clostridia	Clostridiales	Ruminococcaceae	NA	NA	Clostridiales.Ruminococcaceae.NA.NA.e4a9	Intestinimonas butyriciproducens strain SRB-521-5-I 16S ribosomal RNA gene, partial sequence	92.49
aebe9045d81b2f04ce6c159a4040a7a4	817.5	0.175123	0.724486	2.08889	0.393939	6.85897e-05	0.644927	TACGTAGGGGGCAAGCGTTATCCGGATTTACTGGGTGTAAAGGGAGCGTAGACGGCATAGCAAGTCTGGTGTGAAAGGCGGGGGCTCAACCCCCGGACTGCATTGGAAACTGTTAAGCTTGAGTGCCGGAGGGGTAAGCGGAATTCCTAGTGTAGCGGTGAAATGCGTAGATATTAGGAGGAACACCAGTGGCGAAGGCGGCTTACTGGACGGTAACTGACGTTGAGGCTCGAAAGCGTGGGGAGCAAACAGG	Bacteria	Firmicutes	Clostridia	Clostridiales	Lachnospiraceae	Blautia	NA	Clostridiales.Lachnospiraceae.Blautia.NA.aebe	Blautia schinkii strain B 16S ribosomal RNA, partial sequence	97.628
062456781d8cf476236e9b0d443390fa	876.5	0.175889	0.103111	899.111	709.091	0.0409359	0.644927	TACGGAAGGTCCGGGCGTTATCCGGATTTATTGGGTTTAAAGGGAGCGTAGGCCGGAGATTAAGCGTGTTGTGAAATGTAGACGCTCAACGTCTGCACTGCAGCGCGAACTGGTTTCCTTGAGTACGCACAAAGTGGGCGGAATTCGTGGTGTAGCGGTGAAATGCTTAGATATCACGAAGAACTCCGATTGCGAAGGCAGCTCACTGGAGCGCAACTGACGCTGAAGCTCGAAAGTGCGGGTATCGAACAGG	Bacteria	Bacteroidetes	Bacteroidia	Bacteroidales	Prevotellaceae	Prevotella	copri	Bacteroidales.Prevotellaceae.Prevotella.copri.0624	Prevotella copri strain JCM 13464 16S ribosomal RNA gene, partial sequence	100
363e2bf423bb843b50471aa40be7277e	835.5	0.179404	0.35753	7.8	3.42424	0.000297436	0.65424	TACGGAAGGTCCAGGCGTTATCCGGATTTATTGGGTTTAAAGGGAGCGTAGGCCGTTTGGTAAGCGTGTTGTGAAATGTCGGGGCTCAACCTGGGCATTGCAGCGCGAACTGCCAGACTTGAGTGCGCAGGAAGTAGGCGGAATTCGTCGTGTAGCGGTGAAATGCTTAGATATGACGAAGAACTCCGATTGCGAAGGCAGCCTGCTGTAGCGCAACTGACGCTGAAGCTCGAAAGCGTGGGTATCGAACAGG	Bacteria	Bacteroidetes	Bacteroidia	Bacteroidales	Prevotellaceae	Prevotella	NA	Bacteroidales.Prevotellaceae.Prevotella.NA.363e	Prevotella stercorea strain CB35 16S ribosomal RNA gene, partial sequence	99.605
4825846de7aeda882b01807e136944d4	628.5	0.181216	-0.210969	44.9111	73	0.00283974	0.656438	TACGTAGGGTGCAAGCGTTATCCGGAATTATTGGGCGTAAAGGGCTCGTAGGCGGTTCGTCGCGTCCGGTGTGAAAGTCCATCGCTTAACGGTGGATCCGCGCCGGGTACGGGCGGGCTTGAGTGCGGTAGGGGAGACTGGAATTCCCGGTGTAACGGTGGAATGTGTAGATATCGGGAAGAACACCAATGGCGAAGGCAGGTCTCTGGGCCGTTACTGACGCTGAGGAGCGAAAGCGTGGGGAGCGAACAGG	Bacteria	Actinobacteria	Actinobacteria	Bifidobacteriales	Bifidobacteriaceae	Bifidobacterium	NA	Bifidobacteriales.Bifidobacteriaceae.Bifidobacterium.NA.4825	Bifidobacterium longum subsp. suillum strain Su 851 16S ribosomal RNA, partial sequence	100
17e8d3ec49e701e0df71e3bbf1153c3b	678	0.182482	-0.519066	1.15556	3.81818	0.000114103	0.656438	TACGTAGGGAGCAAGCGTTATCCGGATTTACTGGGTGTAAAGGGCGCGCAGGCGGGCCGGCAAGTTGGGAGTGAAATCCCGGGGCTTAACCCCGGAACTGCTTTCAAAACTGCTGGTCTTGAGTGATGGAGAGGCAGGCGGAATTCCGTGTGTAGCGGTGAAATGCGTAGATATACGGAGGAACACCAGTGGCGAAGGCGGCCTGCTGGACATTAACTGACGCTGAGGCGCGAAAGCGTGGGGAGCAAACAGG	Bacteria	Firmicutes	Clostridia	Clostridiales	Ruminococcaceae	Butyricicoccus	NA	Clostridiales.Ruminococcaceae.Butyricicoccus.NA.17e8	Agathobaculum desmolans strain ATCC 43058 16S ribosomal RNA, partial sequence	98.024
e5416e5a04e38d89f2b01dc8495f2d66	835.5	0.182942	0.0131818	3.31111	3.21212	0.000163462	0.656438	TACGGGGGATGCGAGCGTTATCCGGATTTATTGGGTTTAAAGGGTGCGTAGGCGGGGTGGTAAGTCAGCCGTGAAATGTCCACGCTCAACGTGGAACGTGCGTTTGATACTGCCGTCCTGGAATGCGGATGCCGTGGGAGGAATGTGTGGTGTAGCGGTGAAATGCATAGATATCACACAGAACACCGATTGCGAAGGCATCTCACGAATCCGCAATTGACGCTGAGGCACGAAAGCGCGGGTATCGAACAGG	Bacteria	Bacteroidetes	Bacteroidia	Bacteroidales	Porphyromonadaceae	Falsiporphyromonas	NA	Bacteroidales.Porphyromonadaceae.Falsiporphyromonas.NA.e541	Spongiimonas flava strain J36A-7 16S ribosomal RNA gene, partial sequence	84.375
65910b701ca115647eabe2693365690a	870.5	0.184686	0.170334	12.1111	8.18182	0.000522436	0.656964	TACGTAGGTGGCAAGCGTTGTCCGGATTTACTGGGTGTAAAGGGCGTGTAGGCGGAGCAGCAAGTCAGAAGTGAAATCTCTGGGCTCAACCCAGAAACTGCTTTTGAAACTGTTGCCCTTGAGTATCGGAGAGGCAGGCGGAATTCCTAGTGTAGCGGTGAAATGCGTAGATATTAGGAGGAACACCAGTGGCGAAGGCGGCCTGCTGGACGACAACTGACGCTGAGGCGCGAAAGCGTGGGGAGCAAACAGG	Bacteria	Firmicutes	Clostridia	Clostridiales	Ruminococcaceae	Sporobacter	NA	Clostridiales.Ruminococcaceae.Sporobacter.NA.6591	Sporobacter termitidis strain SYR 16S ribosomal RNA, partial sequence	93.307
75f7edc6df7b51f7ef8a43f24a1edd2a	678	0.185047	-0.402237	5.68889	14.3636	0.000467949	0.656964	TACGTAGGGGGCAAGCGTTATCCGGATTTACTGGGTGTAAAGGGTGCGTAGGTGGTCTGGCAAGTCAGAAGTGAAAACGCAGGGCTTAACCCTGCGACTGCTTTTGAAACTGTCAGACTGGAGTGCAGGAGAGGCAAGCGGAATTCCTAGTGTAGCGGTGAAATGCGTAGATATTAGGAGGAACACCAGTGGCGAAGGCGGCTTGCTGGACTGTTACTGACACTGAGGCACGAAAGCGTGGGGAGCAAACAGG	Bacteria	Firmicutes	Clostridia	Clostridiales	Lachnospiraceae	Anaerostipes	NA	Clostridiales.Lachnospiraceae.Anaerostipes.NA.75f7	Anaerostipes hadrus strain DSM 3319 16S ribosomal RNA, partial sequence	96.047
8e1cfbe6cdabc0ed96abea6d55a2c844	639.5	0.186051	-0.362484	15.8222	36.4545	0.00122756	0.657054	TACGTAGGTGGCAAGCGTTGTCCGGAATTACTGGGTGTAAAGGGAGCGTAGGCGGGATGCCAAGTCAGCTGTGAAAACTATGGGCTTAACTTGTAGACTGCAGTTGAAACTGGTATTCTTGAGTGAAGTAGAGGTTGGCGGAATTCCGAGTGTAGCGGTGAAATGCGTAGATATTCGGAGGAACACCGGTGGCGAAGGCGGCCAACTGGGCTTTAACTGACGCTGAGGCTCGAAAGTGTGGGGAGCAAACAGG	Bacteria	Firmicutes	Clostridia	Clostridiales	Ruminococcaceae	NA	NA	Clostridiales.Ruminococcaceae.NA.NA.8e1c	Eubacterium coprostanoligenes strain HL 16S ribosomal RNA gene, partial sequence	94.882
0d93184dc6adc31bd49443af118410dd	868	0.187721	0.0526826	42.8667	37.9697	0.00203974	0.65948	TACGTAGGGGGCGAGCGTTATCCGGATTCATTGGGCGTAAAGCGCGCGCAGGCGGCGCGCCAAGCGGGACCTCTAACCCCGGGGCTCAACCCCGGGCCGGGTCCCGAACTGGCGCGCTCGGGTGCGGTAGAGGAGAGCGGAATTCCCGGTGTAGCGGTGGAATGCGCAGATATCGGGAAGAACACCGATGGCGAAGGCAGCTCTCTGGGCCGTCACCGACGCTGAGGCGCGAAAGCCGGGGGAGCGAACAGG	Bacteria	Actinobacteria	Actinobacteria	Coriobacteriales	Coriobacteriaceae	Enterorhabdus	NA	Coriobacteriales.Coriobacteriaceae.Enterorhabdus.NA.0d93	Enterorhabdus muris strain WCA-131-CoC-2 16S ribosomal RNA, partial sequence	96.457
a08adde7c0a42ebdc396e5b0bc9942e8	869	0.189552	0.113479	5.66667	4.36364	0.000255769	0.662443	TACGTAGGGGGCAAGCGTTATCCGGATTTACTGGGTGTAAAGGGAGCGTAGGCGGCGAGGCAAGTCAGAAGTGAAAACCCAGGGCTCAACTCTGGGATTGCTTTTGAAACTGCTTTGCTTGATTTCAGGAGAGGTAAGCGGAATTCCTAGTGTAGCGGTGAAATGCGTAGATATTAGGAGGAACACCAGTGGCGAAGGCGGCTTACTGGACTGACAATGACGCTGAGGCTCGAAAGCGTGGGGAGCAAACAGG	Bacteria	Firmicutes	Clostridia	Clostridiales	Lachnospiraceae	Coprococcus	NA	Clostridiales.Lachnospiraceae.Coprococcus.NA.a08a	Coprococcus catus strain VPI-C6-61 16S ribosomal RNA gene, partial sequence	95.669
ab05a7391132567647ba67f70872ccf1	843.5	0.192841	0.208422	5.53333	3.42424	0.000232051	0.665085	TACGTAGGGGGCAAGCGTTATCCGGATTTATTGGGTTTAAAGGGAGCGTAGGCCGGAGATTAAGCGTGTTGTGAAATGTAGACGCTCAACGTCTGCACTGCAGCGCGAACTGGTTTCCTTGAGTACGCACAAAGTGGGCGGAATTCGTGGTGTAGCGGTGAAATGCTTAGATATCACGAAGAACTCCGATTGCGAAGGCAGCTCACTGGAGCGCAACTGACGCTGAAGCTCGAAAGTGCGGGTATCGAACAGG	Bacteria	Bacteroidetes	Bacteroidia	Bacteroidales	Prevotellaceae	Prevotella	NA	Bacteroidales.Prevotellaceae.Prevotella.NA.ab05	Prevotella copri strain JCM 13464 16S ribosomal RNA gene, partial sequence	100
535a7cd47525b30cd2485a6f45ac2241	613.5	0.194035	-0.0744388	580.267	688.758	0.0313083	0.665085	TACGTAGGGGGCAAGCGTTATCCGGATTTACTGGGTGTAAAGGGAGCGTAGACGGTGTGGCAAGTCTGATGTGAAAGGCATGGGCTCAACCTGTGGACTGCATTGGAAACTGTCATACTTGAGTGCCGGAGGGGTAAGCGGAATTCCTAGTGTAGCGGTGAAATGCGTAGATATTAGGAGGAACACCAGTGGCGAAGGCGGCTTACTGGACGGTAACTGACGTTGAGGCTCGAAAGCGTGGGGAGCAAACAGG	Bacteria	Firmicutes	Clostridia	Clostridiales	Lachnospiraceae	Blautia	NA	Clostridiales.Lachnospiraceae.Blautia.NA.535a	Blautia wexlerae strain DSM 19850 16S ribosomal RNA gene, partial sequence	100
aeb17e417b8076ce7412be4584ba8eb5	869	0.194231	0.920402	359.756	43.2121	0.0112917	0.665085	TACGGAGGGTGCAAGCGTTAATCGGAATTACTGGGCGTAAAGCGCACGCAGGCGGTTTGTTAAGTCAGATGTGAAATCCCCGGGCTCAACCTGGGAACTGCATCTGATACTGGCAAGCTTGAGTCTCGTAGAGGGGGGTAGAATTCCAGGTGTAGCGGTGAAATGCGTAGAGATCTGGAGGAATACCGGTGGCGAAGGCGGCCCCCTGGACGAAGACTGACGCTCAGGTGCGAAAGCGTGGGGAGCAAACAGG	Bacteria	Proteobacteria	Gammaproteobacteria	Enterobacteriales	Enterobacteriaceae	Escherichia/Shigella	NA	Enterobacteriales.Enterobacteriaceae.Escherichia/Shigella.NA.aeb1	Escherichia marmotae strain HT073016 16S ribosomal RNA, partial sequence	100
52626755d88942c67afb7ae0ee70c96a	866.5	0.194272	-0.046691	7.51111	8.36364	0.00039359	0.665085	TACGTAGGGGGCAAGCGTTATCCGGATTTACTGGGTGTAAAGGGAGCGTAGACGGTGAAGCAAGTCTGAAGTGAAAGGTTGGGGCTCAACCCCGAAACTGCTTTGGAAACTGTTTAACTGGAGTACAGGAGAGGTAAGTGGAATTCCTAGTGTAGCGGTGAAATGCGTAGATATTAGGAGGAACACCAGTGGCGAAGGCGGCTTACTGGACTGTAACTGACGTTGAGGCTCGAAAGCGTGGGGAGCAAACAGG	Bacteria	Firmicutes	Clostridia	Clostridiales	Lachnospiraceae	Hungatella	NA	Clostridiales.Lachnospiraceae.Hungatella.NA.5262	Hungatella effluvii strain UB-B.2 16S ribosomal RNA, partial sequence	96.443
7a0e456a6c95a8e87413581c7890e811	861	0.198598	-0.174626	15	22.4242	0.000907051	0.66824	TACGTAGGGGGCAAGCGTTGTCCGGAATAATTGGGCGTAAAGGGCGCGTAGGCGGCTCGGTAAGTCTGGAGTGAAAGTCCTGCTTTTAAGGTGGGAATTGCTTTGGATACTGTCGGGCTTGAGTGCAGGAGAGGTTAGTGGAATTCCCAGTGTAGCGGTGAAATGCGTAGAGATTGGGAGGAACACCAGTGGCGAAGGCGACTAACTGGACTGTAACTGACGCTGAGGCGCGAAAGTGTGGGGAGCAAACAGG	Bacteria	Firmicutes	NA	NA	NA	NA	NA	NA.NA.NA.NA.7a0e	Gracilibacter thermotolerans strain JW/YJL-S1 16S ribosomal RNA gene, partial sequence	87.008
c6cfbffdce4ef8d32db4399d6aaa464a	679	0.200436	-0.187944	1.02222	1.57576	6.28205e-05	0.66824	TACGTATGGGGCAAGCGTTATCCGGATTTACTGGGTGTAAAGGGAGCGTAGGCGGTAAGACAAGTCAGAAGTGAAAGGCTGGGGCTCAACCCTGGGACTGCTTTTGAAACTGTCTAACTAGAGTGCAGGAGAGGTAAGTGGAATTCCTAGTGTAGCGGTGAAATGCGTAGATATTAGGAGGAACACCAGTGGCGAAGGCGGCTTACTGGACTGTAACTGACGCTGAGGCTCGAAAGCGTGGGGAGCAAACAGG	Bacteria	Firmicutes	Clostridia	Clostridiales	Lachnospiraceae	Anaerosporobacter	NA	Clostridiales.Lachnospiraceae.Anaerosporobacter.NA.c6cf	Cuneatibacter caecimuris strain BARN-424-CC-10 16S ribosomal RNA, partial sequence	95.669
d2c57d2853b3dd3df887e449ad81cc12	815	0.200671	0.653672	0.955556	0.212121	3.20513e-05	0.66824	TACGTAGGGAGCGAGCGTTGTCCGGATTTACTGGGTGTAAAGGGTGCGTAGGCGGCGAGGCAAGTCAGGCGTGAAATCTATGGGCTTAACCCATAAACTGCGCTTGAAACTGTTTTGCTTGAGTGAAGTAGAGGTAGGCGGAATTCCCGGTGTAGCGGTGAAATGCGTAGAGATCGGGAGGAACACCAGTGGCGAAGGCGGCCTACTGGGCTTTAACTGACGCTGAAGCACGAAAGCATGGGTAGCAAACAGG	Bacteria	Firmicutes	Clostridia	Clostridiales	Ruminococcaceae	Clostridium_IV	NA	Clostridiales.Ruminococcaceae.Clostridium_IV.NA.d2c5	[Clostridium] leptum strain DSM 753 16S ribosomal RNA, partial sequence	99.605
5a7397db7830ad460c93c03d7cdcbde4	838	0.201627	0.222032	4.8	2.87879	0.000199359	0.66824	TACGGAGGGTGCAAGCGTTAATCGGAATAACTGGGCGTAAAGGGCATGCAGGCGGTCATGCAAGCAGGATGTGAAACCCCCGGGCTTAACCTGGGAACTGCATTCTGAACTACATGACTAGAGTATTGCAGGGGGAGACGGAATTCCAGGTGTAGCGGTGGAATGCGTAGATATCTGGAAGAACACCAAAGGCGAAGGCAGTCTCCTGGGCAAATACTGACGCTCATATGCGAAAGCGTGGGTAGCAAACAGG	Bacteria	Proteobacteria	Gammaproteobacteria	Aeromonadales	Succinivibrionaceae	Succinivibrio	NA	Aeromonadales.Succinivibrionaceae.Succinivibrio.NA.5a73	Succinivibrio dextrinosolvens strain 0554 16S ribosomal RNA gene, partial sequence	94.466
8d23a1fd23f5994f42b6aff21949a6d6	868.5	0.202183	0.110863	619.511	479.939	0.0280231	0.66824	TACGGAAGGTCCGGGCGTTATCCGGATTTATTGGGTTTAAAGGGAGCGTAGGCCGGAGATTAAGCGTGTTGTGAAATGTAGATGCTCAACATCTGCACTGCAGCGCGAACTGGTTTCCTTGAGTACGCACAAAGTGGGCGGAATTCGTGGTGTAGCGGTGAAATGCTTAGATATCACGAAGAACTCCGATTGCGAAGGCAGCTCACTGGAGCGCAACTGACGCTGAAGCTCGAAAGTGCGGGTATCGAACAGG	Bacteria	Bacteroidetes	Bacteroidia	Bacteroidales	Prevotellaceae	Prevotella	NA	Bacteroidales.Prevotellaceae.Prevotella.NA.8d23	Prevotella copri strain JCM 13464 16S ribosomal RNA gene, partial sequence	99.209
16cc2497833ec315fce020c74c525e2f	660	0.202626	-0.203594	9.17778	14.6667	0.000575	0.66824	TACGTAGGGGGCAAGCGTTATCCGGATTTACTGGGTGTAAAGGGAGCGTAGACGGAGCAGCAAGTCTGATGTGAAAACCCGGGGCTCAACCCCGGGACTGCATTGGAAACTGTTGATCTGGAGTGCCGGAGAGGTAAGCGGAATTCCTAGTGTAGCGGTGAAATGCGTAGATATTAGGAGGAACACCAGTGGCGAAGGCGGCTTACTGGACGGTAACTGACGTTGAGGCTCGAAAGCGTGGGGAGCAAACAGG	Bacteria	Firmicutes	Clostridia	Clostridiales	Lachnospiraceae	Ruminococcus2	NA	Clostridiales.Lachnospiraceae.Ruminococcus2.NA.16cc	Ruminococcus lactaris strain ATCC 29176 16S ribosomal RNA gene, partial sequence	100
7201ba7fd56edf7bbc166f52bdf05755	636	0.20677	-0.1931	41.2222	64.303	0.00254936	0.66824	TACGGAGGATCCGAGCGTTATCCGGATTTATTGGGTTTAAAGGGAGCGTAGATGGATGTTTAAGTCAGTTGTGAAAGTTTGCGGCTCAACCGTAAAATTGCAGTTGATACTGGATGTCTTGAGTGCAGTTGAGGCAGGCGGAATTCGTGGTGTAGCGGTGAAATGCTTAGATATCACGAAGAACTCCGATTGCGAAGGCAGCCTGCTAAGCTGCAACTGACATTGAGGCTCGAAAGTGTGGGTATCAAACAGG	Bacteria	Bacteroidetes	Bacteroidia	Bacteroidales	Bacteroidaceae	Bacteroides	dorei	Bacteroidales.Bacteroidaceae.Bacteroides.dorei.7201	Bacteroides dorei strain 175 16S ribosomal RNA gene, partial sequence	100
cd46afaf6991074e4e21d56bc2fc945e	850	0.206862	0.179533	111.333	73.6364	0.00476923	0.66824	TACGGAAGGTCCGGGCGTTATCCGGATTTATTGGGTTTAAAGGGAGCGTAGGCCGGAGATTAAGCGTGTTGTGAAATGTAGAGGCTCAACCTCTGCACTGCAGCGCGAACTGGTCTTCTTGAGTACGCACAACGTGGGCGGAATTCGTGGTGTAGCGGTGAAATGCTTAGATATCACGAAGAACTCCGATTGCGAAGGCAGCTCACGGGAGCGCAACTGACGCTGAAGCTCGAAAGTGCGGGTATCGAACAGG	Bacteria	Bacteroidetes	Bacteroidia	Bacteroidales	Prevotellaceae	Prevotella	NA	Bacteroidales.Prevotellaceae.Prevotella.NA.cd46	Prevotella copri strain JCM 13464 16S ribosomal RNA gene, partial sequence	97.628
faefcb352bee68ebf4a255f7339c0e6a	830.5	0.207036	0.216692	3.04444	1.84848	0.000126923	0.66824	TACGTATGGTGCAAGCGTTATCCGGATTTATTGGGTTTAAAGGGAGCGTAGGCCGGAGATTAAGCGTGTTGTGAAATGTAGACGCTCAACGTCTGCACTGCAGCGCGAACTGGTTTCCTTGAGTACGCACAAAGTGGGCGGAATTCGTGGTGTAGCGGTGAAATGCTTAGATATCACGAAGAACTCCGATTGCGAAGGCAGCTCACTGGAGCGCAACTGACGCTGAAGCTCGAAAGTGCGGGTATCGAACAGG	Bacteria	Bacteroidetes	Bacteroidia	Bacteroidales	Prevotellaceae	Prevotella	NA	Bacteroidales.Prevotellaceae.Prevotella.NA.faef	Prevotella copri strain JCM 13464 16S ribosomal RNA gene, partial sequence	100
d235e575d8ec320e6de26c93d8236a30	669.5	0.208001	-0.579075	3.97778	15.0909	0.000433974	0.66824	TACGTAGGGAGCGAGCGTTGTCCGGAATTACTGGGTGTAAAGGGAGCGTAGGCGGGACGGTAAGTCAGGTGTGAAATATACGTGCTCAACATGTAGACTGCACTTGAAACTGCTGTTCTTGAGTGAAGTAGAGGTAAGCGGAATTCCTAGTGTAGCGGTGAAATGCGTAGATATTAGGAGGAACATCGGTGGCGAAGGCGGCTTACTGGGCTTTTACTGACGCTGAGGCTCGAAAGCGTGGGGAGCAAACAGG	Bacteria	Firmicutes	Clostridia	Clostridiales	Ruminococcaceae	Ruminococcus	NA	Clostridiales.Ruminococcaceae.Ruminococcus.NA.d235	Ruminococcus champanellensis strain 18P13 16S ribosomal RNA, partial sequence	94.071
96bf5de4720937ed8195c21b1311a747	836.5	0.208707	0.055261	3.88889	3.42424	0.000184615	0.66824	AACGTAGGGTGCTAGCGTTGTCCGGAATTACTGGGTGTAAAGGGAGCGCAGGTGGCAGTGCAAGTTGGATGTAAAATCTACGGGCTCAACCCGTATAAGCATTCAAAACTGTGCAGCTTGAGTGAAGTAGAGGTAGGTGGAATTTCCGGTGTAGCGGTGGAATGCGTAGATATCGGAAGGAACATCAGTGGCGAAGGCGACCTACTGGGCTTTAACTGACGCTGAGGCTCGAAAGCATGGGTAGCAAACAGG	Bacteria	Firmicutes	Clostridia	Clostridiales	Ruminococcaceae	NA	NA	Clostridiales.Ruminococcaceae.NA.NA.96bf	Anaerofilum pentosovorans strain Fae 16S ribosomal RNA gene, partial sequence	90.837
c325918d7ddaead74297c350521b1da5	834.5	0.209101	0.36962	6.95556	2.9697	0.000263461	0.66824	TACGTATGGAGCAAGCGTTATCCGGATTTACTGGGTGTAAAGGGAGTGTAGGTGGTATCACAAGTCAGAAGTGAAAGCCCGGGGCTCAACCCCGGGACTGCTTTTGAAACTGTGGAACTGGAGTGCAGGAGAGGTAAGTGGAATTCCTAGTGTAGCGGTGAAATGCGTAGATATTAGGAGGAACACCAGTGGCGAAGGCGGCTTACTGGACTGTAACTGACACTGAGGCTCGAAAGCGTGGGGAGCAAACAGG	Bacteria	Firmicutes	Clostridia	Clostridiales	Lachnospiraceae	NA	NA	Clostridiales.Lachnospiraceae.NA.NA.c325	Lachnospira pectinoschiza strain 150-1 16S ribosomal RNA gene, partial sequence	96.443
7a6ff16e8121b5cd5966afa4524b8385	847	0.209148	0.144993	46.3333	33.1818	0.00203846	0.66824	TACGGAAGGTCCGGGCGTTATCCGGATTTATTGGGTTTAAAGGGAGCGTAGGCCGGAGATTAAGCGTGTTGTGAAATGTAGATGCTCAACGTCTGCACTGCAGCGCGAACTGGTTTCCTTGAGTACGCACAAAGTGGGCGGAATTCGTGGTGTAGCGGTGAAATGCTTAGATATCACGAAGAACTCCGATTGCGAAGGCAGCTCACTGGAGCGCAACTGACGCTGAAGCTCGAAAGTGCGGGTATCGAACAGG	Bacteria	Bacteroidetes	Bacteroidia	Bacteroidales	Prevotellaceae	Prevotella	NA	Bacteroidales.Prevotellaceae.Prevotella.NA.7a6f	Prevotella copri strain JCM 13464 16S ribosomal RNA gene, partial sequence	99.605
814d7e64e61c8b8256580396f37f5380	830	0.210053	0.217484	0.6	0.363636	2.5e-05	0.66824	TACGTAGGGGGCAAGCGTTATCCGGAATTACTGGGTGTAAAGGGTGAGTAGGCGGCATGACAAGTAAGATGTGAAAGCCCGTGGCTTAACCACGGGATTGCATTTTAAACTGTTGAGCTAGAGTACAGGAGAGGAAAGCGGAATTCCCAGTGTAGCGGTGAAATGCGTAGATATTGGGAAGAACACCAGTGGCGAAGGCGGCTTTCTGGACTGAAACTGACGCTGAGGCACGAAAGCGTGGGGAGCAAACAGG	Bacteria	Firmicutes	Clostridia	Clostridiales	Lachnospiraceae	Clostridium_XlVb	NA	Clostridiales.Lachnospiraceae.Clostridium_XlVb.NA.814d	[Clostridium] propionicum strain JCM 1430 16S ribosomal RNA gene, partial sequence	92.885
ab4fe99ca91285786b20ba55b1446937	824	0.210132	0.267863	13.6444	7.36364	0.000549359	0.66824	TACGTAGGGGGCGAGCGTTATCCGGATTTATTGGGCGTAAAGCGTGTGTAGGCGGTTTATTAAGTTTAAGATTAAAGCCCGGGGCTCAACTCCGGTAAGTCTTAAAAACTGGTAGACTTGAGTACGGTAGAGGCAAACGGAATTTCTAGTGTAGCGGTGAAATGCGTAGATATTAGAAGGAACACCAGTGGCGAAAGCGGTTTGCTGGGCCGTTACTGACGCTGAGGCACGAAAGCGTGGGGAGCAAATAGG	Bacteria	Firmicutes	NA	NA	NA	NA	NA	NA.NA.NA.NA.ab4f	Spiroplasma velocicrescens strain MQ-4 16S ribosomal RNA, partial sequence	85.714
d19a46be48b9e601eff161f3b8ee9048	670	0.211748	-0.413452	0.888889	2.30303	7.4359e-05	0.670201	TACGTAGGTGGCAAGCGTTATCCGGAATTATTGGGCGTAAAGAGGGAGCAGGCGGCAGCAAGGGTCTGTGGTGAAAGCCTGAAGCTTAACTTCAGTAAGCCATAGAAACCAGGCAGCTAGAGTGCAGGAGAGGATCGTGGAATTCCATGTGTAGCGGTGAAATGCGTAGATATATGGAGGAACACCAGTGGCGAAGGCGACGATCTGGCCTGCAACTGACGCTCAGTCCCGAAAGCGTGGGGAGCAAATAGG	Bacteria	Firmicutes	Erysipelotrichia	Erysipelotrichales	Erysipelotrichaceae	Clostridium_XVIII	ramosum	Erysipelotrichales.Erysipelotrichaceae.Clostridium_XVIII.ramosum.d19a	Erysipelatoclostridium ramosum strain JCM 1298 16S ribosomal RNA gene, partial sequence	100
320750609b39ef779a80ee617ffbe4b2	812	0.213271	0.52044	2.51111	0.757576	8.84615e-05	0.671853	TACGGAGGATCCGAGCGTTATCCGGATTTATTGGGTTTAAAGGGAGCGTAGATGGATGTTTAAGTCAGTTGTGAAAGTTTGCGGCTCAACCGTAAAATTGCAGTTGATACTGGATATCTTGAGTGCAGTTGAGGCAGGCGGAATTCGTGGTGTAGCGGTGAAATGCTTAGATATCACGAAGAACTCCGATTGCGAAGGCAGCTCACTGGAGCGCAACTGACGCTGAAGCTCGAAAGTGCGGGTATCGAACAGG	Bacteria	Bacteroidetes	Bacteroidia	Bacteroidales	Bacteroidaceae	Bacteroides	NA	Bacteroidales.Bacteroidaceae.Bacteroides.NA.3207	Bacteroides vulgatus strain ATCC 8482 16S ribosomal RNA, partial sequence	95.669
a31c17f4c0776ab1ea366766cd2ef846	814	0.21527	0.486553	7.71111	2.51515	0.000275641	0.672551	TACGTAGGTGGCGAGCGTTGTCCGGAATTATTGGGCGTAAAGGGAGCGCAGGCGGGAGGTCAAGTCTATCTTAAAAGTGCGGGGCTCAACCCCGTGAGGGGATGGAAACTGGTCTTCTTGAGTGCAGGAGAGGAAAGCGGAATTCCTAGTGTAGCGGTGAAATGCGTAGATATTAGGAGGAACACCAGTGGCGAAGGCGGCTTTCTGGACTGTAACTGACGCTGAGGCTCGAAAGCGTGGGGAGCGAACAGG	Bacteria	Firmicutes	Negativicutes	Selenomonadales	Veillonellaceae	Mitsuokella	NA	Selenomonadales.Veillonellaceae.Mitsuokella.NA.a31c	Mitsuokella multacida strain DSM 20544 16S ribosomal RNA gene, partial sequence	99.603
2eeabb9878d1c2b969767df7e6ab90ce	656	0.215497	-0.207016	6.37778	10.2727	0.000401282	0.672551	TACGGAGGATGCGAGCGTTATCCGGATTTATTGGGTTTAAAGGGTGCGTAGGTGGTTTCTTAAGTCAGCGGTGAAAGTTTGTGGCTTAACCATAAAATTGCCATTGATACTGGGAGACTTGAGTATGTTTGAGGTAGGCGGAATGCGTGGTGTAGCGGTGAAATGCATAGATATCACGCAGAACTCCGATTGCGAAGGCAGCTTGCCAAGCCATAACTGACACTGAAGCACGAAAGCGTGGGTATCAAACAGG	Bacteria	Bacteroidetes	Bacteroidia	Bacteroidales	Porphyromonadaceae	Parabacteroides	NA	Bacteroidales.Porphyromonadaceae.Parabacteroides.NA.2eea	Parabacteroides faecis strain 157 16S ribosomal RNA, partial sequence	94.862
61cb6ba47f823bc3378c16ca8c898151	858.5	0.217823	0.154552	43.6444	30.5758	0.00190577	0.676663	TACGGAGGGTGCAAGCGTTAATCGGAATCACTGGGCGTAAAGCGCACGTAGGCTGTTATGTAAGTCAGGGGTGAAATCCCACGGCTCAACCGTGGAACTGCCCTTGATACTGCACGACTTGAATCCGGGAGAGGGTGGCGGAATTCCAGGTGTAGGAGTGAAATCCGTAGATATCTGGAGGAACATCAGTGGCGAAGGCGGCCACCTGGACCGGTATTGACGCTGAGGTGCGAAAGCGTGGGGAGCAAACAGG	Bacteria	Proteobacteria	Deltaproteobacteria	Desulfovibrionales	Desulfovibrionaceae	Desulfovibrio	NA	Desulfovibrionales.Desulfovibrionaceae.Desulfovibrio.NA.61cb	Desulfovibrio piger strain ATCC 29098 16S ribosomal RNA, partial sequence	99.209
9154257e38f3ace4e103b417878501a3	680.5	0.220955	-0.307062	0.866667	1.75758	6.21795e-05	0.682431	TACGTATGGTGCAAGCGTTATCCGGATTTACTGGGTGTAAAGGGAGCGCAGGCGGTGCGGCAAGTCTGATGTGAAAGCCCGGGGCTCAACCCCGGTACTGCATTGGAAACTGTCGTACTAGAGTGTCGGAGGGGTAAGCGGAATTCCTAGTGTAGCGGTGAAATGCGTAGATATCGGGAGGAACACCAGTGGCGAAGGCGGCCTACTGGGCACCAACTGACGCTGAGGCTCGAAAGTGTGGGTAGCAAACAGG	Bacteria	Firmicutes	Clostridia	Clostridiales	Lachnospiraceae	Roseburia	NA	Clostridiales.Lachnospiraceae.Roseburia.NA.9154	[Eubacterium] rectale strain ATCC 33656 16S ribosomal RNA, partial sequence	96.443
43a002d09207576823da5f1dfec222ab	858.5	0.221714	-0.175204	16.8222	25.1818	0.00101795	0.682431	TACGTATGGGGCGAGCGTTATCCGGATTCATTGGGCGTAAAGCGCGCGTAGGCGGCCTCGTAGGCCGGGAGTCAAATCCGGGGGCTCAACCCCCGCCCGCTCCCGGAACCCCGAGGCTTGAGTCTGGCAGGGGAGGGTGGAATTCCCAGTGTAGCGGTGGAATGCGCAGATATTGGGAAGAACACCGGTGGCGAAGGCGGCCCTCTGGGCCACGACTGACGCTGAGGCGCGAAAGCTGGGGGAGCGAACAGG	Bacteria	Actinobacteria	Actinobacteria	Coriobacteriales	Coriobacteriaceae	Olsenella	NA	Coriobacteriales.Coriobacteriaceae.Olsenella.NA.43a0	Libanicoccus massiliensis strain Marseille-P3237 16S ribosomal RNA, partial sequence	96.825
1696046fb89018a9937fbf2511b63d54	671	0.222989	-0.564823	0.288889	1.06061	3.07692e-05	0.683221	TACGTAGGGGGCAAGCGTTATCCGGAATTATTGGGCGTAAAGAGTGCGTAGGTGGTTACCTAAGCAGAGGGTGAAAGGCACTGGCTTAACCAATGTCAGCCCCCTGAACTGGGTACCTTGAGTGCAGGAGAGGAAAGCGGAATTCCTAGTGTAGCGGTGAAATGCGTAGATATTAGGAGGAACACCAGTGGCGAAGGCGGCTTTCTGGACTGTAACTGACACTGAGGCACGAAAGTGTGGGGAGCAAACAGG	Bacteria	Firmicutes	Clostridia	Clostridiales	Clostridiales_Incertae_Sedis_XIII	NA	NA	Clostridiales.Clostridiales_Incertae_Sedis_XIII.NA.NA.1696	Ihubacter massiliensis strain Marseille-P2843 16S ribosomal RNA, partial sequence	94.071
fd935e6d306e7b75349e4838a74018cf	843.5	0.224773	0.363682	27.4444	11.8788	0.00104295	0.683826	TACGGAAGGTCCGGGCGTTATCCGGATTTATTGGGTTTAAAGGGAGCGTAGGCCGTCTGTTAAGCGTGTTGTGAAATGTCGGGGCTCAACCTGGGCATTGCAGCGCGAACTGGCAGACTTGAGTGCGCAGGAAGTAGGCGGAATTCGTCGTGTAGCGGTGAAATGCTTAGATATGACGAAGAACTCCGATTGCGAAGGCAGCCTGCTGTAGCGTAACTGACGCTGAAGCTCGAAAGCGTGGGTATCGAACAGG	Bacteria	Bacteroidetes	Bacteroidia	Bacteroidales	Prevotellaceae	Prevotella	NA	Bacteroidales.Prevotellaceae.Prevotella.NA.fd93	Prevotella stercorea strain CB35 16S ribosomal RNA gene, partial sequence	98.419
81880c18d344cbb73e31e74274c306c1	810.5	0.227015	0.274671	1.71111	0.909091	6.85897e-05	0.683826	TACGTAGGGGGCGAGCGTTATCCGGATTCATTGGGCGTAAAGCGCGCGTAGGCGGCCCGGCAGGCCGGGGGTCGAAGCGGGGGGCTCAACCCCCCGAAGCCCCCGGAACCTCCGCGGCTTGGGTCCGGTAGGGGAGGGTGGAACACCCGGTGTAGCGGTGGAATGCGCAGATATCGGGTGGAACACCGGTGGCGAAGGCGGCCCTCTGGGCCGAGACCGACGCTGAGGCGCGAAAGCGTGGGGAGCAAACAGG	Bacteria	Actinobacteria	Actinobacteria	Coriobacteriales	Coriobacteriaceae	Collinsella	NA	Coriobacteriales.Coriobacteriaceae.Collinsella.NA.8188	Collinsella aerofaciens strain JCM 10188 16S ribosomal RNA gene, partial sequence	98.814
7e01f2566cceef2e60e9ce81bdb69f23	843	0.227039	0.115326	7.31111	5.60606	0.000329487	0.683826	TACGGAGGATCCGAGCGTTATCCGGATTTATTGGGTTTAAAGGGAGCGTAGGCGGGATGTTAAGTCAGTTGTGAAAGTTTGCGGCTCAACCGTAAAATTGCAGTTGATACTGGCATCCTTGAGTACAGTAGAGGTAGGCGGAATTCGTGGTGTAGCGGTGAAATGCTTAGATATCACGAAGAACTCCGATTGCGAAGGCAGCTTGCTGGACTGTAACTGACGCTGATGCTCGAAAGTGTGGGTATCAAACAGG	Bacteria	Bacteroidetes	Bacteroidia	Bacteroidales	Bacteroidaceae	Bacteroides	NA	Bacteroidales.Bacteroidaceae.Bacteroides.NA.7e01	Bacteroides rodentium strain JCM 16496 16S ribosomal RNA gene, partial sequence	97.244
1c949cdda394b0fabad433132742cd61	622.5	0.227263	-0.0975037	525.778	658.121	0.0290885	0.683826	AACGTAGGTCACAAGCGTTGTCCGGAATTACTGGGTGTAAAGGGAGCGCAGGCGGGAAGACAAGTTGGAAGTGAAATCTATGGGCTCAACCCATAAACTGCTTTCAAAACTGTTTTTCTTGAGTAGTGCAGAGGTAGGCGGAATTCCCGGTGTAGCGGTGGAATGCGTAGATATCGGGAGGAACACCAGTGGCGAAGGCGGCCTACTGGGCACCAACTGACGCTGAGGCTCGAAAGTGTGGGTAGCAAACAGG	Bacteria	Firmicutes	Clostridia	Clostridiales	Ruminococcaceae	Faecalibacterium	prausnitzii	Clostridiales.Ruminococcaceae.Faecalibacterium.prausnitzii.1c94	Faecalibacterium prausnitzii strain ATCC 27768 16S ribosomal RNA gene, partial sequence	98.814
3c5240bc0610a6ed8411591594c3ea67	840	0.228626	-0.0681984	3.6	4.21212	0.000192949	0.684858	TACGTAGGTGGCGAGCGTTATCCGGAATTATTGGGTGTAAAGGGTGCGTAGGCGGGTCGTAAAGTCAGATGTGAAATGCGGAGGCTCAACCTCCGAACTGCATTTGAAACTTACGATCTTGAGTGGAGTAGAGGCAAGCGGAATTCCCGGTGTAGCGGTGAAATGCATAGATATCGGGAGGAACACCAGTGGCGAAGGCGGCTTGCTGGGCTTTTACTGACGCTGAGGCACGAAAGTGTGGGGAGCAAACAGG	Bacteria	Firmicutes	Clostridia	Clostridiales	Ruminococcaceae	NA	NA	Clostridiales.Ruminococcaceae.NA.NA.3c52	[Clostridium] cellulosi strain AS 1.1777 16S ribosomal RNA, partial sequence	88.627
e9abc8841c9a796172cd297e5395df62	855.5	0.233989	0.0222169	35.6889	33.9091	0.00174679	0.697335	TACGGAAGGTCCAGGCGTTATCCGGATTTATTGGGTTTAAAGGGAGCGCAGGCGGCGGCGTAAGTCAGTTGTGAAATCGTGCGGCTTAACCGTGCAATTGCAGTTGATACTGCGTCGCTTGAGTGCACACAGGGATGTTGGAATTCATGGTGTAGCGGTGAAATGCTTAGATATCATGAAGAACTCCGATCGCGAAGGCATATGTCCGGAGTGCAACTGACGCTGAGGCTCGAAAGTGTGGGTATCAAACAGG	Bacteria	Bacteroidetes	Bacteroidia	Bacteroidales	Prevotellaceae	Alloprevotella	NA	Bacteroidales.Prevotellaceae.Alloprevotella.NA.e9ab	Alloprevotella rava strain 81/4-12 16S ribosomal RNA gene, partial sequence	92.52
cf2d607527b391dc29eaf11f607cd089	673	0.235756	-0.415525	1.22222	3.18182	0.000102564	0.697335	TACGTAGGTGGCGAGCGTTGTCCGGAATTATTGGGCGTAAAGAGCATGTAGGCGGTTTTTTAAGTCTGGAGTGAAAATGCGGGGCTCAACCCCGTATGGCTCTGGATACTGGAAGACTTGAGTGCAGGAGAGGAAAGGGGAATTCCCAGTGTAGCGGTGAAATGCGTAGATATTGGGAGGAACACCAGTGGCGAAGGCGGCCTACTGGGCACCAACTGACGCTGAGGCTCGAAAGTGTGGGTAGCAAACAGG	Bacteria	Firmicutes	Negativicutes	Selenomonadales	Acidaminococcaceae	Phascolarctobacterium	NA	Selenomonadales.Acidaminococcaceae.Phascolarctobacterium.NA.cf2d	Phascolarctobacterium succinatutens strain YIT 12067 16S ribosomal RNA gene, partial sequence	93.574
fa521e19b6eb94dacae57c753a3fb78a	681.5	0.236345	-0.252084	0.644444	1.15152	4.29487e-05	0.697335	TACGTAGGGGGCAAGCGTTATCCGGATTTACTGGGTGTAAAGGGAGCGTAGACGGTGTGGCAAGTCTGATGTGAAAGGCATGGGCTCAACCTGTGGACTGCATTGGAAACTGTCATACTTGAGTGCCGGAGGGGTAAGCGGAATTCCTAGTGTAGCGGTGAAATGCGTAGATATATGGAGGAACACCAGTGGCGAAGGCGACGGTCTGGGCCGCAACTGACGCTCATTCCCGAAAGCGTGGGGAGCAAATAGG	Bacteria	Firmicutes	Clostridia	Clostridiales	Lachnospiraceae	Blautia	NA	Clostridiales.Lachnospiraceae.Blautia.NA.fa52	Blautia wexlerae strain DSM 19850 16S ribosomal RNA gene, partial sequence	94.071
2d54fa3e6377c20672871627127d21ce	844	0.237988	0.408742	7.68889	3	0.000285256	0.697335	TACGTAGGTGGCAAGCGTTGTCCGGAATTATTGGGCGTAAAGCGCGCGCAGGCGGATTGGTCAGTCTGTCTTAAAAGTTCGGGGCTTAACCCCGTGATGGGATGGAAACTGCCAATCTAGAGTATCGGAGAGGAAAGTGGAATTCCTAGTGTAGCGGTGAAATGCGTAGATATTAGGAAGAACACCAGTGGCGAAGGCGACTTTCTGGACGAAAACTGACGCTGAGGCGCGAAAGCCAGGGGAGCGAACGGG	Bacteria	Firmicutes	Negativicutes	Selenomonadales	Veillonellaceae	Veillonella	NA	Selenomonadales.Veillonellaceae.Veillonella.NA.2d54	Veillonella dispar strain ATCC 17748 16S ribosomal RNA gene, partial sequence	100
2cb3e4ce42cd936572d9ef7a4050be22	626	0.240833	-0.0789372	21.5778	25.8788	0.00116987	0.699849	TACGTAGGGGGCAAGCGTTATCCGGATTTACTGGGTGTAAAGGGAGCGTAGACGGTATGGCAAGTCTGATGTGAAAGGCCAGGGCTCAACCCTGGGACTGCATTGGAAACTGTCGAACTAGAGTGTCGGAGAGGCAAGTGGAATTCCTAGTGTAGCGGTGAAATGCGTAGATATTAGGAGGAACACCAGTGGCGAAGGCGGCTTGCTGGACGATGACTGACGTTGAGGCTCGAAAGCGTGGGGAGCAAACAGG	Bacteria	Firmicutes	Clostridia	Clostridiales	Lachnospiraceae	NA	NA	Clostridiales.Lachnospiraceae.NA.NA.2cb3	Hespellia porcina strain PC80 16S ribosomal RNA gene, partial sequence	96.838
18b89a04b77fef5d50ca0c69414dfbcd	843	0.242721	-0.274672	99.0444	186.424	0.00680064	0.699849	TACGGAAGGTCCGGGCGTTATCCGGATTTATTGGGTTTAAAGGGAGCGTAGGCCGGAGATTAAGCGTGTTGTGAAATGTAGTGGCTCAACCTCTGCACTGCAGCGCGAACTGGTCTTCTTGAGTACGCACAACGTGGGCGGAATTCGTGGTGTAGCGGTGAAATGCTTAGATATCACGAAGAACTCCGATTGCGAAGGCAGCTCACGGGAGCGCAACTGACGCTGAAGCTCGAAAGTGCGGGTATCGAACAGG	Bacteria	Bacteroidetes	Bacteroidia	Bacteroidales	Prevotellaceae	Prevotella	NA	Bacteroidales.Prevotellaceae.Prevotella.NA.18b8	Prevotella copri strain JCM 13464 16S ribosomal RNA gene, partial sequence	97.233
17f0006e275ea7d930f014555ab0e8a7	682	0.244039	0.108593	9.53333	7.42424	0.000432051	0.699849	TACGTAGGTGGCAAGCGTTGTCCGGAATTACTGGGTGTAAAGGGAGCGTAGGCGGGATGCCAAGTCAGCTGTGAAAACTATGGGCTTAACCTGTAGACTGCAGTTGAAACTGGTATTCTTGAGTGAAGTAGAGGTTGGCGGAATTCCGAGTGTAGCGGTGAAATGCGTAGATATTCGGAGGAACACCGGTGGCGAAGGCGGCCAACTGGGCTTTAACTGACGCTGAGGCTCGAAAGTGTGGGGAGCAAACAGG	Bacteria	Firmicutes	Clostridia	Clostridiales	Ruminococcaceae	NA	NA	Clostridiales.Ruminococcaceae.NA.NA.17f0	Eubacterium coprostanoligenes strain HL 16S ribosomal RNA gene, partial sequence	95.276
08ed58ee0683103993ef6780e7f5a8d8	852.5	0.244668	0.0291198	10.4667	9.78788	0.000508974	0.699849	TACGTAGGGGGCAAGCGTTATCCGGATTTACTGGGTGTAAAGGGAGCGTAGACGGCGACGCAAGTCTGAAGTGAAATACCCGGGCTCAACCTGGGAACTGCTTTGGAAACTGTGTTGCTAGAGTGCTGGAGAGGTAAGCGGAATTCCTAGTGTAGCGGTGAAATGCGTAGATATTAGGAAGAACACCAGTGGCGAAGGCGGCTTACTGGACAGTAACTGACGTTGAGGCTCGAAAGCGTGGGGAGCAAACAGG	Bacteria	Firmicutes	Clostridia	Clostridiales	Lachnospiraceae	NA	NA	Clostridiales.Lachnospiraceae.NA.NA.08ed	[Clostridium] clostridioforme strain ATCC 25537 16S ribosomal RNA gene, partial sequence	95.294
5fc5768e12d00be9e2fc63c1b641f3a0	809	0.246634	0.3217	5.91111	2.81818	0.000230128	0.699849	TACGGAAGGTCCGGGCGTTATCCGGATTTATTGGGTTTAAAGGGAGCGTAGGCCGTCTGGTAAGCGTGTTGTGAAATGTCGGGGCTCAACCTGGGCATTGCAGCGCGAACTGTCAGACTTGAGTGCGCGGGAAGTAGGCGGAATTCGTCGTGTAGCGGTGAAATGCTTAGATATCACGAAGAACTCCGATTGCGAAGGCAGCTCACTGGAGCGCAACTGACGCTGAAGCTCGAAAGTGCGGGTATCGAACAGG	Bacteria	Bacteroidetes	Bacteroidia	Bacteroidales	Prevotellaceae	Prevotella	NA	Bacteroidales.Prevotellaceae.Prevotella.NA.5fc5	Prevotella stercorea strain CB35 16S ribosomal RNA gene, partial sequence	96.047
ecc28d19655c68ba9645e627115a1f34	663	0.24765	-0.388373	2.68889	6.57576	0.000216667	0.699849	TACGTAGGTGGCGAGCGTTATCCGGAATCATTGGGCGTAAAGAGGGAGCAGGCGGCCGCAAGGGTCTGTGGTGAAAGACCGAAGCTAAACTTCGGTAAGCCATGGAAACCGGGCGGCTAGAGTGCGGAAGAGGATCGTGGAATTCCATGTGTAGCGGTGAAATGCGTAGATATTAGGAGGAACACCAGTGGCGAAGGCGGCTTACTGGACGGTAACTGACGTTGAGGCTCGAAAGCGTGGGGAGCAAACAGG	Bacteria	Firmicutes	Erysipelotrichia	Erysipelotrichales	Erysipelotrichaceae	Catenibacterium	NA	Erysipelotrichales.Erysipelotrichaceae.Catenibacterium.NA.ecc2	Catenibacterium mitsuokai strain DSM 15897 16S ribosomal RNA gene, partial sequence	92.245
a2cfe52e238bcd9aae66e49062312d0b	819	0.247933	0.211559	2.02222	1.24242	8.46154e-05	0.699849	TACGGAGGGTGCAAGCGTTGTCCGGAATCATTGGGCGTAAAGAGTTCGTAGGTGGCATGTAAAGTCTGGTGTTAAATACTGGGGCTCAACTTCAGTTCGGCACTGGATACTTGCAAGCTAGAATGCGGTAGAGGTAAAGGGAATTCCTGGTGTAGCGGTGAAATGCGTAGATATCAGGAGGAACATCGGTGGCGTAAGCGCTTTACTGGGCCGTAATTGACACTGAGGAACGAAAGCCAGGGTAGCAAATGGG	Bacteria	Proteobacteria	Deltaproteobacteria	Bdellovibrionales	Bdellovibrionaceae	Vampirovibrio	NA	Bdellovibrionales.Bdellovibrionaceae.Vampirovibrio.NA.a2cf	Vampirovibrio chlorellavorus strain ICPB 3707 16S ribosomal RNA gene, partial sequence	85.827
d50f999a402d5aef8d4f8985782659f7	810	0.248359	0.638998	6.46667	1.48485	0.000217949	0.699849	TACGTAGGGTGCAAGCGTTAATCGGAATTACTGGGCGTAAAGCGTGCGCAGGCGGTTCTGTAAGACAGATGTGAAATCCCCGGGCTCAACCTGGGAATTGCATTTGTGACTGCAGGACTAGAGTTCATCAGAGGGGGGTGGAATTCCAAGTGTAGCAGTGAAATGCGTAGATATTTGGAAGAACACCAATGGCGAAGGCAGCCCCCTGGGATGCGACTGACGCTCATGCACGAAAGCGTGGGGAGCAAACAGG	Bacteria	Proteobacteria	Betaproteobacteria	Burkholderiales	Sutterellaceae	Sutterella	stercoricanis	Burkholderiales.Sutterellaceae.Sutterella.stercoricanis.d50f	Sutterella massiliensis strain Marseille-P2435 16S ribosomal RNA, partial sequence	100
e32e12385bf0f6b4010e60c96c09bf75	629.5	0.248405	-0.208758	13.2667	21.4546	0.000836539	0.699849	TACGTAGGGGGCAAGCGTTATCCGGATTTACTGGGTGTAAAGGGAGCGTAGACGGCCGTGCAAGTCTGATGTGAAAGGCTGGGGCTCAACCCCGGGACTGCATTGGAAACTGTATGGCTGGAGTGCCGGAGAGGTAAGCGGAATTCCTAGTGTAGCGGTGAAATGCGTAGATATTAGGAGGAACACCAGTGGCGAAGGCGGCTTACTGGACGGTAACTGACGTTGAGGCTCGAAAGCGTGGGGAGCAAACAGG	Bacteria	Firmicutes	Clostridia	Clostridiales	Lachnospiraceae	Blautia	NA	Clostridiales.Lachnospiraceae.Blautia.NA.e32e	Murimonas intestini strain SRB-530-5-H 16S ribosomal RNA, partial sequence	97.233
88d00861690a34be09f2e08378139ca5	802.5	0.25059	1.80731	35	0.545454	0.00102115	0.699849	TACGTAGGTGGCAAGCGTTGTCCGGAATTATTGGGCGTAAAGAGCATGTAGGCGGGCTTTTAAGTCTGACGTGAAAATGCGGGGCTTAACCCCGTATGGCGTTGGATACTGGAAGTCTTGAGTGCAGGAGAGGAAAGGGGAATTCCCAGTGTAGCGGTGAAATGCGTAGATATTGGGAGGAACACCAGTGGCGAAGGCGCCTTTCTGGACTGTGTCTGACGCTGAGATGCGAAAGCCAGGGTAGCAAACGGG	Bacteria	Firmicutes	Negativicutes	Selenomonadales	Acidaminococcaceae	Acidaminococcus	NA	Selenomonadales.Acidaminococcaceae.Acidaminococcus.NA.88d0	Acidaminococcus intestini strain ADV 255.99 16S ribosomal RNA gene, partial sequence	100
e76e9835005158b53dac4ae3af6a441a	808.5	0.251216	0.671327	12.5111	2.66667	0.000417308	0.699849	TACGTAGGTGGCAAGCGTTGTCCGGATTTACTGGGTGTAAAGGGCGAGTAGGCGGACCCGCAAGTCAGGTGTGAAATCCATGGGCTCAACCCATGAACTGCACTTGAAACTGTGGGCCTTGAGTGATGGAGAGGCAGGCGGAATTCCCGGTGTAGCGGTGGAATGCGTAGATATCGGGAGGAACACCAGTGGCGAAGGCGGCCTGCTGGACATTAACTGACGCTGAGGAGCGAAAGCGTGGGGAGCAAACAGG	Bacteria	Firmicutes	Clostridia	Clostridiales	Ruminococcaceae	NA	NA	Clostridiales.Ruminococcaceae.NA.NA.e76e	Intestinimonas butyriciproducens strain SRB-521-5-I 16S ribosomal RNA gene, partial sequence	91.7
41b692c0ca0b318ba5cd542fbb631abe	629	0.252457	-0.0918827	109.356	135.121	0.00601282	0.699849	TACGTAGGGGGCAAGCGTTATCCGGATTTACTGGGTGTAAAGGGAGCGTAGACGGAATGGCAAGTCTGATGTGAAAGGCCGGGGCTCAACCCCGGGACTGCATTGGAAACTGTCAATCTAGAGTACCGGAGGGGTAAGTGGAATTCCTAGTGTAGCGGTGAAATGCGTAGATATTAGGAGGAACACCAGTGGCGAAGGCGGCTTACTGGACGGTAACTGACGTTGAGGCTCGAAAGCGTGGGGAGCAAACAGG	Bacteria	Firmicutes	Clostridia	Clostridiales	Lachnospiraceae	Ruminococcus2	NA	Clostridiales.Lachnospiraceae.Ruminococcus2.NA.41b6	Ruminococcus faecis strain Eg2 16S ribosomal RNA gene, partial sequence	97.233
4b95938687b60d2bcda2bd41beee1e78	831	0.253002	0.868629	5.82222	0.787879	0.000184615	0.699849	TACGTAGGTGGCAAGCGTTATCCGGATTTATTGGGTGTAAAGGGTGAGTAGGCGGGCTGACAAGTCAGATGTGAAATGTTCAGGCTTAACCTGAGAACTGCATTTGAAACTGCCAGTCTTGAGAGTCGGAGGGGTAATCGGAATTCCCGGTGTAGCGGTGAAATGCGTAGAGATCGGGAGGAACACCAGTGGCGAAGGCGGATTACTGGACGACAACTGACGCTGAAACACGAAAGCGTGGGGAGCAAACAGG	Bacteria	Firmicutes	Clostridia	Clostridiales	Ruminococcaceae	NA	NA	Clostridiales.Ruminococcaceae.NA.NA.4b95	Oscillibacter ruminantium strain GH1 16S ribosomal RNA gene, partial sequence	87.747
fc6e2c3d530150c20032627b6d55b8c0	850	0.25359	-0.322281	22.3778	47	0.00163974	0.699849	TACGTAGGTGGCAAGCGTTGTCCGGATTTACTGGGTGTAAAGGGCGTGTAGCCGGGAGGGCAAGTCAGATGTGAAATCCACGGGCTTAACTCGTGAACTGCATTTGAAACTGTTCTTCTTGAGTATCGGAGAGGCAATCGGAATTCCTAGTGTAGCGGTGAAATGCGTAGATATTAGGAGGAACACCAGTGGCGAAGGCGGATTGCTGGACGACAACTGACGGTGAGGCGCGAAAGCGTGGGGAGCAAACAGG	Bacteria	Firmicutes	Clostridia	Clostridiales	Ruminococcaceae	NA	NA	Clostridiales.Ruminococcaceae.NA.NA.fc6e	Oscillibacter ruminantium strain GH1 16S ribosomal RNA gene, partial sequence	93.307
9198045c338eae1ac4dc0731a9d36689	674.5	0.257961	-0.338008	1.48889	3.24242	0.000111538	0.699849	TACGTAGGGGGCGAGCGTTATCCGGATTCATTGGGCGTAAAGCGCGCGTAGGCGGCCCGGCAGGCCGGGGGTCGAAGCGGGGGGCTCAACCCCCCGAAGCCCCCGGAACCTCCGCGGCTTGGGTCCGGTAGGGGAGGGTGGAACACCCGGTGTAGCGGTGGAATGCGCAGATATTAGGAGGAACACCAGTGGCGAAGGCGGCTTACTGGACGGTAACTGACGTTGAGGCTCGAAAGCGTGGGGAGCAAACAGG	Bacteria	Actinobacteria	Actinobacteria	Coriobacteriales	Coriobacteriaceae	Collinsella	NA	Coriobacteriales.Coriobacteriaceae.Collinsella.NA.9198	Collinsella aerofaciens strain JCM 10188 16S ribosomal RNA gene, partial sequence	93.281
84fe109254aaa696a10eee40c198cbe9	818	0.258	0.240797	21.5778	12.3939	0.000884615	0.699849	TACGTAGGGGGCAAGCGTTATCCGGATTTACTGGGTGTAAAGGGAGCGTAGACGGTGAGACAAGTCTGAAGTGAAATCCCGGGGCTCAACCCCGGAACTGCTTTGGAAACTGCCTGACTAGAGTGCAGGAGAGGTAAGTGGAATTCCTAGTGTAGCGGTGAAATGCGTAGATATTAGGAGGAACACCAGTGGCGAAGGCGGCTTACTGGACTGTAACTGACGTTGAGGCTCGAAAGCGTGGGGAGCAAACAGG	Bacteria	Firmicutes	Clostridia	Clostridiales	Lachnospiraceae	NA	NA	Clostridiales.Lachnospiraceae.NA.NA.84fe	Hungatella effluvii strain UB-B.2 16S ribosomal RNA, partial sequence	96.838
8f3e1233dc1853daa0dd60f1c88e0c83	852	0.258184	0.203291	26.4222	16.5454	0.00111218	0.699849	TACGTAGGTTGCAAGCGTTGTCCGGATTTACTGGGTGTAAAGGGCGTGTAGGCGGAGATGCAAGTTGGGAGTGAAATCCATGGGCTCAACCCATGAACTGCTCTCAAAACTGTATCCCTTGAGTATCGGAGAGGCAAGCGGAATTCCTAGTGTAGCGGTGAAATGCGTAGATATTAGGAGGAACACCAGTGGCGAAGGCGGCTTGCTGGACGACAACTGACGCTGAGGCGCGAAAGCGTGGGGAGCAAACAGG	Bacteria	Firmicutes	Clostridia	Clostridiales	Ruminococcaceae	NA	NA	Clostridiales.Ruminococcaceae.NA.NA.8f3e	[Clostridium] cellobioparum strain DSM 1351 16S ribosomal RNA gene, partial sequence	90.157
8c5a707bf1c058a2271b7e1db7ad32e7	853.5	0.258441	0.118228	229.756	175	0.0103295	0.699849	TACGTAGGTGGCGAGCGTTGTCCGGAATTATTGGGCGTAAAGAGCATGTAGGCGGTTTTTTAAGTCTGGAGTGAAAATGCGGGGCTCAACCCCGTATGGCTCTGGATACTGGAAGACTTGAGTGCAGGAGAGGAAAGGGGAATTCCCAGTGTAGCGGTGAAATGCGTAGATATTGGGAGGAACACCAGTGGCGAAGGCGCCTTTCTGGACTGTGTCTGACGCTGAGATGCGAAAGCCAGGGTAGCGAACGGG	Bacteria	Firmicutes	Negativicutes	Selenomonadales	Acidaminococcaceae	Phascolarctobacterium	succinatutens	Selenomonadales.Acidaminococcaceae.Phascolarctobacterium.succinatutens.8c5a	Phascolarctobacterium succinatutens strain YIT 12067 16S ribosomal RNA gene, partial sequence	100
4a8d5ce187f33d6eed1844c40fb59217	636.5	0.259204	-0.0179911	29.4222	30.6667	0.00149744	0.699849	TACGTAGGGAGCGAGCGTTGTCCGGAATTACTGGGTGTAAAGGGAGCGTAGGCGGGATCGCAAGTCAGATGTGAAAACTATGGGCTTAACCCATAAACTGCATTTGAAACTGTGGTTCTTGAGTGAAGTAGAGGTAAGCGGAATTCCTAGTGTAGCGGTGAAATGCGTAGATATTAGGAGGAACATCAGTGGCGAAGGCGGCTTACTGGGCTTTAACTGACGCTGAGGCTCGAAAGCGTGGGGAGCAAACAGG	Bacteria	Firmicutes	Clostridia	Clostridiales	Ruminococcaceae	Ruminococcus	bicirculans	Clostridiales.Ruminococcaceae.Ruminococcus.bicirculans.4a8d	Ruminococcus champanellensis strain 18P13 16S ribosomal RNA, partial sequence	98.024
84f0f190153499d7db9a161ebc88e7af	802	0.259706	0.771573	3.04444	0.515151	9.87179e-05	0.699849	TACGTATGGTGCAAGCGTTATCCGGATTTACTGGGTGTAAAGGGTGCGTAGGTGGTATGGCAAGTCAGAAGTGAAAGGCTGGGGCTCAACCCCGGGACTGCTTTTGAAACTGTCAAACTAGAGTACAGGAGAGGAAAGCGGAATTCCTAGTGTAGCGGTGAAATGCGTAGATATTAGGAGGAACACCAGTGGCGAAGGCGGCTTACTGGACGGTAACTGACGTTGAGGCTCGAAAGCGTGGGGAGCAAACAGG	Bacteria	Firmicutes	Clostridia	Clostridiales	Lachnospiraceae	NA	NA	Clostridiales.Lachnospiraceae.NA.NA.84f0	Eubacterium ruminantium strain GA195 16S ribosomal RNA gene, partial sequence	94.466
da7efc184b70b5a17694002b0b9cc092	683	0.26085	-0.169461	0.8	1.18182	4.80769e-05	0.700121	TACGTATGGGGCGAGCGTTATCCGGATTCATTGGGCGTAAAGCGCGCGTAGGCGGAGCGCTAAGCGGGACCTCTAACCCGAGGGCTCAACCCCCGGCCGGGTCCCGAACTGGCGCTCTCGAGTGCGGTAGGGGAGAGCGGAATTCCCGGTGTAGCGGTGGAATGCGCAGATATCGGGAGGAACACCAGTGGCGAAGGCGGCCTACTGGGCACCAACTGACGCTGAGGCTCGAAAGTGTGGGTAGCAAACAGG	Bacteria	Actinobacteria	Actinobacteria	Coriobacteriales	Coriobacteriaceae	Senegalimassilia	NA	Coriobacteriales.Coriobacteriaceae.Senegalimassilia.NA.da7e	Senegalimassilia anaerobia strain JC110 16S ribosomal RNA gene, partial sequence	94.094
8b61bffa51cd73cb928fb555509c121a	853.5	0.262721	0.119839	115.444	87.6061	0.00518333	0.702335	TACGTAGGGGGCGAGCGTTATCCGGAATCATTGGGCGTAAAGCGCGCGCAGGCGGGCTTTCAAGCGGCGGCGTCGAAGCCGGGGGCTCAACCCCCGGAAGCGCCCCGAACTGGAAGCCTCGGATGCGGCAGGGGGAGGCGGAATTCCCGGTGTAGCGGTGAAATGCGCAGATATCGGGAAGAACACCGACGGCGAAGGCAGCCTCCTGGGCCGGCATCGACGCTGAGGCGCGAAAGCTGGGGGAGCGAACAGG	Bacteria	Actinobacteria	Actinobacteria	Coriobacteriales	Coriobacteriaceae	Slackia	isoflavoniconvertens	Coriobacteriales.Coriobacteriaceae.Slackia.isoflavoniconvertens.8b61	Slackia isoflavoniconvertens strain JCM 16137 16S ribosomal RNA gene, partial sequence	100
b189e92b5f8678750a8c10d2f2250aab	817.5	0.264981	0.150245	2.35556	1.66667	0.000103205	0.705564	TACGGAAGGTCCGGGCGTTATCCGGATTTATTGGGTTTAAAGGGAGCGTAGGCCGTCTTTTAAGCGTGTTGTGAAATACTGTCGCTCAACGACAGAGGTGCAGCGCGAACTGGGAGACTTGAGTGCGCGGAATGCAGGCGGAATTCGTCGTGTAGCGGTGAAATGCTTAGATATCACGAAGAACTCCGATTGCGAAGGCAGCTCACTGGAGCGCAACTGACGCTGAAGCTCGAAAGTGCGGGTATCGAACAGG	Bacteria	Bacteroidetes	Bacteroidia	Bacteroidales	Prevotellaceae	Prevotella	NA	Bacteroidales.Prevotellaceae.Prevotella.NA.b189	Prevotella paludivivens strain JCM 13650 16S ribosomal RNA gene, partial sequence	91.304
400077c13129b6af452121fec4ef1da5	840	0.26613	-0.045972	8.17778	9.09091	0.000428205	0.705822	TACGTATGGTGCAAGCGTTATCCGGATTTACTGGGTGTAAAGGGAGCGTAGGCGGTTTTATAAGTCTGGTGTGAAAGCCCGGGGCTCAACCCCGGGACTGCATTGGAAACTGTAGAACTAGAGTGTCGGAGGGGTAAGTGGAATTCCTAGTGTAGCGGTGAAATGCGTAGATATTAGGAGGAACACCAGTGGCGAAGGCGGCTTACTGGACGATTACTGACGCTGAGGCTCGAAAGCGTGGGGAGCAAACAGG	Bacteria	Firmicutes	Clostridia	Clostridiales	Lachnospiraceae	Pseudobutyrivibrio	NA	Clostridiales.Lachnospiraceae.Pseudobutyrivibrio.NA.4000	Pseudobutyrivibrio ruminis strain DSM 9787 16S ribosomal RNA gene, partial sequence	98.024
142c06cd2d68629cff1c34fa206305f3	834.5	0.268601	-0.395611	2.26667	5.63636	0.000184615	0.709571	TACGTAGGGTGCAAGCGTTAATCGGAATTACTGGGCGTAAAGCGTGCGCAGGCGGTTGGGTAAGACAGATGTGAAATCCCCGGGCTTAACCTGGGAACTGCATTTGTGACTGTCCGACTGGAGTACGTCAGAGGGGGGTGGAATTCCGCGTGTAGCAGTGAAATGCGTAGATATGCGGAAGAACACCGATGGCGAAGGCAGCCCCCTGGGACGCAACTGACGCTCATGCACGAAAGCGTGGGGAGCAAACAGG	Bacteria	Proteobacteria	Betaproteobacteria	Burkholderiales	NA	NA	NA	Burkholderiales.NA.NA.NA.142c	Duodenibacillus massiliensis strain Marseille-P2968 16S ribosomal RNA, partial sequence	99.209
cb2e80970760702cdb27081a91cf0d69	676	0.270451	-0.207998	4.95556	8	0.00031218	0.711656	AACATAGGGGGCAAGCGTTGTCCGGAATCACTGGGCGTAAAGGGCGCGTAGGTGGTTTGTTAAGTCAGATGTGAAATGTAGGGGCTCAACCCCTAACGTGCATCTGATACTGGCAGACTTGAGTGCGGAAGAGGCAAGTGGAATTCCTAGTGTAGCGGTGAAATGCGTAGATATTAGGAGGAACACCAGTGGCGAAGGCGACTTGCTGGGCCGTAACTGACGCTGAGGCGCGAAAGCGTGGGGAGCAAACAGG	Bacteria	Firmicutes	Clostridia	Clostridiales	Peptococcaceae_1	Peptococcus	NA	Clostridiales.Peptococcaceae_1.Peptococcus.NA.cb2e	Peptococcus simiae strain M108 16S ribosomal RNA, partial sequence	95.257
0d213782def4a7b3a21534cf5ab367c4	801.5	0.273951	1.15534	0.866667	0.0606061	2.62821e-05	0.718052	TACGTGGGTCGCAAGCGTTATCCGGAATCATTGGGCGTAAAGAGTGAGCAGGCGGTCCGGGAAGTCCGCGGTGAAATGCGGGGGCTCAACCCCCGCAGGCCGCGGATACTTCCGGTCTGGGGTGCGGGAGAGGCGGACGGAACTCCGCGTGTAGCGGTGAAATGCACTGATACGCGGAAGAACACCGGTGGCGAAGGCGGTCCGCCAGACCGATACCGACGCTCAGTCACGAAAGCGTGGGGAGCAAATAGG	Bacteria	Tenericutes	Mollicutes	Anaeroplasmatales	Anaeroplasmataceae	Asteroleplasma	NA	Anaeroplasmatales.Anaeroplasmataceae.Asteroleplasma.NA.0d21	Asteroleplasma anaerobium strain 161 16S ribosomal RNA gene, partial sequence	79.842
994aab990497c9fc59b38af6538fd50a	668.5	0.279043	-0.31236	4.08889	8.39394	0.000295513	0.727354	TACGTAGGTGGCGAGCGTTATCCGGAATTATTGGGCGTAAAGAGCGCGCAGGTGGTTGATTAAGTCTGATGTGAAAGCCCACGGCTTAACCGTGGAGGGTCATTGGAAACTGGTCAACTTGAGTGCAGAAGAGGGAAGTGGAATTCCATGTGTAGCGGTGAAATGCGTAGAGATATGGAGGAACACCAGTGGCGAAGGCGGCTTCCTGGTCTGTAACTGACACTGAGGCGCGAAAGCGTGGGGAGCAAACAGG	Bacteria	Firmicutes	Erysipelotrichia	Erysipelotrichales	Erysipelotrichaceae	Turicibacter	sanguinis	Erysipelotrichales.Erysipelotrichaceae.Turicibacter.sanguinis.994a	Turicibacter sanguinis strain MOL361 16S ribosomal RNA, partial sequence	100
22c4c623d824a5b12dad1517ef60a8c3	848	0.282152	-0.284525	62.3556	120.061	0.00433846	0.727354	TACGTAGGTGGCGAGCGTTATCCGGAATGATTGGGCGTAAAGGGTGCGTAGGTGGCAGAACAAGTCTGGAGTAAAAGGTATGGGCTCAACCCGTACTGGCTCTGGAAACTGTTCAGCTAGAGAACAGAAGAGGACGGCGGAACTCCATGTGTAGCGGTAAAATGCGTAGATATATGGAAGAACACCGGTGGCGAAGGCGGCCGTCTGGTCTGTTGCTGACACTGAAGCACGAAAGCGTGGGGAGCAAATAGG	Bacteria	Firmicutes	Erysipelotrichia	Erysipelotrichales	Erysipelotrichaceae	Holdemanella	biformis	Erysipelotrichales.Erysipelotrichaceae.Holdemanella.biformis.22c4	Holdemanella biformis strain DSM 3989 16S ribosomal RNA, partial sequence	99.603
d6cdd0cfef0fd81a355c464d49e591b4	816	0.282585	0.0814595	6.17778	5.12121	0.000286538	0.727354	TACGGAGGATTCAAGCGTTATCCGGATTTATTGGGTTTAAAGGGTGCGTAGGCGGTTTGATAAGTTAGAGGTGAAATTTCGGGGCTCAACCCTGAACGTGCCTCTAATACTGTTGAGCTAGAGAGTAGTTGCGGTAGGCGGAATGTATGGTGTAGCGGTGAAATGCTTAGAGATCATACAGAACACCGATTGCGAAGGCAGCTTACCAAACTATATCTGACGTTGAGGCACGAAAGCGTGGGGAGCAAACAGG	Bacteria	Bacteroidetes	Bacteroidia	Bacteroidales	Rikenellaceae	Alistipes	putredinis	Bacteroidales.Rikenellaceae.Alistipes.putredinis.d6cd	Alistipes putredinis strain JCM 16772 16S ribosomal RNA gene, partial sequence	100
0033ba07ed86619d6a52b96ed493996f	841	0.282734	0.384962	10.9556	4.51515	0.000411538	0.727354	TACGTATGGAGCAAGCGTTATCCGGATTTACTGGGTGTAAAGGGAGCGTAGGCGGTATGGCAAGTCTGATGTGAAAGGCCGGGGCTCAACCCCGGGACTGCATTGGAAACTGTCACACTTGAGTGTCGGAGAGGTAAGTGGAATTCCTAGTGTAGCGGTGAAATGCGTAGATATTAGGAGGAACACCAGTGGCGAAGGCGGCTTACTGGACGACAACTGACGCTGAGGCTCGAAAGCGTGGGGAGCAAACAGG	Bacteria	Firmicutes	Clostridia	Clostridiales	Lachnospiraceae	NA	NA	Clostridiales.Lachnospiraceae.NA.NA.0033	Roseburia intestinalis strain DSM 14610 16S ribosomal RNA gene, partial sequence	95.652
ece64f1dc51f61dfed450159505da85b	839	0.28292	0.366114	30.5556	13.1515	0.00115961	0.727354	TACGTAGGGAGCGAGCGTTATCCGGATTCATTGGGCGTAAAGCGCGCGTAGGCGGCCGGCTAAGTCGGGAGTCAAAGCCCGGGGCTCAACCCCGGCCCGCTCCCGAAACTGGCCGGCTTGAGTCTGGCAGGGGAAGGCGGAATTCCCAGTGTAGCGGTGAAATGCGCAGATATTGGGAAGAACACCGGTGGCGAAGGCGGCCTTCTGGGCCACGACTGACGCTGAGGCGCGAAAGCTGGGGGAGCGAACAGG	Bacteria	Actinobacteria	Actinobacteria	Coriobacteriales	Coriobacteriaceae	Olsenella	NA	Coriobacteriales.Coriobacteriaceae.Olsenella.NA.ece6	Olsenella profusa strain DSM 13989 16S ribosomal RNA gene, partial sequence	94.444
c5adc08205c5ab44d1cb0ef172312028	805.5	0.287591	0.166331	0.577778	0.393939	2.5e-05	0.734015	TACGTAGGTGGCGAGCGTTATCCGGAATTACTGGGTGTAAAGGGTGTGTAGGCGGGGAAGCAAGTCAGATGTGAAAACCAAAGGCTCAACCTTTGGCTTGCATTTGAAACTGTTTTTCTTGAGAGTGGGAGAGGTAAACGGAATTCCTAGTGTAGTAGTGAAATGCGTAGATATTAGGAGGAACACCGGTGGCGAAGGCGGTTTACTGGACCACAACTGACGCTGAGACACGAAAGCGTGGGGAGCAAACAGG	Bacteria	Firmicutes	Clostridia	Clostridiales	NA	NA	NA	Clostridiales.NA.NA.NA.c5ad	Flintibacter butyricus strain BLS21 16S ribosomal RNA, partial sequence	91.339
e3ee538cda910dfd301951e8d03d53f0	639	0.287699	-0.232546	20.5778	35.1515	0.00133718	0.734015	TACGTAGGGGGCAAGCGTTATCCGGATTTACTGGGTGTAAAGGGAGCGTAGACGGCGAGGCAAGTCTGATGTGAAAACCCGGGGCTCAACCCCGTGACTGCATTGGAAACTGTTTTGCTTGAGTGCCGGAGAGGTAAGCGGAATTCCTAGTGTAGCGGTGAAATGCGTAGATATTAGGAGGAACACCAGTGGCGAAGGCGGCTTACTGGACGGCAACTGACGTTGAGGCTCGAAAGCGTGGGGAGCAAACAGG	Bacteria	Firmicutes	Clostridia	Clostridiales	Lachnospiraceae	NA	NA	Clostridiales.Lachnospiraceae.NA.NA.e3ee	Ruminococcus lactaris strain ATCC 29176 16S ribosomal RNA gene, partial sequence	96.443
ceb9cf9072959d07948e0ac17e12095f	823.5	0.288985	0.0515924	17.7111	15.7273	0.00084359	0.734505	TACGGAAGGTCCGGGCGTTATCCGGATTTATTGGGTTTAAAGGGAGCGTAGGCCGTCTGATAAGCGTGTTGTGAAATGTCGGGGCTCAACCTGGGCATTGCAGCGCGAACTGTCAGACTTGAGTGCGCGGGAAGTAGGCGGAATTCGTCGTGTAGCGGTGAAATGCTTAGATATGACGAAGAACTCCGATTGCGAAGGCAGCCTGCTGTAGCGCAACTGACGCTGAAGCTCGAAAGCGTGGGTATCGAACAGG	Bacteria	Bacteroidetes	Bacteroidia	Bacteroidales	Prevotellaceae	Prevotella	NA	Bacteroidales.Prevotellaceae.Prevotella.NA.ceb9	Prevotella stercorea strain CB35 16S ribosomal RNA gene, partial sequence	98.419
f4016d9b25698f1d11707d9d03fec129	837.5	0.293555	0.0920854	2.62222	2.12121	0.000120513	0.741703	TACGTAGGGGGCAAGCGTTATCCGGATTTACTGGGTGTAAAGGGAGCGTAGGCGGTTTGGCAAGTCAGAAGTGAAAGCCCAAGGCTTAACCATGGGACTGCTTTTGAAACTGTCAGACTAGATTGCAGGAGAGGTAAGTGGAATTCCTGGTGTAGCGGTGAAATGCGTAGATATCAGGAGGAACACCGGTGGCGAAGGCGGCTTACTGGACTGTAAATGACGCTGAGGCTCGAAAGCGTGGGGAGCAAACAGG	Bacteria	Firmicutes	Clostridia	Clostridiales	Lachnospiraceae	Anaerosporobacter	NA	Clostridiales.Lachnospiraceae.Anaerosporobacter.NA.f401	Anaerosporobacter mobilis strain IMSNU 40011 16S ribosomal RNA gene, partial sequence	94.466
d0603508c0f5b8ef3823efab6e02dddf	806	0.294029	0.936796	4.97778	0.575758	0.000155769	0.741703	TACAGAGGTCGCGAGCGTTGTTCGGATTTACTGGGCGTAAAGGGCGCGTAGGCGGCGGAGCGTGTCGGATGTGAAATCCCCGGGCCCAACCCGGGAAGTGCGTCCGAAACTGCCCCGCTGGAGGACGGAAGAGGGAATCGGAATATAGGGTGTAGCGGTGAAATGCGTTGATATCCTATAGAACACCGGATGCGAAGGCGGATTCCTGGTACGTATCTGACGCTGAGGCGCGAAAGTCGGGGGAGCAAACAGG	Bacteria	NA	NA	NA	NA	NA	NA	NA.NA.NA.NA.d060	Thalassobaculum fulvum strain HSF7 16S ribosomal RNA, partial sequence	80.315
be00a7674f9e7c55ea924adf8c93b29b	679	0.295914	-0.4634	1.68889	4.90909	0.000152564	0.742841	TACGTAGGGGGCAAGCGTTATCCGGATTTACTGGGTGTAAAGGGAGCGTAGACGGCACGGCAAGCCAGATGTGAAAGCCCGGGGCTCAACCCCGGGACTGCATTTGGAACTGCTGAGCTAGAGTGTCGGAGAGGCAAGTGGAATTCCTAGTGTAGCGGTGAAATGCGTAGATATTAGGAGGAACACCAGTGGCGAAGGCGGCCTGCTGGACTGTTACTGACACTGAGGCACGAAAGCGTGGGGAGCAAACAGG	Bacteria	Firmicutes	Clostridia	Clostridiales	Lachnospiraceae	Dorea	NA	Clostridiales.Lachnospiraceae.Dorea.NA.be00	Dorea longicatena strain 111-35 16S ribosomal RNA gene, partial sequence	96.85
fb206293c74f47816d2f6211b09dda0e	818.5	0.296694	0.144451	7.31111	5.24242	0.000321795	0.742841	TACGGAGGGTGCAAGCGTTATCCGGATTTATTGGGTTTAAAGGGTGCGTAGGCTGTCCGACAAGTCAGGGGTGAAAGCCCGGCGCCCAACGCCGGAACCGCCTTTGATACTGCCGGGCTGGAATGCGGATGCCGTGGGAGGAATGAGTAGTGTAGCGGTGAAATGCATAGATATTACTCAGAACACCGATTGCGAAGGCATCTCACGAATCCGCCATTGACGCTGAGGCACGAAAGCGTGGGTAGCGAACAGG	Bacteria	Bacteroidetes	NA	NA	NA	NA	NA	NA.NA.NA.NA.fb20	Rufibacter quisquiliarum strain CAI-18b 16S ribosomal RNA, partial sequence	85.49
b1bcfc591897a9dbd2aef5bff145e323	844.5	0.299875	0.0433073	68.2	61.7273	0.00327308	0.746616	TACGTATGGGGCGAGCGTTATCCGGATTCATTGGGCGTAAAGCGCGCGTAGGCGGAGCGCTAAGCGGGACCTCTAACCCGAGGGCTCAACCCCCGGCCGGGTCCCGAACTGGCGCTCTCGAGTGCGGTAGGGGAGAGCGGAATTCCCGGTGTAGCGGTGGAATGCGCAGATATCGGGAGGAACACCGACGGCGAAGGCAGCTCTCTGGGCCGAAACTGACGCTGAGGCGCGAAAGCTGGGGGAGCGAACAGG	Bacteria	Actinobacteria	Actinobacteria	Coriobacteriales	Coriobacteriaceae	Senegalimassilia	NA	Coriobacteriales.Coriobacteriaceae.Senegalimassilia.NA.b1bc	Senegalimassilia anaerobia strain JC110 16S ribosomal RNA gene, partial sequence	99.603
8a7b3eda046b47a886e341532c82e895	680.5	0.300427	-0.269397	0.488889	0.909091	3.33333e-05	0.746616	TACGTAGGGGGCGAGCGTTGTCCGGAATTACTGGGCGTAAAGGGCGCGTAGGCGGCCGGATAAGTTAGATGTGAAATCCCCGGGCTCAACCTGGGTGTTGCATTTAAAACTGTCTGGCTTGAGTGCAGGAGAGGAAAGCGGAATTCCTAGTGTAGCGGTGAAATGCGTAGATATTAGGAGGAACATCAGTGGCGAAGGCGGCTTTCTGGACTGTAACTGACGCTGAGGCGCGAGAGCGTGGGGAGCAAACAGG	Bacteria	Firmicutes	Clostridia	Clostridiales	NA	NA	NA	Clostridiales.NA.NA.NA.8a7b	Lutispora thermophila strain EBR46 16S ribosomal RNA, partial sequence	92.095
e01f0dea8d5a587649db5d980a824a43	816.5	0.302261	0.83065	33.4444	4.93939	0.00106923	0.747684	TACGTAGGTGGCAAGCGTTGTCCGGATTTACTGGGTGTAAAGGGCGTGTAGCCGGGAAGGCAAGTCAGATGTGAAATCCACGGGCTTAACTCGTGAACTGCATTTGAAACTGTTTTTCTTGAGTATCGGAGAGGCAATCGGAATTCCTAGTGTAGCGGTGAAATGCGTAGATATTAGGAGGAACACCAGTGGCGAAGGCGGATTGCTGGACGACAACTGACGGTGAGGCGCGAAAGCGTGGGGAGCAAACAGG	Bacteria	Firmicutes	Clostridia	Clostridiales	Ruminococcaceae	Oscillibacter	NA	Clostridiales.Ruminococcaceae.Oscillibacter.NA.e01f	Oscillibacter ruminantium strain GH1 16S ribosomal RNA gene, partial sequence	94.094
63558e48381975dee0dfd74563a81ce8	668.5	0.30349	-0.330493	1.75556	3.75758	0.000130128	0.747684	TACGTATGGTGCAAGCGTTATCCGGATTTACTGGGTGTAAAGGGAGCGCAGGCGGTGCGGCAAGTCTGATGTGAAAGCCCGGGGCTCAACCCCGGTACTGCATTGGAAACTGTCGTACTAGAGTGTCGGAGGGGTAAGCGGAATTCCTAGTGTAGCGGTGAAATGCGTAGATATTAGGAGGAACACCAGTGGCGAAGGCGGCCTGCTGGACTGTTACTGACACTGAGGCACGAAAGCGTGGGGAGCAAACAGG	Bacteria	Firmicutes	Clostridia	Clostridiales	Lachnospiraceae	Roseburia	NA	Clostridiales.Lachnospiraceae.Roseburia.NA.6355	[Eubacterium] rectale strain ATCC 33656 16S ribosomal RNA, partial sequence	97.233
4b6bfb1fb11c280086d1eb3dbd45413b	679.5	0.30479	-0.0889411	1.55556	1.90909	8.52564e-05	0.747684	TACGTAGGTGGCAAGCGTTATCCGGATTTACTGGGTGTAAAGGGTGTGTAGGCGGGACGACAAGTCAGATGTGAAACTCATGGGCTCAACCCATGACCTGCATTTGAAACTGCCGTTCTTGAGAGTCGGAGAGGTAAATGGAATTCCCGGTGTAGCGGTGAAATGCGTAGATATCGGGAGGAACACCAGTGGCGAAGGCGATTTACTGGACGACCACTGACGCTGAGACACGAAAGCGTGGGGAGCAAACAGG	Bacteria	Firmicutes	Clostridia	Clostridiales	Ruminococcaceae	NA	NA	Clostridiales.Ruminococcaceae.NA.NA.4b6b	Hespellia stercorisuis strain PC18 16S ribosomal RNA gene, partial sequence	89.764
39cd99da7028cab316b6df3d8cc0a3e0	799.5	0.306428	0.659599	9.13333	2	0.000305769	0.747684	TACGTAGGGAGCGAGCGTTATCCGGATTTATTGGGTGTAAAGGGTGCGTAGGCGGTTTAACAGGTCTGTGGTCTAAGTCCGAAGCTTAACTTCGGTTCGCCACAGAAACCGTTTTACTTGAGTATGGTAGAGGCAAGTGGAATTTCTAGTGTAGCGGTTAAATGCGTAGATATTAGAAGGAACACCAGTGGCGAAGGCGACTTGCTGGGCCATCACTGACGCTGAGGCACGAAAGCGTGGGGAGCAAATAGG	Bacteria	Firmicutes	NA	NA	NA	NA	NA	NA.NA.NA.NA.39cd	Guggenheimella bovis strain OMZ 913 16S ribosomal RNA gene, partial sequence	83.465
f70809d943424c7336c2d6966db4909c	799.5	0.306428	1.22808	9.22222	0.545454	0.000277564	0.747684	TACGGAGGATCCGAGCGTTATCCGGATTTATTGGGTTTAAAGGGAGCGTAGGCGGGTTGTTAAGTCAGTTGTGAAAGTTTGCGGCTCAACCGTAAAATTGCAGTTGATACTGGCGACCTTGAGTGCAACAGAGGTAGGCGGAATTCGTGGTGTAGCGGTGAAATGCTTAGATATCACGAAGAACTCCGATTGCGAAGGCAGCTTACTGGATTGTAACTGACGCTGATGCTCGAAAGTGTGGGTATCAAACAGG	Bacteria	Bacteroidetes	Bacteroidia	Bacteroidales	Bacteroidaceae	Bacteroides	NA	Bacteroidales.Bacteroidaceae.Bacteroides.NA.f708	Bacteroides stercoris strain JCM 9496 16S ribosomal RNA gene, partial sequence	100
4321f71e562a2e99029b673eafd657ff	665	0.308765	-0.208172	4.82222	7.78788	0.000303846	0.748792	TACGTATGGTGCAAGCGTTATCCGGATTTACTGGGTGTAAAGGGAGCGTAGACGGTGTGGCAAGTCTGATGTGAAAGGCATGGGCTCAACCTGTGGACTGCATTGGAAACTGTCATACTTGAGTGCCGGAGGGGTAAGCGGAATTCCTAGTGTAGCGGTGAAATGCGTAGATATTAGGAGGAACACCAGTGGCGAAGGCGGCTTACTGGACGGTAACTGACGTTGAGGCTCGAAAGCGTGGGGAGCAAACAGG	Bacteria	Firmicutes	Clostridia	Clostridiales	Lachnospiraceae	Blautia	NA	Clostridiales.Lachnospiraceae.Blautia.NA.4321	Blautia wexlerae strain DSM 19850 16S ribosomal RNA gene, partial sequence	99.209
1126495ba0dfa1dce51f913209f14f98	805	0.309114	0.631471	6.35556	1.48485	0.000214744	0.748792	TACGGAGGATGCGAGCGTTATCCGGATTTATTGGGTTTAAAGGGTGCGTAGGTCGCCGATTAAGTCAGCGGTGAAATCCAGTGGCTCAACCATCGGACTGCCGTTGAAACTGGCCGGCTTGAGTATGATTGAGGCAGGCGGAATGCGTGGTGTAGCGGTGAAATGCATAGATATCACGCAGAACCCCGATTGCGAAGGCAGCTTGCCAAGCCATGACTGACACTGAAGCACGAAAGCGTGGGTATCAAACAGG	Bacteria	Bacteroidetes	Bacteroidia	Bacteroidales	Porphyromonadaceae	Parabacteroides	NA	Bacteroidales.Porphyromonadaceae.Parabacteroides.NA.1126	Parabacteroides distasonis strain ATCC 8503 16S ribosomal RNA, partial sequence	92.49
2833ee3f7c229d785b4e1c6875664d85	672	0.311722	-0.178084	5.71111	8.60606	0.000346795	0.752393	TACGTAGGGGGCAAGCGTTATCCGGATTTACTGGGTGTAAAGGGAGCGTAGACGGTGTGGCAAGTCTGATGTGAAAGGCATGGGCTCAACCTGTGGACTGCATTGGAAACTGCCATACTTGAGTGCCGGAGGGGTAAGCGGAATTCCTAGTGTAGCGGTGAAATGCGTAGATATTAGGAGGAACACCAGTGGCGAAGGCGGCTTACTGGACGGTAACTGACGTTGAGGCTCGAAAGCGTGGGGAGCAAACAGG	Bacteria	Firmicutes	Clostridia	Clostridiales	Lachnospiraceae	Blautia	luti	Clostridiales.Lachnospiraceae.Blautia.luti.2833	Blautia luti strain DSM 14534 16S ribosomal RNA gene, partial sequence	99.605
d1d9787025b2a1b5c7e3f22e26418ed8	671	0.312877	-0.653	2.75556	12.3939	0.000341667	0.752475	TACGTAGGGAGCGAGCGTTATCCGGATTTATTGGGCGTAAAGGGTGCGTAGGCGGCTTGTTAAGTATGAAATTAAAGCCCGGGGCTTAACTCCGGTTCGTTTCATAAACTGGCTAGCTTGAGTATGGAAGAGGTAAACGGAATTTCTAGTGTAGCGGTGGAATGCGTAGATATTAGAAGGAACACCAGTGGCGAAGGCGGTTTACTGGGCCATTACTGACGCTGAGGCACGAAAGCGTGGGGAGCAAATAGG	Bacteria	NA	NA	NA	NA	NA	NA	NA.NA.NA.NA.d1d9	Spiroplasma cantharicola strain CC-1 16S ribosomal RNA gene, partial sequence	85.433
f64fae89d9d25f3e988a435ce833cea2	653	0.317067	-0.280986	43.1111	82.3333	0.00298526	0.75839	TACGTATGGTGCAAGCGTTATCCGGATTTACTGGGTGTAAAGGGTGCGTAGGTGGTGAGACAAGTCTGAAGTGAAAATCCGGGGCTTAACCCCGGAACTGCTTTGGAAACTGCCTGACTAGAGTACAGGAGAGGTAAGTGGAATTCCTAGTGTAGCGGTGAAATGCGTAGATATTAGGAGGAACACCAGTGGCGAAGGCGACTTACTGGACTGCTACTGACACTGAGGCACGAAAGCGTGGGGAGCAAACAGG	Bacteria	Firmicutes	Clostridia	Clostridiales	Lachnospiraceae	Coprococcus	NA	Clostridiales.Lachnospiraceae.Coprococcus.NA.f64f	Coprococcus eutactus strain ATCC 27759 16S ribosomal RNA gene, partial sequence	96.838
8cb4ee677f9218834d31a171d863eada	661	0.317597	-0.225707	3.62222	6.09091	0.000233333	0.75839	TACGTAGGGGGCAAGCGTTATCCGGATTTACTGGGTGTAAAGGGAGCGCAGGCGGGAAGACAAGTTGGAAGTGAAATCTATGGGCTCAACCCATAAACTGCTTTCAAAACTGTTTTTCTTGAGTAGTGCAGAGGTAGGCGGAATTCCCGGTGTAGCGGTGGAATGCGTAGATATCGGGAGGAACACCAGTGGCGAAGGCGGCCTACTGGGCACCAACTGACGCTGAGGCTCGAAAGTGTGGGTAGCAAACAGG	Bacteria	Firmicutes	Clostridia	Clostridiales	Ruminococcaceae	Faecalibacterium	NA	Clostridiales.Ruminococcaceae.Faecalibacterium.NA.8cb4	Faecalibacterium prausnitzii strain ATCC 27768 16S ribosomal RNA gene, partial sequence	96.825
0eb607f7ee8d40551aa31a09b78a4263	803	0.319862	0.0729097	1.11111	0.939394	5.19231e-05	0.761091	TACGTAGGTGGCAAGCGTTGTCCGGAATTACTGGGTGTAAAGGGAGCGTAGGCGGGGATACAAGTTGAATGTTAAAACTATGGGCTCAACCCATAGTTGCGTTCAAAACTGTATTTCTTGAGTGAAGTAGAGGTAAGCGGAATTCCTAGTGTAGCGGTGAAATGCGTAAATATTAGGAGGAACACCAGTGGCGAAGGCGGCTTACTGGGCTTTAACTGACGCTGAGGCTCGAAAGCGTGGGTAGCAAACAGG	Bacteria	Firmicutes	Clostridia	Clostridiales	Ruminococcaceae	NA	NA	Clostridiales.Ruminococcaceae.NA.NA.0eb6	Harryflintia acetispora strain V20-281a 16S ribosomal RNA, partial sequence	93.651
60585ad0efb69ccdb8e7f79ea4493a57	665	0.321605	-0.0282432	3.57778	3.81818	0.000183974	0.762511	TACGGAGGATCCAAGCGTTATCCGGATTTATTGGGTTTAAAGGGTGCGTAGGCGGTTTAGTAAGTCAGCGGTGAAATTTTGGTGCTTAACACCAAACGTGCCGTTGATACTGCTGGGCTAGAGAGTAGTTGCGGTAGGCGGAATGTATGGTGTAGCGGTGAAATGCTTAGAGATCATACAGAACACCGATTGCGAAGGCAGCTTACCAAACTATATCTGACGTTGAGGCACGAAAGCGTGGGGAGCAAACAGG	Bacteria	Bacteroidetes	Bacteroidia	Bacteroidales	Rikenellaceae	Alistipes	obesi	Bacteroidales.Rikenellaceae.Alistipes.obesi.6058	Alistipes obesi strain ph8 16S ribosomal RNA, partial sequence	100
0026c04788883bb6a69f54c50fd91c24	645	0.322732	-0.213125	10.6667	17.4242	0.000676282	0.762511	TACGTAGGGGGCAAGCGTTATCCGGATTTACTGGGTGTAAAGGGAGCGTAGACGGCTTTGCAAGTCTGACGTGAAACTCCGGGGCTCAACTCCGGAACTGCGTTGGAAACTGTAAGGCTTGAGTGCCGGAGAGGTAAGCGGAATTCCTAGTGTAGCGGTGAAATGCGTAGATATTAGGAGGAACACCAGTGGCGAAGGCGGCTTACTGGACGGCAACTGACGTTGAGGCTCGAAAGCGTGGGGAGCAAACAGG	Bacteria	Firmicutes	Clostridia	Clostridiales	Lachnospiraceae	NA	NA	Clostridiales.Lachnospiraceae.NA.NA.0026	[Clostridium] hathewayi strain 1313 16S ribosomal RNA gene, partial sequence	94.466
6d9e55fb5502dfdd3ea25f396eb5006c	836.5	0.324442	-0.0615553	204.444	235.576	0.0108808	0.762563	TACGTAGGGTGCAAGCGTTATCCGGAATTATTGGGCGTAAAGGGCTCGTAGGCGGTTCGTCGCGTCCGGTGTGAAAGTCCATCGCTTAACGGTGGATCCGCGCCGGGTACGGGCGGGCTTGAGTGCGGTAGGGGAGACTGGAATTCCCGGTGTAACGGTGGAATGTGTAGATATCGGGAAGAACACCAATGGCGAAGGCAGGTCTCTGGGCCGTCACTGACGCTGAGGAGCGAAAGCGTGGGGAGCGAACAGG	Bacteria	Actinobacteria	Actinobacteria	Bifidobacteriales	Bifidobacteriaceae	Bifidobacterium	NA	Bifidobacteriales.Bifidobacteriaceae.Bifidobacterium.NA.6d9e	Bifidobacterium adolescentis strain ATCC 15703 16S ribosomal RNA, complete sequence	100
41121cdaca8789f480aaec441e0bba5f	692	0.325197	-0.52467	0.244444	0.818182	2.4359e-05	0.762563	TACGTAGGGGGCGAGCGTTATCCGGATTCATTGGGCGTAAAGCGCTCGTAGGCTGCCCGCTAGGTCCGGGGTCAAATCCGGGGGCTCAACCCCCGCACGCCCCGGATACCGGCGGGCTTGAGTCGGGTAGGGGAAGGCGGAATTCCAGGTGTAGCGGTGGAATGCGCAGATATCGGGTGGAACACCGGTGGCGAAGGCGGCCCTCTGGGCCGAGACCGACGCTGAGGCGCGAAAGCTGGGGGAGCGAACAGG	Bacteria	Actinobacteria	Actinobacteria	Coriobacteriales	Coriobacteriaceae	NA	NA	Coriobacteriales.Coriobacteriaceae.NA.NA.4112	Collinsella bouchesdurhonensis strain Marseille-P3296 16S ribosomal RNA, partial sequence	91.7
9fef9b76dc2bff231becab3f97ba6456	802.5	0.326163	0.318942	1.2	0.575758	4.67949e-05	0.762563	TACGGAAGGTCCGGGCGTTATCCGGATTTACTGGGTGTAAAGGGAGCGTAGACGGCACGGCAAGCCAGATGTGAAAGCCCGGGGCTCAACCCCGGGACTGCATTTGGAACTGCTGAGCTAGAGTGTCGGAGAGGCAAGTGGAATTCCTAGTGTAGCGGTGAAATGCGTAGATATTAGGAGGAACACCAGTGGCGAAGGCGGCTTGCTGGACGATGACTGACGTTGAGGCTCGAAAGCGTGGGGAGCAAACAGG	Bacteria	Firmicutes	Clostridia	Clostridiales	Lachnospiraceae	Dorea	NA	Clostridiales.Lachnospiraceae.Dorea.NA.9fef	Dorea longicatena strain 111-35 16S ribosomal RNA gene, partial sequence	99.583
f2c613ef4a233386e25816e0c73a0d0b	835	0.328357	0.101084	47.1556	37.3636	0.00215064	0.7626	TACGTATGGTGCAAGCGTTATCCGGATTTACTGGGTGTAAAGGGAGCGCAGGCGGTACGGCAAGTCTGATGTGAAAGCCCGGGGCTCAACCCCGGTACTGCATTGGAAACTGTCGGACTAGAGTGTCGGAGGGGTAAGTGGAATTCCTAGTGTAGCGGTGAAATGCGTAGATATTAGGAGGAACACCAGTGGCGAAGGCGGCTTACTGGACGATTACTGACGCTGAGGCTCGAAAGCGTGGGGAGCAAACAGG	Bacteria	Firmicutes	Clostridia	Clostridiales	Lachnospiraceae	Roseburia	intestinalis	Clostridiales.Lachnospiraceae.Roseburia.intestinalis.f2c6	Roseburia intestinalis strain DSM 14610 16S ribosomal RNA gene, partial sequence	100
a3cc0d0576f2b6ed1d52a880b8a79069	798.5	0.328645	1.02567	24.1111	2.27273	0.00074359	0.7626	TACGGAGGATGCGAGCGTTATCCGGATTTATTGGGTTTAAAGGGTGCGTAGGCGGACAGTTAAGTCAGCGGTCAAAACGGGCGGCTCAACCGCCTGCCGCCGTTGAAACTGGCAGTCTAGAGTGGGCGAGAAGTACGCGGAATGCGCGGTGTAGCGGTGAAATGCATAGATATTGCGCAGAACTCCGATTGCGAAGGCAGCGTACCGGCGCCCGACTGACGCTGAGGCACGAAAGCGTGGGGATCGAACAGG	Bacteria	Bacteroidetes	Bacteroidia	Bacteroidales	Porphyromonadaceae	NA	NA	Bacteroidales.Porphyromonadaceae.NA.NA.a3cc	Muribaculum intestinale strain YL27 16S ribosomal RNA, partial sequence	89.453
84823dc258a5f8060ec8d3af81a7c65d	798.5	0.33263	0.740363	1.33333	0.242424	4.35897e-05	0.7626	TACGTAGGAGGCAAACGTTGCTCGGATTTACTGGGCGTAAAGGGTGAGTAGGCGGAACTATAAGTCTAAGGTGAAATATCGAAGCTCAACTTCGGAGACGCCTCGGATACTGTGGTTCTTGGATATTGTAGGGGATGATGGAATTCTCGGTGTAGCGGTGGAATGTATAGATATCGAGAAGAACACCTATAGCGAAGGCAGTCATCTGGGCATTTATCGACGCTGAATCACGAAAGCTGGGGGAGCAAACAGG	Bacteria	Spirochaetes	Spirochaetia	Spirochaetales	Brachyspiraceae	Brachyspira	NA	Spirochaetales.Brachyspiraceae.Brachyspira.NA.8482	Brachyspira aalborgi strain 513A 16S ribosomal RNA gene, partial sequence	99.605
b4dd9deff57d2c5e751da2daa218b77a	692.5	0.332892	-1.09415	2.04444	25.3939	0.000596154	0.7626	TACGTAGGGGGCGAGCGTTATCCGGATTTATTGGGCGTAAAGCGTGTGTAGGCGGTTTATTAAGTTTAAGATTAAAGCCTGGGGCTCAACTCCAGTATGTCTTAAAAACTGGTAGACTTGAGTACGGTAGAGGCAAACGGAATTTCTAGTGTAGCGGTGAAATGCGTAGATATTAGAAGGAACACCAGTGGCGAAAGCGGTTTGCTGGGCCGTTACTGACGCTGAGGCACGAAAGCGTGGGGAGCAAATAGG	Bacteria	Firmicutes	NA	NA	NA	NA	NA	NA.NA.NA.NA.b4dd	Mesoplasma photuris strain PUPA-2 16S ribosomal RNA gene, partial sequence	84.921
3dcde29d8df7b581e7f00630741dcca2	838.5	0.333166	0.11397	113.422	87.2424	0.00511731	0.7626	TACGTAGGTGGCAAGCGTTGTCCGGATTTACTGGGTGTAAAGGGCGTGCAGCCGGGTCTGCAAGTCAGATGTGAAATCCATGGGCTCAACCCATGAACTGCATTTGAAACTGTAGATCTTGAGTGTCGGAGGGGCAATCGGAATTCCTAGTGTAGCGGTGAAATGCGTAGATATTAGGAGGAACACCAGTGGCGAAGGCGGATTGCTGGACGATAACTGACGGTGAGGCGCGAAAGTGTGGGGAGCAAACAGG	Bacteria	Firmicutes	Clostridia	Clostridiales	Ruminococcaceae	NA	NA	Clostridiales.Ruminococcaceae.NA.NA.3dcd	[Clostridium] cellobioparum strain DSM 1351 16S ribosomal RNA gene, partial sequence	90.909
9fb1e0f70e3dd0697a031fc61b00d323	796	0.334156	0.564271	1.44444	0.393939	5e-05	0.7626	TACGTAGGGGGCGAGCGTTGTCCGGAATGACTGGGCGTAAAGGGCGCGTAGGCGGCTCGGTAAGTTAGAAGTGAAAGTCCTGCTTTCAAGGTGGGAATTGCTTTTAATACTGTCGGGCTTGAGTGCAGAAGAGGTAAGCGGAATTCCAAGTGTAGCGGTGAAATGCGTAGAGATTTGGAAGAACACCAGTGGCGAAGGCGGCTTACTGGGCTGTAACTGACGCTGAGGCGCGAAAGCGTGGGGAGCGAACAGG	Bacteria	Firmicutes	NA	NA	NA	NA	NA	NA.NA.NA.NA.9fb1	Irregularibacter muris strain 2PG-426-CC-4.2 16S ribosomal RNA, partial sequence	88.627
6061b3ce0b7f5f865ea5949b4c9bcffd	811	0.336137	0.198481	42.3556	26.8182	0.0017891	0.7626	TACGGAAGGTCCGGGCGTTATCCGGATTTATTGGGTTTAAAGGGAGCGTAGGCCGGAGATTAAGCGTGTTGTGAAATGTAGATGCTCAACATCTGAACTGCAGCGCGAACTGGTTTCCTTGAGTACGCACAAAGTGGGCGGAATTCGTGGTGTAGCGGTGAAATGCTTAGATATCACGAAGAACTCCGATTGCGAAGGCAGCTCACTGGAGCGCAACTGACGCTGAAGCTCGAAAGTGCGGGTATCGAACAGG	Bacteria	Bacteroidetes	Bacteroidia	Bacteroidales	Prevotellaceae	Prevotella	NA	Bacteroidales.Prevotellaceae.Prevotella.NA.6061	Prevotella copri strain JCM 13464 16S ribosomal RNA gene, partial sequence	98.814
ee332646bd216cd084b5516f6ef1d270	822.5	0.337061	0.176551	3.82222	2.54546	0.000164103	0.7626	TACGGAGGGTGCGAGCGTTAATCGGAATAACTGGGCGTAAAGGGCACGCAGGCGGTGACTTAAGTGAGGTGTGAAAGCCCCGGGCTTAACCTGGGAATTGCATTTCATACTGGGTCGCTAGAGTACTTTAGGGAGGGGTAGAATTCCACGTGTAGCGGTGAAATGCGTAGAGATGTGGAGGAATACCGAAGGCGAAGGCAGCCCCTTGGGAATGTACTGACGCTCATGTGCGAAAGCGTGGGGAGCAAACAGG	Bacteria	Proteobacteria	Gammaproteobacteria	Pasteurellales	Pasteurellaceae	Haemophilus	parainfluenzae	Pasteurellales.Pasteurellaceae.Haemophilus.parainfluenzae.ee33	Haemophilus parainfluenzae strain CIP 102513 16S ribosomal RNA gene, partial sequence	100
d47e8ab3535fe29de7c18e41d3a777d3	693	0.337509	-0.579635	0.311111	1.18182	3.39744e-05	0.7626	TACGTAGGTGGCGAGCGTTGTCCGGAATTACTGGGCGTAAAGGGCGCGTAGGCGGATCGTTAAGTTGGACGTGAAATACCCCGGCTCAACTGGGGGGCGACGTCCAAAACTGGCGGACTAGAGTGCAGGAGAGGAAAGTAGAATTCCCAGTGTAGCGGTGAAATGCGTAGATATTGGGAGGAATACCGGTGGCGAAGGCGGCTTTCTGGACTGTAACTGACGCTGAGGCGCGAAAGCTGGGGGAGCGAACAGG	Bacteria	Firmicutes	Negativicutes	Selenomonadales	Veillonellaceae	NA	NA	Selenomonadales.Veillonellaceae.NA.NA.d47e	Caloramator mitchellensis strain VF08 16S ribosomal RNA gene, partial sequence	88.372
35fe959567339e118a946c6dce21d834	836.5	0.338054	0.11088	35.2444	27.303	0.00159423	0.7626	TACGTAGGTGGCAAGCGTTGTCCGGATTTACTGGGTGTAAAGGGCGTGTAGGCGGAGAAGCAAGTCAGAAGTGAAATCCATGGGCTTAACCCATGAACTGCTTTTGAAACTGTTTCCCTTGAGTATCGGAGAGGCAGGCGGAATTCCTAGTGTAGCGGTGAAATGCGTAGATATTAGGAGGAACACCAGTGGCGAAGGCGGCCTGCTGGACGACAACTGACGCTGAGGCGCGAAAGCGTGGGGAGCAAACAGG	Bacteria	Firmicutes	Clostridia	Clostridiales	Ruminococcaceae	Sporobacter	NA	Clostridiales.Ruminococcaceae.Sporobacter.NA.35fe	Sporobacter termitidis strain SYR 16S ribosomal RNA, partial sequence	93.307
bd5247d061ca00ab025168628e0567b0	811.5	0.339511	-0.0210184	3.66667	3.84849	0.000187179	0.7626	TACGTAGGTGGCAAGCGTTATCCGGATTTACTGGGTGTAAAGGGCGCGTAGGCGGGGATGCAAGTCAGATGTGAAATCTATGGGCTTAACCCATAAACTGCATTTGAAACTGTATCTCTTGAGTGCTGGAGAGGTAGATGGAATTCCTTGTGTAGCGGTGAAATGCGTAGATATAAGGAAGAACACCAGTGGCGAAGGCGATCTACTGGACAGTAACTGACGCTGAGGCGCGAAAGCGTGGGGAGCAAACAGG	Bacteria	Firmicutes	Clostridia	Clostridiales	Ruminococcaceae	NA	NA	Clostridiales.Ruminococcaceae.NA.NA.bd52	Colidextribacter massiliensis strain Marseille-P3083 16S ribosomal RNA, partial sequence	92.885
187f40d4859ea5e8ca8a972d16ad81b2	656	0.340849	-0.313819	30.6889	63.2121	0.00222244	0.7626	TACGTAGGGGGCAAGCGTTATCCGGAATTACTGGGTGTAAAGGGTGCGTAGGTGGTATGGCAAGTCAGAAGTGAAAACCCAGGGCTTAACTCTGGGACTGCTTTTGAAACTGTCAGACTAGAGTGCAGGAGAGGTAAGCGGAATTCCTAGTGTAGCGGTGAAATGCGTAGATATTAGGAGGAACATCAGTGGCGAAGGCGGCTTACTGGACTGAAACTGACACTGAGGCACGAAAGCGTGGGGAGCAAACAGG	Bacteria	Firmicutes	Clostridia	Clostridiales	Lachnospiraceae	Anaerostipes	NA	Clostridiales.Lachnospiraceae.Anaerostipes.NA.187f	Anaerostipes hadrus strain DSM 3319 16S ribosomal RNA, partial sequence	99.605
85ca79ae671a3ac8b28d3cb0d2be6055	693	0.342126	-0.0871163	2.35556	2.87879	0.000128846	0.7626	TACGTAGGGGGCAAGCGTTATCCGGATTTACTGGGTGTAAAGGGAGCGTAGACGGTGTGGCAAGTCTGATGTGAAAGGCATGGGCTCAACCTGTGGACTGCATTGGAAACTGTCATACTTGAGTGCCGGAGGGGTAAGCGGAATTCCTAGTGTAGCGGTGAAATGCGTAGATATTAGGAGGAACATCAGTGGCGAAGGCGGCTTACTGGACTGAAACTGACACTGAGGCACGAAAGCGTGGGGAGCAAACAGG	Bacteria	Firmicutes	Clostridia	Clostridiales	Lachnospiraceae	Blautia	NA	Clostridiales.Lachnospiraceae.Blautia.NA.85ca	Blautia wexlerae strain DSM 19850 16S ribosomal RNA gene, partial sequence	97.628
c3554cae927fee81b1fc673746be6916	659	0.342566	-0.13121	2.77778	3.75758	0.000159615	0.7626	TACGTAGGGGGCAAGCGTTATCCGGATTTACTGGGTGTAAAGGGAGCGTAGACGGAATAGCAAGTCAGATGTGAAAGGCATGGGCTTAACCTGTGGACTGCATTTGAAACTGCCATTCTGGAGTGCCGGAGAGGTAAGCGGAATTCCTAGTGTAGCGGTGAAATGCGTAGATATTAGGAGGAACACCAGTGGCGAAGGCGGCTTACTGGACGGTAACTGACGTTGAGGCTCGAAAGCGTGGGGAGCAAACAGG	Bacteria	Firmicutes	Clostridia	Clostridiales	Lachnospiraceae	Blautia	NA	Clostridiales.Lachnospiraceae.Blautia.NA.c355	Blautia luti strain DSM 14534 16S ribosomal RNA gene, partial sequence	96.047
bdd9bbcf5a1841205fef09f8ae97afa1	836.5	0.343314	0.109506	76.6222	59.5455	0.00346987	0.7626	TACGTAGGGAGCAAGCGTTGTCCGGATTTACTGGGTGTAAAGGGTGCGTAGGCGGATTGGCAAGTCAGAAGTGAAATCCATGGGCTTAACCCATGAACTGCTTTTGAAACTGTTAGTCTTGAGTGAAGTAGAGGTAGGCGGAATTCCCGGTGTAGCGGTGAAATGCGTAGAGATCGGGAGGAACACCAGTGGCGAAGGCGGCCTACTGGGCTTTAACTGACGCTGAGGCACGAAAGTGTGGGTAGCAAACAGG	Bacteria	Firmicutes	Clostridia	Clostridiales	Ruminococcaceae	Clostridium_IV	NA	Clostridiales.Ruminococcaceae.Clostridium_IV.NA.bdd9	Acutalibacter muris strain KB18 16S ribosomal RNA, partial sequence	96.85
eaaf592bb2b0abca205c233d8747cb3d	801	0.344363	-0.0583102	0.688889	0.787879	3.65385e-05	0.7626	TACGTAGGTTGCAAGCGTTGTCCGGAATTACTGGGTGTAAAGGGCGTGTAGGCGGAGCTGCAAGTCAGATGTGAAATCCCGGGGCTCAACCCCGGAACTGCATTTGAAACTGTAGCCCTTGAGTATCGGAGAGGCAAGCGGAATTCCTAGTGTAGCGGTGAAATGCGTAGATATTAGGAGGAACACCAGTGGCGAAGGCGGCTTGCTGGACGACAACTGACGCTGAGGCGCGAAAGCGTGGGGAGCAAACAGG	Bacteria	Firmicutes	Clostridia	Clostridiales	Ruminococcaceae	NA	NA	Clostridiales.Ruminococcaceae.NA.NA.eaaf	[Clostridium] straminisolvens strain CSK1 16S ribosomal RNA gene, partial sequence	92.885
90f63d1489d23090b29eaef6c2b75771	795	0.345634	0.585278	13.1778	3.42424	0.000452564	0.762896	TACGTATGGGGCGAGCGTTATCCGGATTCATTGGGCGTAAAGCGCGCGTAGGCGGCCTGGCAGGCCGGGAGTCAAATCCGGGGGCTCAACCCCCGCCCGCTCCCGGAACCTCCAGGCTTGAGTCTGGCAGGGGAGGGTGGAATACCCGGTGTAGCGGTGGAATGCGCAGATATCGGGTAGAACACCGGTGGCGAAGGCGGCCCTCTGGGCCACGACTGACGCTGAGGCGCGAAAGCTGGGGGAGCGAACAGG	Bacteria	Actinobacteria	Actinobacteria	Coriobacteriales	Coriobacteriaceae	Olsenella	NA	Coriobacteriales.Coriobacteriaceae.Olsenella.NA.90f6	Libanicoccus massiliensis strain Marseille-P3237 16S ribosomal RNA, partial sequence	100
11e564a7d8b53452b6b5b51a96dce80f	673.5	0.347475	-0.163575	3.55556	5.18182	0.00021218	0.763998	TACGTAGGGGGCAAGCGTTATCCGGATTTACTGGGTGTAAAGGGAGCGTAGACGGTGTGGCAAGTCTGATGTGAAAGGCATGGGCTCAACCTGTGGACTGCATTGGAAACTGTCATACTTGAGTGCCGGAGGGGTAAGCGGAATTCCTAGTGTAGCGGTGAAATGCGTAGATATTAGGAGGAACACCAGTGGCGAAGGCGGCTTGCTGGACGATGACTGACGTTGAGGCTCGAAAGCGTGGGGAGCAAACAGG	Bacteria	Firmicutes	Clostridia	Clostridiales	Lachnospiraceae	Blautia	NA	Clostridiales.Lachnospiraceae.Blautia.NA.11e5	Blautia wexlerae strain DSM 19850 16S ribosomal RNA gene, partial sequence	98.814
794325d9150195a547b9a0d5a2785cc6	795.5	0.34841	0.744479	1.17778	0.212121	3.84615e-05	0.763998	TACGTAGGGAGCGAGCGTTGTCCGGAATTACTGGGCGTAAAGGGCGCGTAGGCGGTAGATCAAGTCGCATGTGAAATACCCGGGCTCAACCTGGGGGGTGCATGCGAAACTGGAATACTTGAGTGCGGTAGAGGAAAGTGGAATTCCTAGTGTAGCGGTGAAATGCGTAGATATTAGGAGGAACACCAGTGGCGAAGGCGACTTTCTGGGCCGTAACTGACGCTGAGGCGCGAAAGCGTGGGGAGCAAACAGG	Bacteria	Firmicutes	Clostridia	Clostridiales	NA	NA	NA	Clostridiales.NA.NA.NA.7943	Gracilibacter thermotolerans strain JW/YJL-S1 16S ribosomal RNA gene, partial sequence	90.196
5ca1c8938a6bcbf98fcaf839c66f038b	682	0.351564	0.120738	23.4889	17.7879	0.00105385	0.768402	TACGTAGGTGGCGAGCGTTATCCGGAATCATTGGGCGTAAAGAGGGAGCAGGCGGCCGCAAGGGTCTGTGGTGAAAGACCGAAGCTAAACTTCGGTAAGCCATGGAAACCGGGCGGCTGGAGTGCGGAAGAGGATCGTGGAATTCCATGTGTAGCGGTGAAATGCGTAGATATATGGAGGAACACCAGTGGCGAAGGCGACGGTCTGGGCCGCAACTGACGCTCATTCCCGAAAGCGTGGGGAGCAAATAGG	Bacteria	Firmicutes	Erysipelotrichia	Erysipelotrichales	Erysipelotrichaceae	Catenibacterium	NA	Erysipelotrichales.Erysipelotrichaceae.Catenibacterium.NA.5ca1	Catenibacterium mitsuokai strain DSM 15897 16S ribosomal RNA gene, partial sequence	97.166
06682ca3433b5229b692986d22e160b3	684	0.35276	0.127503	12.3556	9.21212	0.000551282	0.768513	TACGTAGGGAGCGAGCGTTGTCCGGAATTATTGGGTGTAAAGGGTGCGTAGGCGGCTATGTAAGTCAGGCGTGTAATTCAGAGGCTTAACCTCTTGACGGCGCTTGAAACTGTGTAGCTTGAGTGGAGTAGAGGCAGATGGAATTTCCAGTGTAGCGGTGAAATGCGTAGATATTGGAAGGAACATCGGTGGCGAAGGCGATCTGCTGGGCTCTAACTGACGCTGAGGCACGAAAGCATGGGGAGCAAACAGG	Bacteria	NA	NA	NA	NA	NA	NA	NA.NA.NA.NA.0668	Neglecta timonensis strain SN17 16S ribosomal RNA, partial sequence	86.614
2dd0ca39e6fc1079dc447b3ee9f1f9fd	676.5	0.354285	-1.04045	1.35556	14.8788	0.000353846	0.769337	TACGTAGGGAGCGAGCGTTATCCGGAATTATTGGGTGTAAAGGGTGCGTAGACGGGAGAACAAGTTAGTTGTGAAATACCTCGGCTCAACTGAGGAACTGCAACTAAAACTGTACTTCTTGAGTGCAGGAGAGGTAAGTGGAATTCCTAGTGTAGCGGTGAAATGCGTAGATATTAGGAGGAACACCAGTGGCGAAGGCGACTTACTGGACTGTAACTGACGTTGAGGCACGAAAGTGTGGGGAGCAAACAGG	Bacteria	Firmicutes	Clostridia	Clostridiales	NA	NA	NA	Clostridiales.NA.NA.NA.2dd0	[Clostridium] jejuense strain HY-35-12 16S ribosomal RNA gene, partial sequence	88.189
e63a83857ff62c106f99adbdb89e6ddb	676	0.355557	0.0301117	1.26667	1.18182	6.15385e-05	0.769609	TACGTAGGGGGCAAGCGTTATCCGGATTTACTGGGTGTAAAGGGAGCGTAGACGGCTCTGCAAGTCTGGAGTGAAAACCCGGGGCTCAACCCTGGGACTGCTTTGGAAACTGTGGAGCTTGAGTACCGGAGGGGTAAGCGGAATTCCTAGTGTAGCGGTGAAATGCGTAGATATTAGGAGGAACACCAGTGGCGAAGGCGGCTTACTGGACGGTAACTGACGTTGAGGCTCGAAAGCGTGGGGAGCAAACAGG	Bacteria	Firmicutes	Clostridia	Clostridiales	Lachnospiraceae	Clostridium_XlVa	NA	Clostridiales.Lachnospiraceae.Clostridium_XlVa.NA.e63a	[Clostridium] xylanolyticum strain DSM 6555 16S ribosomal RNA gene, partial sequence	96.838
7ce75ab96fb3c8958859f64cc0659523	654.5	0.3609	-0.0669711	10.3111	12.0303	0.000551923	0.778662	TACGTAGGGGGCAAGCGTTATCCGGATTTACTGGGTGTAAAGGGAGCGTAGACGGCTTTGCAAGTCTGACGTGAAAATCCGGGGCTCAACCCCGGAACTGCGTTGGAAACTGTGAGGCTTGAGTGCCGGAGAGGTAAGCGGAATTCCTAGTGTAGCGGTGAAATGCGTAGATATTAGGAGGAACACCAGTGGCGAAGGCGGCTTACTGGACGGCAACTGACGTTGAGGCTCGAAAGCGTGGGGAGCAAACAGG	Bacteria	Firmicutes	Clostridia	Clostridiales	Lachnospiraceae	NA	NA	Clostridiales.Lachnospiraceae.NA.NA.7ce7	Muricomes intestini strain 2PG-424-CC-1 16S ribosomal RNA, partial sequence	95.257
581a31b1b5c6de8d7ca269353af85856	694.5	0.362132	-0.280827	0.444444	0.848485	3.07692e-05	0.778817	AACGTAGGTCACAAGCGTTGTCCGGAATTACTGGGTGTAAAGGGAGCGTAGACGGTGTGGCAAGTCTGATGTGAAAGGCATGGGCTCAACCTGTGGACTGCATTGGAAACTGTCATACTTGAGTGCCGGAGGGGTAAGCGGAATTCCTAGTGTAGCGGTGAAATGCGTAGATATTAGGAGGAACACCAGTGGCGAAGGCGGCTTACTGGACGGTAACTGACGTTGAGGCTCGAAAGCGTGGGGAGCAAACAGG	Bacteria	Firmicutes	Clostridia	Clostridiales	Lachnospiraceae	Blautia	NA	Clostridiales.Lachnospiraceae.Blautia.NA.581a	Blautia wexlerae strain DSM 19850 16S ribosomal RNA gene, partial sequence	98.016
7cdd07ac3d554b00ad55d9556d04dece	816.5	0.363477	0.202187	5.88889	3.69697	0.000248077	0.779211	TACGTAGGTGGCGAGCGTTATCCGGAATTACTGGGTGTAAAGGGTGTGTAGGCGGGACTTCAAGTCAGATGTGAAAATTGCGGGCTCAACCCGCAACCTGCATTTGAAACTGAGGTTCTTGAGAGTCGGAGAGGTAAATGGAATTCCCGGTGTAGCGGTGAAATGCGTAGATATCGGGAGGAACACCAGTGGCGAAGGCGATTTACTGGACGACAACTGACGCTGAGACACGAAAGCGTGGGGAGCAAACAGG	Bacteria	Firmicutes	Clostridia	Clostridiales	Ruminococcaceae	NA	NA	Clostridiales.Ruminococcaceae.NA.NA.7cdd	Herbivorax saccincola strain GGR1 16S ribosomal RNA, partial sequence	87.451
8ddfbd106b37bf9ed1bb08618694f0a9	831	0.365576	-0.0151486	82.4667	85.3939	0.00418526	0.781215	TACGTAGGGGGCAAGCGTTATCCGGAATTATTGGGCGTAAAGAGTGCGTAGGTGGTTATCTAAGCGTAAGGTTTAAGCGTGCAGCTCAACTGCATCTCGCCTTGCGAACTGGACTACTTGAGTGCAGGAGGGGAAAGCGGAATTCCTAGTGTAGCGGTGAAATGCGTAGATATTAGGAGGAACACCAGCGGCGAAGGCGGCTTTCTGGACTGTAACTGACACTGAGGCACGAAAGCGTGGGGAGCAAACAGG	Bacteria	Firmicutes	Clostridia	Clostridiales	Clostridiales_Incertae_Sedis_XIII	Mogibacterium	NA	Clostridiales.Clostridiales_Incertae_Sedis_XIII.Mogibacterium.NA.8ddf	Mogibacterium neglectum strain P9a-h 16S ribosomal RNA gene, partial sequence	94.048
9b7f6d35861e133951fd7c21df526dbf	694.5	0.366749	-0.273001	0.533333	1	3.65385e-05	0.781234	TACGTAGGTGGCAAGCGTTGTCCGGAATTACTGGGTGTAAAGGGAGCGTAGGCGGGGAGACAAGTTGAATGTCTAAACTATCGGCTTAACTGATAGTCGCGTTCAAAACTATCACTCTTGAGTGCAGTAGAGGTAGGCGGAATTCCTAGTGTAGCGGTGAAATGCGTAGATATTAGGAGGAACACCAGTGGCGAAGGCGGCCTACTGGGCTGTAACTGACGCTGAGGCTCGAAAGCGTGGGTAGCAAACAGG	Bacteria	Firmicutes	Clostridia	Clostridiales	Ruminococcaceae	NA	NA	Clostridiales.Ruminococcaceae.NA.NA.9b7f	Negativibacillus massiliensis strain Marseille-P3213 16S ribosomal RNA, partial sequence	100
5634fb005cd8b6ac771851f3756c89d2	653	0.368582	-0.0450111	57.6444	63.9394	0.00301539	0.782043	TACGTAGGGGGCAAGCGTTATCCGGATTTACTGGGTGTAAAGGGAGCGTAGGCGGCGGAGCAAGTCAGAAGTGAAAGCCCGGGGCTCAACCCCGGGACGGCTTTTGAAACTGCCCTGCTTGATTTCAGGAGAGGTAAGCGGAATTCCTAGTGTAGCGGTGAAATGCGTAGATATTAGGAGGAACACCAGTGGCGAAGGCGGCTTACTGGACTGACAATGACGCTGAGGCTCGAAAGCGTGGGGAGCAAACAGG	Bacteria	Firmicutes	Clostridia	Clostridiales	Lachnospiraceae	Coprococcus	catus	Clostridiales.Lachnospiraceae.Coprococcus.catus.5634	Coprococcus catus strain VPI-C6-61 16S ribosomal RNA gene, partial sequence	99.213
e8627fff387826ee9fc6ead7781e252b	827	0.36946	0.0530523	3.35556	2.9697	0.000159615	0.782043	TACGTAGGGGGCAAGCGTTATCCGGATTTACTGGGTGTAAAGGGAGCGCAGGTGGCAAGGCAAGCCAGAAGTGAAAACCCGGGGCTTAACCCCGTGGATTGCTTTTGGAACTGTCTGGCTAGAGTGCAGGAGGGGCAGGCGGAATTCCTAGTGTAGCGGTGAAATGCGTAGATATTAGGAGGAACACCGGTGGCGAAGGCGGCCTGCTGGACTGTAACTGACACTGAGGCTCGAAAGCGTGGGGAGCAAACAGG	Bacteria	Firmicutes	Clostridia	Clostridiales	Lachnospiraceae	NA	NA	Clostridiales.Lachnospiraceae.NA.NA.e862	[Clostridium] polysaccharolyticum strain DSM 1801 16S ribosomal RNA, partial sequence	94.094
15537619fd8d432345ba2317c9f5ec61	806	0.371646	-0.0518446	4.22222	4.75758	0.000222436	0.784196	TACGTAGGTTGCGAGCGTTGTCCGGATTTACTGGGTGTAAAGGGCGTGTAGGCGGAGATGCAAGTTGGGAGTGAAATCCATGGGCTCAACCCATGAACTGCTTCCAAAACTGTATCCCTTGAGTATCGGAGAGGCAAGCGGAATTCCTAGTGTAGCGGTGAAATGCGTAGATATTAGGAGGAACACCAGTGGCGAAGGCGGCTTGCTGGACGACAACTGACGCTGAGGCGCGAAAGCGTGGGGAGCAAACAGG	Bacteria	Firmicutes	Clostridia	Clostridiales	Ruminococcaceae	NA	NA	Clostridiales.Ruminococcaceae.NA.NA.1553	[Clostridium] cellobioparum strain DSM 1351 16S ribosomal RNA gene, partial sequence	90.514
fc183e9d621c58115e2c35f5d60401af	686	0.376445	-0.283118	0.6	1.15152	4.16667e-05	0.790912	TACGTAGGTGGCGAGCGTTATCCGGAATTACTGGGTGTAAAGGGTGTGTAGGCGGGGTGTCAAGTCAGATGTGAAAACTGTGGGCTCAACCCACAAACTGCATTTGAAACTGATACTCTTGAGAGTGGGAGAGGTAAACGGAATTCCTGGTGTAGTAGTGAAATGCGTAGATATCAGGAGGAACACCGGTGGCGAAGGCGGTTTACTGGACCACAACTGACGCTGAGACACGAAAGCGTGGGGAGCAAACAGG	Bacteria	Firmicutes	Clostridia	Clostridiales	NA	NA	NA	Clostridiales.NA.NA.NA.fc18	[Clostridium] alkalicellulosi strain Z-7026 16S ribosomal RNA gene, partial sequence	86.667
290f5f4f4875323d9791935dc18b192c	812	0.377186	0.0456051	11.5111	10.3636	0.000551282	0.790912	TACGGGGGATGCGAGCGTTATCCGGATTTATTGGGTTTAAAGGGTGCGTAGGCGGCAAGGTAAGTCAGCGGTGAAAGACCAGGGCTCAACTCTGGAAGTGCCGTTGATACTGTCTGGCTAGAATGATTCCGCCGTGGGAGGAATGAGTAGTGTAGCGGTGAAATGCATAGATATTACTCAGAACACCGATTGCGAAGGCATCTCACGAGGGGTTCATTGACGCTGAGGCACGAAAGCGTGGGGATCGAACAGG	Bacteria	Bacteroidetes	Bacteroidia	Bacteroidales	Marinilabiliaceae	Anaerophaga	NA	Bacteroidales.Marinilabiliaceae.Anaerophaga.NA.290f	Pedobacter ardleyensis strain R2-28 16S ribosomal RNA, partial sequence	84.646
0731f7eb0511f9c0443bb32686476b79	686	0.379081	-0.603743	4.42222	17.7576	0.000503205	0.791122	TACGTATGGTGCAAGCGTTATCCGGATTTACTGGGTGTAAAGGGAGCGTAGACGGAGAGGCAAGTCTGATGTGAAAACCCGGGGCTCAACCCCGGGACTGCATTGGAAACTGTTTTTCTAGAGTGTCGGAGAGGTAAGTGGAATTCCTAGTGTAGCGGTGAAATGCGTAGATATTAGGAGGAACACCAGTGGCGAAGGCGGCTTACTGGACGATGACTGACGTTGAGGCTCGAAAGCGTGGGGAGCAAACAGG	Bacteria	Firmicutes	Clostridia	Clostridiales	Lachnospiraceae	Clostridium_XlVa	glycyrrhizinilyticum	Clostridiales.Lachnospiraceae.Clostridium_XlVa.glycyrrhizinilyticum.0731	[Clostridium] glycyrrhizinilyticum strain ZM35 16S ribosomal RNA, partial sequence	100
7dec6f18c325ab19721b76f3752a79b4	811.5	0.380188	-0.294951	2.68889	5.30303	0.000189744	0.791122	TACGTAGGTGGCAAGCGTTATCCGGATTTATTGGGTGTAAAGGGTGTGTAGGCGGGACTGCAAGTCAGACGTGAAAATCATGGGCTCAACCCATGACTTGCGTTTGAAACTGCGGTTCTTGAGAGTGGGAGAGGTAAACGGAATTCCTGGTGTAGCGGTGAAATGCGTAGATATCAGGAGGAACACCGGTGGCGAAGGCGGTTTACTGGACCACAACTGACGCTGAGACACGAAAGCGTGGGGAGCAAACAGG	Bacteria	Firmicutes	Clostridia	Clostridiales	NA	NA	NA	Clostridiales.NA.NA.NA.7dec	Flintibacter butyricus strain BLS21 16S ribosomal RNA, partial sequence	88.976
374e29b27c5dcab6bcabeaa22757782b	669	0.380823	-0.395838	9.62222	23.9394	0.000783974	0.791122	AACGTAGGGTGCAAGCGTTGTCCGGAATTACTGGGTGTAAAGGGAGCGCAGGCGGACCGGCAAGTTGGAAGTGAAATCCATGGGCTCAACCCGTGAATTGCTTTCAAAACTGCTGGCCTTGAGTAGTGCAGAGGTAGGTGGAATTCCCGGTGTAGCGGTGGAATGCGTAGATATCGGGAGGAACACCAGTGGCGAAGGCGACCTACTGGGCACCAACTGACGCTGAGGCTCGAAAGCATGGGTAGCAAACAGG	Bacteria	Firmicutes	Clostridia	Clostridiales	Ruminococcaceae	NA	NA	Clostridiales.Ruminococcaceae.NA.NA.374e	Subdoligranulum variabile strain BI 114 16S ribosomal RNA gene, partial sequence	98.814
bc718d1bb857b116148a8285de07a079	829	0.383607	0.0236872	132.711	125.667	0.00648654	0.792303	AACGTAGGGTGCAAGCGTTGTCCGGAATTACTGGGTGTAAAGGGAGCGCAGGCGGGAAGACAAGTTGGAAGTGAAAACCATGGGCTCAACCCATGAATTGCTTTCAAAACTGTTTTTCTTGAGTAGTGCAGAGGTAGATGGAATTCCCGGTGTAGCGGTGGAATGCGTAGATATCGGGAGGAACACCAGTGGCGAAGGCGGTCTACTGGGCACCAACTGACGCTGAGGCTCGAAAGCATGGGTAGCAAACAGG	Bacteria	Firmicutes	Clostridia	Clostridiales	Ruminococcaceae	Faecalibacterium	NA	Clostridiales.Ruminococcaceae.Faecalibacterium.NA.bc71	Faecalibacterium prausnitzii strain ATCC 27768 16S ribosomal RNA gene, partial sequence	95.652
fd51a66138209be5928e9eb7d84c93e7	828	0.383753	-0.0594054	49.4222	56.6667	0.00262436	0.792303	TACGTAGGGGGCGAGCGTTATCCGGATTCATTGGGCGTAAAGCGCTCGTAGGCTGCCCGCTAGGTCCGGGGTCAAATCCGGGGGCTCAACCCCCGCACGCCCCGGATACCGGCGGGCTTGAGTCGGGTAGGGGAAGGCGGAATTCCAGGTGTAGCGGTGGAATGCGCAGATATCTGGAAGAACACCGGTGGCGAAGGCGGCCTTCTGGGCCTCGACTGACGCTGAGGAGCGAAAGCTGGGGGAGCGAACAGG	Bacteria	Actinobacteria	Actinobacteria	Coriobacteriales	Coriobacteriaceae	Olsenella	NA	Coriobacteriales.Coriobacteriaceae.Olsenella.NA.fd51	Olsenella scatoligenes strain SK9K4 16S ribosomal RNA, partial sequence	93.651
08b190cd00e945e8d59cd2cacfa74203	815.5	0.386472	0.297007	11.2889	5.69697	0.000446154	0.795468	TACGTAGGGGGCAAGCGTTATCCGGAATTATTGGGCGTAAAGAGTACGTAGGTGGTTTCCTAAGCACAGGGTTTAAGGCTAAGGCTCAACCATAGTTCGCCCTGTGAACTGGGAGACTTGAGTGCAGGAGAGGAAAGCGGAATTCCTAGTGTAGCGGTGAAATGCGTAGATATTAGGAGGAACACCAGTGGCGAAGGCGGCTTTCTGGACTGTAACTGACACTGAGGTACGAAAGCGTGGGGAGCAAACAGG	Bacteria	Firmicutes	Clostridia	Clostridiales	NA	NA	NA	Clostridiales.NA.NA.NA.08b1	Ihubacter massiliensis strain Marseille-P2843 16S ribosomal RNA, partial sequence	95.635
3c3c594bf946ef3da33d8fe5d80de16e	684	0.388586	-0.182123	0.577778	0.878788	3.52564e-05	0.795859	TACGTAGGGGGCAAGCGTTATCCGGAATTACTGGGTGTAAAGGGAGCGTAGGCGGCATGGTAAGTAAGATGTGAAAGCCCGAGGCTTAACCTCGAGGATTGCATTTTAAACTATCAAGCTAGAGTACAGGAGAGGAAAGCGGAATTCCTAGTGTAGCGGTGAAATGCGTAGATATTAGGAAGAACACCAGTGGCGAAGGCGGCTTTCTGGACTGAAACTGACGCTGAGGCTCGAAAGCGTGGGGAGCGAACAGG	Bacteria	Firmicutes	Clostridia	Clostridiales	Lachnospiraceae	Clostridium_XlVb	NA	Clostridiales.Lachnospiraceae.Clostridium_XlVb.NA.3c3c	[Clostridium] propionicum strain JCM 1430 16S ribosomal RNA gene, partial sequence	96.85
6f11bbc1de6063d89e9a32da413b39fd	684.5	0.392543	-0.0720518	1.48889	1.75758	8.01282e-05	0.795859	TACGTAGGTGGCAAGCGTTGTCCGGATTTACTGGGTGTAAAGGGCGTGTAGGCGGGAAGACAGGTCAGATGTGAAATGCCGGGGCTCAACTCCGGAGCTGCATTTGAAACCGTTTTTCTTGAGTATCGGAGAGGCAGGCGGAATTCCTAGTGTAGCGGTGAAATGCGTAGATATTAGGAGGAACACCAGTGGCGAAGGCGGCCTGCTGGACGACAACTGACGCTGAGGCGCGAAAGCGTGGGGAGCAAACAGG	Bacteria	Firmicutes	Clostridia	Clostridiales	Ruminococcaceae	NA	NA	Clostridiales.Ruminococcaceae.NA.NA.6f11	Sporobacter termitidis strain SYR 16S ribosomal RNA, partial sequence	93.281
2f8edb18b75c2d9f90ed60eb64eef460	657.5	0.393517	-0.0588749	432.933	495.788	0.0229763	0.795859	TACGTAGGGGGCAAGCGTTATCCGGATTTACTGGGTGTAAAGGGAGCGTAGACGGCACGGCAAGCCAGATGTGAAAGCCCGGGGCTCAACCCCGGGACTGCATTTGGAACTGCTGAGCTAGAGTGTCGGAGAGGCAAGTGGAATTCCTAGTGTAGCGGTGAAATGCGTAGATATTAGGAGGAACACCAGTGGCGAAGGCGGCTTGCTGGACGATGACTGACGTTGAGGCTCGAAAGCGTGGGGAGCAAACAGG	Bacteria	Firmicutes	Clostridia	Clostridiales	Lachnospiraceae	Dorea	longicatena	Clostridiales.Lachnospiraceae.Dorea.longicatena.2f8e	Dorea longicatena strain 111-35 16S ribosomal RNA gene, partial sequence	99.606
f15553da38ac73afb4adaa6dd5dd098e	824.5	0.393533	0.341328	88.0444	40.1212	0.00338846	0.795859	TACGTATGGTGCAAGCGTTATCCGGATTTACTGGGTGTAAAGGGTGCGTAGGTGGTATGGCAAGTCAGAAGTGAAAGGCTGGGGCTCAACCCCGGGACTGCTTTTGAAACTGTCAAACTAGAGTACAGGAGAGGAAAGCGGAATTCCTAGTGTAGCGGTGAAATGCGTAGATATTAGGAGGAACACCAGTGGCGAAGGCGGCTTTCTGGACTGAAACTGACACTGAGGCACGAAAGCGTGGGGAGCAAACAGG	Bacteria	Firmicutes	Clostridia	Clostridiales	Lachnospiraceae	NA	NA	Clostridiales.Lachnospiraceae.NA.NA.f155	Eubacterium ruminantium strain GA195 16S ribosomal RNA gene, partial sequence	96.838
7b1c2558d2977e5ad6873e75a455f638	815	0.394668	-0.150119	1.84444	2.60606	0.000108333	0.795859	TACGTAGGGGGCAAGCGTTATCCGGAATTACTGGGTGTAAAGGGTGCGTAGGCGGTATGGCAAGTTTGATGTGAAACCCACAGGCTTAACCTGTGGCTTGCATCGAAAACTACTGAACTAGAGTGCAGGAGAGGAAAGCGGAATTCCTAGTGTAGCGGTGAAATGCGTAGATATTAGGAAGAACACCAGTGGCGAAGGCGGCTTTCTGGACTGCAACTGACGCTGAGGCACGAAAGCGTGGGGAGCAAACAGG	Bacteria	Firmicutes	Clostridia	Clostridiales	Defluviitaleaceae	Defluviitalea	NA	Clostridiales.Defluviitaleaceae.Defluviitalea.NA.7b1c	Defluviitalea raffinosedens strain A6 16S ribosomal RNA, partial sequence	91.373
cebb11a14c996384d6fe4c6518d78696	687.5	0.396138	-0.255597	1.8	3.24242	0.000120513	0.795859	TACGTAGGGGGCAAGCGTTATCCGGATTTACTGGGTGTAAAGGGAGCGTAGACGGCTGTGCAAGTCTGAAGTGAAAGGCATGGGCTCAACCTGTGGACTGCTTTGGAAACTGTGCAGCTAGAGTGTCGGAGAGGTAAGTGGAATTCCTAGTGTAGCGGTGAAATGCGTAGATATTAGGAGGAACACCAGTGGCGAAGGCGGCTTACTGGACGGTAACTGACGTTGAGGCTCGAAAGCGTGGGGAGCAAACAGG	Bacteria	Firmicutes	Clostridia	Clostridiales	Lachnospiraceae	Dorea	NA	Clostridiales.Lachnospiraceae.Dorea.NA.cebb	Dorea formicigenerans strain ATCC 27755 16S ribosomal RNA, partial sequence	98.024
fe5fe15b60d75d861f3e5e065d8f9172	789	0.396261	0.294118	1.13333	0.575758	4.48718e-05	0.795859	TACGTAGGGAGCGAGCGTTGTCCGGAATTACTGGGTGTAAAGGGAGCGTAGGCGGGAAAGCAAGTTGGAAGTGAAATGCATGGGCTCAACCCATGAGCTGCTTTCAAAACTGTTTTTCTTGAGTGAAGTAGAGGCAGGCGGAATTCCTAGTGTAGCGGTGAAATGCGTAGATATTAGGAGGAACACCAGTGGCGAAGGCGGCCTGCTGGGCTTTAACTGACGCTGAGGCTCGAAAGCGTGGGTAGCAAACAGG	Bacteria	Firmicutes	Clostridia	Clostridiales	Ruminococcaceae	NA	NA	Clostridiales.Ruminococcaceae.NA.NA.fe5f	[Clostridium] methylpentosum strain R2 16S ribosomal RNA gene, partial sequence	94.862
2627b3d036a2652711cb7e2ebd88d25b	802.5	0.396577	0.0706821	1.53333	1.30303	7.17949e-05	0.795859	TACGTAGGGGGCAAGCGTTATCCGGATTTACTGGGTGTAAAGGGAGCGTAGACGGCACGGCAAGCCAGATGTGAAAGCCCGGGGCTCAACCCCGGTACTGCATTGGAAACTGTCGTACTAGAGTGTCGGAGGGGTAAGCGGAATTCCTAGTGTAGCGGTGAAATGCGTAGATATTAGGAGGAACACCAGTGGCGAAGGCGGCTTACTGGACGATAACTGACGCTGAGGCTCGAAAGCGTGGGGAGCAAACAGG	Bacteria	Firmicutes	Clostridia	Clostridiales	Lachnospiraceae	NA	NA	Clostridiales.Lachnospiraceae.NA.NA.2627	[Eubacterium] rectale strain ATCC 33656 16S ribosomal RNA, partial sequence	96.838
9bd32e89f013432c39b8b36ea80a38b1	808.5	0.399648	0.109293	7.6	5.90909	0.000344231	0.795859	TACGTAGGGGGCAAGCGTTATCCGGATTTACTGGGTGTAAAGGGAGCGTAGACGGAGTGGCAAGTCTGATGTGAAAACCCGGGGCTCAACCCCGGGACTGCATTGGAAACTGTCAATCTAGAGTACCGGAGAGGTAAGCGGAATTCCTAGTGTAGCGGTGAAATGCGTAGATATTAGGAGGAACACCAGTGGCGAAGGCGGCTTACTGGACGGTAACTGACGTTGAGGCTCGAAAGCGTGGGGAGCAAACAGG	Bacteria	Firmicutes	Clostridia	Clostridiales	Lachnospiraceae	Ruminococcus2	NA	Clostridiales.Lachnospiraceae.Ruminococcus2.NA.9bd3	Ruminococcus faecis strain Eg2 16S ribosomal RNA gene, partial sequence	99.209
537d54546d6f0a7dc33ea3d8d71c9655	813.5	0.399668	0.21346	12.5333	7.66667	0.000523718	0.795859	TACGGAGGATCCGAGCGTTATCCGGATTTATTGGGTTTAAAGGGAGCGTAGGTGGATTGTTAAGTCAGTTGTGAAAGTTTGCGGCTCAACCGTAAAATTGCAGTTGAAACTGGCAGTCTTGAGTACAGTAGAGGTGGGCGGAATTCGTGGTGTAGCGGTGAAATGCTTAGATATCACGAAGAACTCCGATTGCGAAGGCAGCTCACTAGACTGCAACTGACACTGATGCTCGAAAGTGTGGGTATCAAACAGG	Bacteria	Bacteroidetes	Bacteroidia	Bacteroidales	Bacteroidaceae	Bacteroides	NA	Bacteroidales.Bacteroidaceae.Bacteroides.NA.537d	Bacteroides xylanisolvens strain XB1A 16S ribosomal RNA gene, partial sequence	100
41661af3cf13e70919ea66f34b1fc693	696.5	0.400606	0.177811	2.55556	1.69697	0.000109615	0.795859	TACGTAGGTGGCAAGCGTTATCCGGATTTATTGGGCGTAAAGCGAGCGCAGGCGGTTGCTTAGGTCTGATGTGAAAGCCTTCGGCTTAACCGAAGAAGTGCATCGGAAACCGGGCGACTTGAGTGCAGAAGAGGACAGTGGAACTCCATGTGTAGCGGTGGAATGCGTAGATATATGGAAGAACACCAGTGGCGAAGGCGGCTGTCTGGTCTGCAACTGACGCTGAGGCTCGAAAGCATGGGTAGCGAACAGG	Bacteria	Firmicutes	Bacilli	Lactobacillales	Lactobacillaceae	Lactobacillus	NA	Lactobacillales.Lactobacillaceae.Lactobacillus.NA.4166	Lactobacillus reuteri strain DSM 20016 16S ribosomal RNA, partial sequence	100
5eee7be6bd820f93cbcdd7382bcbe85e	821	0.402405	0.12785	6.95556	5.18182	0.000310256	0.795859	TACGTAGGGGGCAAGCGTTATCCGGATTTACTGGGTGTAAAGGGAGCGTAGACGGCTAAGCAAGTCAGAAGTGAAAGGCTGGGGCTCAACCCCGGGACTGCTTTTGAAACTGTTTGGCTAGAGTGCTGGAGAGGTAAGCGGAATTCCTAGTGTAGCGGTGAAATGCGTAGATATTAGGAGGAACACCAGTGGCGAAGGCGGCTTACTGGACAGTAACTGACGTTGAGGCTCGAAAGCGTGGGGAGCAAACAGG	Bacteria	Firmicutes	Clostridia	Clostridiales	Lachnospiraceae	NA	NA	Clostridiales.Lachnospiraceae.NA.NA.5eee	Lachnoclostridium pacaense strain Marseille-P3100 16S ribosomal RNA, partial sequence	95.652
3bfba2947bbc4e82d0280b836c42919e	688	0.402489	-0.118904	1.86667	2.45454	0.000105769	0.795859	TACGTAGGGGGCAAGCGTTATCCGGATTTACTGGGTGTAAAGGGAGCGTAGGCGGCATGGCAAGCCAGATGTGAAAGGCCGGGGCTCAACCCCGGGACTGCATTTGGAACTGTCAGGCTTGAGTGTTGGAGAGGTAAGCGGAATTCCTAGTGTAGCGGTGAAATGCGTAGATATTAGGAGGAACACCAGTGGCGAAGGCGGCTTACTGGACAATAACTGACGCTGAGGCTCGAAAGCGTGGGGAGCAAACAGG	Bacteria	Firmicutes	Clostridia	Clostridiales	Lachnospiraceae	NA	NA	Clostridiales.Lachnospiraceae.NA.NA.3bfb	[Ruminococcus] gnavus strain ATCC 29149 16S ribosomal RNA gene, partial sequence	96.443
49293aa9a66b34cbda8e4f53996bd141	795.5	0.403267	0.356663	0.688889	0.30303	2.62821e-05	0.795859	TACGTAGGGGGCAAGCGTTATCCGGATTTACTGGGTGTAAAGGGAGCGTAGACGGTGTGGCAAGTCTGATGTGAAAGGCATGGGCTCAACCTGTGGACTGCATTGGAAACTGTCATACTTGAGTGCCGGAGGGGTAAGCGGAATTCCTAGTGTAGCGGTGAAATGCGTAGAGATTAGGAAGAACACCGGTGGCGAAGGCGACTTTCTGGACGACAACTGACGCTGAGGCGCGAAAGCGTGGGGAGCAAACAGG	Bacteria	Firmicutes	Clostridia	Clostridiales	Lachnospiraceae	Blautia	NA	Clostridiales.Lachnospiraceae.Blautia.NA.4929	Blautia wexlerae strain DSM 19850 16S ribosomal RNA gene, partial sequence	96.443
c8451da2f600cd3ccf1afe24c90a3d1d	820	0.408052	0.217484	3.6	2.18182	0.00015	0.802825	TACGTAGGGCGCGAGCGTTGTCCGGAATTATTGGGCGTAAAGGGCTTGTAGGCGGTTGGTCGCGTCTGCCGTGAAATCCTCTGGCTTAACTGGGGGCGTGCGGTGGGTACGGGCTGACTTGAGTGCGGTAGGGGAGACTGGAACTCCTGGTGTAGCGGTGGAATGCGCAGATATCAGGAAGAACACCGGTGGCGAAGGCGGGTCTCTGGGCCGTTACTGACGCTGAGGAGCGAAAGCGTGGGGAGCGAACAGG	Bacteria	Actinobacteria	Actinobacteria	Actinomycetales	Actinomycetaceae	Actinomyces	odontolyticus	Actinomycetales.Actinomycetaceae.Actinomyces.odontolyticus.c845	Actinomyces odontolyticus strain JCM 14871 16S ribosomal RNA gene, partial sequence	100
0d04ace884dbb1c85135e71e49f0d9b0	790.5	0.411222	0.252246	0.866667	0.484849	3.52564e-05	0.802825	TACGTAGGGAGCAAGCGTTGTCCGGATTTACTGGGTGTAAAGGGCGTGTAGGCGGAGCGGCAAGTCAGGAGTGAAATCTCTGGGCTCAACCCAGAAACTGCTTTTGAAACTGTCGCCCTTGAGTATCGGAGAGGCAGGCGGAATTCCTTGTGTAGCGGTGAAATGCGTAGATATAAGGAAGAACACCAGTGGCGAAGGCGGCCTGCTGGACGACAACTGACGCTGAGGCGCGAAAGCGTGGGGAGCAAACAGG	Bacteria	Firmicutes	Clostridia	Clostridiales	Ruminococcaceae	Oscillibacter	NA	Clostridiales.Ruminococcaceae.Oscillibacter.NA.0d04	Sporobacter termitidis strain SYR 16S ribosomal RNA, partial sequence	90.551
103218a26a304faa59641a3187094f78	816	0.413531	0.101641	4.28889	3.39394	0.000195513	0.802825	TACGGAAGGTCCGGGCGTTATCCGGATTCATTGGGCGTAAAGCGCGCGTAGGCGGCCCGGCAGGCCGGGGGTCGAAGCGGGGGGCTCAACCCCCCGAAGCCCCCGGAACCTCCGCGGCTTGGGTCCGGTAGGGGAGGGTGGAACACCCGGTGTAGCGGTGGAATGCGCAGATATCGGGTGGAACACCGGTGGCGAAGGCGGCCCTCTGGGCCGAGACCGACGCTGAGGCGCGAAAGCTGGGGGAGCGAACAGG	Bacteria	Actinobacteria	Actinobacteria	Coriobacteriales	Coriobacteriaceae	Collinsella	NA	Coriobacteriales.Coriobacteriaceae.Collinsella.NA.1032	Collinsella aerofaciens strain JCM 10188 16S ribosomal RNA gene, partial sequence	99.587
ee9069cef75ded0f9b37983524d86dbd	697.5	0.415996	-0.320335	0.666667	1.39394	4.87179e-05	0.802825	TACGGAGGATGCGAGCGTTATCCGGATTTATTGGGTTTAAAGGGTGCGTAGGTTGTTTTTTAAGTCAGCGGTGAAAGTTTGTGGCTTAACCATAAAATTGCCGTTGAAACTGGGGAACTTGAGTGTGTTTGAGGTAGGCGGAATGCGTGGTGTAGCGGTGAAATGCATAGATATCACGCAGAACTCCAATTGCGAAGGCAGCTTACTAAACCATAACTGACACTGAAGCACGAAAGCGTGGGGATCAAACAGG	Bacteria	Bacteroidetes	Bacteroidia	Bacteroidales	Porphyromonadaceae	Parabacteroides	NA	Bacteroidales.Porphyromonadaceae.Parabacteroides.NA.ee90	Parabacteroides johnsonii strain M-165 16S ribosomal RNA gene, partial sequence	97.233
6ccbff25c592de76e964c6fc70e87fe5	790.5	0.416141	0.180572	0.688889	0.454545	2.94872e-05	0.802825	TACGTAGGGAGCGAGCGTTGTCCGGAATTACTGGGCGTAAAGGGCGCGTAGGCGGGCCTGTAAGTTGTATGTGAAATACCCGGGCTTAACCTGGGGGGTGCATACAAAACTGTGGGTCTTGAGTGCGGTAGAGGAAAGTGGAATTCCTAGTGTAGCGGTGAAATGCGTAGATATTAGGAGGAACACCAGTGGCGAAGGCGACTTTCTGGGCCGTAACTGACGCTGAGGCGCGAAAGCGTGGGGAGCAAACAGG	Bacteria	Firmicutes	Clostridia	Clostridiales	NA	NA	NA	Clostridiales.NA.NA.NA.6ccb	Lutispora thermophila strain EBR46 16S ribosomal RNA, partial sequence	90.234
22f2632ab59b2c06b257ba2d4d8a3317	794.5	0.416368	-0.27779	1.82222	3.45454	0.000125641	0.802825	TACGGAGGGTGCAAGCGTTGTCCGGAATCATTGGGCGTAAAGAGTTCGTAGGCGGCATGTAAAGTCAGGTGTTAAAGGCTGAGGCTCAACCTCAGTATGGCACTTGATACTTGCAAGCTAGAATGCGGTAGAGGTAAAGGGAATTCCTGGTGTAGCGGTGAAATGCTTAGATATCAGGAGGAACATCGGTGGCGTAAGCGCTTTACTGGGCCGTAATTGACGCTGAGGAACGAAAGCCAGGGTAGCAAATGGG	Bacteria	Proteobacteria	Deltaproteobacteria	Bdellovibrionales	Bdellovibrionaceae	Vampirovibrio	NA	Bdellovibrionales.Bdellovibrionaceae.Vampirovibrio.NA.22f2	Vampirovibrio chlorellavorus strain ICPB 3707 16S ribosomal RNA gene, partial sequence	86.22
4745cd7a04a827788c51d2b5e9fdbfeb	794.5	0.416368	-0.805113	2.44444	15.6061	0.000400641	0.802825	TACGTAGGGGGCGAGCGTTATCCGGATTTATTGGGCGTAAAGCGTGCGTAGGCGGTTTATTAAGTTTAAGATAAAAGCCTGAGGCTCAACCTCAGTTCGTCTTAAAAACTGATAGACTAGAGTATGGTAGAGGCAAACGGAATTTCTAGTGTAGCGGTGAAATGCGTAGATATTAGAAGGAACACCAGTGGCGAAGGCGGTTTGCTGGGCCAAAACTGACGCTGAGGCACGAAAGCGTGGGGAGCAAATAGG	Bacteria	Firmicutes	Clostridia	NA	NA	NA	NA	NA.NA.NA.NA.4745	Breznakia pachnodae strain Pei061 16S ribosomal RNA, partial sequence	85.375
80a06bab8bcb19bae240fb918e3f03e3	693.5	0.418705	-0.247738	0.822222	1.45454	5.44872e-05	0.805018	TACGTAGGTGGCAAGCGTTGTCCGGATTTACTGGGTGTAAAGGGCGTGCAGCCGGGCTGGCAAGTCAGGCGTGAAATCCCAGGGCTCAACCCTGGAACTGCGTTTGAAACTGCTGGTCTTGAGTACCGGAGAGGTCATCGGAATTCCTTGTGTAGCGGTGAAATGCGTAGATATAAGGAAGAACACCAGTGGCGAAGGCGGATGACTGGACGGCAACTGACGGTGAGGCGCGAAAGCGTGGGGAGCAAACAGG	Bacteria	Firmicutes	Clostridia	Clostridiales	Ruminococcaceae	Oscillibacter	NA	Clostridiales.Ruminococcaceae.Oscillibacter.NA.80a0	Oscillibacter ruminantium strain GH1 16S ribosomal RNA gene, partial sequence	92.095
5736cb3bbd27434fb73299ba6f668cae	665.5	0.42132	-0.152844	25	35.5455	0.00147308	0.80773	TACGTAGGGAGCAAGCGTTATCCGGATTTACTGGGTGTAAAGGGCGCGCAGGCGGGCCGGCAAGTTGGAAGTGAAATCTATGGGCTTAACCCATAAACTGCTTTCAAAACTGCTGGTCTTGAGTGATGGAGAGGCAGGCGGAATTCCGTGTGTAGCGGTGAAATGCGTAGATATACGGAGGAACACCAGTGGCGAAGGCGGCCTGCTGGACATTAACTGACGCTGAGGCGCGAAAGCGTGGGGAGCAAACAGG	Bacteria	Firmicutes	Clostridia	Clostridiales	Ruminococcaceae	Butyricicoccus	NA	Clostridiales.Ruminococcaceae.Butyricicoccus.NA.5736	Butyricicoccus faecihominis strain KS-2 16S ribosomal RNA, partial sequence	100
ad0a0271bb08c9cd43d5f21453c21ad9	698	0.42369	0.0580984	1.17778	1.0303	5.57692e-05	0.80996	TACGTAGGTCCCGAGCGTTGTCCGGATTTATTGGGCGTAAAGGGAGCGCAGGCGGTCAGGAAAGTCTGGAGTAAAAGGCTATGGCTCAACCATAGTGTGCTCTGGAAACTGTCTGACTTGAGTGCAGAAGGGGAGAGTGGAATTCCATGTGTAGCGGTGAAATGCGTAGATATATGGAGGAACACCAGTGGCGAAAGCGGCTCTCTGGTCTGTCACTGACGCTGAGGCTCGAAAGCGTGGGTAGCGAACAGG	Bacteria	Firmicutes	Bacilli	Lactobacillales	Streptococcaceae	Streptococcus	mutans	Lactobacillales.Streptococcaceae.Streptococcus.mutans.ad0a	Streptococcus mutans strain NBRC 13955 16S ribosomal RNA gene, partial sequence	100
f10bfc9846430812cf7380d8f1f27576	801.5	0.428054	-0.162488	5.04444	7.33333	0.000300641	0.811689	TACGTAGGGGGCAAGCGTTATCCGGATTTACTGGGTGTAAAGGGAGCGTAGACGGCACAGCAAGTCTGATGTGAAAGCCCGGGGCCCAACCCCGGAACTGCATTGGAAACTGCTGGGCTTGAGTGCAGGAGAGGTAAGCGGAATTCCTAGTGTAGCGGTGAAATGCGTAGATATTAGGAGGAACACCAGTGGCGAAGGCGGCTTACTGGACTGTAACTGACGTTGAGGCTCGAAAGCGTGGGGAGCAAACAGG	Bacteria	Firmicutes	Clostridia	Clostridiales	Lachnospiraceae	NA	NA	Clostridiales.Lachnospiraceae.NA.NA.f10b	[Clostridium] saccharolyticum strain WM1 16S ribosomal RNA, partial sequence	96.063
1ac8157543e4e9f45d37ae0baef0a13d	793.5	0.429469	0.647313	7.53333	1.69697	0.000253205	0.811689	TACGTAGGGAGCAAGCGTTATCCGGATTTATTGGGTGTAAAGGGTGCGTAGACGGGAAATTAAGTTAGTTGTGAAATCCCTCGGCTTAACTGAGGAACTGCAACTAAAACTGGTTTTCTTGAGTGCTGGAGAGGAAAGTGGAATTCCTAGTGTAGCGGTGAAATGCGTAGATATTAGGAGGAACACCAGTGGCGAAGGCGACTTTCTGGACAGTAACTGACGTTGAGGCACGAAAGTGTGGGGAGCAAACAGG	Bacteria	Firmicutes	Clostridia	Clostridiales	NA	NA	NA	Clostridiales.NA.NA.NA.1ac8	Vallitalea pronyensis strain FatNI3 16S ribosomal RNA gene, partial sequence	89.37
f73196d6db33aaa9febbe05a0e104a6e	686.5	0.4297	-0.149422	0.644444	0.909091	3.78205e-05	0.811689	TACGTAGGGAGCGAGCGTTGTCCGGAATTACTGGGTGTAAAGGGAGCGTAGGCGGGACAGCAAGTTGAATGTGAAATCTATGGGCTCAACCCATAAACTGCGTTCAAAACTGTTGTTCTTGAGTGAAGTAGAGGTAGGCGGAATTCCTAGTGTAGCGGTGAAATGCGTAGATATTAGGAGGAACACCAGTGGCGAAGGCGGCCTACTGGGCTTTAACTGACGCTGAGGCTCGAAAGCGTGGGTAGCAAACAGG	Bacteria	Firmicutes	Clostridia	Clostridiales	Ruminococcaceae	Clostridium_IV	NA	Clostridiales.Ruminococcaceae.Clostridium_IV.NA.f731	[Clostridium] methylpentosum strain R2 16S ribosomal RNA gene, partial sequence	97.233
cfefd727820245bd3088faf0c7e2b210	810.5	0.430009	0.26203	59.6667	32.6364	0.00241154	0.811689	TACGTAGGGGGCAAGCGTTATCCGGATTTACTGGGTGTAAAGGGAGCGTAGACGGCATCACAAGTCAGAAGTGAAAATCCGGGGCTCAACCCCGGAACTGCTTTTGAAACTGTGGAGCTGGAGTGCAGGAGAGGTAAGCGGAATTCCTAGTGTAGCGGTGAAATGCGTAGATATTAGGAGGAACACCAGTGGCGAAGGCGGCTTACTGGACTGTAACTGACGTTGAGGCTCGAAAGCGTGGGGAGCAAACAGG	Bacteria	Firmicutes	Clostridia	Clostridiales	Lachnospiraceae	Butyrivibrio	crossotus	Clostridiales.Lachnospiraceae.Butyrivibrio.crossotus.cfef	Butyrivibrio crossotus strain DSM 2876 16S ribosomal RNA gene, partial sequence	100
e7fb84e96128b1d288b0b9f551abbd21	676.5	0.430643	-0.269604	3.11111	5.78788	0.00021218	0.811689	TACGTATGGTGCAAGCGTTATCCGGATTTACTGGGTGTAAAGGGAGCGCAGGCGGTGCGGCAAGTCTGATGTGAAAGCCCGGGGCTCAACCGCGGGACTGCATTGGAAACTGTCGTACTAGAGTGTCGGAGAGGTAAGTGGAATTCCTAGTGTAGCGGTGAAATGCGTAGATATTAGGAGGAACACCAGTGGCGAAGGCGGCTTACTGGACGATAACTGACGCTGAGGCTCGAAAGCGTGGGGAGCAAACAGG	Bacteria	Firmicutes	Clostridia	Clostridiales	Lachnospiraceae	Roseburia	NA	Clostridiales.Lachnospiraceae.Roseburia.NA.e7fb	Roseburia faecis strain M72/1 16S ribosomal RNA gene, partial sequence	98.814
3679bcc974d8fbd902c3298ce110ac69	674.5	0.435976	-0.175724	7.17778	10.7576	0.000434615	0.81944	TACGGAGGGTGCAAGCGTTAATCGGAATCACTGGGCGTAAAGCGCACGTAGGCGGCTTGGTAAGTCAGGGGTGAAATCCCACAGCCCAACTGTGGAACTGCCTTTGATACTGCCAGGCTTGAGTACCGGAGAGGGTGGCGGAATTCCAGGTGTAGGAGTGAAATCCGTAGATATCTGGAGGAACACCGGTGGCGAAGGCGGCCACCTGGACGGTAACTGACGCTGAGGTGCGAAAGCGTGGGTAGCAAACAGG	Bacteria	Proteobacteria	Deltaproteobacteria	Desulfovibrionales	Desulfovibrionaceae	Bilophila	wadsworthia	Desulfovibrionales.Desulfovibrionaceae.Bilophila.wadsworthia.3679	Desulfovibrio alaskensis strain Al1 16S ribosomal RNA gene, partial sequence	93.281
264a3b746c195225227ba9f680e1c306	691	0.440846	-0.083546	0.4	0.484849	2.17949e-05	0.824885	TACGTAGGTGGCAAGCGTTATCCGGATTTACTGGGTGTAAAGGGTGTGTAGGCGGGAAAGTGGGTCAGATGTGAAATACCAAGGCTAAACCATGGAGCTGCATTTGAAACTGCTTTTCTTGAGAGTGGGAGAGGTAAGCGGAATTCCCGGTGTAGCGGTGAAATGCGTAGATATCGGGAGGAACACCAGTGGCGAAGGCGGCTTACTGGACCATTACTGACGCTGAGACACGAAAGCGTGGGGAGCAAACAGG	Bacteria	Firmicutes	Clostridia	Clostridiales	NA	NA	NA	Clostridiales.NA.NA.NA.264a	[Clostridium] cellobioparum strain JCM 1422 16S ribosomal RNA gene, partial sequence	89.328
e549fef9ceeebb54c291fda675c09115	816.5	0.441332	0.182046	45.0222	29.6061	0.001925	0.824885	TACGTAGGGGGCAAGCGTTATCCGGATTTACTGGGTGTAAAGGGAGCGCAGACGGCACTGCAAGTCTGAAGTGAAAGCCCGGGGCTCAACCCCGGGACTGCTTTGGAAACTGTAGAGCTAGAGTGCTGGAGAGGCAAGCGGAATTCCTAGTGTAGCGGTGAAATGCGTAGATATTAGGAAGAACACCAGTGGCGAAGGCGGCTTGCTGGACAGTAACTGACGTTCAGGCTCGAAAGCGTGGGGAGCAAACAGG	Bacteria	Firmicutes	Clostridia	Clostridiales	Lachnospiraceae	NA	NA	Clostridiales.Lachnospiraceae.NA.NA.e549	Faecalimonas umbilicata strain EGH7 16S ribosomal RNA, partial sequence	95.652
bb5e086802ac7e4e0ef9679c23e1cba2	687.5	0.442904	-0.2002	0.955556	1.51515	5.96154e-05	0.825523	AACGTAGGTCACAAGCGTTGTCCGGAATTACTGGGTGTAAAGGGAGCGCAGGCGGACCGGCAAGTTGGAAGTGAAAACTATGGGCTCAACCCATAAATTGCTTTCAAAACTGCTGGCCTTGAGTAGTGCAGAGGTAGGTGGAATTCCCGGTGTAGCGGTGGAATGCGTAGATATCGGGAGGAACACCAGTGGCGAAGGCGACCTACTGGGCACCAACTGACGCTGAGGCTCGAAAGCATGGGTAGCAAACAGG	Bacteria	Firmicutes	Clostridia	Clostridiales	Ruminococcaceae	Gemmiger	NA	Clostridiales.Ruminococcaceae.Gemmiger.NA.bb5e	Gemmiger formicilis strain X2-56 16S ribosomal RNA gene, partial sequence	98.814
31e935955958210437dd19a6aea8e0e2	791.5	0.449121	0.0598761	0.8	0.69697	3.78205e-05	0.831557	TACGTAGGGGGCGAGCGTTGTCCGGATTCATTGGGCGTAAAGCGCGCGTAGGCGGCCCGGCAGGTCGGGGGTGAAAACACGGGGCCCAACCCCGTGCCTGCCCCCGAAACCGCCGGGCTCGAGTCCCGCAGGGGATGGCGGAACTCCCGGTGTAGCGGTGGAATGCGCAGATATCGGGAGGAACACCAGTGGCGAAGGCGGCCTACTGGGCACCAACTGACGCTGAGGCTCGAAAGTGTGGGTAGCAAACAGG	Bacteria	Firmicutes	Clostridia	NA	NA	NA	NA	NA.NA.NA.NA.31e9	Collinsella intestinalis strain JCM 10643 16S ribosomal RNA gene, partial sequence	87.843
076359396f91b178804cfbb999ee2d2d	788.5	0.449858	0.450517	3.93333	1.39394	0.000142949	0.831557	TACGTAGGGGGCAAGCGTTATCCGGATTTACTGGGTGTAAAGGGAGCGCAGGCGGTCTGTCAAGTCTGATGTGAAATCCCGGGGCTCAACCCTGGAACTGCATTGGAAACTGTCAGACTAGAGTGCCGGAGAGGTAAGTGGAATTCCTAGTGTAGCGGTGAAATGCGTAGATATTAGGAGGAACACCAGTGGCGAAGGCGGCTTACTGGACGGTAACTGACGCTGAGGCTCGAAAGCGTGGGGAGCAAACAGG	Bacteria	Firmicutes	Clostridia	Clostridiales	Lachnospiraceae	NA	NA	Clostridiales.Lachnospiraceae.NA.NA.0763	Eubacterium oxidoreducens strain G41 16S ribosomal RNA gene, partial sequence	95.669
e11baf6c8160d069aa903ff802d52d50	668.5	0.451667	-0.00416343	16.7778	16.9394	0.000842308	0.832606	TACGTAGGGGGCAAGCGTTATCCGGATTTACTGGGTGTAAAGGGAGCGTAGACGGCATAACAAGTCTGATGTGAAAGGCTGGGGCTTAACCCCGGGACTGCATTGGAAACTGTTAAGCTTGAGTGCCGGAGGGGTAAGCGGAATTCCTAGTGTAGCGGTGAAATGCGTAGATATTAGGAGGAACACCAGTGGCGAAGGCGGCTTACTGGACGGTAACTGACGTTGAGGCTCGAAAGCGTGGGGAGCAAACAGG	Bacteria	Firmicutes	Clostridia	Clostridiales	Lachnospiraceae	Blautia	NA	Clostridiales.Lachnospiraceae.Blautia.NA.e11b	Blautia schinkii strain B 16S ribosomal RNA, partial sequence	97.233
8bf168422ff38f727fe4cef9037d1690	798	0.461923	0.0218536	12.5556	11.9394	0.000614744	0.84686	TACGTAGGGGGCAAGCGTTATCCGGATTTACTGGGTGTAAAGGGAGCGTAGACGGAAGTGCAAGTCAGAAGTGAAAGCCCGGGGCTTAACCCCGGGACTGCTTTTGAAACTGTGCATCTAGAGTGCAGGAGAGGTAAGCGGAATTCCTAGTGTAGCGGTGAAATGCGTAGATATTAGGAGGAACACCGGTGGCGAAGGCGGCTTACTGGACTGTAACTGACGTTGAGGCTCGAAAGCGTGGGGAGCAAACAGG	Bacteria	Firmicutes	Clostridia	Clostridiales	Lachnospiraceae	NA	NA	Clostridiales.Lachnospiraceae.NA.NA.8bf1	Kineothrix alysoides strain KNHs209 16S ribosomal RNA, partial sequence	96.047
2fbc912501875133dae565a714e3a5b6	686.5	0.470048	-0.077931	5.62222	6.72727	0.000304487	0.850249	TACGTAGGGGGCAAGCGTTATCCGGATTTACTGGGTGTAAAGGGAGCGCAGGCGGGAAGACAAGTTGGAAGTGAAATCCATGGGCTCAACCCATGAACTGCTTTCAAAACTGTTTTTCTTGAGTAGTGCAGAGGTAGGCGGAATTCCCGGTGTAGCGGTGGAATGCGTAGATATCGGGAGGAACACCAGTGGCGAAGGCGGCCTACTGGGCACCAACTGACGCTGAGGCTCGAAAGTGTGGGTAGCAAACAGG	Bacteria	Firmicutes	Clostridia	Clostridiales	Ruminococcaceae	Faecalibacterium	NA	Clostridiales.Ruminococcaceae.Faecalibacterium.NA.2fbc	Faecalibacterium prausnitzii strain ATCC 27768 16S ribosomal RNA gene, partial sequence	97.619
8e8b161b64af1cdbcc37b644b43a0147	712.5	0.470531	-0.345552	0.711111	1.57576	5.38462e-05	0.850249	AACGTAGGTCACAAGCGTTGTCCGGAATTACTGGGTGTAAAGGGAGCGCAGGCGGGAAGACAAGTTGGAAGTGAAATCTATGGGCTCAACCCATAAACTGCTTTCAAAACTGTTTTTCTTGAGTAGTGCAGAGGTAGGCGGAATTCCCGGTGTAGCGGTGGAATGCGCAGATATCGGGTGGAACACCGGTGGCGAAGGCGGCCCTCTGGGCCGAGACCGACGCTGAGGCGCGAAAGCTGGGGGAGCGAACAGG	Bacteria	Firmicutes	Clostridia	Clostridiales	Ruminococcaceae	Faecalibacterium	NA	Clostridiales.Ruminococcaceae.Faecalibacterium.NA.8e8b	Faecalibacterium prausnitzii strain ATCC 27768 16S ribosomal RNA gene, partial sequence	93.333
eeb2a0cd22f39456dda8892b2addd143	676	0.473091	-0.246458	4.08889	7.21212	0.000270513	0.850249	TACGTAGGGGGCAAGCGTTATCCGGATTTACTGGGTGTAAAGGGAGCGTAGACGGCGAGACAAGTCTGAAGTGAAAGCCCGGGGCTCAACCCCGGGACTGCTTTGGAAACTGCCTTGCTAGAGTGCTGGAGAGGTAAGTGGAATTCCTAGTGTAGCGGTGAAATGCGTAGATATTAGGAGGAACACCAGTGGCGAAGGCGGCTTACTGGACAGTAACTGACGTTGAGGCTCGAAAGCGTGGGGAGCAAACAGG	Bacteria	Firmicutes	Clostridia	Clostridiales	Lachnospiraceae	Clostridium_XlVa	NA	Clostridiales.Lachnospiraceae.Clostridium_XlVa.NA.eeb2	[Clostridium] amygdalinum strain BR-10 16S ribosomal RNA gene, partial sequence	97.233
0984229592b0dcf7f5325cb7f9ac0aa8	682.5	0.47355	-0.109343	11.7556	15.1212	0.000658974	0.850249	TACGTATGGAGCAAGCGTTATCCGGATTTACTGGGTGTAAAGGGAGTGTAGGTGGCCATGCAAGTCAGAAGTGAAAATCCGGGGCTCAACCCCGGAACTGCTTTTGAAACTGTAAGGCTAGAGTGCAGGAGGGGTGAGTGGAATTCCTAGTGTAGCGGTGAAATGCGTAGATATTAGGAGGAACACCAGTGGCGAAGGCGGCTCACTGGACTGTAACTGACACTGAGGCTCGAAAGCGTGGGGAGCAAACAGG	Bacteria	Firmicutes	Clostridia	Clostridiales	Lachnospiraceae	NA	NA	Clostridiales.Lachnospiraceae.NA.NA.0984	[Eubacterium] eligens strain ATCC 27750 16S ribosomal RNA, partial sequence	99.605
b46e9fb6298942b824fa56693a0e4b90	713	0.474246	-0.650278	0.8	3.57576	9.87179e-05	0.850249	TACGTAGGGGGCAAGCGTTATCCGGATTTACTGGGTGTAAAGGGAGCGCAGGCGGACCGGCAAGTTGGAAGTGAAAACTATGGGCTCAACCCATAAATTGCTTTCAAAACTGCTGGCCTTGAGTAGTGCAGAGGTAGGTGGAATTCCCGGTGTAGCGGTGGAATGCGTAGATATCGGGAGGAACACCAGTGGCGAAGGCGACCTACTGGGCACCAACTGACGCTGAGGCTCGAAAGCATGGGTAGCAAACAGG	Bacteria	Firmicutes	Clostridia	Clostridiales	Ruminococcaceae	Gemmiger	NA	Clostridiales.Ruminococcaceae.Gemmiger.NA.b46e	Gemmiger formicilis strain X2-56 16S ribosomal RNA gene, partial sequence	98.81
88d9d2abb7682a19caea2f85b0c83952	680	0.474371	-0.653509	6.91111	31.1212	0.000857692	0.850249	TACGTAGGGGGCTAGCGTTATCCGGATTTACTGGGCGTAAAGGGTGCGTAGGTGGTTTCTTAAGTCAGGAGTGAAAGGCTACGGCTCAACCGTAGTAAGCTCTTGAAACTGGGAAACTTGAGTGCAGGAGAGGAAAGTGGAATTCCTAGTGTAGCGGTGAAATGCGTAGATATTAGGAGGAACACCAGTAGCGAAGGCGGCTTTCTGGACTGTAACTGACACTGAGGCACGAAAGCGTGGGGAGCAAACAGG	Bacteria	Firmicutes	Clostridia	Clostridiales	Peptostreptococcaceae	Terrisporobacter	NA	Clostridiales.Peptostreptococcaceae.Terrisporobacter.NA.88d9	Terrisporobacter petrolearius strain LAM0A37 16S ribosomal RNA, partial sequence	99.603
3a3d0233543bb4a5d8c5d8660909532a	672	0.474396	-0.28827	34.1556	66.3333	0.00238846	0.850249	TACGTAGGGGGCTAGCGTTATCCGGAATTACTGGGCGTAAAGGGTGCGTAGGTGGTTTCTTAAGTCAGAGGTGAAAGGCTACGGCTCAACCGTAGTAAGCCTTTGAAACTGGGAAACTTGAGTGCAGGAGAGGAGAGTGGAATTCCTAGTGTAGCGGTGAAATGCGTAGATATTAGGAGGAACACCAGTTGCGAAGGCGGCTCTCTGGACTGTAACTGACACTGAGGCACGAAAGCGTGGGGAGCAAACAGG	Bacteria	Firmicutes	Clostridia	Clostridiales	Peptostreptococcaceae	Romboutsia	NA	Clostridiales.Peptostreptococcaceae.Romboutsia.NA.3a3d	Romboutsia timonensis strain DR1 16S ribosomal RNA, partial sequence	100
cbae05140d5325a3fca3f6c43dbd331d	813.5	0.474691	0.0768924	116.222	97.3636	0.00541218	0.850249	TACGTAGGTCCCGAGCGTTGTCCGGATTTATTGGGCGTAAAGCGAGCGCAGGCGGTTTGATAAGTCTGAAGTTAAAGGCTGTGGCTCAACCATAGTTCGCTTTGGAAACTGTCAAACTTGAGTGCAGAAGGGGAGAGTGGAATTCCATGTGTAGCGGTGAAATGCGTAGATATATGGAGGAACACCGGTGGCGAAAGCGGCTCTCTGGTCTGTAACTGACGCTGAGGCTCGAAAGCGTGGGGAGCGAACAGG	Bacteria	Firmicutes	Bacilli	Lactobacillales	Streptococcaceae	Streptococcus	NA	Lactobacillales.Streptococcaceae.Streptococcus.NA.cbae	Streptococcus thermophilus strain DSM 20617 16S ribosomal RNA, partial sequence	100
f7e5db59d1d9317c67a1420e00d3bcb4	782	0.4772	1.47809	20.0444	0.666667	0.000592308	0.850249	GACGTAGGTGGCAAGCGTTACTCGGAATTACTAGGCGTAAAGCGCGCGTAGGCGGAATGTTAAGTCTGTTGTGTAATCTCTGGGCTCAACCCAGAAACTGCAACAGAAACTGGCGTTCTTGAGTGAGGCAGAGGAAATCGGAATTCCTAGTGTAGCAGTGAAATGCGTAGATATTAGGAGGAACACCGGTGGCGAAGGCGGATTTCTGGGCCTTTACTGACGCTAAAGTGCGAAAGCTAGGGGAGCAAACGGG	Bacteria	Elusimicrobia	Elusimicrobia	Elusimicrobiales	Elusimicrobiaceae	Elusimicrobium	NA	Elusimicrobiales.Elusimicrobiaceae.Elusimicrobium.NA.f7e5	Elusimicrobium minutum strain Pei191 16S ribosomal RNA, partial sequence	96.838
b29eeec568a7fa312a6bf24c4cb1c9f8	713	0.47796	-0.356547	0.466667	1.06061	3.58974e-05	0.850249	AACGTAGGTCACAAGCGTTGTCCGGAATTACTGGGTGTAAAGGGAGCGCAGGCGGGAAGACAAGTTGGAAGTGAAAACCATGGGCTCAACCCATGAATTGCTTTCAAAACTGTTTTTCTTGAGTAGTGCAGAGGTAGATGGAATTCCCGGTGTAGCGGTGGAATGCGTAGATATCGGGAGGAACACCAGTGGCGAAGGCGGTCTACTGGGCACCAACTGACGCTGAGGCTCGAAAGCATGGGTAGCAAACAGG	Bacteria	Firmicutes	Clostridia	Clostridiales	Ruminococcaceae	Faecalibacterium	NA	Clostridiales.Ruminococcaceae.Faecalibacterium.NA.b29e	Faecalibacterium prausnitzii strain ATCC 27768 16S ribosomal RNA gene, partial sequence	96.838
e2261cc61b35deb620e00a29b7d9cb66	784.5	0.479817	0.448522	4.51111	1.60606	0.000164103	0.850249	TACGTAGGGAGCGAGCGTTGTCCGGAATTACTGGGTGTAAAGGGAGCGTAGGCGGGACTGCAAGTCAGATGTGAAAACTATGGGCTCAACCTGTAGATTGCATTTGAAACTGTGGTTCTTGAGTGAAGTAGAGGTAAGCGGAATTCCTAGTGTAGCGGTGAAATGCGTAGATATTAGGAGGAACATCGGTGGCGAAGGCGGCTTACTGGGCTTTTACTGACGCTGAGGCTCGAAAGCGTGGGGAGCAAACAGG	Bacteria	Firmicutes	Clostridia	Clostridiales	Ruminococcaceae	Ruminococcus	NA	Clostridiales.Ruminococcaceae.Ruminococcus.NA.e226	Ruminococcus champanellensis strain 18P13 16S ribosomal RNA, partial sequence	97.628
c0f9d2a858c6b85dec9f4a79b3c76b96	691	0.479955	-0.148363	4.86667	6.84849	0.000285256	0.850249	TACGTAGGGGGCAAGCGTTATCCGGATTTACTGGGTGTAAAGGGAGCGTAGACGGCTTTGCAAGTCTGATGTGAAAGGCGGGGGCTCAACCCCTGGACTGCATTGGAAACTGTGGGGCTTGAGTGCCGGAGAGGTAAGCGGAATTCCTAGTGTAGCGGTGAAATGCGTAGATATTAGGAGGAACACCAGTGGCGAAGGCGGCTTACTGGACGGTAACTGACGTTGAGGCTCGAAAGCGTGGGGAGCAAACAGG	Bacteria	Firmicutes	Clostridia	Clostridiales	Lachnospiraceae	Blautia	NA	Clostridiales.Lachnospiraceae.Blautia.NA.c0f9	Blautia obeum strain ATCC 29174 16S ribosomal RNA, partial sequence	97.628
3833cc64db8c89bf99613b2813e9d426	676	0.480245	-0.138303	16	22	0.000926923	0.850249	TACGTAGGGGGCAAGCGTTATCCGGATTTACTGGGTGTAAAGGGAGCGTAGACGGCACGGCAAGCCAGATGTGAAAGCCCGGGGCTCAACCCCGGGACTGCATTTGGAACTGCTGAGCTAGAGTGTCGGAGAGGCAAGTGGAATTCCTAGTGTAGCGGTGAAATGCGTAGATATTAGGAGGAACACCAGTGGCGAAGGCGGCTTACTGGACGGTAACTGACGTTGAGGCTCGAAAGCGTGGGGAGCAAACAGG	Bacteria	Firmicutes	Clostridia	Clostridiales	Lachnospiraceae	Dorea	NA	Clostridiales.Lachnospiraceae.Dorea.NA.3833	Dorea longicatena strain 111-35 16S ribosomal RNA gene, partial sequence	98.425
fca6356099ca8442b1c694047bcf620b	672.5	0.481787	-0.0566102	28.2222	32.1515	0.00149423	0.850735	TACGTAGGGGGCAAGCGTTATCCGGATTTACTGGGTGTAAAGGGAGCGTAGACGGCTTTGCAAGTCTGATGTGAAAGGCGGGGGCTCAACCCCTGGACTGCATTGGAAACTGTGAGGCTTGAGTGCCGGAGAGGTAAGCGGAATTCCTAGTGTAGCGGTGAAATGCGTAGATATTAGGAGGAACACCAGTGGCGAAGGCGGCTTACTGGACGGTAACTGACGTTGAGGCTCGAAAGCGTGGGGAGCAAACAGG	Bacteria	Firmicutes	Clostridia	Clostridiales	Lachnospiraceae	Blautia	NA	Clostridiales.Lachnospiraceae.Blautia.NA.fca6	Blautia obeum strain ATCC 29174 16S ribosomal RNA, partial sequence	98.024
eda6e1c9645b49eb8bff61194624d56e	808	0.490885	0.18165	26.2889	17.303	0.00112436	0.864078	TACGTAGGGGGCAAGCGTTATCCGGATTTACTGGGTGTAAAGGGAGCGTAGACGGAGAGGCAAGTCTGATGTGAAAACCCGGGGCTCAACCCCGGGACTGCATTGGAAACTGTTTTTCTAGAGTGTCGGAGAGGTAAGCGGAATTCCTAGTGTAGCGGTGAAATGCGTAGATATTAGGAGGAACACCAGTGGCGAAGGCGGCTTACTGGACGATGACTGACGTTGAGGCTCGAAAGCGTGGGGAGCAAACAGG	Bacteria	Firmicutes	Clostridia	Clostridiales	Lachnospiraceae	Clostridium_XlVa	NA	Clostridiales.Lachnospiraceae.Clostridium_XlVa.NA.eda6	[Clostridium] glycyrrhizinilyticum strain ZM35 16S ribosomal RNA, partial sequence	98.814
f3e73b4a6265556e41d80c3a9532ef00	785.5	0.493286	0.342423	1.6	0.727273	6.15385e-05	0.864078	TACGTAGGGGGCGAGCGTTATCCGGAATCATTGGGCGTAAAGCGCGCGCAGGCGGGCTTTCAAGCGGCGGCGTCGAAGCCGGGGGCTCAACCCCCGGAAGCGCCCCGAACTGGAAGCCTCGGATGCGGCAGGGGGAGGCGGAATTCCCGGTGTAGCGGTGAAATGCGCAGATATCGGGTGGAACACCGGTGGCGAAGGCGGCCCTCTGGGCCGAGACCGACGCTGAGGCGCGAAAGCTGGGGGAGCGAACAGG	Bacteria	Actinobacteria	Actinobacteria	Coriobacteriales	Coriobacteriaceae	Slackia	NA	Coriobacteriales.Coriobacteriaceae.Slackia.NA.f3e7	Slackia isoflavoniconvertens strain JCM 16137 16S ribosomal RNA gene, partial sequence	96.047
1f6abac97345f86055bb69c4bf88d37b	701	0.497397	-0.246409	1.66667	2.93939	0.000110256	0.864078	TACGTAGGTGGCGAGCGTTGTCCGGAATTACTGGGTGTAAAGGGAGTGCAGGCGGGACTGCAAGTCAGAAGTGAAAATTATGGGCTTAACCCATAACCTGCTTTTGAAACTGTAGTTCTTGAGTGAGGCAGAGGCAAGCGGAATTCCTAGTGTAGCGGTGAAATGCGTAGATATTAGGAGGAACACCAGTGGCGAAGGCGGCTTGCTGGGCCTTTACTGACGCTGAGGCTCGAAAGCGTGGGGAGCAAACAGG	Bacteria	Firmicutes	Clostridia	Clostridiales	Ruminococcaceae	Clostridium_IV	NA	Clostridiales.Ruminococcaceae.Clostridium_IV.NA.1f6a	[Eubacterium] siraeum strain ATCC 29066 16S ribosomal RNA gene, partial sequence	92.885
0ae6cedbecfddc3a879a5f880ff80519	688	0.499501	0.162978	2.86667	1.9697	0.000124359	0.864078	TACGTAGGGAGCGAGCGTTGTCCGGATTTACTGGGTGTAAAGGGTGCGTAGGCGGATCTGCAAGTCAGTAGTGAAATCCCAGGGCTTAACCCTGGAACTGCTATTGAAACTGTGGGTCTTGAGTGAGGTAGAGGCAGGCGGAATTCCCGGTGTAGCGGTGAAATGCGTAGAGATCGGGAGGAACACCAGTGGCGAAGGCGGCCTGCTGGGCCTTAACTGACGCTGAGGCACGAAAGCATGGGTAGCAAACAGG	Bacteria	Firmicutes	Clostridia	Clostridiales	Ruminococcaceae	Clostridium_IV	NA	Clostridiales.Ruminococcaceae.Clostridium_IV.NA.0ae6	Anaeromassilibacillus senegalensis strain mt9 16S ribosomal RNA, partial sequence	98.814
81226a20efbbe783cf59d5ffa8477b6f	783	0.500869	-0.142524	6.11111	8.48485	0.000355769	0.864078	TACGGAAGGTCCGGGCGTTATCCGGATTTATTGGGTTTAAAGGGAGCGTAGGCCGGAGATTAAGCGTGTTGTGAAATGTAGATGCTCAACATCTGAACTGCAGCGCGAACTGGTTTCCTTGAGTACGCATAAAGTGGGCGGAATTCGTGGTGTAGCGGTGAAATGCTTAGATATCACGAAGAACTCCGATTGCGAAGGCAGCTCACTGGGGCGCAACTGACGCTGAAGCTCGAAAGCGCGGGTATCGAACAGG	Bacteria	Bacteroidetes	Bacteroidia	Bacteroidales	Prevotellaceae	Prevotella	NA	Bacteroidales.Prevotellaceae.Prevotella.NA.8122	Prevotella copri strain JCM 13464 16S ribosomal RNA gene, partial sequence	97.628
2f873cdf0d3e0d3a5bf27b0971eba37f	791.5	0.502584	-0.41439	3.24444	8.42424	0.000271795	0.864078	TACGTAGGTGACAAGCGTTGTTCGGATTCATTGGGCGTAAAGGGTCCGCAGGTGGTTTGATAAGTCTGACGTGAAATACCGGAGCTCAACTCCGGAACTGCGTTGGAGACTGTTGAACTGGAGTATCGGAGAGGAAATTGGAATTCCAGGTGTAGCGGTGGAATGCGTAGATATCTGGAAGAACATCGACAGCGAAGGCAGATTTCTGGACGATAACTGACACTCAGGGACGAAAGCATGGGGAGCAAACAGG	Bacteria	NA	NA	NA	NA	NA	NA	NA.NA.NA.NA.2f87	Victivallis vadensis strain Cello 16S ribosomal RNA gene, partial sequence	84.646
62c0951b17e1570f5160e9e3cf205a14	691	0.503252	-0.0767066	0.533333	0.636364	2.88462e-05	0.864078	TACGTAGGTGGCAAGCGTTGTCCGGATTTACTGGGTGTAAAGGGCGTGTAGGCGGGACTGCAAGTCTGATGTGTAATCTGGTGGCTCAACCACCAAACTGCATTGGAAACTGTAGTTCTTGAGTATCGGAGAGGCAGGCGGAATTCCTAGTGTAGCGGTGAAATGCGTAGATATTAGGAAGAACACCAGTGGCGAAGGCGGCCTGCTGGACGACAACTGACGCTGAGGCGCGAAAGCGTGGGGAGCAAACAGG	Bacteria	Firmicutes	Clostridia	Clostridiales	Ruminococcaceae	Sporobacter	NA	Clostridiales.Ruminococcaceae.Sporobacter.NA.62c0	Sporobacter termitidis strain SYR 16S ribosomal RNA, partial sequence	94.466
5a3f8f8c8556408900b78c42b91093a7	804.5	0.506806	-0.312037	23.1778	47.5455	0.00167436	0.864078	TACGTAGGTGGCGAGCGTTGTCCGGATTTACTGGGCGTAAAGGGAGCGTAGGCGGACTTTTAAGTGAGATGTGAAATACCCGGGCTCAACTTGGGTGCTGCATTTCAAACTGGAAGTCTAGAGTGCAGGAGAGGAGAATGGAATTCCTAGTGTAGCGGTGAAATGCGTAGAGATTAGGAAGAACACCAGTGGCGAAGGCGATTCTCTGGACTGTAACTGACGCTGAGGCTCGAAAGCGTGGGGAGCAAACAGG	Bacteria	Firmicutes	Clostridia	Clostridiales	Clostridiaceae_1	Clostridium_sensu_stricto	NA	Clostridiales.Clostridiaceae_1.Clostridium_sensu_stricto.NA.5a3f	Clostridium saudiense strain JCC 16S ribosomal RNA, partial sequence	100
28fce591e1ff862836e2e68095f087ad	715	0.507678	-0.0653721	1.35556	1.57576	7.24359e-05	0.864078	TACGTATGGTGCAAGCGTTATCCGGATTTACTGGGTGTAAAGGGAGCGCAGGCGGTCTGGCAAGTCTGATGTGAAAGCCCGGGGCTCAACCCCGGGACTGCATTGGAAACTGTCAGACTAGAGTGTCGGAGAGGTAAGTGGAATTCCTAGTGTAGCGGTGAAATGCGTAGATATTAGGAGGAACACCAGTGGCGAAGGCGGCTTACTGGACGATAACTGACGCTGAGGCTCGAAAGCGTGGGGAGCAAACAGG	Bacteria	Firmicutes	Clostridia	Clostridiales	Lachnospiraceae	Roseburia	NA	Clostridiales.Lachnospiraceae.Roseburia.NA.28fc	Roseburia intestinalis strain DSM 14610 16S ribosomal RNA gene, partial sequence	97.628
12285fd870bf49bc01565678b790a8e1	679	0.51428	-0.14524	9.04444	12.6364	0.000528205	0.864078	TACGTAGGGGGCAAGCGTTATCCGGATTTACTGGGTGTAAAGGGAGCGTAGGTGGTATGGCAAGTCAGAGGTGAAAACCCAGGGCTTAACCTTGGGATTGCCTTTGAAACTGTCAGACTAGAGTGCAGGAGGGGTAAGTGGAATTCCTAGTGTAGCGGTGAAATGCGTAGATATTAGGAGGAACACCAGTGGCGAAGGCGGCTTACTGGACTGTAACTGACACTGAGGCTCGAAAGCGTGGGGAGCAAACAGG	Bacteria	Firmicutes	Clostridia	Clostridiales	Lachnospiraceae	NA	NA	Clostridiales.Lachnospiraceae.NA.NA.1228	Lachnotalea glycerini strain : DLD10 16S ribosomal RNA, partial sequence	96.443
6cbe3c177ac90b84660ae99da25ed46b	700.5	0.516109	-0.518514	1.11111	3.66667	0.000109615	0.864078	TACGTAGGGGGCAAGCGTTATCCGGATTTACTGGGTGTAAAGGGAGCGTAGACGGCGATGCAAGTCTGAAGTGAAATACCCGGGCTCAACCTGGGAACTGCTTTGGAAACTGTATGGCTAGAGTGCTGGAGAGGTAAGCGGAATTCCTAGTGTAGCGGTGAAATGCGTAGATATTAGGAAGAACACCAGTGGCGAAGGCGGCTTACTGGACAGTAACTGACGTTCAGGCTCGAAAGCGTGGGGAGCAAACAGG	Bacteria	Firmicutes	Clostridia	Clostridiales	Lachnospiraceae	NA	NA	Clostridiales.Lachnospiraceae.NA.NA.6cbe	Lachnoclostridium pacaense strain Marseille-P3100 16S ribosomal RNA, partial sequence	94.862
46d44d5a3aa0cc0af0995a8a499380be	678.5	0.518052	-0.0850609	34.9778	42.5455	0.00190897	0.864078	TACGTATGGAGCAAGCGTTATCCGGATTTACTGGGTGTAAAGGGAGTGTAGGTGGCCAGGCAAGTCAGAAGTGAAAGCCCGGGGCTCAACCCCGGGACTGCTTTTGAAACTGCAGGGCTAGAGTGCAGGAGGGGCAAGTGGAATTCCTAGTGTAGCGGTGAAATGCGTAGATATTAGGAGGAACACCAGTGGCGAAGGCGGCTTGCTGGACTGTAACTGACACTGAGGCTCGAAAGCGTGGGGAGCAAACAGG	Bacteria	Firmicutes	Clostridia	Clostridiales	Lachnospiraceae	NA	NA	Clostridiales.Lachnospiraceae.NA.NA.46d4	Lactobacillus rogosae strain ATCC 27753 16S ribosomal RNA gene, partial sequence	100
88dd48bccf59638a65b93afa96569ef3	693	0.519677	0.0176177	6.91111	6.63636	0.000339744	0.864078	TACGTAGGGGGCAAGCGTTATCCGGATTTACTGGGTGTAAAGGGAGCGCAGGCGGATGGCTAAGTCTGATGTGAAAGCCCGGGGCTCAACCCCGGGACTGCATTGGAAACTGGTTATCTTGAGTGTCGGAGAGGTAAGTGGAATTCCTAGTGTAGCGGTGAAATGCGTAGATATTAGGAGGAACACCAGTGGCGAAGGCGGCTTACTGGACGACAACTGACGCTGAGGCTCGAAAGCGTGGGGAGCAAACAGG	Bacteria	Firmicutes	Clostridia	Clostridiales	Lachnospiraceae	NA	NA	Clostridiales.Lachnospiraceae.NA.NA.88dd	Eubacterium oxidoreducens strain G41 16S ribosomal RNA gene, partial sequence	97.233
d7e3ff2c35c8581d9ba7a35b5c101820	705	0.522059	-0.270918	1.68889	3.15151	0.000115385	0.864078	TACGTATGGTGCAAGCGTTATCCGGATTTACTGGGTGTAAAGGGAGCGTAGACGGCAAGGCAAGTCTGATGTGAAAACCCAGGGCTTAACCCTGGGACTGCATTGGAAACTGTCTGGCTCGAGTGCCGGAGAGGTAAGCGGAATTCCTAGTGTAGCGGTGAAATGCGTAGATATTAGGAAGAACACCAGTGGCGAAGGCGGCTTACTGGACGGTAACTGACGTTGAGGCTCGAAAGCGTGGGGAGCAAACAGG	Bacteria	Firmicutes	Clostridia	Clostridiales	Lachnospiraceae	Fusicatenibacter	NA	Clostridiales.Lachnospiraceae.Fusicatenibacter.NA.d7e3	Fusicatenibacter saccharivorans strain HT03-11 16S ribosomal RNA gene, partial sequence	99.209
ac1eddd2c66ae18d0afdd1d315684c84	806	0.522384	0.0619792	104.4	90.5152	0.00492628	0.864078	TACGTAGGGGGCGAGCGTTATCCGGAATGATTGGGCGTAAAGCGCGCGCAGGCGGCCGCTCAAGCGGGACCTCTAACCCCGGGGCTCAACCCCGGGCCGGGTCCCGAACTGGGCGGCTCGAGTGCGGTAGGGGAGAGCGGAATTCCAAGTGTAGCGGTGAAATGCGCAGATATTTGGAAGAACACCGATGGCGAAGGCAGCTCTCTGGGCCGTCACTGACGCTGAGGCGCGAAAGCCGGGGGAGCGAACAGG	Bacteria	Actinobacteria	Actinobacteria	Coriobacteriales	Coriobacteriaceae	Enterorhabdus	NA	Coriobacteriales.Coriobacteriaceae.Enterorhabdus.NA.ac1e	Enterorhabdus muris strain WCA-131-CoC-2 16S ribosomal RNA, partial sequence	94.841
0088df9eaa07bca79e27f8e273c1b4d9	716	0.522537	-0.477852	1.2	3.60606	0.000110897	0.864078	TACGTAGGTGGCAAGCGTTGTCCGGATTTACTGGGTGTAAAGGGCGTGTAGGCGGAGATGCAAGTCAGATGTGAAATCCCCGGGCTTAACCCGGGAACTGCATTTGAAACTGTATCCCTTGAGTATCGGAGAGGCAGGCGGAATTCCTAGTGTAGCGGTGAAATGCGTAGATATTAGGAGGAACACCAGTGGCGAAGGCGGCCTGCTGGACGACAACTGACGCTGAGGCGCGAAAGCGTGGGGAGCAAACAGG	Bacteria	Firmicutes	Clostridia	Clostridiales	Ruminococcaceae	Sporobacter	NA	Clostridiales.Ruminococcaceae.Sporobacter.NA.0088	Sporobacter termitidis strain SYR 16S ribosomal RNA, partial sequence	94.488
8ecdf08d36bd5f47e24ac4bfefae11c5	787	0.522796	0.505194	39.9556	12.4848	0.00141667	0.864078	TACGTAGGGAGCAAGCGTTATCCGGATTTATTGGGTGTAAAGGGTGCGTAGACGGGAAGACAAGTTGGTTGTGAAAGCCCTCGGCTCAACTGAGGAACTGCAACCAAAACTATCATTCTTGAGTGCGGGAGAGGAAAGTGGAATTCCTAGTGTAGCGGTGAAATGCGTAGATATTAGGAGGAACACCAGTGGCGAAGGCGACTTTCTGGACCGTAACTGACGTTGAGGCACGAAAGTGTGGGGAGCAAACAGG	Bacteria	Firmicutes	Clostridia	Clostridiales	NA	NA	NA	Clostridiales.NA.NA.NA.8ecd	Vallitalea pronyensis strain FatNI3 16S ribosomal RNA gene, partial sequence	88.672
1c5f9bc46b1ad6e76c26888842a275f1	690.5	0.523215	0.0109627	8.26667	8.06061	0.000408974	0.864078	TACGGAGGATCCAAGCGTTATCCGGATTTATTGGGTTTAAAGGGTGCGTAGGCGGTTTGATAAGTTAGAGGTGAAATACCGGTGCTTAACACCGGAACTGCCTCTAATACTGTTGAACTAGAGAGTAGTTGCGGTAGGCGGAATGTATGGTGTAGCGGTGAAATGCTTAGAGATCATACAGAACACCGATTGCGAAGGCAGCTTACCAAACTATATCTGACGTTGAGGCACGAAAGCGTGGGGAGCAAACAGG	Bacteria	Bacteroidetes	Bacteroidia	Bacteroidales	Rikenellaceae	Alistipes	shahii	Bacteroidales.Rikenellaceae.Alistipes.shahii.1c5f	Alistipes shahii strain JCM 16773 16S ribosomal RNA gene, partial sequence	100
954962ba5bbf4fa162f7635ad1295740	695	0.524678	0.0890343	1.71111	1.39394	7.88461e-05	0.864078	TACGTAGGGAGCGAGCGTTGTCCGGATTTACTGGGTGTAAAGGGTGCGTAGGCGGGATGGCAAGTCAGATGTGAAATACCGGGGCTTAACCCCGGGGCTGCATTTGAAACTGTCGTTCTTGAGTGAAGTAGAGGCAGGCGGAATTCCTAGTGTAGCGGTGAAATGCGTAGATATTAGGAGGAACACCAGTGGCGAAGGCGGCCTGCTGGGCTTTAACTGACGCTGAGGCACGAAAGCATGGGGAGCAAACAGG	Bacteria	Firmicutes	Clostridia	Clostridiales	Ruminococcaceae	Ruminococcus	NA	Clostridiales.Ruminococcaceae.Ruminococcus.NA.9549	Papillibacter cinnamivorans strain CIN1 16S ribosomal RNA gene, partial sequence	92.885
e9d85425b458d75f029e231f73c3912b	782.5	0.525593	0.270202	40.5333	21.7576	0.00162949	0.864078	TACGTAGGTGGCGAGCGTTATCCGGAATCATTGGGCGTAAAGAGGGAGCAGGCGGCCGCAAGGGTCTGTGGTGAAAGACCGAAGCTAAACTTCGGTGAGCCATGGAAACCGGGCGGCTAGAGTGCGGAAGAGGATCGTGGAATTCCATGTGTAGCGGTGAAATGCGTAGATATATGGAGGAACACCAGTGGCGAAGGCGACGGTCTGGGCCGCAACTGACGCTCATTCCCGAAAGCGTGGGGAGCAAATAGG	Bacteria	Firmicutes	Erysipelotrichia	Erysipelotrichales	Erysipelotrichaceae	Catenibacterium	NA	Erysipelotrichales.Erysipelotrichaceae.Catenibacterium.NA.e9d8	Catenibacterium mitsuokai strain DSM 15897 16S ribosomal RNA gene, partial sequence	97.166
bb114c6230de98b12bfab8c5990b0cec	776.5	0.525786	0.460062	1.31111	0.454545	4.74359e-05	0.864078	TACGTAGGTGGCGAGCGTTATCCGGAATGATTGGGCGTAAAGGGTGCGTAGGTGGCAGATCAAGTCTGGAGTAAAAGGTATGGGCTCAACCCGTACTGGCTCTGGAAACTGATCAGCTAGAGAACAGAAGAGGACGGCGGAACTCCATGTGTAGCGGTAAAATGCGTAGATATATGGAGGAACACCAGTGGCGAAGGCGACGGTCTGGGCCGCAACTGACGCTCATTCCCGAAAGCGTGGGGAGCAAATAGG	Bacteria	Firmicutes	Erysipelotrichia	Erysipelotrichales	Erysipelotrichaceae	Holdemanella	NA	Erysipelotrichales.Erysipelotrichaceae.Holdemanella.NA.bb11	Holdemanella biformis strain DSM 3989 16S ribosomal RNA, partial sequence	93.254
2468a71089e645f9bb9f7fdb3906054f	716	0.526251	-0.30219	1.13333	2.27273	8.07692e-05	0.864078	TACGGAGGATCCGAGCGTTATCCGGATTTATTGGGTTTAAAGGGAGCGTAGGTGGATTGTTAAGTCAGTTGTGAAAGTTTGCGGCTCAACCGTAAAATTGCAGTTGAAACTGGGAGTCTTGAGTACAGTAGAGGTGGGCGGAATTCGTGGTGTAGCGGTGAAATGCTTAGATATCACGAAGAACTCCGATTGCGAAGGCAGCTCACTAGACTGTCACTGACACTGATGCTCGAAAGTGTGGGTATCAAACAGG	Bacteria	Bacteroidetes	Bacteroidia	Bacteroidales	Bacteroidaceae	Bacteroides	ovatus	Bacteroidales.Bacteroidaceae.Bacteroides.ovatus.2468	Bacteroides ovatus strain JCM 5824 16S ribosomal RNA gene, partial sequence	99.209
0917059e182ab2eae7859c8f92184a1b	798.5	0.527307	-0.0493046	34.7333	38.9091	0.001825	0.864078	TACGTATGGTGCAAGCGTTATCCGGATTTACTGGGTGTAAAGGGTGCGTAGGTGGCAAGGCAAGTCTGAAGTGAAAATCCGGGGCTCAACCCCGGAACTGCTTTGGAAACTGTTTAGCTGGAGTACAGGAGAGGTAAGTGGAATTCCTAGTGTAGCGGTGAAATGCGTAGATATTAGGAGGAACACCAGTGGCGAAGGCGACTTACTGGACTGCTACTGACACTGAGGCACGAAAGCGTGGGGAGCAAACAGG	Bacteria	Firmicutes	Clostridia	Clostridiales	Lachnospiraceae	Coprococcus	NA	Clostridiales.Lachnospiraceae.Coprococcus.NA.0917	Coprococcus eutactus strain ATCC 27759 16S ribosomal RNA gene, partial sequence	99.605
4c0470c25355a8369a08501e765ddae9	691.5	0.527573	0.053774	30.0444	26.5454	0.00142821	0.864078	TACGGAGGATCCGAGCGTTATCCGGATTTATTGGGTTTAAAGGGAGCGTAGGCGGACGCTTAAGTCAGTTGTGAAAGTTTGCGGCTCAACCGTAAAATTGCAGTTGATACTGGGTGTCTTGAGTACAGTAGAGGCAGGCGGAATTCGTGGTGTAGCGGTGAAATGCTTAGATATCACGAAGAACTCCGATTGCGAAGGCAGCTTGCTGGACTGTAACTGACGCTGATGCTCGAAAGTGTGGGTATCAAACAGG	Bacteria	Bacteroidetes	Bacteroidia	Bacteroidales	Bacteroidaceae	Bacteroides	uniformis	Bacteroidales.Bacteroidaceae.Bacteroides.uniformis.4c04	Bacteroides uniformis strain JCM 5828 16S ribosomal RNA gene, partial sequence	100
9c277c39f6005a837f5c4355cac1d6da	706	0.52846	-0.316907	2.08889	4.33333	0.000151923	0.864078	TACGTAGGGGGCAAGCGTTATCCGGATTTACTGGGTGTAAAGGGAGCGTAGACGGCACGGCAAGCCAGATGTGAAAGCCCGGGGCTCAACCCCGGGACTGCATTTGGAACTGCTGAGCTAGAGTGTCGGAGAGGCAAGTGGAATTCCTAGTGTAGCGGTGAAATGCGTAGATATTAGGAGGAACACCAGTGGCGAAGGCGGCTTACTGGACGATAACTGACGCTGAGGCTCGAAAGCGTGGGGAGCAAACAGG	Bacteria	Firmicutes	Clostridia	Clostridiales	Lachnospiraceae	Dorea	NA	Clostridiales.Lachnospiraceae.Dorea.NA.9c27	Dorea longicatena strain 111-35 16S ribosomal RNA gene, partial sequence	98.425
f447be92bf501da8e63dbef314e6deae	778	0.528586	0.423294	4.57778	1.72727	0.00016859	0.864078	TACGTAGGGGGCGAGCGTTGTCCGGAATGACTGGGCGTAAAGGGCGTGTAGGCGGCAGTATAAGTCCGGAGTGAAAGTCCTGCTTTCAAGGTGGGAATTGCTTTGGAGACTGTACAGCTTGAGTGCGGAAGAGGTAAGTGGAATTCCCAGTGTAGCGGTGAAATGCGTAGAGATTGGGAGGAACACCAGTGGCGAAGGCGACTTACTGGGCCGTAACTGACGCTGAGGCGCGAAAGCGTGGGGAGCGAACAGG	Bacteria	Firmicutes	Clostridia	Clostridiales	NA	NA	NA	Clostridiales.NA.NA.NA.f447	Alkalibacter saccharofermentans strain Z-79820 16S ribosomal RNA gene, partial sequence	86.957
3025702a4a7ffacf04688fac69052be0	793	0.529524	0.163003	5.77778	3.9697	0.000250641	0.864078	TACGTAGGTGGCAAGCGTTGTCCGGAATTACTGGGTGTAAAGGGAGCGTAGGCGGGGAGACAAGTTGAATGTTTAAACTATCGGCTTAACTGATAGTCGCGTTCAAAACTATCACTCTTGAGTGCAGTAGAGGTAGGCGGAATTCCTAGTGTAGCGGTGAAATGCGTAGATATTAGGAGGAACACCAGTGGCGAAGGCGGCCTACTGGGCTGTAACTGACGCTGAGGCTCGAAAGCGTGGGTAGCAAACAGG	Bacteria	Firmicutes	Clostridia	Clostridiales	Ruminococcaceae	Acetanaerobacterium	NA	Clostridiales.Ruminococcaceae.Acetanaerobacterium.NA.3025	Negativibacillus massiliensis strain Marseille-P3213 16S ribosomal RNA, partial sequence	99.603
05ff4dfe608121abea40bbfe9cb94681	716.5	0.529966	-0.134699	0.355556	0.484849	2.05128e-05	0.864078	TACGTAGGTGGCGAGCGTTGTCCGGATTTACTGGGTGTAAAGGGCGAGTAGGCGGATTTGCAAGTCAGATGTGAAAGCCCGGGGCTTAACCCCGGAATTGCATTTGAAACTGTAGATCTTGAGTGATGGAGAGGCAGGCGGAATTCCCGGTGTAGCGGTGGAATGCGTAGATATCGGGAGGAACACCAGTGGCGAAGGCGGCCTGCTGGACATTAACTGACGCTGAGGAGCGAAAGCGTGGGGAGCAAACAGG	Bacteria	Firmicutes	Clostridia	Clostridiales	Ruminococcaceae	Papillibacter	NA	Clostridiales.Ruminococcaceae.Papillibacter.NA.05ff	Papillibacter cinnamivorans strain CIN1 16S ribosomal RNA gene, partial sequence	93.676
e7189d4c1594c307a05797a728a5753c	691.5	0.531288	-0.103152	6.97778	8.84849	0.000388462	0.864078	TACGTATGGTGCAAGCGTTATCCGGATTTACTGGGTGTAAAGGGAGCGTAGACGGCACGGCAAGCCAGATGTGAAAGCCCGGGGCTCAACCCCGGGACTGCATTTGGAACTGCTGAGCTAGAGTGTCGGAGAGGCAAGTGGAATTCCTAGTGTAGCGGTGAAATGCGTAGATATTAGGAGGAACACCAGTGGCGAAGGCGGCTTGCTGGACGATGACTGACGTTGAGGCTCGAAAGCGTGGGGAGCAAACAGG	Bacteria	Firmicutes	Clostridia	Clostridiales	Lachnospiraceae	Dorea	NA	Clostridiales.Lachnospiraceae.Dorea.NA.e718	Dorea longicatena strain 111-35 16S ribosomal RNA gene, partial sequence	98.819
0319d191bd80294ef7caebac74b1ace8	685.5	0.534008	-0.129253	14.2667	19.2121	0.000817949	0.864078	TACGTAGGGGGCAAGCGTTATCCGGATTTACTGGGTGTAAAGGGAGCGCAGGCGGTGCGGCAAGTCAGATGTGAAAACCCGGGGCTCAACCCCGGGACTGCATTTGAAACTGTCGGACTAGAGTGCCGGAGAGGTAAGTGGAATTCCTAGTGTAGCGGTGAAATGCGTAGATATTAGGAGGAACACCAGTGGCGAAGGCGGCTTACTGGACGGTAACTGACGCTGAGGCTCGAAAGCGTGGGGAGCAAACAGG	Bacteria	Firmicutes	Clostridia	Clostridiales	Lachnospiraceae	NA	NA	Clostridiales.Lachnospiraceae.NA.NA.0319	Anaerotaenia torta strain FH052 16S ribosomal RNA, partial sequence	96.443
804f2e17251ddb458cbb216bb29c5e32	702.5	0.536109	-0.297193	12.9778	25.7273	0.00091859	0.864078	TACGTAGGTGGCAAGCGTTATCCGGAATTACTGGGTGTAAAGGGAGCGCAGGCGGGATAGCAAGTCAGCGGTGAAATGCATGGGCTTAACTCATGAGCTGCCGTTGAAACTGTTATTCTTGAGTGGAGTAGAGGCAGGCGGAATTCCGAGTGTAGCGGTGAAATGCGTAGATATTCGGAGGAACACCAGTGGCGAAGGCGGCCTGCTGGGCTCTAACTGACGCTGAGGCTCGAAAGTGTGGGGAGCAAACAGG	Bacteria	Firmicutes	Clostridia	Clostridiales	Ruminococcaceae	NA	NA	Clostridiales.Ruminococcaceae.NA.NA.804f	Eubacterium coprostanoligenes strain HL 16S ribosomal RNA gene, partial sequence	92.49
44a6060cc811e9be30cabfc4f0c66184	683	0.536415	0.201069	65.9111	41.4849	0.00277885	0.864078	TACGTAGGTGGCGAGCGTTATCCGGATTTACTGGGTGTAAAGGGCGCGTAGGCGGGAATGCAAGTCAGATGTGAAATCCAAGGGCTCAACCCTTGAACTGCATTTGAAACTGTATTTCTTGAGTGTCGGAGAGGTTGACGGAATTCCTAGTGTAGCGGTGAAATGCGTAGATATTAGGAGGAACACCAGTGGCGAAGGCGGTCAACTGGACGATAACTGACGCTGAGGCGCGAAAGCGTGGGGAGCAAACAGG	Bacteria	Firmicutes	Clostridia	Clostridiales	Ruminococcaceae	NA	NA	Clostridiales.Ruminococcaceae.NA.NA.44a6	[Clostridium] cellobioparum strain JCM 1422 16S ribosomal RNA gene, partial sequence	92.885
217fb419f9b2681f9f6ac7804c98ccb3	698.5	0.53645	-0.231609	0.8	1.36364	5.19231e-05	0.864078	TACGTAGGGAGCAAGCGTTGTCCGGATTTACTGGGTGTAAAGGGTGCGTAGGCGGCTTTGCAAGTCAGATGTGAAATCTATGGGCTCAACCCATAAACTGCTTTCAAAACTGTTTTTCTTGAGTAGTGCAGAGGTAGGCGGAATTCCCGGTGTAGCGGTGGAATGCGTAGATATCGGGAGGAACACCAGTGGCGAAGGCGGCCTACTGGGCACCAACTGACGCTGAGGCTCGAAAGTGTGGGTAGCAAACAGG	Bacteria	Firmicutes	Clostridia	Clostridiales	Ruminococcaceae	Faecalibacterium	NA	Clostridiales.Ruminococcaceae.Faecalibacterium.NA.217f	Faecalibacterium prausnitzii strain ATCC 27768 16S ribosomal RNA gene, partial sequence	94.048
5752c457eb70cdb1ee46ac594ecc68bb	792	0.537679	-0.166107	4.44444	6.51515	0.000266026	0.864078	TACGTAGGGGGCAAGCGTTATCCGGATTTACTGGGTGTAAAGGGTGCGTAGGTGGCAAGGCAAGTCAGATGTGAAAGCCCGGGGCTCAACCCCGGTATTGCATTTGAAACTGTTTAGCTAGAGTGCAGGAGAGGTAAGTGGAATTCCTAGTGTAGCGGTGAAATGCGTAGATATTAGGAGGAACACCAGTGGCGAAGGCGGCTTACTGGACTGTAACTGACACTGAGGCACGAAAGCGTGGGGAGCAAACAGG	Bacteria	Firmicutes	Clostridia	Clostridiales	Lachnospiraceae	NA	NA	Clostridiales.Lachnospiraceae.NA.NA.5752	Herbinix luporum strain SD1D 16S ribosomal RNA, partial sequence	97.233
8e534ca402f2438163a940c582cd9748	783	0.538281	0.42254	41.2889	15.6061	0.00152115	0.864078	TACGTAGGTGGCGAGCGTTGTCCGGATTTATTGGGCGTAAAGGGAACGCAGGCGGTCTTTTAAGTCTGATGTGAAAGCCTTCGGCTTAACCGAAGTAGTGCATTGGAAACTGGAAGACTTGAGTGCAGAAGAGGAGAGTGGAACTCCATGTGTAGCGGTGAAATGCGTAGATATATGGAAGAACACCAGTGGCGAAAGCGGCTCTCTGGTCTGTAACTGACGCTGAGGTTCGAAAGCGTGGGTAGCAAACAGG	Bacteria	Firmicutes	Bacilli	Lactobacillales	Lactobacillaceae	Lactobacillus	ruminis	Lactobacillales.Lactobacillaceae.Lactobacillus.ruminis.8e53	Lactobacillus ruminis strain NBRC 102161 16S ribosomal RNA gene, partial sequence	100
b6ce37bc8349e4002ed5e4baddbc299d	802	0.539636	-0.0401712	27.2667	29.9091	0.00141923	0.864078	TACGTAGGGAGCAAGCGTTATCCGGATTTACTGGGTGTAAAGGGCGCGCAGGCGGGCCGGCAAGTTGGAAGTGAAATCCGGGGGCTTAACCCCCGAACTGCTTTCAAAACTGCTGGTCTTGAGTGATGGAGAGGCAGGCGGAATTCCGTGTGTAGCGGTGAAATGCGTAGATATACGGAGGAACACCAGTGGCGAAGGCGGCCTGCTGGACATTAACTGACGCTGAGGCGCGAAAGCGTGGGGAGCAAACAGG	Bacteria	Firmicutes	Clostridia	Clostridiales	Ruminococcaceae	Butyricicoccus	NA	Clostridiales.Ruminococcaceae.Butyricicoccus.NA.b6ce	Agathobaculum desmolans strain ATCC 43058 16S ribosomal RNA, partial sequence	98.419
ddc69f0c52b2d05d98523db83c6fb516	777	0.543091	0.362231	3.48889	1.51515	0.000132692	0.864078	TACGGAAGGTCCGGGCGTTATCCGGATTTATTGGGTTTAAAGGGAGCGTAGGCCGGAGATTAAGCGTGTTGTGAAATGTAGACGCTCAACGTCTGCACTGCAGCGCGAACTGGTTTCCTTGAGTACGCACAAAGTGGGCGGAATTCGTGGTGTAGCGGTGAAATGCTTAGATATGACGAAGAACTCCGATTGCGAAGGCAGCCTGCTGTAGCGCAACTGACGCTGAAGCTCGAAAGCGTGGGTATCGAACAGG	Bacteria	Bacteroidetes	Bacteroidia	Bacteroidales	Prevotellaceae	Prevotella	NA	Bacteroidales.Prevotellaceae.Prevotella.NA.ddc6	Prevotella copri strain JCM 13464 16S ribosomal RNA gene, partial sequence	97.233
3690eb84f06b616eb2c82e700ebfa0b8	777	0.548893	0.370451	4.97778	2.12121	0.000188461	0.864078	AACGTAGGTCACAAGCGTTGTCCGGAATTACTGGGTGTAAAGGGAGCGCAGGCGGGAAGACAAGTTGGAAGTGAAATCCATGGGCTCAACCCATGAACTGCTTTCAAAACTGTTTTTCTTGAGTAGTGCAGAGGTAGGCGGAATTCCCGGTGTAGCGGTGGAATGCGTAGATATCGGGAGGAACACCAGTGGCGAAGGCGGCTTACTGGACGGTAACTGACGTTGAGGCTCGAAAGCGTGGGGAGCAAACAGG	Bacteria	Firmicutes	Clostridia	Clostridiales	Ruminococcaceae	Faecalibacterium	NA	Clostridiales.Ruminococcaceae.Faecalibacterium.NA.3690	Faecalibacterium prausnitzii strain ATCC 27768 16S ribosomal RNA gene, partial sequence	96.443
bfd0927961b92b7b54fc60a965e8c2c0	697	0.550241	-0.0127042	4.35556	4.48485	0.000220513	0.864078	TACGTATGGTGCAAGCGTTATCCGGATTTACTGGGTGTAAAGGGAGCGTAGACGGCTGTGTAAGTCTGAAGTGAAAGCCCGGGGCTCAACCCCGGGACTGCTTTGGAAACTATGCAGCTAGAGTGTCGGAGAGGCAAGTGGAATTCCCAGTGTAGCGGTGAAATGCGTAGATATTGGGAGGAACACCAGTGGCGAAGGCGGCTTGCTGGACGATGACTGACGTTGAGGCTCGAAAGCGTGGGGAGCAAACAGG	Bacteria	Firmicutes	Clostridia	Clostridiales	Lachnospiraceae	Coprococcus	NA	Clostridiales.Lachnospiraceae.Coprococcus.NA.bfd0	Coprococcus comes strain ATCC 27758 16S ribosomal RNA gene, partial sequence	99.209
a952d22bf8cb448a219db36e960ea4b5	799	0.552207	0.12475	4.64444	3.48485	0.000207692	0.864078	TACGTAGGGGGCAAGCGTTATCCGGATTTACTGGGTGTAAAGGGAGCGTAGGCGGTCTGACAAGTCAGAAGTGAAAGCCCGGGGCTCAACTCCGGGACTGCTTTTGAAACTGCCGGACTAGATTGCAGGAGAGGTAAGTGGAATTCCTAGTGTAGCGGTGAAATGCGTAGATATTAGGAGGAACACCAGTGGCGAAGGCGGCTTACTGGACTGTAAATGACGCTGAGGCTCGAAAGCGTGGGGAGCAAACAGG	Bacteria	Firmicutes	Clostridia	Clostridiales	Lachnospiraceae	NA	NA	Clostridiales.Lachnospiraceae.NA.NA.a952	Frisingicoccus caecimuris strain PG-426-CC-1 16S ribosomal RNA, partial sequence	95.276
df44a209a28510dbdde4e0c7e8fa10ac	717	0.552254	-0.0734289	0.844444	1	4.55128e-05	0.864078	TACGTAGGTGGCAAGCGTTATCCGGATTTACTGGGTGTAAAGGGCGTGTAGGCGGGACTGCAAGTCAGATGTGAAAACTATGGGCTCAACCCATAGCCTGCATTTGAAACTGTAGTTCTTGAGTGTCGGAGAGGCAATCGGAATTCCGTGTGTAGCGGTGAAATGCGTAGATATACGGAGGAACACCAGTGGCGAAGGCGGATTGCTGGACGATAACTGACGCTGAGGCGCGAAAGCGTGGGGAGCAAACAGG	Bacteria	Firmicutes	Clostridia	Clostridiales	Ruminococcaceae	Pseudoflavonifractor	NA	Clostridiales.Ruminococcaceae.Pseudoflavonifractor.NA.df44	Pseudoflavonifractor phocaeensis strain Marseille-P3064 16S ribosomal RNA, partial sequence	96.443
b70e9226028abf865d43ec732e2092e7	797	0.55293	-0.00246669	80.5111	80.9697	0.00403526	0.864078	TACGGAAGGTCCGGGCGTTATCCGGATTTATTGGGTTTAAAGGGAGCGTAGGCCGGAGATTAAGCGTGTTGTGAAATGTAGATGCTCAACATCTGCACTGCAGCGCGAACTGGTTTCCTTGAGTACGCATAAAGTGGGCGGAATTCGTGGTGTAGCGGTGAAATGCTTAGATATCACGAAGAACTCCGATTGCGAAGGCAGCTCACTGGGGCGCAACTGACGCTGAAGCTCGAAAGCGCGGGTATCGAACAGG	Bacteria	Bacteroidetes	Bacteroidia	Bacteroidales	Prevotellaceae	Prevotella	NA	Bacteroidales.Prevotellaceae.Prevotella.NA.b70e	Prevotella copri strain JCM 13464 16S ribosomal RNA gene, partial sequence	98.024
ee14fb8c599dfeb1a078836da0c5b822	687.5	0.553422	0.00305543	17.5778	17.4546	0.000876282	0.864078	TACGTATGGAGCAAGCGTTATCCGGATTTACTGGGTGTAAAGGGAGCGTAGGCGGTCCTGCAAGTCTGATGTGAAAACCCGGGGCTCAACCCCGGGACTGCATTGGAAACTGTAGGACTAGAGTGTCGGAGGGGTAAGTGGAATTCCTAGTGTAGCGGTGAAATGCGTAGATATTAGGAGGAACACCAGTGGCGAAGGCGGCTTACTGGACGACCACTGACGCTGAGGCTCGAAAGCGTGGGGAGCAAACAGG	Bacteria	Firmicutes	Clostridia	Clostridiales	Lachnospiraceae	NA	NA	Clostridiales.Lachnospiraceae.NA.NA.ee14	Eubacterium ramulus strain ATCC 29099 16S ribosomal RNA gene, partial sequence	95.652
e96b31952957b66f03a2fe0aedfd8885	776.5	0.554696	0.261767	3.26667	1.78788	0.000132051	0.864078	TACGTAGGTGGCGAGCGTTGTCCGGAATTATTGGGCGTAAAGAGCATGTAGGCGGTTTTTTAAGTCTGGAGTGAAAATGCGGGGCTCAACCCCGTATGGCTCTGGATACTGGAAGACTTGAGTGCAGGAGAGGAAAGGGGAATTCCCAGTGTAGCGGTGAAATGCGTAGATATTAGGAGGAACACCAGTGGCGAAGGCGGCTTACTGGACGGTAACTGACGTTGAGGCTCGAAAGCGTGGGGAGCAAACAGG	Bacteria	Firmicutes	Negativicutes	Selenomonadales	Acidaminococcaceae	Phascolarctobacterium	NA	Selenomonadales.Acidaminococcaceae.Phascolarctobacterium.NA.e96b	Phascolarctobacterium succinatutens strain YIT 12067 16S ribosomal RNA gene, partial sequence	94.378
c0c17e145e17dff597da6a4397d4356f	786	0.554954	0.147026	2.93333	2.09091	0.000128846	0.864078	TACGTAGGTGGCAAGCGTTGTCCGGAATTATTGGGCGTAAAGCGCGCGTAGGCGGCCCGGCAGGCCGGGGGTCGAAGCGGGGGGCTCAACCCCCCGAAGCCCCCGGAACCTCCGCGGCTTGGGTCCGGTAGGGGAGGGTGGAACACCCGGTGTAGCGGTGGAATGCGCAGATATCGGGTGGAACACCGGTGGCGAAGGCGGCCCTCTGGGCCGAGACCGACGCTGAGGCGCGAAAGCTGGGGGAGCGAACAGG	Bacteria	Actinobacteria	Actinobacteria	Coriobacteriales	Coriobacteriaceae	Collinsella	NA	Coriobacteriales.Coriobacteriaceae.Collinsella.NA.c0c1	Collinsella aerofaciens strain JCM 10188 16S ribosomal RNA gene, partial sequence	98.024
83b7e02fe7890d106b04e0850cb98ad3	799	0.555506	0.0611223	23.2667	20.2121	0.00109872	0.864078	TACGTATGGAGCAAGCGTTATCCGGATTTACTGGGTGTAAAGGGAGCGTAGGCGGTCCTGCAAGTCTGATGTGAAAGGCCGGGGCTCAACCCCGGGACTGCATTGGAAACTGTAGGACTAGAGTGTCGGAGGGGTAAGTGGAATTCCTAGTGTAGCGGTGAAATGCGTAGATATTAGGAGGAACACCAGTGGCGAAGGCGGCTTACTGGACGACTACTGACGCTGAGGCTCGAAAGCGTGGGGAGCAAACAGG	Bacteria	Firmicutes	Clostridia	Clostridiales	Lachnospiraceae	NA	NA	Clostridiales.Lachnospiraceae.NA.NA.83b7	Eubacterium ramulus strain ATCC 29099 16S ribosomal RNA gene, partial sequence	96.838
7af7c4ac273b0a07ffbeeb2b6153fe73	776.5	0.557597	0.263241	0.777778	0.424242	3.14103e-05	0.864078	TACGGAAGGTCCGGGCGTTATCCGGATTTATTGGGTTTAAAGGGAGCGTAGGCCGGAGATTAAGCGTGTTGTGAAATACTGTCGCTCAACGACAGAGGTGCAGCGCGAACTGGGAGACTTGAGTGCGCGGAATGCAGGCGGAATTCGTCGTGTAGCGGTGAAATGCTTAGATATGACGAAGAACTCCGATTGCGAAGGCAGCTTGCAGTAGCGTAACTGACGCTGAAGCTCGAAAGTGCGGGTATCGAACAGG	Bacteria	Bacteroidetes	Bacteroidia	Bacteroidales	Prevotellaceae	Prevotella	NA	Bacteroidales.Prevotellaceae.Prevotella.NA.7af7	Prevotella oris strain JCM 12252 16S ribosomal RNA gene, partial sequence	91.7
0df4bcbd0215cf2905d6a56c62162006	708.5	0.557723	-0.218117	1.88889	3.12121	0.000120513	0.864078	TACGTATGGTGCAAGCGTTATCCGGATTTACTGGGTGTAAAGGGAGCGTAGACGGATGGACAAGTCTGATGTGAAAGGCTGGGGCTCAACCCCGGGACTGCATTGGAAACTGCCCGTCTTGAGTGCCGGAGAGGTAAGCGGAATTCCTAGTGTAGCGGTGAAATGCGTAGATATTAGGAGGAACACCAGTGGCGAAGGCGGCTTACTGGACGGTAACTGACGTTGAGGCTCGAAAGCGTGGGGAGCAAACAGG	Bacteria	Firmicutes	Clostridia	Clostridiales	Lachnospiraceae	Blautia	NA	Clostridiales.Lachnospiraceae.Blautia.NA.0df4	Blautia luti strain BInIX 16S ribosomal RNA, partial sequence	98.819
003ca3563d0b12cc0b493f74f1e8613a	788.5	0.56208	-0.504444	2.33333	7.45455	0.000225	0.864078	TACGGAGGATGCGAGCGTTATCCGGATTTATTGGGTTTAAAGGGAGCGCAGACGGGACTTTAAGTCAGCTGTGAAATTTTCCGGCTCAACCGGGAAACTGCAGTTGATACTGGCGTCCTTGAGTACGGTCGAGGCAGGCGGAATTCGTGGTGTAGCGGTGAAATGCTTAGATATCACGAAGAACCCCGATTGCGAAGGCAGCCTGCCAGACCGCAACTGACGTTCATGCTCGAAAGTGCGGGTATCAAACAGG	Bacteria	Bacteroidetes	Bacteroidia	Bacteroidales	Bacteroidaceae	Bacteroides	NA	Bacteroidales.Bacteroidaceae.Bacteroides.NA.003c	Bacteroides mediterraneensis strain Marseille-P2644 16S ribosomal RNA, partial sequence	92.885
39dc3b3f65311afd334f9e3c096acde9	699.5	0.563447	-0.124895	4.97778	6.63636	0.000283974	0.864078	TACGTAGGGGGCGAGCGTTATCCGGATTCATTGGGCGTAAAGCGCGCGTAGGCGGCCTGGCAGGCCGGGGGTCAAATGCGGGGGCTCAACCCCCGCCCGCCCCCGGAACCTCTAGGCTTGGGTCCGGTAGGGGAGGGTGGAACACCCGGTGTAGCGGTGGAATGCGCAGATATCGGGTGGAACACCGGTGGCGAAGGCGGCCCTCTGGGCCGTGACCGACGCTGAGGCGCGAAAGCTGGGGGAGCGAACAGG	Bacteria	Actinobacteria	Actinobacteria	Coriobacteriales	Coriobacteriaceae	Collinsella	NA	Coriobacteriales.Coriobacteriaceae.Collinsella.NA.39dc	Collinsella bouchesdurhonensis strain Marseille-P3296 16S ribosomal RNA, partial sequence	99.206
e9e22abbd40727072be0d652e00e3e32	704	0.564406	-0.221058	1.11111	1.84848	7.11539e-05	0.864078	TACGTAGGGGGCAAGCGTTATCCGGATTTACTGGGTGTAAAGGGAGCGTAGACGGCACGGCAAGCCAGATGTGAAAGCCCGGGGCTCAACCCCGGGACTGCATTTGGAACTGCTGAGCTAGAGTGTCGGAGAGGCAAGTGGAATTCCTAGTGTAGCGGTGAAATGCGTAGATATATGGAGGAACACCAGTGGCGAAGGCGACGGTCTGGGCCGCAACTGACGCTCATTCCCGAAAGCGTGGGGAGCAAATAGG	Bacteria	Firmicutes	Clostridia	Clostridiales	Lachnospiraceae	Dorea	NA	Clostridiales.Lachnospiraceae.Dorea.NA.e9e2	Dorea longicatena strain 111-35 16S ribosomal RNA gene, partial sequence	92.941
375c1e195ca7ce8e67d29428cc6318da	796	0.564778	-0.0704998	43.1778	50.7879	0.00231987	0.864078	TACGGAAGGTCCGGGCGTTATCCGGATTTATTGGGTTTAAAGGGAGCGTAGGCCGTCTTATAAGCGTGTTGTGAAATGTCGGGGCTCAACCTGGGCATTGCAGCGCGAACTGTGAGACTTGAGTGCGCAGGAAGTAGGCGGAATTCGTCGTGTAGCGGTGAAATGCTTAGATATGACGAAGAACTCCGATTGCGAAGGCAGCCTGCTGTAGCGCAACTGACGCTGAAGCTCGAAAGCGTGGGTATCGAACAGG	Bacteria	Bacteroidetes	Bacteroidia	Bacteroidales	Prevotellaceae	Prevotella	NA	Bacteroidales.Prevotellaceae.Prevotella.NA.375c	Prevotella stercorea strain CB35 16S ribosomal RNA gene, partial sequence	98.024
a5657494e1e843e88c01d53431e98744	717.5	0.567113	-0.275625	1.33333	2.51515	9.16667e-05	0.864078	TACGGAGGGTGCAAGCGTTAATCGGAATCACTGGGCGTAAAGCGCACGTAGGCGGCCCGGTAAGTCAGGGGTGAAATCCCACAGCCCAACTGTGGAACTGCCCTTGATACTGCCGGGCTTGAGTACCGGAGAGGGTGGCGGAATTCCAGGTGTAGGAGTGAAATCCGTAGATATCTGGAGGAACACCGGTGGCGAAGGCGGCCACCTGGACGGTAACTGACGCTGAGGTGCGAAAGCGTGGGTAGCAAACAGG	Bacteria	Proteobacteria	Deltaproteobacteria	Desulfovibrionales	Desulfovibrionaceae	Bilophila	NA	Desulfovibrionales.Desulfovibrionaceae.Bilophila.NA.a565	Desulfovibrio alaskensis strain Al1 16S ribosomal RNA gene, partial sequence	92.49
990e6a27022463cdefd3f7ff6b42428f	776	0.5692	0.322889	9.17778	4.36364	0.000357051	0.864078	TACGTAGGTGGCAAGCGTTGTCCGGATTTACTGGGTGTAAAGGGCGTGTAGGCGGGCATGCAAGTTGGATGTGAAATGTCACGGCTTAACCGTGGAGCTGCATCCAAAACTGCAAGTCTTGAGTGCCGGAGAGGAAAGCGGAATTCCTAGTGTAGCGGTGAAATGCGTAGATATTAGGAGGAACACCGGTGGCGAAGGCGGCTTTCTGGACGGTAACTGACGCTGAGGCGCGAAAGCGTGGGGAGCAAACAGG	Bacteria	Firmicutes	Clostridia	Clostridiales	Ruminococcaceae	NA	NA	Clostridiales.Ruminococcaceae.NA.NA.990e	[Clostridium] cellulolyticum strain H10 16S ribosomal RNA gene, complete sequence	93.281
cbf92af5273a551a490176a6cc5f67e4	783.5	0.569892	0.032644	3.82222	3.54546	0.000185256	0.864078	TACGTAGGGGGCGAGCGTTATCCGGATTCATTGGGCGTAAAGCGCGCGTAGGCGGCCCGGCAGGCCGGGGGTCGAAGCGGGGGGCTCAACCCCCCGAAGCCCCCGGAACCTCCGCGGCTTGGGTCCGGTAGGGGAGGGTGGAACACCCGGTGTAGCGGTGGAATGCGCAGATATCGGGAGGAACACCAGTGGCGAAGGCGGCCTACTGGGCACCAACTGACGCTGAGGCTCGAAAGTGTGGGTAGCAAACAGG	Bacteria	Actinobacteria	Actinobacteria	Coriobacteriales	Coriobacteriaceae	Collinsella	NA	Coriobacteriales.Coriobacteriaceae.Collinsella.NA.cbf9	Collinsella aerofaciens strain JCM 10188 16S ribosomal RNA gene, partial sequence	94.902
baac4a4a41e6cc7b07d092470951ee70	787.5	0.570445	0.149298	3.88889	2.75758	0.000170513	0.864078	TACGGAGGATTCAAGCGTTATCCGGATTTATTGGGTTTAAAGGGTGCGTAGGCGGTTTGATAAGTTAGAGGTGAAATACCGGTGCTTAACACCGGAACTGCCTCTAATACTGTTGAGCTAGAGAGTAGTTGCGGTAGGCGGAATGTATGGTGTAGCGGTGAAATGCTTAGAGATCATACAGAACACCGATTGCGAAGGCAGCTTACCAAACTATATCTGACGTTGAGGCACGAAAGCGTGGGGAGCAAACAGG	Bacteria	Bacteroidetes	Bacteroidia	Bacteroidales	Rikenellaceae	Alistipes	NA	Bacteroidales.Rikenellaceae.Alistipes.NA.baac	Alistipes senegalensis strain JC50 16S ribosomal RNA gene, partial sequence	100
c9ada848b9503985cba2fbd15bcabf93	796.5	0.573089	0.0685003	10.4667	8.93939	0.000491026	0.864078	TACGTAGGTGGCAAGCGTTGTCCGGATTTACTGGGTGTAAAGGGCGTGTAGGCGGGAGAGCAAGTCAGAAGTGAAATCTATGGGCTTAACCCATAAACTGCTTTTGAAACTGTTCTTCTTGAGTATCGGAGAGGCAGGCGGAATTCCTAGTGTAGCGGTGAAATGCGTAGATATTAGGAGGAACACCAGTGGCGAAGGCGGCCTGCTGGACGACAACTGACGCTGAGGCGCGAAAGCGTGGGGAGCAAACAGG	Bacteria	Firmicutes	Clostridia	Clostridiales	Ruminococcaceae	NA	NA	Clostridiales.Ruminococcaceae.NA.NA.c9ad	Sporobacter termitidis strain SYR 16S ribosomal RNA, partial sequence	94.862
57b227978aef93eae09f2909dfa7838e	797	0.574192	0.0889749	14.1333	11.5152	0.000651282	0.864078	TACGTAGGTGGCAAGCGTTGTCCGGATTTACTGGGTGTAAAGGGCGCGTAGGCGGGATGGCAAGTCAGATGTGAAATCCATGGGCTCAACCCATGAACTGCATTTGAAACTGTCGTTCTTGAGTATCGGAGAGGCAAGCGGAATTCCTAGTGTAGCGGTGAAATGCGTAGATATTAGGAGGAACACCAGTGGCGAAGGCGGCTTGCTGGACGACAACTGACGCTGAGGCGCGAAAGCGTGGGGAGCAAACAGG	Bacteria	Firmicutes	Clostridia	Clostridiales	Ruminococcaceae	Sporobacter	NA	Clostridiales.Ruminococcaceae.Sporobacter.NA.57b2	Sporobacter termitidis strain SYR 16S ribosomal RNA, partial sequence	93.676
75be0d2fa10631fae54a618b358f95e1	695.5	0.574815	-0.317441	19.2	39.8788	0.00139744	0.864078	TACGGAGGATCCGAGCGTTATCCGGATTTATTGGGTTTAAAGGGAGCGTAGGTGGACAGTTAAGTCAGTTGTGAAAGTTTGCGGCTCAACCGTAAAATTGCAGTTGATACTGGCTGTCTTGAGTACAGTAGAGGTGGGCGGAATTCGTGGTGTAGCGGTGAAATGCTTAGATATCACGAAGAACTCCGATTGCGAAGGCAGCTCACTGGACTGCAACTGACACTGATGCTCGAAAGTGTGGGTATCAAACAGG	Bacteria	Bacteroidetes	Bacteroidia	Bacteroidales	Bacteroidaceae	Bacteroides	NA	Bacteroidales.Bacteroidaceae.Bacteroides.NA.75be	Bacteroides thetaiotaomicron strain VPI-5482 16S ribosomal RNA, partial sequence	100
4cf8fea5aef9b5418a428ec5a6b44db5	700.5	0.574829	0.0329595	3.4	3.15151	0.000164744	0.864078	TACGTAGGTGGCAAGCGTTGTCCGGATTTACTGGGTGTAAAGGGCGTGTAGGCGGAGATGCAAGTCAGATGTGAAATCCTCGGGCTTAACCCGGGAACTGCATTTGAAACTGTATCCCTTGAGTATCGGAGAGGCAGGCGGAATTCCTAGTGTAGCGGTGAAATGCGTAGATATTAGGAGGAACACCAGTGGCGAAGGCGGCCTGCTGGACGACAACTGACGCTGAGGCGCGAAAGCGTGGGGAGCAAACAGG	Bacteria	Firmicutes	Clostridia	Clostridiales	Ruminococcaceae	Sporobacter	NA	Clostridiales.Ruminococcaceae.Sporobacter.NA.4cf8	Sporobacter termitidis strain SYR 16S ribosomal RNA, partial sequence	94.488
1f193894fe2b0adf197fc18d52d738bc	700.5	0.575552	-0.208276	1.44444	2.33333	9.10256e-05	0.864078	TACGTATGGGGCGAGCGTTATCCGGATTCATTGGGCGTAAAGCGCGCGTAGGCGGAGCGCTAAGCGGGACCTCTAACCCGAGGGCTCAACCCCCGGCCGGGTCCCGAACTGGCGCTCTCGAGTGCGGTAGGGGAGAGCGGAATTCCCGGTGTAGCGGTGGAATGCGCAGATATCGGGTGGAACACCGGTGGCGAAGGCGGCCCTCTGGGCCGAGACCGACGCTGAGGCGCGAAAGCTGGGGGAGCGAACAGG	Bacteria	Actinobacteria	Actinobacteria	Coriobacteriales	Coriobacteriaceae	Senegalimassilia	NA	Coriobacteriales.Coriobacteriaceae.Senegalimassilia.NA.1f19	Senegalimassilia anaerobia strain JC110 16S ribosomal RNA gene, partial sequence	96.825
32db9d93662c42aedba733c4dffbe260	781	0.575628	0.110882	5.71111	4.42424	0.000258333	0.864078	AACGTAGGTCACAAGCGTTGTCCGGAATTACTGGGTGTAAAGGGAGCGCAGGCGGGCAGACAAGTTGGAAGTGAAATCCATGGGCTCAACCCATGAACTGCTTTCAAAACTGTATGTCTTGAGTAGTGCAGAGGTAGGCGGAATTCCCGGTGTAGCGGTGGAATGCGTAGATATCGGGAGGAACACCAGTGGCGAAGGCGGCCTACTGGGCACCAACTGACGCTGAGGCTCGAAAGTGTGGGTAGCAAACAGG	Bacteria	Firmicutes	Clostridia	Clostridiales	Ruminococcaceae	Faecalibacterium	NA	Clostridiales.Ruminococcaceae.Faecalibacterium.NA.32db	Faecalibacterium prausnitzii strain ATCC 27768 16S ribosomal RNA gene, partial sequence	98.419
f2d4a0d3b9c57ae804f2db5265f0b908	781	0.575794	0.202925	4.4	2.75758	0.000185256	0.864078	TACGTAGGGGGCGAGCGTTATCCGGAATTATTGGGCGTAAAGAGTACGTAGGTGGTTTCCTAAGCACAGGGTTTAAGGCTAAGGCTCAACCATAGTTCGCCCTGTGAACTGGGAGACTTGAGTGCAGGAGAGGAAAGCGGAATTCCTAGTGTAGCGGTGAAATGCGTAGATATTAGGAGGAACACCAGTGGCGAAGGCGGCTTTCTGGACTGTAACTGACACTGAGGTACGAAAGCGTGGGGAGCAAACAGG	Bacteria	Firmicutes	Clostridia	Clostridiales	NA	NA	NA	Clostridiales.NA.NA.NA.f2d4	Ihubacter massiliensis strain Marseille-P2843 16S ribosomal RNA, partial sequence	95.238
ecb1cbf00805062d0dcf5a83f3ab278e	687	0.578312	-0.0616043	100.133	115.394	0.00532949	0.864078	TACGTAGGGGGCAAGCGTTATCCGGATTTACTGGGTGTAAAGGGAGCGTAGACGGCTGTGCAAGTCTGAAGTGAAAGGCATGGGCTCAACCTGTGGACTGCTTTGGAAACTGTGCAGCTAGAGTGTCGGAGAGGTAAGTGGAATTCCTAGTGTAGCGGTGAAATGCGTAGATATTAGGAGGAACACCAGTGGCGAAGGCGGCTTACTGGACGATGACTGACGTTGAGGCTCGAAAGCGTGGGGAGCAAACAGG	Bacteria	Firmicutes	Clostridia	Clostridiales	Lachnospiraceae	Dorea	formicigenerans	Clostridiales.Lachnospiraceae.Dorea.formicigenerans.ecb1	Dorea formicigenerans strain ATCC 27755 16S ribosomal RNA, partial sequence	98.814
df3704c582719486381beae320878647	710	0.578755	-0.294399	2.6	5.12121	0.000183333	0.864078	TACGTAGGGAGCGAGCGTTATCCGGATTTATTGGGTGTAAAGCGTGTGTAGGCGGTTACTTAAGTCTGTGGTCTAAGCCTGGAGCTCAACTCCAGTTCGCCATGGAAACTGAGTTACTTGAGTATGGTAGAGGCAAGTGGAATTTCTAGTGTAGCGGTGGAATGCGTAGATATTAGAAGGAACACCAGTGGCGAAGGCGGCTTGCTGGGCCATTACTGACGCTGAGACACGAAAGCGTGGGGAGCGAATAGG	Bacteria	NA	NA	NA	NA	NA	NA	NA.NA.NA.NA.df37	Sedimentibacter hongkongensis strain HKU2 16S ribosomal RNA gene, partial sequence	83.529
e69aefbe6167fa4bab0e88e4e479657f	696	0.578831	0.0654309	4.33333	3.72727	0.000203846	0.864078	TACGTAGGGGGCAAGCGTTGTCCGGAATGACTGGGCGTAAAGGGCGTGTAGGCGGCCTGATAAGTATGAAGTGAAAGTCCTGCTTTCAAGGTGGGAATTGCTTTGTAGACTGTCGGGCTTGAGTGCGGAAGAGGTAAGTGGAATTCCCAGTGTAGCGGTGAAATGCGTAGAGATTGGGAGGAACACCAGTGGCGAAGGCGACTTACTGGGCCGTAACTGACGCTGAGGCGCGAAAGCGTGGGGAGCGAACAGG	Bacteria	Firmicutes	Clostridia	Clostridiales	NA	NA	NA	Clostridiales.NA.NA.NA.e69a	Alkalibacter saccharofermentans strain Z-79820 16S ribosomal RNA gene, partial sequence	87.008
5b457624ba4f2a5a1c468eb95752d91b	704.5	0.579063	-0.229967	1.17778	2	7.62821e-05	0.864078	TACGTAGGGGGCGAGCGTTGTCCGGAATGACTGGGCGTAAAGGGCGCGTAGGCGGCTTGATAAGTTAGAAGTGAAAGTCCTGCTTTCAAGGTGGGAATTGCTTTTAATACTGTTGAGCTTGAGTGCAGAAGAGGTAAGCGGAATTCCAAGTGTAGCGGTGAAATGCGTAGAGATTTGGAAGAACACCAGTGGCGAAGGCGGCTTACTGGGCTGTAACTGACGCTGAGGCGCGAAAGCGTGGGGAGCGAACAGG	Bacteria	Firmicutes	NA	NA	NA	NA	NA	NA.NA.NA.NA.5b45	Irregularibacter muris strain 2PG-426-CC-4.2 16S ribosomal RNA, partial sequence	89.062
becf5390e74a90a4730b01690f780959	696	0.579255	-0.0841141	12.7333	15.4545	0.000694231	0.864078	TACGTAGGGAGCAAGCGTTATCCGGATTTACTGGGTGTAAAGGGCGAGTAGGCGGATTGGCAAGTTGGGAGTGAAATGTCGGGGCTTAACCCCGGAACTGCTTCCAAAACTGTTGATCTTGAGTGATGGAGAGGCAGGCGGAATTCCCAGTGTAGCGGTGAAATGCGTAGATATTGGGAGGAACACCAGTGGCGAAGGCGGCCTGCTGGACATTAACTGACGCTGAGGAGCGAAAGCGTGGGGAGCAAACAGG	Bacteria	Firmicutes	Clostridia	Clostridiales	Ruminococcaceae	Butyricicoccus	NA	Clostridiales.Ruminococcaceae.Butyricicoccus.NA.becf	Butyricicoccus pullicaecorum strain 25-3 16S ribosomal RNA gene, partial sequence	94.882
5ce059c562580f2a650ef68c27193041	792	0.57947	0.141336	31.1333	22.4849	0.00137372	0.864078	TACGTAGGGAGCGAGCGTTGTCCGGAATTACTGGGTGTAAAGGGAGCGTAGGCGGGATGGCAAGTCAGATGTGAAAACTATGGGCTCAACCCATAGACTGCATTTGAAACTGTTGTTCTTGAGTGAGGTAGAGGTAAGCGGAATTCCTGGTGTAGCGGTGAAATGCGTAGAGATCAGGAGGAACATCGGTGGCGAAGGCGGCTTACTGGGCCTTTACTGACGCTGAGGCTCGAAAGCGTGGGGAGCAAACAGG	Bacteria	Firmicutes	Clostridia	Clostridiales	Ruminococcaceae	Ruminococcus	callidus	Clostridiales.Ruminococcaceae.Ruminococcus.callidus.5ce0	Ruminococcus callidus strain ATCC 27760 16S ribosomal RNA gene, partial sequence	100
35647c643524b47f5e9ed5562315b741	688.5	0.579486	-0.0632197	19.6222	22.697	0.00104615	0.864078	TACGTAGGGGGCAAGCGTTATCCGGATTTACTGGGTGTAAAGGGAGCGTAGACGGCATTGCAAGCCAGATGTGAAAGCCCGGGGCTCAACCCCGGGACTGCATTTGGAACTGTAGAGCTAGAGTGTCGGAGAGGCAAGTGGAATTCCTAGTGTAGCGGTGAAATGCGTAGATATTAGGAGGAACACCAGTGGCGAAGGCGGCTTGCTGGACGATGACTGACGTTGAGGCTCGAAAGCGTGGGGAGCAAACAGG	Bacteria	Firmicutes	Clostridia	Clostridiales	Lachnospiraceae	Dorea	NA	Clostridiales.Lachnospiraceae.Dorea.NA.3564	Dorea longicatena strain 111-35 16S ribosomal RNA gene, partial sequence	98.031
07813d1a8330513c62c5949ee472bbe9	718	0.581972	0.00796893	0.555556	0.545454	2.75641e-05	0.865861	TACGTAGGGAGCGAGCGTTGTCCGGAATTACTGGGCGTAAAGGGTGCGTAGGCGGTTTGGTAAGTCAGATGTGAAATACCCGGGCTTAACCCGGGGGCTGCATCTGATACTGTCAGACTTGAGTGCAGGAGAGGAAAGCGGAATTCCTAGTGTAGCGGTGAAATGCGTAGATATTAGGAGGAACACCAGTGGCGAAGGCGGCTTTCTGGACTGTAACTGACGCTGAGGCACGAAAGCGTGGGGAGCAAACAGG	Bacteria	Firmicutes	Clostridia	Clostridiales	NA	NA	NA	Clostridiales.NA.NA.NA.0781	Christensenella minuta strain YIT 12065 16S ribosomal RNA gene, partial sequence	92.885
f78184aea81dacdaeea32194839c2bb5	771	0.586551	0.0883633	5.31111	4.33333	0.000244872	0.868903	TACGGAAGGTCCGGGCGTTATCCGGATTTATTGGGTTTAAAGGGAGCGTAGGCCGGAGATTAAGCGTGTTGTGAAATGTAGACGCTCAACGTCTGCACTGCAGCGCGAACTGGTTTCCTTGAGTACGCACAAAGTGGGCGGAATTCGTGGTGTAGCGGTGAAATGCTTAGATATCACGAAGAACTCCGATTGCGAAGGCAGCTCACGGGAGCGCAACTGACGCTGAAGCTCGAAAGTGCGGGTATCGAACAGG	Bacteria	Bacteroidetes	Bacteroidia	Bacteroidales	Prevotellaceae	Prevotella	NA	Bacteroidales.Prevotellaceae.Prevotella.NA.f781	Prevotella copri strain JCM 13464 16S ribosomal RNA gene, partial sequence	99.605
e80bc79d98c094665d3f60a175702935	775	0.586607	0.301421	2.24444	1.12121	8.84615e-05	0.868903	TACGTAGGGGGCAAGCGTTATCCGGATTTACTGGGTGTAAAGGGAGCGTAGACGGCGAGACAAGTCTGAAGTGAAAACCCGGGGCTCAACCCTGGGACTGCTTTGGAAACTGCCTGGCTGGAGTGCAGGAGAGGTAAGTGGAATTCCTAGTGTAGCGGTGAAATGCGTAGATATTAGGAGGAACACCAGTGGCGAAGGCGGCTTACTGGACTGTAACTGACGTTGAGGCTCGAAAGCGTGGGGAGCAAACAGG	Bacteria	Firmicutes	Clostridia	Clostridiales	Lachnospiraceae	Clostridium_XlVa	NA	Clostridiales.Lachnospiraceae.Clostridium_XlVa.NA.e80b	Lachnoclostridium pacaense strain Marseille-P3100 16S ribosomal RNA, partial sequence	97.628
635f9b62dc86e14b4b69ec0d28e0a2eb	775	0.589507	0.421604	1.2	0.454545	4.42308e-05	0.871277	TACGTAGGTGGCAAGCGTTGTCCGGATTTACTGGGTGTAAAGGGCGTGTAGGCGGGACTTTAGGTCAGATGTGAAATACCGAGGCTTAACTTCGGAGCTGCATTTGAAACCAAAGTTCTTGAGTGCCGGAGAGGAAAGCGGAATTCCTAGTGTAGCGGTGAAATGCGTAGATATTAGGAGGAACACCAGTGGCGAAGGCGGCTTTCTGGACGGTAACTGACGCTGAGGCGCGAAAGCGTGGGGAGCAAACAGG	Bacteria	Firmicutes	Clostridia	Clostridiales	Ruminococcaceae	Clostridium_III	NA	Clostridiales.Ruminococcaceae.Clostridium_III.NA.635f	[Clostridium] papyrosolvens strain DSM 2782 16S ribosomal RNA gene, partial sequence	94.488
c9c104ce0948cd5ef8abe64625f68bd1	775	0.592409	0.217484	1.6	0.969697	6.66667e-05	0.87364	TACGTAGGTGGCGAGCGTTGTCCGGATTTACTGGGTGTAAAGGGCGTGTAGGCGGGATTACAAGTCAGATGTGAAATACCGGGGCTTAACTCCGGGGCTGCATTTGAAACTGTAGTTCTTGAGTGCCGGAGAGGAAAGCGGAATTCCTAGTGTAGCGGTGAAATGCGTAGATATTAGGAGGAACACCAGTGGCGAAGGCGGCTTTCTGGACGGTAACTGACGCTGAGGCGCGAAAGCGTGGGGAGCAAACAGG	Bacteria	Firmicutes	Clostridia	Clostridiales	Ruminococcaceae	Clostridium_III	NA	Clostridiales.Ruminococcaceae.Clostridium_III.NA.c9c1	[Clostridium] sufflavum strain CDT-1 16S ribosomal RNA gene, partial sequence	95.257
4bef6052ace2e10e5e60d58b8dfb98f9	770.5	0.595046	0.230555	8.24444	4.84849	0.000340385	0.875605	TACGTAGGGGGCAAGCGTTATCCGGATTTACTGGGTGTAAAGGGTGCGTAGGTGGTATGGTAAGTCAGAAGTGAAAACCCGGGGCTCAACTCCGCGGATTGCTTTTGAAACTATCAGACTGGAGTACCGGAGAGGTAAGCGGAATTCCTAGTGTAGCGGTGAAATGCGTAGATATTAGGAGGAACACCAGTGGCGAAGGCGGCTTACTGGACGGTAACTGACACTGAGGCACGAAAGCGTGGGGAGCAAACAGG	Bacteria	Firmicutes	Clostridia	Clostridiales	Lachnospiraceae	Anaerostipes	NA	Clostridiales.Lachnospiraceae.Anaerostipes.NA.4bef	Anaerostipes hadrus strain DSM 3319 16S ribosomal RNA, partial sequence	94.882
e48ffdff6b2b8b99ac1b5edf4207f146	718.5	0.600545	-0.083546	0.8	0.969697	4.35897e-05	0.87612	TACGTAGGGGGCAAGCGTTATCCGGATTTACTGGGTGTAAAGGGAGCGTAGACGGAAGAGCAAGTCTGATGTGAAAGGCTGGGGCTTAACCCCAGGACTGCATTGGAAACTGTTTTTCTAGAGTGCCGGAGAGGTAAGCGGAATTCCTAGTGTAGCGGTGAAATGCGTAGATATTAGGAGGAACACCAGTGGCGAAGGCGGCTTACTGGACGGTAACTGACGTTGAGGCTCGAAAGCGTGGGGAGCAAACAGG	Bacteria	Firmicutes	Clostridia	Clostridiales	Lachnospiraceae	Blautia	NA	Clostridiales.Lachnospiraceae.Blautia.NA.e48f	Blautia marasmi strain Marseille-P2377 16S ribosomal RNA, partial sequence	100
e0eedacd6a31010e996f08e04da462d8	711	0.601616	-0.184312	3.48889	5.33333	0.000213462	0.87612	TACGGAAGGTCCGGGCGTTATCCGGATTTATTGGGTTTAAAGGGAGCGTAGGCCGGAGATTAAGCGTGTTGTGAAATGTAGTGGCTCAACCTCTGCACTGCAGCGCGAACTGGTCTTCTTGAGTACGCACAACGTGGGCGGAATTCGTGGTGTAGCGGTGAAATGCTTAGATATCACGAAGAACTCCGATTGCGAAGGCAGCTCACTGGAGCGCAACTGACGCTGAAGCTCGAAAGTGCGGGTATCGAACAGG	Bacteria	Bacteroidetes	Bacteroidia	Bacteroidales	Prevotellaceae	Prevotella	NA	Bacteroidales.Prevotellaceae.Prevotella.NA.e0ee	Prevotella copri strain JCM 13464 16S ribosomal RNA gene, partial sequence	97.628
1569d401c39d2371e436334b6f1bebe3	718.5	0.60426	-0.27766	1.31111	2.48485	9.03846e-05	0.87612	TACGTAGGGGGCGAGCGTTATCCGGATTCATTGGGCGTAAAGCGCGCGTAGGCGGCCCGGCAGGCCGGGGGTCGAAGCGGGGGGCTCAACCCCCCGAAGCCCCCGGAACCTCCGCGGCTTGGGTCCGGTAGGGGAGGGTGGAACACCCGGTGTAGCGGTGGAATGCGTAGATATCGGGAGGAACACCAGTGGCGAAGGCGGCCTACTGGGCACCAACTGACGCTGAGGCTCGAAAGTGTGGGTAGCAAACAGG	Bacteria	Actinobacteria	Actinobacteria	Coriobacteriales	Coriobacteriaceae	Collinsella	NA	Coriobacteriales.Coriobacteriaceae.Collinsella.NA.1569	Collinsella aerofaciens strain JCM 10188 16S ribosomal RNA gene, partial sequence	94.51
39754f197a433d7729bda6c10113f6af	787	0.605638	0.0645325	2.35556	2.0303	0.000110897	0.87612	TACGTAGGGGGCGAGCGTTGTCCGGAATTACTGGGCGTAAAGGGCGCGTAGGCGGTTGAATAAGTCTGTTGTGAAATTCCAAGGCTTAACTTTGGCAGTGCAATGGAAACTGTTCGACTTGAGTACGGCAGAGGCAAGTGGAATTCCCAGTGTAGCGGTGAAATGCACAGAGATTGGGAGGAACACCAGTGGCGAAGGCGACTTGCTGGGCCGAAACTGACGCTGAGGCGCGAAAGCGTGGGGAGCAAACAGG	Bacteria	Synergistetes	Synergistia	Synergistales	Synergistaceae	NA	NA	Synergistales.Synergistaceae.NA.NA.3975	Dethiobacter alkaliphilus strain AHT 1 16S ribosomal RNA gene, partial sequence	88.189
d541f8c0649dc8b02234b50a51d76d64	793	0.609091	0.111817	18.1111	14	0.00081859	0.87612	TACGTAGGGAGCAAGCGTTATCCGGATTTACTGGGTGTAAAGGGCGTGTAGGCGGGACTGCAAGTCAGATGTGAAAACTATGGGCTTAACCCATAGCCTGCATTTGAAACTGTAGTTCTTGAGTGGTGGAGAGGCAAATGGAATTCCTAGTGTAGCGGTGAAATGCGTAGATATTAGGAAGAACACCAGTGGCGAAGGCGATTTGCTGGACACTAACTGACGCTGAGGCGCGAAAGCGTGGGGAGCAAACAGG	Bacteria	Firmicutes	Clostridia	Clostridiales	Ruminococcaceae	NA	NA	Clostridiales.Ruminococcaceae.NA.NA.d541	Colidextribacter massiliensis strain Marseille-P3083 16S ribosomal RNA, partial sequence	100
db57e5cb0eef85c5b38d1a50c6a58c02	780	0.609391	0.128543	0.733333	0.545454	3.26923e-05	0.87612	TACGTAGGTGGCAAGCGTTATCCGGATTTACTGGGTGTAAAGGGTGTGTAGGCGGGAAGCCAAGTCAGATGTGAAAATCATGGGCTCAACTCATGACTTGCATTTGAAACTGGTTTTCTTGAGTATGGGAGAGGTAAATGGAATTCCCGGTGTAGCGGTGAAATGCGTAGATATCGGGAGGAACACCAGTGGCGAAGGCGGTTTACTGGACCACAACTGACGCTGATACACGAAAGCGTGGGGAGCAAACAGG	Bacteria	Firmicutes	Clostridia	Clostridiales	Ruminococcaceae	NA	NA	Clostridiales.Ruminococcaceae.NA.NA.db57	Flintibacter butyricus strain BLS21 16S ribosomal RNA, partial sequence	89.723
5a080f65e1dbfc7b5427568bb220edb3	791	0.610136	-0.423494	8.4	22.2727	0.000713462	0.87612	TACGTAGGGGGCAAGCGTTATCCGGATTTACTGGGTGTAAAGGGAGCGTAGACGGCATGGCAAGTCTGAAGTGAAATGCGGGGGCTCAACCCCTGAACTGCTTTGGAAACTGTCAGGCTGGAGTGCAGGAGAGGTAAGTGGAATTCCTAGTGTAGCGGTGAAATGCGTAGATATTAGGAGGAACACCAGTGGCGAAGGCGGCTTACTGGACTGTAACTGACGTTGAGGCTCGAAAGCGTGGGGAGCAAACAGG	Bacteria	Firmicutes	Clostridia	Clostridiales	Lachnospiraceae	Clostridium_XlVa	NA	Clostridiales.Lachnospiraceae.Clostridium_XlVa.NA.5a08	Kineothrix alysoides strain KNHs209 16S ribosomal RNA, partial sequence	97.233
69cb2d8047f178daa983ebd940b28f8a	793	0.61014	-0.00571674	144.689	146.606	0.007275	0.87612	TACGTAGGTGGCAAGCGTTGTCCGGATTTACTGGGTGTAAAGGGCGTGTAGCCGGGAGGGCAAGTCAGATGTGAAATCCACGGGCTCAACTCGTGAACTGCATTTGAAACTACTCTTCTTGAGTATCGGAGAGGCAATCGGAATTCCTAGTGTAGCGGTGAAATGCGTAGATATTAGGAGGAACACCAGTGGCGAAGGCGGATTGCTGGACGACAACTGACGGTGAGGCGCGAAAGCGTGGGGAGCAAACAGG	Bacteria	Firmicutes	Clostridia	Clostridiales	Ruminococcaceae	Oscillibacter	NA	Clostridiales.Ruminococcaceae.Oscillibacter.NA.69cb	Oscillibacter valericigenes strain Sjm18-20 16S ribosomal RNA, complete sequence	94.094
c49b2d46782263d409a5ed69e9b6ffdb	706	0.610665	-0.137456	3.48889	4.78788	0.000201923	0.87612	TACGTAGGGAGCGAGCGTTATCCGGATTTATTGGGTGTAAAGGGTGCGTAGACGGGAAGATAAGTTAGTTGTGAAATCCCTCGGCTTAACTGAGGAACTGCAACTAAAACTGTTTTTCTTGAGTACTGGAGAGGAAAGTGGAATTCCTAGTGTAGCGGTGAAATGCGTAGATATTAGGAGGAACACCAGTGGCGAAGGCGACTTTCTGGACAGAAACTGACGTTGAGGCACGAAAGTGTGGGGAGCAAACAGG	Bacteria	Firmicutes	Clostridia	Clostridiales	NA	NA	NA	Clostridiales.NA.NA.NA.c49b	Vallitalea pronyensis strain FatNI3 16S ribosomal RNA gene, partial sequence	88.627
428cc8bffbc4058e33642ec19e8aa00c	702	0.6109	-0.102388	5.88889	7.45455	0.000327564	0.87612	TACGTAGGGGGCAAGCGTTATCCGGATTTACTGGGTGTAAAGGGAGCGTAGACGGCAATGCAAGTCTGAAGTGAAAGGACGGGGCTTAACCCTGTGACTGCTTTGGAAACTGTGTAGCTTGAGTGCCGGAGGGGTAAGCGGAATTCCTAGTGTAGCGGTGAAATGCGTAGATATTAGGAGGAACACCAGTGGCGAAGGCGGCTTACTGGACGGTAACTGACGTTGAGGCTCGAAAGCGTGGGGAGCAAACAGG	Bacteria	Firmicutes	Clostridia	Clostridiales	Lachnospiraceae	NA	NA	Clostridiales.Lachnospiraceae.NA.NA.428c	Blautia faecis strain M25 16S ribosomal RNA gene, partial sequence	95.686
d7a1eaaecabb1b754c6fb90677ce1333	792.5	0.612732	0.013802	62	60.0606	0.00305897	0.87612	TACGTAGGTGGCAAGCGTTATCCGGATTTACTGGGTGTAAAGGGCGTGTAGGCGGGAGTGCAAGTCAGATGTGAAAATTATGGGCTCAACCCATAACCTGCATTTGAAACTGTACTTCTTGAGTACTGGAGAGGCAGGCGGAATTCCGTGTGTAGCGGTGAAATGCGTAGATATACGGAGGAACACCAGTGGCGAAGGCGGCCTGCTGGACAGCAACTGACGCTGAGGCGCGAAAGCGTGGGGAGCAAACAGG	Bacteria	Firmicutes	Clostridia	Clostridiales	Ruminococcaceae	Intestinimonas	NA	Clostridiales.Ruminococcaceae.Intestinimonas.NA.d7a1	Intestinimonas butyriciproducens strain SRB-521-5-I 16S ribosomal RNA gene, partial sequence	96.838
dc7b4d0a7eb2cc0659664a60a9d196f4	769.5	0.612946	0.467361	4.53333	1.54546	0.000163462	0.87612	TACGTATGGTGCAAGCGTTATCCGGATTTACTGGGTGTAAAGGGAGCGTAGGTGGCTGTGCAAGTCAGAAGTGAAAGCCCGGGGCTTAACCCCGGGACTGCTTTTGAAACTGTGCGGCTGGAGTGCAGGAGAGGTAAGTGGAATTCCTAGTGTAGCGGTGAAATGCGTAGATATTAGGAGGAACACCGGTGGCGAAGGCGGCTTACTGGACTGTAACTGACACTGAGGCTCGAAAGCGTGGGGAGCAAACAGG	Bacteria	Firmicutes	Clostridia	Clostridiales	Lachnospiraceae	NA	NA	Clostridiales.Lachnospiraceae.NA.NA.dc7b	Anaerotaenia torta strain FH052 16S ribosomal RNA, partial sequence	95.652
47b139c23fd36dd477ca5b89bcc86f7b	692	0.613166	-0.189279	389.133	601.697	0.0239532	0.87612	TACGTATGGTGCAAGCGTTATCCGGATTTACTGGGTGTAAAGGGAGCGCAGGCGGTGCGGCAAGTCTGATGTGAAAGCCCGGGGCTCAACCCCGGTACTGCATTGGAAACTGTCGTACTAGAGTGTCGGAGGGGTAAGCGGAATTCCTAGTGTAGCGGTGAAATGCGTAGATATTAGGAGGAACACCAGTGGCGAAGGCGGCTTACTGGACGATAACTGACGCTGAGGCTCGAAAGCGTGGGGAGCAAACAGG	Bacteria	Firmicutes	Clostridia	Clostridiales	Lachnospiraceae	Roseburia	NA	Clostridiales.Lachnospiraceae.Roseburia.NA.47b1	[Eubacterium] rectale strain ATCC 33656 16S ribosomal RNA, partial sequence	100
b39578e17b28c0020b424d9d1b909b46	792.5	0.613676	0.0591842	67.2667	58.697	0.00318205	0.87612	TACGTAGGGAGCGAGCGTTATCCGGATTCATTGGGCGTAAAGCGCGCGTAGGCGGCCCGTCAAGCGGGGTTTCAAATCCAGGGGCTCAACCTCTGGCCGGACCCCGAACTGGCGGGCTCGAGTGCGGTAGAGGAAGGTGGAATTCCCAGTGTAGCGGTGAAATGCGCAGATATTGGGAAGAACACCGATGGCGAAGGCAGCCTTCTGGGCCGCCACTGACGCTGAGGCGCGAAAGCTAGGGGAGCGAACAGG	Bacteria	Actinobacteria	Actinobacteria	Coriobacteriales	Coriobacteriaceae	NA	NA	Coriobacteriales.Coriobacteriaceae.NA.NA.b395	Eggerthella lenta strain DSM 2243 16S ribosomal RNA, partial sequence	91.667
19efee14e623c38504e0d85563ffb50f	787	0.618384	-0.0806532	26.7778	32.2424	0.00145449	0.876802	TACGGAAGGTCCGGGCGTTATCCGGATTTATTGGGTTTAAAGGGAGCGTAGGCCGTCTGTTAAGCGTGTTGTGAAATGTCGGGGCTCAACCTGGGCATTGCAGCGCGAACTGGCAGACTTGAGTGTACAGGAAGTAGGCGGAATTCGTCGTGTAGCGGTGAAATGCTTAGATATGACGAAGAACTCCGATTGCGAAGGCAGCCTGCTGTAGTGCAACTGACGCTGAAGCTCGAAAGCGTGGGTATCGAACAGG	Bacteria	Bacteroidetes	Bacteroidia	Bacteroidales	Prevotellaceae	Prevotella	NA	Bacteroidales.Prevotellaceae.Prevotella.NA.19ef	Prevotella stercorea strain CB35 16S ribosomal RNA gene, partial sequence	97.628
7281787c030d5330445923b19d1c7a8d	774	0.618518	0.0891655	1.6	1.30303	7.37179e-05	0.876802	TACGTAGGGGGCAAGCGTTATCCGGATTTACTGGGTGTAAAGGGAGCGTAGACGGCATGGCAAGTCTGAAGTGAAATGCCAGGGCTTAACCCTGGAACTGCTTTGGAAACTGTCTAGCTAGAGTGCAGGAGAGGTAAGTGGAATTCCTAGTGTAGCGGTGAAATGCGTAGATATTAGGAGGAACACCAGTGGCGAAGGCGGCTTACTGGACTGTAACTGACGTTGAGGCTCGAAGGCGTGGGGAGCAAACAGG	Bacteria	Firmicutes	Clostridia	Clostridiales	Lachnospiraceae	NA	NA	Clostridiales.Lachnospiraceae.NA.NA.7281	[Clostridium] lavalense strain CCRI-9842 16S ribosomal RNA gene, partial sequence	97.628
c2cb4bd0a6ce9e23aedf27637e447c3b	791.5	0.61938	-0.0493835	14.5778	16.3333	0.000766026	0.876802	TACGTATGGGGCAAGCGTTATCCGGATTTACTGGGTGTAAAGGGAGTGTAGGCGGCAGTACAAGTCAGGAGTGAAAACTTGGGGCTCAACCCCAAGACTGCTTTTGAAACTGTACAGCTAGAGTGTAGGAAGGGCAAGCGGAATTCCTGGTGTAGCGGTGAAATGCGTAGATATCAGGAAGAACACCGGTGGCGAAGGCGGCTTGCTGGACTATAACTGACGCTGAGACTCGAAAGCGTGGGGAGCGAACAGG	Bacteria	Firmicutes	Clostridia	Clostridiales	Lachnospiraceae	Howardella	ureilytica	Clostridiales.Lachnospiraceae.Howardella.ureilytica.c2cb	Howardella ureilytica strain GPC 589 16S ribosomal RNA, partial sequence	100
4181fce9294c8dbc7b2c749f75f1c105	769	0.619456	0.137776	2.28889	1.66667	0.000101282	0.876802	AACGTAGGTCACAAGCGTTGTCCGGAATTACTGGGTGTAAAGGGAGCGCAGGCGGGAAGACAAGTTGGAAGTGAAATCCATGGGCTCAACCCATGAACTGCTTTCAAAACTGTTTTTCTTGAGTAGTGCAGAGGTAGGCGGAATTCCCGGTGTAGCGGTGGAATGCGTAGATATCGGGAGGAACACCAGTGGCGAAGGCGGCCTACTGGGCACCAACTGACGCTGAGGCTCGAAAGCGTGGGGAGCAAACAGG	Bacteria	Firmicutes	Clostridia	Clostridiales	Ruminococcaceae	Faecalibacterium	NA	Clostridiales.Ruminococcaceae.Faecalibacterium.NA.4181	Faecalibacterium prausnitzii strain ATCC 27768 16S ribosomal RNA gene, partial sequence	98.814
da173e904cf5d87efbb6515219f7de0f	719.5	0.622834	-0.101275	0.6	0.757576	3.33333e-05	0.876802	TACGTAGGGGGCGAGCGTTATCCGGATTCATTGGGCGTAAAGCGCGCGTAGGCGGCCCGGCAGGCCGGGGGTCGAAGCGGGGGGCTCAACCCCCCGAAGCCCCCGGAACCTCCGCGGCTTGGGTCCGGTAGGGGAGGGTGGAACACCCGGTGTAGCGGTGGAATGCGCAGATATCGGGAGGAACACCGACGGCGAAGGCAGCTCTCTGGGCCGAAACTGACGCTGAGGCGCGAAAGCTGGGGGAGCGAACAGG	Bacteria	Actinobacteria	Actinobacteria	Coriobacteriales	Coriobacteriaceae	Collinsella	NA	Coriobacteriales.Coriobacteriaceae.Collinsella.NA.da17	Collinsella aerofaciens strain JCM 10188 16S ribosomal RNA gene, partial sequence	97.233
72e741f5b552938cafe8217820433c3e	711	0.624592	-0.241479	15.4667	26.9697	0.00101667	0.876802	TACGTAGGGAGCGAGCGTTATCCGGAATTATTGGGTGTAAAGGGTGCGTAGACGGGAAGATAAGTTAGTTGTGAAATCCCTCGGCTTAACTGAGGAACTGCAACTAAAACTGTTTTTCTTGAGTGCAGGAGAGGTAAGTGGAATTCCTAGTGTAGCGGTGAAATGCGTAGATATTAGGAGGAACACCAGTGGCGAAGGCGACTTACTGGACTGTAACTGACGTTGAGGCACGAAAGTGTGGGGAGCAAACAGG	Bacteria	Firmicutes	Clostridia	Clostridiales	NA	NA	NA	Clostridiales.NA.NA.NA.72e7	[Clostridium] jejuense strain HY-35-12 16S ribosomal RNA gene, partial sequence	89.37
57dea4141af5cd771abf411c119d55e9	699	0.625302	-0.0482734	2.95556	3.30303	0.000155128	0.876802	TACGTAGGTGGCAAGCGTTATCCGGATTTACTGGGTGTAAAGGGCGTGTAGGCGGGAAAGCAAGTCAGATGTGAAAACTGTGGGCTCAACCCACAGCCTGCATTTGAAACTGTTTTTCTTGAGTACTGGAGAGGCAGATGGAATTCCTAGTGTAGCGGTGAAATGCGTAGATATTAGGAGGAACACCAGTGGCGAAGGCGATCTGCTGGACAGCAACTGACGCTGAGGCGCGAAAGCGTGGGGAGCAAACAGG	Bacteria	Firmicutes	Clostridia	Clostridiales	Ruminococcaceae	NA	NA	Clostridiales.Ruminococcaceae.NA.NA.57de	Flintibacter butyricus strain BLS21 16S ribosomal RNA, partial sequence	96.838
dc0a69c943ae3fc142da33f3b81ababf	695	0.62613	-0.0410175	10.4222	11.4545	0.000542949	0.876802	TACGTAGGGGGCAAGCGTTATCCGGATTTACTGGGTGTAAAGGGAGCGTAGACGGCAAGGCAAGTCTGATGTGAAAGGCTGGGGCTCAACCCCGGGACTGCATTGGAAACTGTCCTGCTGGAGTGCCGGAGAGGTAAGCGGAATTCCTAGTGTAGCGGTGAAATGCGTAGATATTAGGAGGAACACCAGTGGCGAAGGCGGCTTACTGGACGGTAACTGACGTTGAGGCTCGAAAGCGTGGGGAGCAAACAGG	Bacteria	Firmicutes	Clostridia	Clostridiales	Lachnospiraceae	Blautia	NA	Clostridiales.Lachnospiraceae.Blautia.NA.dc0a	Murimonas intestini strain SRB-530-5-H 16S ribosomal RNA, partial sequence	97.628
63e99fdb3a91d9a9122a025094a68007	706.5	0.626257	0.284899	18.0444	9.36364	0.00071859	0.876802	TACGTAGGTGGCAAGCGTTGTCCGGATTTATTGGGCGTAAAGCGAGCGCAGGCGGAATGATAAGTCTGATGTGAAAGCCCACGGCTCAACCGTGGAACTGCATCGGAAACTGTCATTCTTGAGTGCAGAAGAGGAGAGTGGAATTCCATGTGTAGCGGTGGAATGCGTAGATATATGGAAGAACACCAGTGGCGAAGGCGGCTCTCTGGTCTGCAACTGACGCTGAGGCTCGAAAGCATGGGTAGCGAACAGG	Bacteria	Firmicutes	Bacilli	Lactobacillales	Lactobacillaceae	Lactobacillus	delbrueckii	Lactobacillales.Lactobacillaceae.Lactobacillus.delbrueckii.63e9	Lactobacillus delbrueckii subsp. bulgaricus strain ATCC 11842 16S ribosomal RNA gene, partial sequence	100
e583b237b1c0fa44309f8dd40357a09b	773	0.627221	0.116357	0.911111	0.69697	4.10256e-05	0.876802	TACGTAGGGGGCGAGCGTTGTCCGGATTCATTGGGCGTAAAGCGCGCGTAGGCGGCCCGGCAGGTCGGGGGTGAAAACACGGGGCCCAACCCCGTGCCTGCCCCCGAAACCGCCGGGCTCGAGTCCCGCAGGGGATGGCGGAACTCCCGGTGTAGCGGTGGAATGCGCAGATATCGGGTGGAACACCGGTGGCGAAGGCGGCCCTCTGGGCCGAGACCGACGCTGAGGCGCGAAAGCTGGGGGAGCGAACAGG	Bacteria	Actinobacteria	Actinobacteria	Coriobacteriales	Coriobacteriaceae	Collinsella	NA	Coriobacteriales.Coriobacteriaceae.Collinsella.NA.e583	Collinsella intestinalis strain JCM 10643 16S ribosomal RNA gene, partial sequence	92.885
f203a0634e45ced067dd89ea5b669656	780.5	0.630421	0.565556	30.0889	8.18182	0.00104103	0.877782	TACGTAGGTGGCAAGCGTTGTCCGGATTTACTGGGTGTAAAGGGCGTGTAGCCGGGTCGGCAAGTCAGATGTGAAATCCACGGGCTTAACTCGTGAACTGCATTTGAAACTGTTGATCTTGAGTATCGGAGAGGCAATCGGAATTCCTAGTGTAGCGGTGAAATGCGTAGATATTAGGAGGAACACCAGTGGCGAAGGCGGATTGCTGGACGACAACTGACGGTGAGGCGCGAAAGCGTGGGGAGCAAACAGG	Bacteria	Firmicutes	Clostridia	Clostridiales	Ruminococcaceae	NA	NA	Clostridiales.Ruminococcaceae.NA.NA.f203	Oscillibacter ruminantium strain GH1 16S ribosomal RNA gene, partial sequence	92.52
1d7d0e45601c8c2ce2ac7f17692013a6	713	0.632707	-0.125359	2.08889	2.78788	0.000119231	0.877782	TACGTATGGAGCAAGCGTTATCCGGATTTACTGGGTGTAAAGGGTGCGTAGGTGGCAGTGCAAGTCAGATGTGAAAGGCCGGGGCTCAACCCCGGAGCTGCATTTGAAACTGCATAGCTAGAGTACAGGAGAGGCAGGCGGAATTCCTAGTGTAGCGGTGAAATGCGTAGATATTAGGAGGAACACCAGTGGCGAAGGCGGCTTACTGGACGGTAACTGACGTTGAGGCTCGAAAGCGTGGGGAGCAAACAGG	Bacteria	Firmicutes	Clostridia	Clostridiales	Lachnospiraceae	NA	NA	Clostridiales.Lachnospiraceae.NA.NA.1d7d	[Eubacterium] hallii strain ATCC 27751 16S ribosomal RNA gene, partial sequence	95.652
86a59d69b37252e1219172ca6549b040	768	0.63475	0.342423	2.4	1.09091	9.23077e-05	0.877782	TACGTAGGGGGCGAGCGTTGTCCGGATTCATTGGGCGTAAAGGGCGCGTAGGCGGCCCGGAAGGCCGGGGGTGAAAGCGCGGGGCCCAACCCCGCAAGCGCCCCCGGGACCCCCGGGCTCGGGTCCCGCAGGGGGTGGCGGAACTCCCGGTGTAGCGGTGGAATGCGCAGATATCGGGAGGAACACCGGTGGCGAAGGCGGCCACCTGGGCGGCGACCGACGCTGAGGCGCGAGAGCCGGGGGAGCGAACAGG	Bacteria	Actinobacteria	Actinobacteria	Coriobacteriales	Coriobacteriaceae	NA	NA	Coriobacteriales.Coriobacteriaceae.NA.NA.86a5	Collinsella aerofaciens strain JCM 10188 16S ribosomal RNA gene, partial sequence	88.976
3fe03a0b933fff7ac7fe8051d74c41ea	700	0.636236	-0.221849	10.4	17.3333	0.000666667	0.877782	TACGTAGGGGGCAAGCGTTATCCGGATTTACTGGGTGTAAAGGGAGCGCAGGCGGTGCGGCAAGTCTGATGTGAAAGCCCGGGGCTCAACCCCGGTACTGCATTGGAAACTGTCGTACTAGAGTGTCGGAGGGGTAAGCGGAATTCCTAGTGTAGCGGTGAAATGCGTAGATATTAGGAGGAACACCAGTGGCGAAGGCGGCTTACTGGACGATAACTGACGCTGAGGCTCGAAAGCGTGGGGAGCAAACAGG	Bacteria	Firmicutes	Clostridia	Clostridiales	Lachnospiraceae	Roseburia	NA	Clostridiales.Lachnospiraceae.Roseburia.NA.3fe0	[Eubacterium] rectale strain ATCC 33656 16S ribosomal RNA, partial sequence	99.209
d2f2618fc9ff75607dacf37dee79a6d1	787	0.63854	0.0868653	22.5778	18.4849	0.00104231	0.877782	TACGTAGGTCCCGAGCGTTATCCGGATTTATTGGGCGTAAAGCGAGCGCAGGCGGTTAGATAAGTCTGAAGTTAAAGGCTGTGGCTTAACCATAGTACGCTTTGGAAACTGTTTAACTTGAGTGCAGAAGGGGAGAGTGGAATTCCATGTGTAGCGGTGAAATGCGTAGATATATGGAGGAACACCGGTGGCGAAAGCGGCTCTCTGGTCTGTAACTGACGCTGAGGCTCGAAAGCGTGGGGAGCAAACAGG	Bacteria	Firmicutes	Bacilli	Lactobacillales	Streptococcaceae	Streptococcus	NA	Lactobacillales.Streptococcaceae.Streptococcus.NA.d2f2	Streptococcus rubneri strain LMG 27207 16S ribosomal RNA gene, partial sequence	100
651e7e6df100a6a4be0bb9170b1e1d5a	720	0.639055	-0.122799	0.822222	1.09091	4.67949e-05	0.877782	TACGTAGGTGGCAAGCGTTGTCCGGATTTACTGGGTGTAAAGGGCGCGTAGGCGGGATATCAAGTTAGTCGTGAAATACCGGGGCTCAACCCCGGGGCTGCGATTAAAACTGATATTCTTGAGTATCGGAGAGGAAAGCGGAATTCCTAGTGTAGCGGTGAAATGCGTAGATATTAGGAGGAACACCAGTGGCGAAGGCGGCTTTCTGGACGACAACTGACGCTGAGGCGCGAAAGTGTGGGGAGCAAACAGG	Bacteria	Firmicutes	Clostridia	Clostridiales	Ruminococcaceae	NA	NA	Clostridiales.Ruminococcaceae.NA.NA.651e	[Clostridium] cellobioparum strain JCM 1422 16S ribosomal RNA gene, partial sequence	91.406
3d75dbf55cb6c122fa77a4e7ff3dc8d9	777.5	0.639308	0.166331	4.71111	3.21212	0.000203846	0.877782	TACGGAAGATGCGAGCGTTATCCGGATTTATTGGGTTTAAAGGGAGCGTAGGCGGGCTTTTAAGTCAGCGGTCAAATGTCACGGCTCAACCGTGGCCAGCCGTTGAAACTGCAAGCCTTGAGTCTGCACAGGGCACATGGAATTCGTGGTGTAGCGGTGAAATGCTTAGATATCACGAAGAACTCCGATCGCGAAGGCATTGTGCCGGGGCATAACTGACGCTGAGGCTCGAAAGTGCGGGTATCAAACAGG	Bacteria	Bacteroidetes	Bacteroidia	Bacteroidales	Prevotellaceae	Paraprevotella	NA	Bacteroidales.Prevotellaceae.Paraprevotella.NA.3d75	Paraprevotella clara strain JCM 14859 16S ribosomal RNA gene, partial sequence	98.81
0b05484fdd9452f1f6fb0445bda512f0	788.5	0.641096	0.0539953	263.778	232.939	0.0125365	0.877782	TACGTAGGGAGCAAGCGTTGTCCGGATTTACTGGGTGTAAAGGGTGCGTAGGCGGCTTTGCAAGTCAGATGTGAAATCTATGGGCTCAACCCATAAACTGCATTTGAAACTGTAGAGCTTGAGTGAAGTAGAGGCAGGCGGAATTCCCCGTGTAGCGGTGAAATGCGTAGAGATGGGGAGGAACACCAGTGGCGAAGGCGGCCTGCTGGGCTTTAACTGACGCTGAGGCACGAAAGCGTGGGTAGCAAACAGG	Bacteria	Firmicutes	Clostridia	Clostridiales	Ruminococcaceae	Ruminococcus	bromii	Clostridiales.Ruminococcaceae.Ruminococcus.bromii.0b05	Ruminococcus bromii strain ATCC 27255 16S ribosomal RNA gene, partial sequence	99.606
c606861e3343a6882f899cda29f6b7f0	772.5	0.644627	0.0574925	7.02222	6.15151	0.000332692	0.877782	TACGTAGGTGGCAAGCGTTGTCCGGATTTATTGGGCGTAAAGGGAACGCAGGCGGTCTTTTAAGTCTGATGTGAAAGCCTTCGGCTTAACCGAAGTAGTGCATTGGAAACTGGAAGACTTGAGTGCAGAAGAGGAGAGTGGAACTCCATGTGTAGCGGTGAAATGCGTAGATATATGGAAGAACACCAGTGGCGAAAGCGGCTCTCTGGTCTGTAACTGACGCTGAGGTTCGAAAGCGTGGGTAGCAAACAGG	Bacteria	Firmicutes	Bacilli	Lactobacillales	Lactobacillaceae	Lactobacillus	ruminis	Lactobacillales.Lactobacillaceae.Lactobacillus.ruminis.c606	Lactobacillus salivarius strain HO 66 16S ribosomal RNA, partial sequence	99.605
7e3e9a4b84686abaaef8ccb863a7351d	720.5	0.646484	0.37842	1.95556	0.818182	7.37179e-05	0.877782	TACGGGGGATGCGAGCGTTATCCGGATTTATTGGGTTTAAAGGGCGCGTAGGCGGGACGCCAAGTCAGCGGTAAAAGACTGCAGCTAAACTGTAGCACGCCGTTGAAACTGGCGCCCTCGAGACGAGACGAGGGAGGCGGAACAAGTGAAGTAGCGGTGAAATGCTTAGATATCACTTGGAACCCCGATAGCGAAGGCAGCTTCCCAGGCTCGATCTGACGCTGATGCGCGAGAGCGTGGGTAGCGAACAGG	Bacteria	Bacteroidetes	Bacteroidia	Bacteroidales	Porphyromonadaceae	Butyricimonas	faecihominis	Bacteroidales.Porphyromonadaceae.Butyricimonas.faecihominis.7e3e	Butyricimonas faecihominis strain 180-3 16S ribosomal RNA gene, partial sequence	100
e40fb79545f8bf0e346c5688b0ee7a49	700	0.647448	0.0212562	6.55556	6.24242	0.000321154	0.877782	TACGTAGGTGGCAAGCGTTGTCCGGATTTACTGGGTGTAAAGGGCGTGCAGCCGGGCCGGCAAGTCAGATGTGAAATCTGGAGGCTTAACCTCCAAACTGCATTTGAAACTGTAGGTCTTGAGTACCGGAGAGGTTATCGGAATTCCTTGTGTAGCGGTGAAATGCGTAGATATAAGGAAGAACACCAGTGGCGAAGGCGGATAACTGGACGGCAACTGACGGTGAGGCGCGAAAGCGTGGGGAGCAAACAGG	Bacteria	Firmicutes	Clostridia	Clostridiales	Ruminococcaceae	Oscillibacter	NA	Clostridiales.Ruminococcaceae.Oscillibacter.NA.e40f	Oscillibacter ruminantium strain GH1 16S ribosomal RNA gene, partial sequence	95.257
dc16f580a2a20b676485e90d9edbbbd9	786.5	0.649347	0.151467	68.2889	48.1818	0.0029891	0.877782	TACGTAGGGGGCAAGCGTTATCCGGATTTACTGGGTGTAAAGGGAGCGCAGGCGGTGCGGCAAGTCTGATGTGAAAGCCCGGGGCTCAACCCCGGGACTGCATTGGAAACTGTCGTACTTGAGTATCGGAGAGGTAAGTGGAATTCCTAGTGTAGCGGTGAAATGCGTAGATATTAGGAGGAACACCAGTGGCGAAGGCGGCTTACTGGACGATAACTGACGCTGAGGCTCGAAAGCGTGGGGAGCAAACAGG	Bacteria	Firmicutes	Clostridia	Clostridiales	Lachnospiraceae	Roseburia	NA	Clostridiales.Lachnospiraceae.Roseburia.NA.dc16	Roseburia faecis strain M72/1 16S ribosomal RNA gene, partial sequence	97.628
5e0af5d06b4d070ccfa08e1e33e5d95f	708	0.649978	0.431686	50.3556	18.6364	0.0018468	0.877782	TACGTAGGGGGCAAGCGTTATCCGGATTTACTGGGTGTAAAGGGAGCGTAGACGGCATGGCAAGCCAGATGTGAAAGCCCGGGGCTCAACCCCGGGACTGCATTTGGAACTGTCAGGCTAGAGTGTCGGAGAGGAAAGCGGAATTCCTAGTGTAGCGGTGAAATGCGTAGATATTAGGAGGAACACCAGTGGCGAAGGCGGCTTTCTGGACGATGACTGACGTTGAGGCTCGAAAGCGTGGGGAGCAAACAGG	Bacteria	Firmicutes	Clostridia	Clostridiales	Lachnospiraceae	NA	NA	Clostridiales.Lachnospiraceae.NA.NA.5e0a	[Ruminococcus] gnavus strain ATCC 29149 16S ribosomal RNA gene, partial sequence	100
86b911c0c7c65f8d6e372c3d71a21e01	720.5	0.650199	0.102662	2.11111	1.66667	9.61539e-05	0.877782	TACGTAGGGAGCGAGCGTTATCCGGATTTATTGGGTGTAAAGCGTGTGTAGGCGGTTTATTAAGTCTGAGGTTTAATCCCGGAGCTTAACTCCGGTTCGCCTCAGAAACTGATTTACTTGAGTATGGTAGAGGCAAGTGGAATTTCTAGTGTAGCGGTAAAATGCGTAGATATTAGAAGGAACACCAGTGGCGAAGGCGACTTGCTGGGCCATCACTGACGCTGAGACACGAAAGCGTGGGGAGCAAATAGG	Bacteria	NA	NA	NA	NA	NA	NA	NA.NA.NA.NA.86b9	Cellulosilyticum lentocellum strain DSM 5427 16S ribosomal RNA gene, partial sequence	84.252
f9de42bd3e96263ede2b1d0dd1d84124	776.5	0.651451	-0.0423309	9.51111	10.4848	0.000496154	0.877782	TACGTAGGTGGCAAGCGTTGTCCGGATTTACTGGGCGTAAAGGGAGCGTAGGCGGACTTTTAAGTGAGATGTGAAATACCCGGGCTCAACTTGGGTGCTGCATTTCAAACTGGAAGTCTAGAGTGCAGGAGAGGAGAATGGAATTCCTAGTGTAGCGGTGAAATGCGTAGAGATTAGGAAGAACACCAGTGGCGAAGGCGATTCTCTGGACTGTAACTGACGCTGAGGCTCGAAAGCGTGGGGAGCAAACAGG	Bacteria	Firmicutes	Clostridia	Clostridiales	Clostridiaceae_1	Clostridium_sensu_stricto	NA	Clostridiales.Clostridiaceae_1.Clostridium_sensu_stricto.NA.f9de	Clostridium saudiense strain JCC 16S ribosomal RNA, partial sequence	99.605
a330379c22d28273fc77195604faa216	699.5	0.651582	-0.309855	3.44444	7.0303	0.000248077	0.877782	AACGTAGGGTGCAAGCGTTGTCCGGAATTACTGGGTGTAAAGGGAGCGCAGGCGGATTGGCAAGTTGGGAGTGAAATCTATGGGCTCAACCCATAAATTGCTTTCAAAACTGTCAGTCTTGAGTGGTGTAGAGGTAGGCGGAATTCCCGGTGTAGCGGTGGAATGCGTAGATATCGGGAGGAACACCAGTGGCGAAGGCGGCCTACTGGGCACTAACTGACGCTGAGGCTCGAAAGCATGGGTAGCAAACAGG	Bacteria	Firmicutes	Clostridia	Clostridiales	Ruminococcaceae	NA	NA	Clostridiales.Ruminococcaceae.NA.NA.a330	Ruthenibacterium lactatiformans strain 585-1 16S ribosomal RNA, partial sequence	100
527d4d56052dd1486c36a9402f462702	780.5	0.652234	-0.313446	3.62222	7.45455	0.000262179	0.877782	TACGTAGGGAGCAAGCGTTATCCGGATTTATTGGGCGTAAAGCGCGCGTAGGCGGCTTGTTAAGCAAGATCTCAAATCTGGGGGCTCAACCTCCAGCCGGATTTTGAACTGGCAGGCTCGAGTTTGGTAGAGGAAAGTGGAATTCCCAGTGTAGCGGTGAAATGCGCAGATATTGGGAAGAACACCGATGGCGAAGGCAGCTTTCTGGGCCATAACTGACGCTGAGGTGCGAAAGCTAGGGGAGCAAACAGG	Bacteria	Actinobacteria	Actinobacteria	Coriobacteriales	Coriobacteriaceae	NA	NA	Coriobacteriales.Coriobacteriaceae.NA.NA.527d	Raoultibacter timonensis strain Marseille-P3277 16S ribosomal RNA, partial sequence	93.651
46cbdc46beb32c5fb9260ff5f21a722b	776.5	0.652771	-0.00603197	2.6	2.63636	0.000130769	0.877782	TACGTAGGTTGCAAGCGTTGTCCGGATTTACTGGGTGTAAAGGGCGTGTAGGCGGAGATGCAAGTCGGGAGTGAAATCCATGGGCTCAACCCATGAACTGCTTTCGAAACTGTATCCCTTGAGTATCGGAGAGGCAAGCGGAATTCCTAGTGTAGCGGTGAAATGCGTAGATATTAGGAGGAACACCAGTGGCGAAGGCGGCTTGCTGGACGACAACTGACGCTGAGGCGCGAAAGCGTGGGGAGCAAACAGG	Bacteria	Firmicutes	Clostridia	Clostridiales	Ruminococcaceae	NA	NA	Clostridiales.Ruminococcaceae.NA.NA.46cb	Sporobacter termitidis strain SYR 16S ribosomal RNA, partial sequence	90.945
17bfc65ecdc77bf5b903bd395a7eb511	720.5	0.655276	-0.156975	0.422222	0.606061	2.5e-05	0.877782	TACGTAGGGAGCAAGCGTTGTCCGGAATTACTGGGTGTAAAGGGAGCGTAGGCGGGATGGCAAGTAGAATGTTAAATCCATCGGCTCAACCGGTGGCTGCGTTCTAAACTGCCGTTCTTGAGTGAAGTAGAGGCAGGCGGAATTCCTAGTGTAGCGGTGAAATGCGTAGATATTAGGAGGAACACCAGTGGCGAAGGCGGCCTGCTGGGCTTTAACTGACGCTGAGGCTCGAAAGCGTGGGGAGCAAACAGG	Bacteria	Firmicutes	Clostridia	Clostridiales	Ruminococcaceae	Anaerotruncus	colihominis	Clostridiales.Ruminococcaceae.Anaerotruncus.colihominis.17bf	Anaerotruncus colihominis strain WAL 14565 16S ribosomal RNA gene, partial sequence	100
369656f87b704a04d20f25c5e715bd9d	700	0.655651	-0.162488	10.0889	14.6667	0.000601282	0.877782	TACGTAGGGGGCAAGCGTTATCCGGATTTACTGGGTGTAAAGGGTGCGTAGGTGGCAAGGCAAGTCAGATGTGAAAGCCCGGGGCTCAACCCCGGTACTGCATTTGAAACTGTCTAGCTAGAGTGCAGGAGAGGTAAGCGGAATTCCTAGTGTAGCGGTGAAATGCGTAGATATTAGGAGGAACACCAGTGGCGAAGGCGGCTTACTGGACTGTAACTGACACTGAGGCACGAAAGCGTGGGGAGCAAACAGG	Bacteria	Firmicutes	Clostridia	Clostridiales	Lachnospiraceae	NA	NA	Clostridiales.Lachnospiraceae.NA.NA.3696	Parasporobacterium paucivorans strain SYR1 16S ribosomal RNA gene, partial sequence	96.838
088c0a1ed8d1a0734e90b3da6b9c504b	786.5	0.656638	0.248057	54.0222	30.5151	0.00220385	0.877782	TACGTAGGTGGCAAGCGTTGTCCGGATTTACTGGGTGTAAAGGGCGTGCAGCCGGGAATGCAAGTCAGATGTGAAATCCATGGGCTTAACCCATGAACTGCATTTGAAACTGTATTTCTTGAGTACTGGAGAGGCAATCGGAATTCCTAGTGTAGCGGTGAAATGCGTAGATATTAGGAGGAACACCAGTGGCGAAGGCGGATTGCTGGACAGCAACTGACGGTGAGGCGCGAAAGTGTGGGGAGCAAACAGG	Bacteria	Firmicutes	Clostridia	Clostridiales	Ruminococcaceae	NA	NA	Clostridiales.Ruminococcaceae.NA.NA.088c	Flintibacter butyricus strain BLS21 16S ribosomal RNA, partial sequence	93.281
c2e2a3fb634ff400a582c0aa20a4d521	772	0.659132	-0.475385	7.08889	21.1818	0.000652564	0.877782	TACGTAGGGAGCGAGCGTTGTCCGGATTTACTGGGTGTAAAGGGTGCGTAGGCGGCCGAGCAAGTCAGTTGTGAAAACTATGGGCTTAACCCATAACGTGCAATTGAAACTGTCCGGCTTGAGTGAAGTAGAGGTAGGCGGAATTCCCGGTGTAGCGGTGAAATGCGTAGAGATCGGGAGGAACACCAGTGGCGAAGGCGGCCTACTGGGCTTTAACTGACGCTGAGGCACGAAAGCATGGGTAGCAAACAGG	Bacteria	Firmicutes	Clostridia	Clostridiales	Ruminococcaceae	Clostridium_IV	NA	Clostridiales.Ruminococcaceae.Clostridium_IV.NA.c2e2	Acutalibacter muris strain KB18 16S ribosomal RNA, partial sequence	95.276
36f03e4a59486a747073cc9e40af7c3f	774	0.660129	0.322125	13.9333	6.63636	0.000542308	0.877782	TACGTAGGTGGCAAGCGTTATCCGGATTTACTGGGTGTAAAGGGCGCGTAGGCGGGGATGCAAGTCAGATGTGAAATCTATGGGCTTAACCCATAAACTGCATTTGAAACTGTATCTCTTGAGTGCTGGAGAGGTAGACGGAATTCCTTGTGTAGCGGTGAAATGCGTAGATATAAGGAAGAACACCAGTGGCGAAGGCGGTCTACTGGACAGTAACTGACGCTGAGGCGCGAAAGCGTGGGGAGCAAACAGG	Bacteria	Firmicutes	Clostridia	Clostridiales	Ruminococcaceae	NA	NA	Clostridiales.Ruminococcaceae.NA.NA.36f0	Intestinimonas butyriciproducens strain SRB-521-5-I 16S ribosomal RNA gene, partial sequence	92.885
570bd2044b46bc840cb25b38e74a88c9	714.5	0.660141	0.839236	21.5556	3.12121	0.00068782	0.877782	TACGGAGGATCCGAGCGTTATCCGGATTTATTGGGTTTAAAGGGAGCGTAGGCGGACTATTAAGTCAGCTGTGAAAGTTTGCGGCTCAACCGTAAAATTGCAGTTGATACTGGTCGTCTTGAGTGCAGTAGAGGTAGGCGGAATTCGTGGTGTAGCGGTGAAATGCTTAGATATCACGAAGAACTCCGATTGCGAAGGCAGCTTACTGGACTGTAACTGACGCTGATGCTCGAAAGTGTGGGTATCAAACAGG	Bacteria	Bacteroidetes	Bacteroidia	Bacteroidales	Bacteroidaceae	Bacteroides	NA	Bacteroidales.Bacteroidaceae.Bacteroides.NA.570b	Bacteroides timonensis strain AP1 16S ribosomal RNA, partial sequence	100
98eadc632ae70c1d934f3809b81e7d12	708.5	0.663814	-0.374933	2.46667	5.84849	0.000194872	0.877782	TACGTAGGGTGCAAGCGTTAATCGGAATTACTGGGCGTAAAGCGTGCGCAGGCGGTTCTGTAAGATAGATGTGAAATCCCCGGGCTCAACCTGGGAATTGCATATATGACTGCAGGACTTGAGTTTGTCAGAGGAGGGTGGAATTCCACGTGTAGCAGTGAAATGCGTAGATATGTGGAAGAACACCGATGGCGAAGGCAGCCCTCTGGGACATGACTGACGCTCATGCACGAAAGCGTGGGGAGCAAACAGG	Bacteria	Proteobacteria	Betaproteobacteria	Burkholderiales	Sutterellaceae	Sutterella	wadsworthensis	Burkholderiales.Sutterellaceae.Sutterella.wadsworthensis.98ea	Sutterella wadsworthensis strain WAL 9799 16S ribosomal RNA gene, partial sequence	100
4832da3783b4f39e456244f36bd931ba	701	0.664611	-0.0674944	18.7556	21.9091	0.00100449	0.877782	TACGGAGGATGCGAGCGTTATCCGGATTTATTGGGTTTAAAGGGTGCGTAGGTGGTGATTTAAGTCAGCGGTGAAAGTTTGTGGCTCAACCATAAAATTGCCGTTGAAACTGGGTTACTTGAGTGTGTTTGAGGTAGGCGGAATGCGTGGTGTAGCGGTGAAATGCATAGATATCACGCAGAACTCCGATTGCGAAGGCAGCTTACTAAACCATAACTGACACTGAAGCACGAAAGCGTGGGGATCAAACAGG	Bacteria	Bacteroidetes	Bacteroidia	Bacteroidales	Porphyromonadaceae	Parabacteroides	merdae	Bacteroidales.Porphyromonadaceae.Parabacteroides.merdae.4832	Parabacteroides merdae strain JCM 9497 16S ribosomal RNA gene, partial sequence	100
441859a27994c1b2669aa843a470e388	721	0.665057	-0.119721	1.31111	1.72727	7.4359e-05	0.877782	TACGTAGGGAGCAAGCGTTATCCGGATTTATTGGGTGTAAAGGGTGCGTAGACGGTAATGCAAGTTAGTTGTGAAATCCCTCGGCTTAACTGAGGAACTGCAACTAAAACTACATTTCTTGAGTATTGGAGGGGAAAGTGGAATTCCTAGTGTAGCGGTGAAATGCGTAGATATTAGGAGGAACACCGGTGGCGAAGGCGACTTTCTGGACAATTACTGACGTTGAGGCACGAAAGTGTGGGGAGCAAACAGG	Bacteria	Firmicutes	Clostridia	Clostridiales	NA	NA	NA	Clostridiales.NA.NA.NA.4418	Anaerobacterium chartisolvens strain T-1-35 16S ribosomal RNA gene, partial sequence	86.561
939555d7c3b1a7bb940cb84dfeeed4b8	707	0.666064	-0.227915	13.6444	23.0606	0.00088141	0.877782	TACGTAGGGAGCGAGCGTTGTCCGGAATGACTGGGTGTAAAGGGAGCGTAGGCGGGATGGCAAGTCAGATGTGAAACCTGAGGGCTCAACCTTCAGACTGCATTTGAAACTGCTGTTCTTGAGTGAAGTAGAGGTAAGCGGAATTCCTGGTGTAGCGGTGAAATGCGTAGAGATCAGGAGGAACATCGGTGGCGAAGGCGGCTTACTGGGCTTTTACTGACGCTGAGGCTCGAAAGCGTGGGGAGCAAACAGG	Bacteria	Firmicutes	Clostridia	Clostridiales	Ruminococcaceae	Ruminococcus	NA	Clostridiales.Ruminococcaceae.Ruminococcus.NA.9395	Ruminococcus callidus strain ATCC 27760 16S ribosomal RNA gene, partial sequence	96.047
8e9ca1ccf3f5b0e34182808b00802ce3	782.5	0.666756	0.0124709	3.71111	3.60606	0.000183333	0.877782	TACGTAGGGGGCAAGCGTTGTCCGGAATGATTGGGCGTAAAGGGCGTGTAGGCGGCTAAGTAAGTCTGGAGTGAAAGTCCTGCTTTTAAGGTGGGAATTGCTTTGGATACTGCATAGCTAGAGTGCAGGAGAGGTAAGTGGAATTCCCAGTGTAGCGGTGAAATGCGTAGAGATTGGGAGGAACACCAGTGGCGAAGGCGACTTACTGGACTGTAACTGACGCTGAGGCGCGAAAGTGTGGGGAGCAAACAGG	Bacteria	Firmicutes	Clostridia	Clostridiales	NA	NA	NA	Clostridiales.NA.NA.NA.8e9c	Gracilibacter thermotolerans strain JW/YJL-S1 16S ribosomal RNA gene, partial sequence	87.008
ae89eaa22849f85c0f20c2f8f937ad51	703	0.667166	0.0493616	9.77778	8.72727	0.000466667	0.877782	TACGTATGGAGCAAGCGTTATCCGGATTTACTGGGTGTAAAGGGAGTGTAGGTGGCATCACAAGTCAGAAGTGAAAGCCCGGGGCTCAACCCCGGGACTGCTTTTGAAACTGTGGAGCTGGAGTGCAGGAGAGGCAAGTGGAATTCCTAGTGTAGCGGTGAAATGCGTAGATATTAGGAGGAACACCAGTGGCGAAGGCGGCTTGCTGGACTGTAACTGACACTGAGGCTCGAAAGCGTGGGGAGCAAACAGG	Bacteria	Firmicutes	Clostridia	Clostridiales	Lachnospiraceae	NA	NA	Clostridiales.Lachnospiraceae.NA.NA.ae89	Lachnospira pectinoschiza strain 150-1 16S ribosomal RNA gene, partial sequence	98.024
9c1b06b79a56e37eab862d7e7a27c868	703.5	0.674942	-0.212303	6.13333	10	0.000388462	0.880443	TACGTAGGTGGCAAGCGTTATCCGGATTTACTGGGTGTAAAGGGCGTGTAGGCGGGAAGGCAAGTCAGATGTGAAAACTATGGGCTCAACCCATAGCCTGCATTTGAAACTGTTTTTCTTGAGTGCTGGAGAGGCAATCGGAATTCCGTGTGTAGCGGTGAAATGCGTAGATATACGGAGGAACACCAGTGGCGAAGGCGGATTGCTGGACAGTAACTGACGCTGAGGCGCGAAAGCGTGGGGAGCAAACAGG	Bacteria	Firmicutes	Clostridia	Clostridiales	Ruminococcaceae	Flavonifractor	NA	Clostridiales.Ruminococcaceae.Flavonifractor.NA.9c1b	Pseudoflavonifractor phocaeensis strain Marseille-P3064 16S ribosomal RNA, partial sequence	96.838
e73e7cfe915638bef73459a029050827	780.5	0.675124	0.0574306	96.8444	84.8485	0.00458846	0.880443	TACGTAGGATGCAAGCGTTATCCGGATTTACTGGGTGTAAAGGGAGCGCAGGCGGGACTGCAAGTTGGATGTGAAATACCGTGGCTTAACCACGGAACTGCATCCAAAACTGTAGTTCTTGAGTGAAGTAGAGGCAAGCGGAATTCCGAGTGTAGCGGTGAAATGCGTAGATATTCGGAGGAACACCAGTGGCGAAGGCGGCTTGCTGGGCTTTAACTGACGCTGAGGCTCGAAAGTGTGGGGAGCAAACAGG	Bacteria	Firmicutes	Clostridia	Clostridiales	Ruminococcaceae	Clostridium_IV	NA	Clostridiales.Ruminococcaceae.Clostridium_IV.NA.e73e	[Clostridium] methylpentosum strain R2 16S ribosomal RNA gene, partial sequence	90.157
316787dfc8d6df675d35cc4f47ce0488	715.5	0.675686	0.334736	11.2	5.18182	0.000432692	0.880443	TACGTAGGTGGCAAGCGTTGTCCGGATTTATTGGGCGTAAAGGGAACGCAGGCGGTCTTTTAAGTCTGATGTGAAAGCCTTCGGCTTAACCGGAGTAGTGCATTGGAAACTGGAAGACTTGAGTGCAGAAGAGGAGAGTGGAACTCCATGTGTAGCGGTGAAATGCGTAGATATATGGAAGAACACCAGTGGCGAAAGCGGCTCTCTGGTCTGTAACTGACGCTGAGGTTCGAAAGCGTGGGTAGCAAACAGG	Bacteria	Firmicutes	Bacilli	Lactobacillales	Lactobacillaceae	Lactobacillus	salivarius	Lactobacillales.Lactobacillaceae.Lactobacillus.salivarius.3167	Lactobacillus salivarius strain HO 66 16S ribosomal RNA, partial sequence	100
aa87c38fd981ade59311ae928477bbe1	715.5	0.676601	0.206203	1.26667	0.787879	5.32051e-05	0.880443	TACGTAGGGTGCAAGCGTTAATCGGAATTACTGGGCGTAAAGCGTGCGCAGGCGGTTGGATAAGACAGATGTGAAATCCCCGGGCTTAACCTGGGAACCGCATTTGTGACTGTCTGACTGGAGTATGTCAGAGGGGGGTGGAATTCCACGTGTAGCAGTGAAATGCGTAGATATGTGGAAGAACACCGATGGCGAAGGCAGCCCCCTGGGGCAAAACTGACGCTCATGCACGAAAGCGTGGGGAGCAAACAGG	Bacteria	Proteobacteria	Betaproteobacteria	Burkholderiales	NA	NA	NA	Burkholderiales.NA.NA.NA.aa87	Duodenibacillus massiliensis strain Marseille-P2968 16S ribosomal RNA, partial sequence	97.233
40d1c3b3e0386917a203ef22502af1ae	766	0.676734	0.0106069	9.37778	9.15151	0.000464103	0.880443	TACGTAGGTGGCAAGCGTTGTCCGGATTTACTGGGTGTAAAGGGCGTGCAGCCGGGTCTGCAAGTCAGATGTGAAATCCATGGGCTCAACCCATGAACTGCATTTGAAACTGTGGATCTTGAGTGTCGGAGGGGCAATCGGAATTCCTAGTGTAGCGGTGAAATGCGTAGATATTAGGAGGAACACCAGTGGCGAAGGCGGATTGCTGGACGATAACTGACGGTGAGGCGCGAAAGTGTGGGGAGCAAACAGG	Bacteria	Firmicutes	Clostridia	Clostridiales	Ruminococcaceae	NA	NA	Clostridiales.Ruminococcaceae.NA.NA.40d1	[Clostridium] cellobioparum strain DSM 1351 16S ribosomal RNA gene, partial sequence	91.304
f1d7763a76c9a8a2761095e3cf49d7d3	704.5	0.677062	-0.0628166	5.24444	6.06061	0.000279487	0.880443	TACGTAGGGGGCGAGCGTTGTCCGGAATGACTGGGCGTAAAGGGCGTGTAGGCGGCCGATTAAGTGTGGAGTGAAAGTCCTGCTTTTAAGGTGGGAATTGCTTTGCAGACTGGTTGGCTTGAGTGCGGAAGAGGTAAGTGGAATTCCCAGTGTAGCGGTGAAATGCGTAGAGATTGGGAGGAACACCAGTGGCGAAGGCGACTTACTGGGCCGTAACTGACGCTGAGGCGCGAAAGCGTGGGGAGCGAACAGG	Bacteria	Firmicutes	Clostridia	Clostridiales	NA	NA	NA	Clostridiales.NA.NA.NA.f1d7	Alkalibacter saccharofermentans strain Z-79820 16S ribosomal RNA gene, partial sequence	85.827
1cd4abeeb9c296c03881891280ecbb28	710	0.680932	0.410538	4.13333	1.60606	0.000153205	0.882203	TACGTAGGTCCCGAGCGTTGTCCGGATTTATTGGGCGTAAAGCGAGCGCAGGTGGTTTATTAAGTCTGGTGTAAAAGGCAGTGGCTCAACCATTGTATGCATTGGAAACTGGTAGACTTGAGTGCAGGAGAGGAGAGTGGAATTCCATGTGTAGCGGTGAAATGCGTAGATATATGGAGGAACACCGGTGGCGAAAGCGGCTCTCTGGCCTGTAACTGACACTGAGGCTCGAAAGCGTGGGGAGCAAACAGG	Bacteria	Firmicutes	Bacilli	Lactobacillales	Streptococcaceae	Lactococcus	NA	Lactobacillales.Streptococcaceae.Lactococcus.NA.1cd4	Lactococcus taiwanensis strain 0905C15 16S ribosomal RNA gene, partial sequence	100
7023adbff82b662a22cb50a0539f72b8	770.5	0.68234	0.0250023	0.866667	0.818182	4.23077e-05	0.882203	TACGTAGGGGGCGAGCGTTATCCGGATTCATTGGGCGTAAAGCGCGCGCAGGCGGCTTCTTAAGTCCATCTTAAAAGTGCGGGGCTTAACCCCGTGATGGGATGGAAACTGAGAGGCTGGAGTATCGGAGAGGAAAGTGGAATTCCTAGTGTAGCGGTGAAATGCGTAGAGATTAGGAAGAACACCGGTGGCGAAGGCGACTTTCTGGACGACAACTGACGCTGAGGCGCGAAAGCGTGGGGAGCAAACAGG	Bacteria	Firmicutes	Negativicutes	Selenomonadales	Veillonellaceae	Dialister	NA	Selenomonadales.Veillonellaceae.Dialister.NA.7023	Dialister succinatiphilus strain YIT 11850 16S ribosomal RNA gene, partial sequence	96.429
ad18c7a73842069dded9ba9f83509fd4	716	0.683002	0.0605277	2.57778	2.24242	0.000121795	0.882203	TACGGAGGGTGCGAGCGTTGTCCGGAATCATTGGGCGTAAAGAGTTCGTAGGTGGCCTGTTAAGTCTGGTGTTAAATGCAGATGCTCAACATCTGTTCGGCACTGGATACTGGCAAGCTTGAATGCGGTAGAGGTAAAGGGAATTCCTGGTGTAGCGGTGAAATGCGTAGATATCAGGAGGAACATCGGTGGCGTAAGCGCTTTACTGGGCCGTAATTGACACTGAGGAACGAAAGCCAGGGTAGCAAATGGG	Bacteria	Proteobacteria	Deltaproteobacteria	Bdellovibrionales	Bdellovibrionaceae	Vampirovibrio	NA	Bdellovibrionales.Bdellovibrionaceae.Vampirovibrio.NA.ad18	Vampirovibrio chlorellavorus strain ICPB 3707 16S ribosomal RNA gene, partial sequence	84.646
27fc5f2cc98b5f86511b176000e68289	708	0.684758	-0.181442	2.93333	4.45455	0.000178846	0.882203	TACGTAGGTGGCAAGCGTTGTCCGGATTTACTGGGTGTAAAGGGCGTGCAGCCGGGCCGACAAGTCAGATGTGAAATCCCGAGGCTTAACCTCGGAACTGCATTTGAAACTGTTGGTCTTGAGTATCGGAGAGGTCATCGGAATTCCTTGTGTAGCGGTGAAATGCGTAGATATAAGGAAGAACACCAGTGGCGAAGGCGGATGACTGGACGACAACTGACGGTGAGGCGCGAAAGCGTGGGGAGCGAACAGG	Bacteria	Firmicutes	Clostridia	Clostridiales	Ruminococcaceae	Oscillibacter	NA	Clostridiales.Ruminococcaceae.Oscillibacter.NA.27fc	Oscillibacter ruminantium strain GH1 16S ribosomal RNA gene, partial sequence	94.071
19cb0028ee002f9839ab9b4f2fe5cd66	703.5	0.68499	0.117132	36.3111	27.7273	0.00163397	0.882203	TACGTATGGTGCAAGCGTTATCCGGATTTACTGGGTGTAAAGGGAGCGCAGGCGGTACGGCAAGTCTGATGTGAAATCCCGGGGCTCAACCCCGGTACTGCATTGGAAACTGTCGGACTAGAGTGTCGGAGGGGTAAGTGGAATTCCTAGTGTAGCGGTGAAATGCGTAGATATTAGGAGGAACACCAGTGGCGAAGGCGGCTTACTGGACGATTACTGACGCTGAGGCTCGAAAGCGTGGGGAGCAAACAGG	Bacteria	Firmicutes	Clostridia	Clostridiales	Lachnospiraceae	Roseburia	hominis	Clostridiales.Lachnospiraceae.Roseburia.hominis.19cb	Roseburia hominis strain A2-183 16S ribosomal RNA, partial sequence	100
5b59d7d40643605df9047eb434df5a23	712.5	0.692193	-0.117113	2.8	3.66667	0.000158333	0.887049	TACGGAAGGTCCGGGCGTTATCCGGATTTATTGGGTTTAAAGGGAGCGTAGGCCGGAGATTAAGCGTGTTGTGAAATGTAGACGCTCAACGTCTGCACTGCAGCGCGAACTGGTTTCCTTGAGTACGCACAAAGTGGGCGGAATTCGTGGTGTAGCGGTGAAATGCTTAGATATCGGGAGGAACACCAGTGGCGAAGGCGGCCTACTGGGCACCAACTGACGCTGAGGCTCGAAAGTGTGGGTAGCAAACAGG	Bacteria	Bacteroidetes	Bacteroidia	Bacteroidales	Prevotellaceae	Prevotella	NA	Bacteroidales.Prevotellaceae.Prevotella.NA.5b59	Prevotella copri strain JCM 13464 16S ribosomal RNA gene, partial sequence	93.307
719dd8fcd3c4186fb44128ccada1b1a5	703	0.69255	-0.0309316	52.4889	56.3636	0.00270641	0.887049	TACGTAGGGAGCAAGCGTTATCCGGATTTACTGGGTGTAAAGGGCGCGCAGGCGGGCCGGTAAGTTGGAAGTGAAATCTATGGGCTTAACCCATAAACTGCTTTCAAAACTGCTGGTCTTGAGTGATGGAGAGGCAGGCGGAATTCCGTGTGTAGCGGTGAAATGCGTAGATATACGGAGGAACACCAGTGGCGAAGGCGGCCTGCTGGACATTAACTGACGCTGAGGCGCGAAAGCGTGGGGAGCAAACAGG	Bacteria	Firmicutes	Clostridia	Clostridiales	Ruminococcaceae	Butyricicoccus	NA	Clostridiales.Ruminococcaceae.Butyricicoccus.NA.719d	Butyricicoccus faecihominis strain KS-2 16S ribosomal RNA, partial sequence	99.605
aee508868def7e9d042f15306a38e4fe	774	0.692818	0.0272613	5.71111	5.36364	0.000278205	0.887049	AACGTAGGTGGCAAGCGTTGTCCGGAATTACTGGGTGTAAAGGGAGCGCAGGCGGAAGGACAAGTTGGAAGTGAAACCCACGGGCTCAACTCGTGAACTGCTTTCAAAACTGTTTTTCTTGAGTGGTGTAGAGGTAGGCGGAATTCCCGGTGTAGCGGTGGAATGCGTAGATATCGGGAGGAACACCAGTGGCGAAGGCGGCCTACTGGGCACTAACTGACGCTGAGGCTCGAAAGCATGGGTAGCAAACAGG	Bacteria	Firmicutes	Clostridia	Clostridiales	Ruminococcaceae	Faecalibacterium	NA	Clostridiales.Ruminococcaceae.Faecalibacterium.NA.aee5	Fournierella massiliensis strain AT2 16S ribosomal RNA, partial sequence	95.257
8dc82266c418f42d6db47130dace3e83	720	0.69404	-0.453457	0.266667	0.757576	2.37179e-05	0.887049	TACGTAGGGAGCGAGCGTTGTCCGGAATTACTGGGCGTAAAGGGTGCGTAGGTGGTCAAGTAAGTCAGATGTGAAAGACCGGGGCTTAACCCCGGGATTGCATTTGAAACTGTTTGACTTGAGTACAGGAGAGGGAAGTGGAATTCCTAGTGTAGCGGTGAAATGCGTAGATATTAGGAGGAACACCAGTGGCGAAGGCGACTTTCTGGACTGCAACTGACACTGAGGCACGAAAGCGTGGGGAGCAAACAGG	Bacteria	Firmicutes	Clostridia	Clostridiales	Christensenellaceae	Christensenella	NA	Clostridiales.Christensenellaceae.Christensenella.NA.8dc8	Christensenella massiliensis strain Marseille-P2438 16S ribosomal RNA, partial sequence	100
460da16f10049ada31abf808cea7f18c	777.5	0.697461	0.00478303	27.6667	27.3636	0.00137692	0.88802	TACGGAAGGTCCGGGCGTTATCCGGATTTATTGGGTTTAAAGGGAGCGTAGGCCGTCTGTTAAGCGTGTTGTGAAATGTCGGGGCTCAACCTGGGCATTGCAGCGCGAACTGGCAGACTTGAGTGCACGGGAAGTAGGCGGAATTCGTCGTGTAGCGGTGAAATGCTTAGATATGACGAAGAACTCCGATTGCGAAGGCAGCCTGCTGTAGTGCAACTGACGCTGAAGCTCGAAAGCGTGGGTATCGAACAGG	Bacteria	Bacteroidetes	Bacteroidia	Bacteroidales	Prevotellaceae	Prevotella	NA	Bacteroidales.Prevotellaceae.Prevotella.NA.460d	Prevotella stercorea strain CB35 16S ribosomal RNA gene, partial sequence	97.628
8f710524ad778dc378dd99158c9283e7	775	0.697634	-0.0148098	5.06667	5.24242	0.000257051	0.88802	TACGGAAGGTCCGGGCGTTATCCGGATTTATTGGGTTTAAAGGGAGCGTAGGCCGTCTGTTAAGCGTGTTGTGAAATGTCGTGGCTCAACCGGGGCACTGCAGCGCGAACTGGCAGACTTGAGTGCACGGTAGGAAGGCGGAATTCGTCGTGTAGCGGTGAAATGCTTAGATATGACGAAGAACTCCGATTGCGAAGGCAGCTTTCCGTAGTGTAACTGACGCTGAAGCTCGAAAGCGTGGGTATCGAACAGG	Bacteria	Bacteroidetes	Bacteroidia	Bacteroidales	Prevotellaceae	Prevotella	NA	Bacteroidales.Prevotellaceae.Prevotella.NA.8f71	Prevotella stercorea strain CB35 16S ribosomal RNA gene, partial sequence	93.676
08a63a7eb2864f65d493b3e67e9d771d	765	0.69877	0.0824719	6.15556	5.09091	0.000285256	0.88802	TACGTAGGTGGCGAGCGTTATCCGGAATTACTGGGTGTAAAGGGTGTGTAGGCGGGCAAACAAGTCAGATGTGAAAACTATGGGCTTAACCCATAGCCTGCATTTGAAACTGTATGTCTTGAGGATGGGAGAGGTAAATGGAATTCCCGGTGTAGCGGTGAAATGCGTAGATATCGGGAGGAACACCAGTGGCGAAGGCGGTTTACTGGACCATTACTGACGCTGAGACACGAAAGCGTGGGGAGCAAACAGG	Bacteria	Firmicutes	Clostridia	Clostridiales	Ruminococcaceae	Intestinimonas	NA	Clostridiales.Ruminococcaceae.Intestinimonas.NA.08a6	Colidextribacter massiliensis strain Marseille-P3083 16S ribosomal RNA, partial sequence	89.37
1df1d52282ee60438b2bb060d77eafaf	770.5	0.702828	0.126015	5.71111	4.27273	0.000255128	0.891334	TACGTATGGTGCAAGCGTTATCCGGATTCATTGGGCGTAAAGCGCGCGTAGGCGGCCCGGCAGGCCGGGGGTCGAAGCGGGGGGCTCAACCCCCCGAAGCCCCCGGAACCTCCGCGGCTTGGGTCCGGTAGGGGAGGGTGGAACACCCGGTGTAGCGGTGGAATGCGCAGATATCGGGTGGAACACCGGTGGCGAAGGCGGCCCTCTGGGCCGAGACCGACGCTGAGGCGCGAAAGCTGGGGGAGCGAACAGG	Bacteria	Actinobacteria	Actinobacteria	Coriobacteriales	Coriobacteriaceae	Collinsella	NA	Coriobacteriales.Coriobacteriaceae.Collinsella.NA.1df1	Collinsella aerofaciens strain JCM 10188 16S ribosomal RNA gene, partial sequence	98.814
119bfda96f57613245615d0a3fd19d74	717.5	0.704034	0.29127	1.24444	0.636364	4.9359e-05	0.891334	TACGTAGGGGGCAAGCGTTATCCGGAATTATTGGGCGTAAAGGGTGCGTAGGCGGGTTATCAAGTCTTTGGTTAAAATGCGGTGCTCAACGCCGTAGTGCCAAAGAAACTGATAGTCTAGAGTATGGTAGAAGTGAGTGGAACTCCATGTGTAGCGGTAAAATGCGTAAATATATGGAAGAACACCAGTGGCGAAGGCGGCTCACTAGGCCAATACTGACGCTGAGACACGAAAGCGTGGGGAGCAAACAGG	Bacteria	NA	NA	NA	NA	NA	NA	NA.NA.NA.NA.119b	Erysipelothrix tonsillarum strain DSM 14972 16S ribosomal RNA gene, partial sequence	87.008
558c8cca432023639dacb408863204b4	711.5	0.706179	-0.0443939	5.8	6.42424	0.000303205	0.892365	TACGTAGGGGGCAAGCGTTATCCGGATTTACTGGGTGTAAAGGGAGCGTAGACGGCAAGGCAAGTCTGAAGTGAAAGCCCGGTGCTTAACGCCGGGACTGCTTTGGAAACTGTTTGGCTGGAGTGCCGGAGAGGTAAGCGGAATTCCTAGTGTAGCGGTGAAATGCGTAGATATTAGGAAGAACACCAGTGGCGAAGGCGGCTTACTGGACGGTAACTGACGTTGAGGCTCGAAAGCGTGGGGAGCAAACAGG	Bacteria	Firmicutes	Clostridia	Clostridiales	Lachnospiraceae	NA	NA	Clostridiales.Lachnospiraceae.NA.NA.558c	Fusicatenibacter saccharivorans strain HT03-11 16S ribosomal RNA gene, partial sequence	96.443
dedcf104a2e8bc371422420c0a884d60	764.5	0.707599	-0.111217	0.844444	1.09091	4.74359e-05	0.89248	TACGTAGGGGGCAAGCGTTATCCGGATTTACTGGGTGTAAAGGGAGCGTAGACGGCACGGCAAGCCAGATGTGAAAGCCCGGGGCTCAACCCCGGGACTGCATTTGGAACTGCTGAGCTAGAGTGTCGGAGAGGCAAGTGGAATTCCTAGTGTAGCGGTGAAATGCGTAGAGATTAGGAAGAACACCGGTGGCGAAGGCGACTTTCTGGACGACAACTGACGCTGAGGCGCGAAAGCGTGGGGAGCAAACAGG	Bacteria	Firmicutes	Clostridia	Clostridiales	Lachnospiraceae	Dorea	NA	Clostridiales.Lachnospiraceae.Dorea.NA.dedc	Dorea longicatena strain 111-35 16S ribosomal RNA gene, partial sequence	96.063
fe489f228fab2e4aa07ec00970b35cf4	722.5	0.710005	0.719173	2.22222	0.424242	7.30769e-05	0.893018	TACATAGGGGGCGAGCGTTATCCGGAATTATTGGGCGTAAAGCGTGCGTAGGCGGCCGTTTAAGTCTGTCGTGAAAGCCCACAGCTTAACTGTGGAGGGTCGATGGAAACTGGATGGCTTGAATCTAGAAGAGGTAAGTGGAATTCCATGTGTAGCGGTAAAATGCTTAGATATATGGAGGAACACCAGTGGCGAAGGCGGCTTACTGGTCTAGCATTGACGCTGAGGCACGAAAGCGTAGGTAGCAAACAGG	Bacteria	Firmicutes	NA	NA	NA	NA	NA	NA.NA.NA.NA.fe48	Acholeplasma parvum strain H23M 16S ribosomal RNA gene, partial sequence	88.327
e0a383a249cf8e3d71d8f164c95460e9	772.5	0.710688	-0.265558	17	31.3333	0.00115321	0.893018	TACGTAGGGGGCAAGCGTTATCCGGATTTACTGGGTGTAAAGGGAGCGTAGACGGAAGAGCAAGTCTGATGTGAAAGGCTGGGGCTTAACCCCAGGACTGCATTGGAAACTGTTTTTCTTGAGTGCCGGAGAGGTAAGCGGAATTCCTAGTGTAGCGGTGAAATGCGTAGATATTAGGAGGAACACCAGTGGCGAAGGCGGCTTACTGGACGGTAACTGACGTTGAGGCTCGAAAGCGTGGGGAGCAAACAGG	Bacteria	Firmicutes	Clostridia	Clostridiales	Lachnospiraceae	Blautia	stercoris	Clostridiales.Lachnospiraceae.Blautia.stercoris.e0a3	Blautia stercoris strain GAM6-1 16S ribosomal RNA gene, partial sequence	100
c87fffc25d9ef5a205aa70078f47f700	774.5	0.713154	0.0195642	4.31111	4.12121	0.000211539	0.89304	TACGTAGGGGGCGAGCGTTGTCCGGAATGATTGGGCGTAAAGGGCGTGTAGGCGGCTTTATAAGTCTGGAGTGAAAGTCCTGTTTTCAAGATGGGAATTGCTTTGGATACTGTAGGGCTTGAGTGCAGGAGAGGTTATCGGAATTCCCGGTGTAGCGGTGAAATGCGTAGAGATCGGGAGGAACACCAGTGGCGAAGGCGGGTAACTGGACTGCAACTGACGCTGAGGCGCGAAAGTGTGGGGAGCAAACAGG	Bacteria	Firmicutes	NA	NA	NA	NA	NA	NA.NA.NA.NA.c87f	Novibacillus thermophilus strain SG-1 16S ribosomal RNA, partial sequence	86.614
3a7945aadb70d44e4a7fcd71b9513f21	766	0.714856	0.134575	3.22222	2.36364	0.000142949	0.89304	TACGTAGGGGGCAAGCGTTATCCGGATTTACTGGGTGTAAAGGGAGCGTAGACGGCTGTGTAAGTCTGAAGTGAAAGCCCGGGGCTCAACCCCGGGACTGCTTTGGAAACTATGCAGCTAGAGTGTCGGAGAGGTAAGTGGAATTCCCAGTGTAGCGGTGAAATGCGTAGATATTGGGAGGAACACCAGTGGCGAAGGCGGCTTACTGGACGATGACTGACGTTGAGGCTCGAAAGCGTGGGGAGCAAACAGG	Bacteria	Firmicutes	Clostridia	Clostridiales	Lachnospiraceae	Coprococcus	NA	Clostridiales.Lachnospiraceae.Coprococcus.NA.3a79	Coprococcus comes strain ATCC 27758 16S ribosomal RNA gene, partial sequence	99.209
d14ac50d570c21c9fb546cfe07ece233	709	0.717375	0.121024	17.1778	13	0.000770513	0.89304	TACGTAGGGGGCGAGCGTTGTCCGGAATTACTGGGCGTAAAGGGAGCGTAGGCGGTCGATTAAGTTAGATGTGAAACCCCCGGGCTTAACTTGGGGACTGCATCTAATACTGGTTGACTTAGAGTACAGGAGAGGGAAGCGGAATTCCTAGTGTAGCGGTGAAATGCGTAGATATTAGGAGGAACACCAGTGGCGAAGGCGGCTTTCTGGACTGACACTGACGCTGAGGCTCGAAAGCGTGGGGAGCAAACAGG	Bacteria	Firmicutes	Clostridia	Clostridiales	NA	NA	NA	Clostridiales.NA.NA.NA.d14a	Christensenella massiliensis strain Marseille-P2438 16S ribosomal RNA, partial sequence	90.551
bd5236fb011b527cc9a16b35d9c2728c	707	0.721249	-0.0803753	37.4222	45.0303	0.00203205	0.89304	TACGTAGGGGGCGAGCGTTGTCCGGAATGATTGGGCGTAAAGGGCGCGTAGGCGGCCTGCTAAGTCTGGAGTGAAAGTCCTGCTTTCAAGGTGGGAATTGCTTTGGATACTGGTGGGCTGGAGTGCAGGAGAGGAAAGCGGAATTACCGGTGTAGCGGTGAAATGCGTAGAGATCGGTAGGAACACCAGTGGCGAAGGCGGCTTTCTGGACTGAAACTGACGCTGAGGCGCGAAAGCGTGGGGAGCAAACAGG	Bacteria	Firmicutes	Clostridia	Clostridiales	NA	NA	NA	Clostridiales.NA.NA.NA.bd52	Kroppenstedtia pulmonis strain W9323 16S ribosomal RNA, partial sequence	88.189
25a31d4db7353d73ecc855d5b4a720d8	768	0.723268	-0.0854806	1.86667	2.27273	0.000101923	0.89304	TACGTAGGTCCCGAGCGTTGTCCGGATTTATTGGGCGTAAAGCGAGCGCAGGCGGTTAGATAAGTCTGAAGTTAAAGGCTGTGGCTTAACCATAGTACGCTTTGGAAACTGTTTAACTTGAGTGCAAGAGGGGAGAGTGGAATTCCATGTGTAGCGGTGAAATGCGTAGATATATGGAGGAACACCGGTGGCGAAAGCGGCTCTCTGGCTTGTAACTGACGCTGAGGCTCGAAAGCGTGGGGAGCAAACAGG	Bacteria	Firmicutes	Bacilli	Lactobacillales	Streptococcaceae	Streptococcus	NA	Lactobacillales.Streptococcaceae.Streptococcus.NA.25a3	Streptococcus dentisani strain 7747 16S ribosomal RNA gene, partial sequence	100
53194a5b0b8ce68eda66cab99fd6c83d	768	0.723556	0.232083	5.37778	3.15151	0.000221795	0.89304	TACGTAGGTGGCGAGCGTTATCCGGATTTATTGGGCGTAAAGGGTGCGCAGACGGTTTATTAAGTCTAAAATCAAATCTTGGGGCTCAACCCCATTCCGTTTTAGAAACTGGTAGACTTGAGTATGGTAGAGGCAAATGGAATTCCTAGTGTAGCGGTGGAATGCGTAGATATTAGGAGGAACACCAGTGGCGAAGGCGATTTGCTGGGCCATTACTGACGTTCAGGCACGAAAGCGTGGGGAGCAAATAGG	Bacteria	Firmicutes	NA	NA	NA	NA	NA	NA.NA.NA.NA.5319	[Clostridium] hathewayi strain 1313 16S ribosomal RNA gene, partial sequence	85.039
fab9e17c9f9703cb556d36d09a421a0a	721	0.724349	-0.342594	12.0889	26.6061	0.000911538	0.89304	TACGTAGGGGGCAAGCGTTATCCGGATTTACTGGGTGTAAAGGGTGCGTAGGTGGTCTGGCAAGTCAGAAGTGAAAACGCAGGGCTTAACCCTGCGACTGCTTTTGAAACTGTCAGACTAGAGTGCAGGAGAGGCAAGCGGAATTCCTAGTGTAGCGGTGAAATGCGTAGATATTAGGAGGAACACCAGTGGCGAAGGCGGCTTGCTGGACTGTTACTGACACTGAGGCACGAAAGCGTGGGGAGCAAACAGG	Bacteria	Firmicutes	Clostridia	Clostridiales	Lachnospiraceae	Anaerostipes	NA	Clostridiales.Lachnospiraceae.Anaerostipes.NA.fab9	Anaerostipes hadrus strain DSM 3319 16S ribosomal RNA, partial sequence	95.652
5f1fd906c948d708184e9c76616d8e9a	762	0.725236	0.631218	0.777778	0.181818	2.62821e-05	0.89304	AACGTAGGTGGCAAGCGTTGTCCGGAATTACTGGGTGTAAAGGGAGCGCAGGCGGGAGAGCAAGTTGGAAGTGAAATCTGTGGGCTCAACTCACAAATTGCTTTCAAAACTGTTTTTCTTGAGTGGTGTAGAGGTAGGCGGAATTCCCGGTGTAGCGGTGGAATGCGTAGATATCGGGAGGAACACCAGTGGCGAAGGCGGCCTACTGGGCACTAACTGACGCTGAGGCTCGAAAGCATGGGTAGCAAACAGG	Bacteria	Firmicutes	Clostridia	Clostridiales	Ruminococcaceae	Faecalibacterium	NA	Clostridiales.Ruminococcaceae.Faecalibacterium.NA.5f1f	Ruthenibacterium lactatiformans strain 585-1 16S ribosomal RNA, partial sequence	94.862
f12d1454d00c86a153971da819f88a18	765.5	0.725855	-0.170911	2.04444	3.0303	0.000123077	0.89304	TACGGAAGGTCCGGGCGTTATCCGGATTTATTGGGTTTAAAGGGAGCGTAGGCCGTCTGTTAAGCGTGTTGTGAAATGTCGGGGCTCAACCTGGGCATTGCAGCGCGAACTGGCAGACTTGAGTGTACGGGAAGTAGGCGGAATTCGTCGTGTAGCGGTGAAATGCTTAGATATGACGAAGAACTCCGATTGCGAAGGCAGCCTGCTGTAGTGCAACTGACGCTGAAGCTCGAAAGCGTGGGTATCGAACAGG	Bacteria	Bacteroidetes	Bacteroidia	Bacteroidales	Prevotellaceae	Prevotella	NA	Bacteroidales.Prevotellaceae.Prevotella.NA.f12d	Prevotella stercorea strain CB35 16S ribosomal RNA gene, partial sequence	97.233
dfabe3be1e30211f8b41781ac766074f	777	0.727221	-0.143399	60.4	84.0303	0.00351987	0.89304	TACGTATGGGGCGAGCGTTATCCGGATTCATTGGGCGTAAAGCGCGCGTAGGCGGAGCGCTAAGCGGGACCTCTAACCCGAGGGCTCAACCCCCGGCCGGGTCCCGAACTGGCGCTCTCGAGTGCGGTAGGGGAGAGCGGAATTCCCGGTGTAGCGGTGGAATGCGCAGATATCGGGAAGAACACCGACGGCGAAGGCAGCTCTCTGGGCCGAAACTGACGCTGAGGCGCGAAAGCTGGGGGAGCGAACAGG	Bacteria	Actinobacteria	Actinobacteria	Coriobacteriales	Coriobacteriaceae	Senegalimassilia	anaerobia	Coriobacteriales.Coriobacteriaceae.Senegalimassilia.anaerobia.dfab	Senegalimassilia anaerobia strain JC110 16S ribosomal RNA gene, partial sequence	100
1ade150082db0b5dc96eadaf73e6b6ca	714	0.729191	0.213075	1.08889	0.666667	4.55128e-05	0.89304	TACGTAGGTGGCAAGCGTTGTCCGGATTTACTGGGTGTAAAGGGCGTGTAGGCGGGATTGCAAGTCAGGCGTGAAAACCAGGGGCTCAACCTCTGGCCTGCGTTTGAAACTGTAGTTCTTGAGTACTGGAGAGGTTGACGGAATTCCTAGTGTAGCGGTGAAATGCGTAGATATTAGGAGGAACACCAGTGGCGAAGGCGGTCAACTGGACAGCAACTGACGCTGAGGCGCGAAAGCGTGGGGAGCAAACAGG	Bacteria	Firmicutes	Clostridia	Clostridiales	Ruminococcaceae	NA	NA	Clostridiales.Ruminococcaceae.NA.NA.1ade	Flintibacter butyricus strain BLS21 16S ribosomal RNA, partial sequence	94.466
f4cdf6242d1955525940cc48b0c30a5e	710.5	0.731195	0.109118	9.31111	7.24242	0.000421795	0.89304	TACGTAGGGGGCAAGCGTTATCCGGAATTACTGGGTGTAAAGGGAGCGTAGGCGGCACGCCAAGCCAGATGTGAAAGCCCGAGGCTTAACCTCGCGGATTGCATTTGGAACTGGCGAGCTAGAGTACAGGAGAGGAAAGCGGAATTCCTAGTGTAGCGGTGAAATGCGTAGATATTAGGAAGAACACCAGTGGCGAAGGCGGCTTTCTGGACTGAAACTGACGCTGAGGCTCGAAAGCGTGGGGAGCAAACAGG	Bacteria	Firmicutes	Clostridia	Clostridiales	Lachnospiraceae	Clostridium_XlVb	NA	Clostridiales.Lachnospiraceae.Clostridium_XlVb.NA.f4cd	[Clostridium] lactatifermentans strain G17 16S ribosomal RNA gene, partial sequence	95.669
4ff17e5d8a54f820e4806522f3f8c5fa	727	0.734558	-0.576179	2.44444	9.21212	0.000265385	0.89304	TACGGAAGATGCGAGCGTTATCCGGATTTATTGGGTTTAAAGGGAGCGTAGGCGGGCTTTTAAGTCAGCGGTCAAATGCCACGGCTCAACCGTGGCCAGCCGTTGAAACTGTAAGCCTTGAGTCTGCACAGGGCACATGGAATTCGTGGTGTAGCGGTGAAATGCTTAGATATCACGAAGAACTCCGATCGCGAAGGCATTGTGCCGGGGCAGCACTGACGCTGAGGCTCGAAAGTGCGGGTATCAAACAGG	Bacteria	Bacteroidetes	Bacteroidia	Bacteroidales	Prevotellaceae	Paraprevotella	NA	Bacteroidales.Prevotellaceae.Paraprevotella.NA.4ff1	Paraprevotella clara strain JCM 14859 16S ribosomal RNA gene, partial sequence	99.603
f41fccdb3d069de70dfd880fc47cc501	771	0.735499	-0.171494	25.1333	37.303	0.0015141	0.89304	CACCGGCAGCTCAAGTGGTAGCTGTTTTTATTGGGCCTAAAGCGTTCGTAGCCGGTTTGATAAGTCTTTGGTGAAAGCTTGTAGCTTAACTATAAGAATTGCTGAAGATACTGTCAGACTTGAAGTCGGGAGAGGTTAGAGGTACTACCGGGGTAGGGGTGAAATCCTATAATCCTGGGAGGACCACCTGTGGCGAAGGCGTCTAACTGGAACGATCTTGACGGTGAGTAACGAAAGCCAGGGGCGCGAACCGG	Archaea	Euryarchaeota	Methanobacteria	Methanobacteriales	Methanobacteriaceae	Methanosphaera	NA	Methanobacteriales.Methanobacteriaceae.Methanosphaera.NA.f41f	Methanosphaera stadtmanae strain DSM 3091 rrnA operon, partial sequence; and 16S ribosomal RNA gene, complete sequence	100
f0853bf14e74a636cfefd9eb416818b8	712	0.738441	-0.0718577	4.28889	5.06061	0.000230769	0.89304	TACGTAGGGGGCAAGCGTTATCCGGATTTACTGGGTGTAAAGGGAGCGTAGACGGAACAGCAAGTCTGATGTGAAAACCCGGGGCTCAACCCCGGGACTGCATTGGAAACTGTTGATCTAGAGTGTCGGAGAGGTAAGTGGAATTCCTAGTGTAGCGGTGAAATGCGTAGATATTAGGAGGAACACCAGTGGCGAAGGCGGCTTACTGGACGATGACTGACGTTGAGGCTCGAAAGCGTGGGGAGCAAACAGG	Bacteria	Firmicutes	Clostridia	Clostridiales	Lachnospiraceae	Ruminococcus2	NA	Clostridiales.Lachnospiraceae.Ruminococcus2.NA.f085	[Clostridium] oroticum strain DSM 1287 16S ribosomal RNA gene, partial sequence	98.031
c5dcadc00a47fc1416a0518f205c0e4c	775	0.741946	0.0190138	418.978	401.03	0.0205692	0.89304	TACGTAGGTGGCGAGCGTTATCCGGAATCATTGGGCGTAAAGAGGGAGCAGGCGGCCGCAAGGGTCTGTGGTGAAAGACCGAAGCTAAACTTCGGTAAGCCATGGAAACCGGGCGGCTAGAGTGCGGAAGAGGATCGTGGAATTCCATGTGTAGCGGTGAAATGCGTAGATATATGGAGGAACACCAGTGGCGAAGGCGACGGTCTGGGCCGCAACTGACGCTCATTCCCGAAAGCGTGGGGAGCAAATAGG	Bacteria	Firmicutes	Erysipelotrichia	Erysipelotrichales	Erysipelotrichaceae	Catenibacterium	mitsuokai	Erysipelotrichales.Erysipelotrichaceae.Catenibacterium.mitsuokai.c5dc	Catenibacterium mitsuokai strain DSM 15897 16S ribosomal RNA gene, partial sequence	97.571
36d5a7b70c37408bb2468e4361706051	774.5	0.742264	-0.130892	30.5556	41.303	0.00175513	0.89304	TACGGAGGATGCGAGCGTTATCCGGATTTATTGGGTTTAAAGGGAGCGCAGGCTGCGAGGCAAGTCAGCGGTCAAATGTCGGGGCTCAACCCCGGCCTGCCGTTGAAACTGTCCTGCTAGAGTTCGAGTGAGGTATGCGGAATGCGTTGTGTAGCGGTGAAATGCATAGATATGACGCAGAACTCCGATTGCGAAGGCAGCATACCAACTCGCGACTGACGCTGAGGCTCGAAAGCGTGGGTATCGAACAGG	Bacteria	Bacteroidetes	Bacteroidia	Bacteroidales	Porphyromonadaceae	NA	NA	Bacteroidales.Porphyromonadaceae.NA.NA.36d5	Muribaculum intestinale strain YL27 16S ribosomal RNA, partial sequence	87.302
677e223d1296448f73992ef7fcc17c09	728.5	0.743261	-0.313859	1.04444	2.15151	7.5641e-05	0.89304	TACGTAGGGGGCGAGCGTTATCCGGAATGATTGGGCGTAAAGCGCGCGCAGGCGGCCGCTCAAGCGGGACCTCTAACCCCGGGGCTCAACCCCGGGCCGGGTCCCGAACTGGGCGGCTCGAGTGCGGTAGGGGAGAGCGGAATTCCAAGTGTAGCGGTGAAATGCGTAGATATTAGGAGGAACACCAGTGGCGAAGGCGGCTTACTGGACGGTAACTGACGTTGAGGCTCGAAAGCGTGGGGAGCAAACAGG	Bacteria	NA	NA	NA	NA	NA	NA	NA.NA.NA.NA.677e	Enterorhabdus muris strain WCA-131-CoC-2 16S ribosomal RNA, partial sequence	89.286
8f20fe15dbe0f4556ef1681aa13307f9	768.5	0.743367	-0.0137326	8.86667	9.15151	0.000449359	0.89304	AACATAGGGGGCAAGCGTTGTCCGGAATCACTGGGCGTAAAGGGCGCGTAGGCGGTCTGTTAAGTCGGATGTGAAATGTAAGGGCTCAACCCTTAACGTGCATCTGATACTGGCAGACTTGAGTGCGGAAGAGGCAAGTGGAATTCCTAGTGTAGCGGTGAAATGCGTAGATATTAGGAGGAACACCAGTGGCGAAGGCGACTTGCTGGGCCGTAACTGACGCTGAGGCGCGAAAGCGTGGGGAGCAAACAGG	Bacteria	Firmicutes	Clostridia	Clostridiales	Peptococcaceae_1	Peptococcus	NA	Clostridiales.Peptococcaceae_1.Peptococcus.NA.8f20	Peptococcus niger strain JCM 6506 16S ribosomal RNA gene, partial sequence	96.047
32e35c54d9b7c324fed38902234eda87	718	0.744143	-0.070018	34.6889	40.7576	0.00186282	0.89304	TACGTAGGTGGCAAGCGTTGTCCGGAATTACTGGGTGTAAAGGGAGCGCAGGCGGGAAATCAAGTTGGATGTGAAATGTCGGGGCTTAACCCCGGAACTGCATCCAAAACTGATATTCTTGAGTGAAGTAGAGGTAGGCGGAATTCCGAGTGTAGCGGTGAAATGCGTAGATATTCGGAGGAACACCAGTGGCGAAGGCGGCCTACTGGGCTTTAACTGACGCTGAGGCTCGAAAGTGTGGGGAGCAAACAGG	Bacteria	Firmicutes	Clostridia	Clostridiales	Ruminococcaceae	NA	NA	Clostridiales.Ruminococcaceae.NA.NA.32e3	Eubacterium coprostanoligenes strain HL 16S ribosomal RNA gene, partial sequence	91.304
1c6b243a637b35e6b467da17e1de3343	760	0.744301	0.434193	1.4	0.515151	5.1282e-05	0.89304	TACGTAGGGGGCGAGCGTTGTCCGGAATGATTGGGCGTAAAGGGCGCGTAGGCGGCCATTTAAGTCTGGAGTGAAAGTCCTGTTTTTAAGATGGGAACTGCTTTGGATACTGGATGGCTTGAGTGCAGGAGAGGTTATCGGAATTCCCGGTGTAGCGGTGAAATGCGTAGAGATCGGGAGGAACACCAGTGGCGAAGGCGGGTAACTGGACTGCAACTGACGCTGAGGCGCGAAAGTGTGGGGAGCAAACAGG	Bacteria	Firmicutes	NA	NA	NA	NA	NA	NA.NA.NA.NA.1c6b	Caloramator fervidus strain RT4. B1 16S ribosomal RNA, partial sequence	86.166
08aadad84c527b953b4de1e513aeaf8f	763	0.744643	0.0372986	22.2889	20.4546	0.00107564	0.89304	TACGGAAGGTCCAGGCGTTATCCGGATTTATTGGGTTTAAAGGGAGCGCAGGCGGACCTTTAAGTCAGCTGTGAAATACGGCGGCTCAACCGTCGAACTGCAGTTGATACTGGAGGTCTTGAGTGCACACAGGGATACTGGAATTCATGGTGTAGCGGTGAAATGCTCAGATATCATGAAGAACTCCGATCGCGAAGGCAGGTATCCGGGGTGCAACTGACGCTGAGGCTCGAAAGTGCGGGTATCAAACAGG	Bacteria	Bacteroidetes	Bacteroidia	Bacteroidales	Prevotellaceae	Alloprevotella	NA	Bacteroidales.Prevotellaceae.Alloprevotella.NA.08aa	Prevotellamassilia timonensis strain Marseille-P2831 16S ribosomal RNA, partial sequence	98.814
0b16e8be4633f014eca2aabf949ad5e9	713	0.745252	0.140955	7.75556	5.60606	0.000342308	0.89304	TACGTAGGTGGCAAGCGTTGTCCGGATTTACTGGGTGTAAAGGGCGTGTAGGCGGGAAGACAGGTCAGATGTGAAATGTCGGGGCTCAACCCCGGAACTGCATTTGAAACCGTTTTTCTTGAGTATCGGAGAGGCAGGCGGAATTCCTAGTGTAGCGGTGAAATGCGTAGATATTAGGAGGAACACCAGTGGCGAAGGCGGCCTGCTGGACGACAACTGACGCTGAGGCGCGAAAGCGTGGGGAGCAAACAGG	Bacteria	Firmicutes	Clostridia	Clostridiales	Ruminococcaceae	Sporobacter	NA	Clostridiales.Ruminococcaceae.Sporobacter.NA.0b16	Sporobacter termitidis strain SYR 16S ribosomal RNA, partial sequence	94.466
97aa2a780b0ba5448aeb314ef5ec6d31	768	0.745505	-0.175224	11.1333	16.6667	0.000673718	0.89304	AACGTAGGGTGCAAGCGTTGTCCGGAATTACTGGGTGTAAAGGGAGCGCAGGCGGGCATGCAAGTTGGAAGTGAAAACTATGGGCTCAACCCATAGCCTGCTTTCAAAACTGCGTGTCTTGAGTAGTGCAGAGGTAGGCGGAATTCCCGGTGTAGCGGTGGAATGCGTAGATATCGGGAGGAACACCAGTGGCGAAGGCGGCCTACTGGGCACCAACTGACGCTGAGGCTCGAAAGCATGGGTAGCAAACAGG	Bacteria	Firmicutes	Clostridia	Clostridiales	Ruminococcaceae	Gemmiger	NA	Clostridiales.Ruminococcaceae.Gemmiger.NA.97aa	Gemmiger formicilis strain X2-56 16S ribosomal RNA gene, partial sequence	95.652
8ff97d7a01a67f05521615edd7009905	773	0.747579	0.00733446	16.8889	16.6061	0.000838462	0.89304	TACGTAGGTGGCAAGCGTTGTCCGGATTTACTGGGTGTAAAGGGCGTGCAGCCGGGCATGCAAGTCAGATGTGAAATCTCAGGGCTTAACCCTGAAACTGCATTTGAAACTGTATGTCTTGAGTGCCGGAGAGGTAATCGGAATTCCTTGTGTAGCGGTGAAATGCGTAGATATAAGGAAGAACACCAGTGGCGAAGGCGGATTACTGGACGGTAACTGACGGTGAGGCGCGAAAGCGTGGGGAGCGAACAGG	Bacteria	Firmicutes	Clostridia	Clostridiales	Ruminococcaceae	Oscillibacter	NA	Clostridiales.Ruminococcaceae.Oscillibacter.NA.8ff9	Oscillibacter ruminantium strain GH1 16S ribosomal RNA gene, partial sequence	92.885
040fea50e994574459a4a3073629bf78	718.5	0.747919	-0.165733	1.8	2.63636	0.000107692	0.89304	TACGTAGGTGGCGAGCGTTATCCGGATTTACTGGGTGTAAAGGGTGTGTAGGCGGGACTGCAAGTCAGATGTGAAAACTATGGGCTCAACTCATAGCTTGCATTTGAAACTGTGGTTCTTGAGGGTCGGAGAGGTAACTGGAATTCCCGGTGTAGCGGTGAAATGCGTAGATATCGGGAGGAACACCAGTGGCGAAGGCGAGTTACTGGACGATACCTGACGCTGAGACACGAAAGTGTGGGGAGCAAACAGG	Bacteria	Firmicutes	Clostridia	Clostridiales	Ruminococcaceae	NA	NA	Clostridiales.Ruminococcaceae.NA.NA.040f	Colidextribacter massiliensis strain Marseille-P3083 16S ribosomal RNA, partial sequence	90.157
66f4354f653573a47764f3c6155f2bd8	716	0.748036	0.245982	4.11111	2.33333	0.000167949	0.89304	TACGTAGGTGGCAAGCGTTGTCCGGATTTACTGGGTATAAAGGGAGCGCAGGCGGGAGAGCAAGTCAGCGGTGAAATACATGGGCTTAACCCATGAACTGCCGTTGAAACTGTTTTTCTTGAGTGAAGTAGAGGCAGGCGGAATTCCGAGTGTAGCGGTGAAATGCGTAGATATTCGGAGGAACACCAGTGGCGAAGGCGGCCTGCTGGGCTTTTACTGACGCTGAGGCTCGAAAGCGTGGGGAGCAAACAGG	Bacteria	Firmicutes	Clostridia	Clostridiales	Ruminococcaceae	NA	NA	Clostridiales.Ruminococcaceae.NA.NA.66f4	Eubacterium coprostanoligenes strain HL 16S ribosomal RNA gene, partial sequence	94.071
b1ea4fc1cdbc1c58aefde0b725414c57	766	0.749469	-0.0974095	3.51111	4.39394	0.000194231	0.89304	TACGTAGGTGGCAAGCGTTGTCCGGATTTACTGGGTGTAAAGGGCGTGTAGCCGGGAGGGCAAGTCAGATGTGAAATCCACGGGCTCAACTCGTGAACTGCATTTGAAACTACTCTTCTTGAGTATCGGAGAGGCAATCGGAATTCCTAGTGTAGCGGTGAAATGCGTAGATATTAGGAGGAACACCAGTGGCGAAGGCGGCTTACTGGACGGTAACTGACGTTGAGGCTCGAAAGCGTGGGGAGCAAACAGG	Bacteria	Firmicutes	Clostridia	Clostridiales	Ruminococcaceae	NA	NA	Clostridiales.Ruminococcaceae.NA.NA.b1ea	Oscillibacter valericigenes strain Sjm18-20 16S ribosomal RNA, complete sequence	92.52
af8b9072f9ac2c38e73ae1358a44104f	722.5	0.750836	-0.235859	1.35556	2.33333	8.84615e-05	0.89304	TACGTAGGGGGCAAGCGTTATCCGGATTTACTGGGTGTAAAGGGAGCGTAGACGGATGGACAAGTCTGATGTGAAAGGCTGGGGCTCAACCCCGGGACTGCATTGGAAACTGCCCGTCTTGAGTGCCGGAGAGGTAAGCGGAATTCCTAGTGTAGCGGTGAAATGCGTAGATATTAGGAGGAACACCAGTGGCGAAGGCGGCTTGCTGGACGATGACTGACGTTGAGGCTCGAAAGCGTGGGGAGCAAACAGG	Bacteria	Firmicutes	Clostridia	Clostridiales	Lachnospiraceae	Blautia	NA	Clostridiales.Lachnospiraceae.Blautia.NA.af8b	Blautia luti strain BInIX 16S ribosomal RNA, partial sequence	98.425
8e5e4fb2734d398abe3e680c8c0eb210	772	0.750907	-0.02857	8.2	8.75758	0.000421795	0.89304	TACGTAGGGGGCGAGCGTTGTCCGGAATTATTGGGCGTAAAGGGCGCGTAGACGGCTGAGTAAGTTACTGGTGAAAGCCCAGCTTTTAAGGCTGGAATTGCCGGTAATACTGTTCAGCTTGAGTGCAGGAGAGGGAAGCGGAATTCCTAGTGTAGCGGTGAAATGCGTAGATATTAGGAGGAACACCAGTGGCGAAGGCGGCTTTCTGGACTGTAACTGACGTTGAGGCGCGAAAGCGTGGGGAGCAAACAGG	Bacteria	Firmicutes	Clostridia	Clostridiales	NA	NA	NA	Clostridiales.NA.NA.NA.8e5e	Desulfotomaculum halophilum strain SEBR 3139 16S ribosomal RNA, partial sequence	88.142
19ee1d6912faaa74d566ffbfe29d854a	729	0.751964	-0.639592	2.35556	10.2727	0.000285256	0.89304	TACGTAGGGGGCAAGCGTTATCCGGATTTACTGGGTGTAAAGGGAGCGCAGGCGGTCTGGCAAGTCTGATGTGAAATCCCGGGGCTCAACTCCGGAATTGCATTGGAAACTGTCAGACTAGAGTGCCGGAGAGGTAAGTGGAATTCCTAGTGTAGCGGTGAAATGCGTAGATATTAGGAGGAACACCAGTGGCGAAGGCGGCTTACTGGACGGTAACTGACGCTGAGGCTCGAAAGCGTGGGGAGCAAACAGG	Bacteria	Firmicutes	Clostridia	Clostridiales	Lachnospiraceae	NA	NA	Clostridiales.Lachnospiraceae.NA.NA.19ee	Eubacterium oxidoreducens strain G41 16S ribosomal RNA gene, partial sequence	95.686
61cd8d7c2c2801aee089f0ad8fda43a3	721	0.754313	-0.139281	14.6667	20.2121	0.000850641	0.894248	TACGGAGGATCCGAGCGTTATCCGGATTTATTGGGTTTAAAGGGAGCGTAGGTGGACTGGTAAGTCAGTTGTGAAAGTTTGCGGCTCAACCGTAAAATTGCAGTTGATACTGTCAGTCTTGAGTACAGTAGAGGTGGGCGGAATTCGTGGTGTAGCGGTGAAATGCTTAGATATCACGAAGAACTCCGATTGCGAAGGCAGCTCACTGGACTGCAACTGACACTGATGCTCGAAAGTGTGGGTATCAAACAGG	Bacteria	Bacteroidetes	Bacteroidia	Bacteroidales	Bacteroidaceae	Bacteroides	NA	Bacteroidales.Bacteroidaceae.Bacteroides.NA.61cd	Bacteroides fragilis strain NCTC 9343 16S ribosomal RNA, complete sequence	100
79c1228a897c5ff25a114d7d39fccd15	762.5	0.756807	-0.136616	5.02222	6.87879	0.000290385	0.895621	TACGTAGGTTGCAAGCGTTGTCCGGATTTACTGGGTGTAAAGGGCGTGTAGGCGGAGATGCAAGTTAGGAGTGAAATCTATGGGCTCAACCCATAAACTGCTTCTAAAACTGTATCCCTTGAGTATCGGAGAGGCAAGCGGAATTCCTAGTGTAGCGGTGAAATGCGTAGATATTAGGAGGAACACCAGTGGCGAAGGCGGCTTGCTGGACGACAACTGACGCTGAGGCGCGAAAGCGTGGGGAGCAAACAGG	Bacteria	Firmicutes	Clostridia	Clostridiales	Ruminococcaceae	NA	NA	Clostridiales.Ruminococcaceae.NA.NA.79c1	Sporobacter termitidis strain SYR 16S ribosomal RNA, partial sequence	91.339
0c56f597181e06159060d994df3641b0	721.5	0.75935	0.170952	8.4	5.66667	0.00036218	0.897049	TACGGAGGATCCGAGCGTTATCCGGATTTATTGGGTTTAAAGGGTGCGTAGGCGGCCTTTTAAGTCAGCGGTGAAAGTCTGTGGCTCAACCATAGAATTGCCGTTGAAACTGGGGGGCTTGAGTATGTTTGAGGCAGGCGGAATGCGTGGTGTAGCGGTGAAATGCTTAGATATCACGCAGAACCCCGATTGCGAAGGCAGCCTGCCAAGCCATGACTGACGCTGATGCACGAAAGCGTGGGGATCAAACAGG	Bacteria	Bacteroidetes	Bacteroidia	Bacteroidales	Porphyromonadaceae	Parabacteroides	distasonis	Bacteroidales.Porphyromonadaceae.Parabacteroides.distasonis.0c56	Parabacteroides distasonis strain ATCC 8503 16S ribosomal RNA, partial sequence	99.209
79432c8de4fab5d25af4eacd283cda4f	724	0.762754	0.115179	0.355556	0.272727	1.60256e-05	0.898013	AACGTAGGTGGCAAGCGTTGTCCGGAATTACTGGGTGTAAAGGGAGCGCAGGCGGAAGCGCAAGTTGGATGTGAAACCCATGGGCTCAACCCATGGCCTGCATCCAAAACTGTGTTTCTTGAGTAGTGCAGAGGTAGGCGGAATTCCCGGTGTAGCGGTGGAATGCGTAGATATCGGGAGGAACACCAGTGGCGAAGGCGGCCTACTGGGCACCAACTGACGCTGAGGCTCGAAAGCATGGGTAGCAAACAGG	Bacteria	Firmicutes	Clostridia	Clostridiales	Ruminococcaceae	Faecalibacterium	NA	Clostridiales.Ruminococcaceae.Faecalibacterium.NA.7943	Faecalibacterium prausnitzii strain ATCC 27768 16S ribosomal RNA gene, partial sequence	94.882
73d3e6f87b697c8cbe5a11ea3fd949f9	730	0.762843	-0.365148	0.666667	1.54546	5.19231e-05	0.898013	TACGTAGGTGGCAAGCGTTGTCCGGATTTACTGGGTGTAAAGGGCGTGCAGCCGGGCCGGCAAGTCAGATGTGAAATCCACGAGCTTAACTCGTGAACTGCATTTGAAACTGTTGGTCTTGAGTATCGGAGAGGTAATCGGAATTCCTTGTGTAGCGGTGAAATGCGTAGATATAAGGAAGAACACCAGTGGCGAAGGCGGATTACTGGACGACAACTGACGGTGAGGCGCGAAAGCGTGGGGAGCAAACAGG	Bacteria	Firmicutes	Clostridia	Clostridiales	Ruminococcaceae	Oscillibacter	NA	Clostridiales.Ruminococcaceae.Oscillibacter.NA.73d3	Oscillibacter ruminantium strain GH1 16S ribosomal RNA gene, partial sequence	94.118
84663128f2603f6c83c16668baded95c	718	0.768097	0.174806	18.4	12.303	0.000791026	0.902615	TACGTAGGGGGCAAGCGTTATCCGGATTTACTGGGTGTAAAGGGAGCGTAGACGGTTTTGCAAGTCTGAAGTGAAAGCCCGGGGCTTAACCCCGGGACTGCTTTGGAAACTGTAGAACTAGAGTGCAGGAGAGGTAAGTGGAATTCCTAGTGTAGCGGTGAAATGCGTAGATATTAGGAGGAACACCAGTGGCGAAGGCGGCTTACTGGACTGTAACTGACGTTGAGGCTCGAAAGCGTGGGGAGCAAACAGG	Bacteria	Firmicutes	Clostridia	Clostridiales	Lachnospiraceae	Clostridium_XlVa	NA	Clostridiales.Lachnospiraceae.Clostridium_XlVa.NA.8466	Bacteroides xylanolyticus strain X5-1 16S ribosomal RNA gene, partial sequence	98.419
9512ba747dae58afe9aebab0510ba1d0	770.5	0.770251	-0.0677518	10.7333	12.5455	0.000575	0.903564	TACGTAGGGGGCAAGCGTTGTCCGGAATTATTGGGCGTAAAGAGTACGTAGGCGGTCTGGTAAGCGCAAGGTGAAAGGCATAGGCTCAACCAATGTCAGCCTTGCGAACTGTCAGACTTGAGTGCAGGAGGGGAAAGTGGAATTCCTAGTGTAGCGGTGAAATGCGTAGATATTAGGAGGAACACCAGTGGCGAAGGCGACTTTCTGGACTGTAACTGACGCTGAGGTACGAAAGCGTGGGGAGCAAACAGG	Bacteria	Firmicutes	Clostridia	Clostridiales	NA	NA	NA	Clostridiales.NA.NA.NA.9512	Anaerovorax odorimutans strain NorPut 16S ribosomal RNA gene, partial sequence	92.46
a956944f1b7248bb1de477edcd1b09ae	731	0.773721	-0.251204	0.288889	0.515151	1.92308e-05	0.905155	TACGTAGGGGGCGAGCGTTGTCCGGATTCACTGGGCGTAAAGAGCACGTAGGCGGTTAATTAAGTCAGGTGTGAAAGTTTTCGGCTCAACCGGAAAAGTGCACTTGAAACTGGATAACTTGAGTATCGGAGAGGTAAGCGGAATTCCTAGTGTAGCGGTGAAATGCGTAGAGATTAGGAAGAACACCGGTGGCGAAGGCGGCTTACTGGACGATAACTGACGCTGAGGTGCGAAAGCGTGGGGAGCGAACAGG	Bacteria	Firmicutes	Clostridia	Clostridiales	Eubacteriaceae	Anaerofustis	NA	Clostridiales.Eubacteriaceae.Anaerofustis.NA.a956	Anaerofustis stercorihominis strain WAL 14563 16S ribosomal RNA gene, partial sequence	99.209
49ffc977eb82f7ff11668a25fd64915b	716	0.776418	-0.100523	8.22222	10.3636	0.00045641	0.905155	TACGTAGGGAGCAAGCGTTATCCGGATTTACTGGGTGTAAAGGGCGTGTAGGCGGGACTGCAAGTCAGATGTGAAAACTATGGGCTCAACTCATAGCCTGCATTTGAAACTGTAGTTCTTGAGTGCTGGAGAGGCAAATGGAACTCCTAGTGTAGCGGTGAAATGCGTAGATATTAGGAAGAACACCAGTGGCGAAGGCGATTTGCTGGACAGTAACTGACGCTGAGGCGCGAAAGTGTGGGGAGCAAACAGG	Bacteria	Firmicutes	Clostridia	Clostridiales	Ruminococcaceae	NA	NA	Clostridiales.Ruminococcaceae.NA.NA.49ff	Colidextribacter massiliensis strain Marseille-P3083 16S ribosomal RNA, partial sequence	97.628
fa2d34c8fe409f448f7eb9c1456b0e70	756.5	0.776749	0.144055	0.844444	0.606061	3.71795e-05	0.905155	TACGTAGGTGGCAAGCGTTGTCCGGATTTACTGGGTGTAAAGGGCGCGTAGGCGGGTAGGCAAGTCAGATGTGAAATACCGGGGCTTAACTCCGGGGCTGCATTTGAAACTGTTTATCTTGAGTATCGGAGAGGCAGGCGGAATTCCTAGTGTAGCGGTGAAATGCGTAGATATTAGGAGGAACACCAGTGGCGAAGGCGGCCTGCTGGACGACAACTGACGCTGAGGCGCGAAAGCGTGGGGAGCAAACAGG	Bacteria	Firmicutes	Clostridia	Clostridiales	Ruminococcaceae	Sporobacter	NA	Clostridiales.Ruminococcaceae.Sporobacter.NA.fa2d	Papillibacter cinnamivorans strain CIN1 16S ribosomal RNA gene, partial sequence	93.701
7de20b27a452647f99424e2a5b0c2d1e	721.5	0.777004	-0.12479	2.95556	3.93939	0.00016859	0.905155	TACGTAGGGGGCGAGCGTTGTCCGGAATGACTGGGCGTAAAGGGCGTGTAGGCGGCCGATTAAGTATGGAGTGAAAGTCCTGCTTTCAAGGTGGGAATTGCTTTGTAGACTGGTTGGCTTGAGTGCGGAAGAGGTAAGTGGAATTCCCAGTGTAGCGGTGAAATGCGTAGAGATTGGGAGGAACACCAGTGGCGAAGGCGACTTACTGGGCCGTAACTGACGCTGAGGCGCGAAAGCGTGGGGAGCGAACAGG	Bacteria	Firmicutes	Clostridia	Clostridiales	NA	NA	NA	Clostridiales.NA.NA.NA.7de2	Thermotalea metallivorans strain B2-1 16S ribosomal RNA, partial sequence	86.719
6ee51f343139790ca51557740abec503	724	0.779271	-0.0986535	2.51111	3.15151	0.000139103	0.906154	TACGTAGGGGGCAAGCGTTATCCGGAATTATTGGGCGTAAAGAGTGCGTAGGTGGTTATCTAAGCGTAAGGTTTAAGCGTGCAGCTCAACTGCATCTCGCCTTGCGAACTGGACTACTTGAGTGCAGGAGGGGAAAGCGGAATTCCTAGTGTAGCGGTGAAATGCGTAGATATTAGGAGGAACACCAGTGGCGAAGGCGGCTTACTGGACGGTAACTGACGTTGAGGCTCGAAAGCGTGGGGAGCAAACAGG	Bacteria	Firmicutes	Clostridia	Clostridiales	Lachnospiraceae	NA	NA	Clostridiales.Lachnospiraceae.NA.NA.6ee5	Mogibacterium neglectum strain P9a-h 16S ribosomal RNA gene, partial sequence	91.667
b1d1ba34c5f759690c54b42f75534e42	727	0.781707	-0.439456	1.28889	3.54546	0.00011218	0.906154	TACGTAGGGGGCAAGCGTTGTCCGGAATGATTGGGCGTAAAGGGCGTGTAGGCGGCGATTTAAGTCTGGAGTGAAAGTCCTGCTTTTAAGGTGGGAATTGCTTTGGATACTGGATGGCTAGAGTGCAGGAGAGGTTAGTGGAATTCCCAGTGTAGCGGTGAAATGCGTAGAGATTGGGAGGAACACCAGTGGCGAAGGCGACTAACTGGACTGTAACTGACGCTGAGGCGCGAAAGTGTGGGGAGCAAACAGG	Bacteria	Firmicutes	Clostridia	Clostridiales	NA	NA	NA	Clostridiales.NA.NA.NA.b1d1	Gracilibacter thermotolerans strain JW/YJL-S1 16S ribosomal RNA gene, partial sequence	87.402
8a58c9a11937b81934b7070af2d8bdcb	769.5	0.781912	0.0105285	34.2444	33.4242	0.00169487	0.906154	AACGTAGGGTGCAAGCGTTGTCCGGAATTACTGGGTGTAAAGGGAGCGCAGGCGGACCGGCAAGTTGGAAGTGAAAACCATGGGCTCAACCCGTGAATTGCTTTCAAAACTGCTGGCCTTGAGTAGTGCAGAGGTAGGTGGAATTCCCGGTGTAGCGGTGGAATGCGTAGATATCGGGAGGAACACCAGTGGCGAAGGCGACCTACTGGGCACCAACTGACGCTGAGGCTCGAAAGCATGGGTAGCAAACAGG	Bacteria	Firmicutes	Clostridia	Clostridiales	Ruminococcaceae	Gemmiger	NA	Clostridiales.Ruminococcaceae.Gemmiger.NA.8a58	Gemmiger formicilis strain X2-56 16S ribosomal RNA gene, partial sequence	98.814
698dbf715fc701f768c6db52228092a3	760.5	0.783612	-0.0299632	1.86667	2	9.61539e-05	0.906558	TACGTATGGTGCAAGCGTTATCCGGATTTACTGGGTGTAAAGGGAGCGCAGGCGGTGCGGCAAGTCTGATGTGAAAGCCCGGGGCTCAACCCCGGTACTGCATTGGAAACTGTCGTACTAGAGTGTCGGAGGGGTAAGCGGAATTCCTAGTGTAGCGGTGAAATGCGTAGATATTAGGAGGAACACCAGTGGCGAAGGCGGCTTGCTGGACGATGACTGACGTTGAGGCTCGAAAGCGTGGGGAGCAAACAGG	Bacteria	Firmicutes	Clostridia	Clostridiales	Lachnospiraceae	Roseburia	NA	Clostridiales.Lachnospiraceae.Roseburia.NA.698d	[Eubacterium] rectale strain ATCC 33656 16S ribosomal RNA, partial sequence	98.814
bafdfb461d956783f1bcf99e07c4b00d	763	0.785799	-0.232903	4.46667	7.63636	0.000290385	0.907524	TACGTAGGTGGCAAGCGTTATCCGGATTTACTGGGTGTAAAGGGCGTGTAGGCGGGATTGCAAGTCAGATGTGAAAACTGGGGGCTCAACCTCCAGCCTGCATTTGAAACTGTAGTTCTTGAGTGCTGGAGAGGCAATCGGAATTCCGTGTGTAGCGGTGAAATGCGTAGATATACGGAGGAACACCAGTGGCGAAGGCGGATTGCTGGACAGTAACTGACGCTGAGGCGCGAAAGCGTGGGGAGCAAACAGG	Bacteria	Firmicutes	Clostridia	Clostridiales	Ruminococcaceae	Flavonifractor	plautii	Clostridiales.Ruminococcaceae.Flavonifractor.plautii.bafd	Flavonifractor plautii strain Prevot S1 16S ribosomal RNA gene, partial sequence	100
0e8a893a537d1794a5f543747f39a9fa	760	0.7895	0.715715	27.4	5.27273	0.000901923	0.908725	TACGTAGGGGGCGAGCGTTATCCGGATTTATTGGGCGTAAAGCGTGTGTAGGCGGTTTATTAAGTCCGAGATGAAAGGCTGAGGCTTAACCTCAGTTTGTTTCGGAAACTGGTAGACTAGAGTGCAGTAGAGGCAATTGGAATTCATAGTGTAGCGGTAAAATGCGTAGATATTATGAGGAACATCAGTGGCGAAGGCGAATTGCTGGGCTGTTACTGACGCTGAGACACGAAAGCGTGGGGAGCAAATAGG	Bacteria	Firmicutes	NA	NA	NA	NA	NA	NA.NA.NA.NA.0e8a	Acholeplasma vituli strain FC 097-2 16S ribosomal RNA, partial sequence	84.17
a6aaa187dbabcca6d62b0dbdb99d480c	723.5	0.790784	-0.0314018	3.04444	3.27273	0.000157051	0.908725	TACGGAAGATGCGAGCGTTATCCGGATTTATTGGGTTTAAAGGGAGCGTAGGCGGGCTTTTAAGTCAGCGGTCAAATGCCACGGCTCAACCGTGGCCAGCCGTTGAAACTGCAAGCCTTGAGTCTGCACAGGGCACATGGAATTCGTGGTGTAGCGGTGAAATGCTTAGATATCACGAAGAACTCCGATCGCGAAGGCATTGTGCCGGGGCAGCACTGACGCTGAGGCTCGAAAGTGCGGGTATCAAACAGG	Bacteria	Bacteroidetes	Bacteroidia	Bacteroidales	Prevotellaceae	Paraprevotella	NA	Bacteroidales.Prevotellaceae.Paraprevotella.NA.a6aa	Paraprevotella clara strain JCM 14859 16S ribosomal RNA gene, partial sequence	99.206
67bbda281f031d72aeb437e5fa0e26d0	723.5	0.790902	0.0600814	8.17778	7.12121	0.000386539	0.908725	TACGTAGGGAGCGAGCGTTGTCCGGAATTACTGGGTGTAAAGGGAGCGTAGGCGGGACGGCAAGTCAGATGTGAAATACATGGGCTCAACCCATGGGCTGCATTTGAAACTGCTGTTCTTGAGTGAAGTAGAGGTAAGCGGAATTCCTGGTGTAGCGGTGAAATGCGTAGATATCAGGAGGAACACCGGTGGCGAAGGCGGCTTACTGGGCTTTTACTGACGCTGAGGCTCGAAAGCGTGGGGAGCAAACAGG	Bacteria	Firmicutes	Clostridia	Clostridiales	Ruminococcaceae	Ruminococcus	NA	Clostridiales.Ruminococcaceae.Ruminococcus.NA.67bb	Ruminococcus flavefaciens strain C94 16S ribosomal RNA gene, partial sequence	98.425
421e056fc4e19a030c7deb081876618c	761	0.794428	0.336514	9.73333	4.48485	0.000375641	0.909365	TACGTATGGTGCAAGCGTTATCCGGATTTACTGGGTGTAAAGGGAGCGTAGACGGATGGGCAAGTCTGATGTGAAAACCCGGGGCTCAACCCCGGGACTGCATTGGAAACTGTTCATCTAGAGTGCTGGAGAGGTAAGTGGAATTCCTAGTGTAGCGGTGAAATGCGTAGATATTAGGAGGAACACCAGTGGCGAAGGCGGCTTACTGGACAGTAACTGACGTTGAGGCTCGAAAGCGTGGGGAGCAAACAGG	Bacteria	Firmicutes	Clostridia	Clostridiales	Lachnospiraceae	Ruminococcus2	NA	Clostridiales.Lachnospiraceae.Ruminococcus2.NA.421e	[Ruminococcus] torques strain VPI B2-51 16S ribosomal RNA gene, partial sequence	99.209
7f1bb24cc1d47fcc29fc8a137052d776	768	0.794968	0.165005	203.378	139.091	0.00880897	0.909365	CACCGGCAGCTCTAGTGGTAGCAGTTTTTATTGGGCCTAAAGCGTCCGTAGCCGGTTTAATAAGTCTCTGGTGAAATCCTGCAGCTTAACTGTGGGAATTGCTGGAGATACTATTAGACTTGAGATCGGGAGAGGTTAGAGGTACTCCCAGGGTAGAGGTGAAATTCTGTAATCCTGGGAGGACCGCCTGTTGCGAAGGCGTCTGACTGGAACGATTCTGACGGTGAGGGACGAAAGCTAGGGGCGCGAACCGG	Archaea	Euryarchaeota	Methanobacteria	Methanobacteriales	Methanobacteriaceae	Methanobrevibacter	NA	Methanobacteriales.Methanobacteriaceae.Methanobrevibacter.NA.7f1b	Methanobrevibacter smithii strain PS 16S ribosomal RNA gene, complete sequence	100
767258951fec4fe3c95225bcca9286f9	761	0.795525	0.11584	1.62222	1.24242	7.30769e-05	0.909365	TACGTAGGGGGCAAGCGTTATCCGGATTTACTGGGTGTAAAGGGAGCGTAGGCGGCGGAGCAAGTCAGAAGTGAAAGCCCGGGGCTCAACCCCGGGACGGCTTTTGAAACTGCCCTGCTTGATTTCAGGAGAGGTAAGCGGAATTCCTAGTGTAGCGGTGAAATGCGTAGATATTAGGAGGAACACCAGTGGCGAAGGCGGCTTACTGGACGGTAACTGACGTTGAGGCTCGAAAGCGTGGGGAGCAAACAGG	Bacteria	Firmicutes	Clostridia	Clostridiales	Lachnospiraceae	Coprococcus	NA	Clostridiales.Lachnospiraceae.Coprococcus.NA.7672	Coprococcus catus strain VPI-C6-61 16S ribosomal RNA gene, partial sequence	97.244
cf0ebd13a4b0638372adf8b481509b3c	755.5	0.798191	0.920024	8.82222	1.06061	0.000276923	0.910861	TACGGAGGGTGCAAGCGTTAATCGGAATAACTGGGCGTAAAGGGCATGCAGGCGGTTATGCAAGCAGGATGTGAAACCCCCGGGCTTAACCTGGGAACTGCATTCTGAACTACATGACTAGAGTATTGCAGGGGGAGACGGAATTCCAGGTGTAGCGGTGGAATGCGTAGATATCTGGAAGAACACCAAAGGCGAAGGCAGTCTCCTGGGCAAATACTGACGCTCATATGCGAAAGCGTGGGTAGCAAACAGG	Bacteria	Proteobacteria	Gammaproteobacteria	Aeromonadales	Succinivibrionaceae	Succinivibrio	NA	Aeromonadales.Succinivibrionaceae.Succinivibrio.NA.cf0e	Succinivibrio dextrinosolvens strain 0554 16S ribosomal RNA gene, partial sequence	94.862
0d5d5b04a0093144840cb4074508feb3	761	0.806572	-0.102851	2.2	2.78788	0.000122436	0.918863	TACGTATGGTGCAAGCGTTATCCGGATTTACTGGGTGTAAAGGGAGCGCAGGCGGGAGGCTAAGTCTGATGTGAAAGCCCGGGGCTCAACCCCGGTACTGCATTGGAAACTGGCCACCTAGAGTGTCGGAGGGGTAAGTGGAATTCCTAGTGTAGCGGTGAAATGCGTAGATATTAGGAGGAACACCAGTGGCGAAGGCGGCTTACTGGACGATTACTGACGCTGAGGCTCGAAAGCGTGGGGAGCAAACAGG	Bacteria	Firmicutes	Clostridia	Clostridiales	Lachnospiraceae	Roseburia	NA	Clostridiales.Lachnospiraceae.Roseburia.NA.0d5d	Roseburia inulinivorans strain A2-194 16S ribosomal RNA, partial sequence	98.419
c2b6320316bc2557eee93d84de6db73b	725.5	0.809654	-0.358432	2.04444	4.66667	0.000157692	0.920289	TACGTAGGGGGCAAGCGTTATCCGGATTTACTGGGTGTAAAGGGAGCGCAGGCGGTTCTGCAAGTCTGGTGTGAAAGCCCGGGGCTCAACCCCGGGACTGCATTGGAAACTGTGGGACTTGAGTGTCGGAGGGGCAAGTGGAATTCCTAGTGTAGCGGTGAAATGCGTAGATATTAGGAGGAACACCAGTGGCGAAGGCGGCTTGCTGGACGACAACTGACGCTGAGGCTCGAAAGCGTGGGGAGCAAACAGG	Bacteria	Firmicutes	Clostridia	Clostridiales	Lachnospiraceae	NA	NA	Clostridiales.Lachnospiraceae.NA.NA.c2b6	Roseburia intestinalis strain DSM 14610 16S ribosomal RNA gene, partial sequence	95.257
2ca9ae702f7a346d0f962c20f465de04	751	0.810567	0.217484	0.8	0.484849	3.33333e-05	0.920289	TACGTAGGGAGCAAGCGTTGTCCGGAATTACTGGGCGTAAAGGGTGCGTAGGCGGTTGTTTAAGTCAGATGTGAAATACCCGGGCTTAACTCGGGGGCTGCATCTGATACTGGATAACTAGAGTGCAGGAGAGGAAAGTGGAATTCCTAGTGTAGCGGTGGAATGCGTAGATATTAGGAGGAACACCAGTGGCGAAGGCGACTTTCTGGACTGTAACTGACGCTGAGGCACGAAAGTATGGGTAGCAAACAGG	Bacteria	Firmicutes	Clostridia	Clostridiales	NA	NA	NA	Clostridiales.NA.NA.NA.2ca9	Clostridium acetireducens strain 30A 16S ribosomal RNA gene, partial sequence	92.49
56f9de94e6baa815d51a89d34349a4c6	754.5	0.815849	0.131963	1.88889	1.39394	8.39744e-05	0.922685	TACGTAGGGGGCAAGCGTTATCCGGATTTACTGGGTGTAAAGGGAGCGTAGACGGTGTGGCAAGTCTGATGTGAAAGGCATGGGCTCAACCTGTGGACTGCATTGGAAACTGTCATACTTGAGTGCCGGAGGGGTAAGCGGAATTCCTAGTGTAGCGGTGAAATGCGTAGATATCGGGAGGAACACCAGTGGCGAAGGCGGCCTACTGGGCACCAACTGACGCTGAGGCTCGAAAGTGTGGGTAGCAAACAGG	Bacteria	Firmicutes	Clostridia	Clostridiales	Lachnospiraceae	Blautia	NA	Clostridiales.Lachnospiraceae.Blautia.NA.56f9	Blautia wexlerae strain DSM 19850 16S ribosomal RNA gene, partial sequence	96.047
943d5b2ab0f71bf887f31d6300ce761f	732	0.817505	-0.0871163	2.35556	2.87879	0.000128846	0.922685	TACGTATGGTGCAAGCGTTATCCGGATTTACTGGGTGTAAAGGGAGCGCAGGCGGTGCGGCAAGTCTGATGTGAAAGCCCGGGGCTCAACCCCGGTACTGCATTGGAAACTGTCGTACTAGAGTGTCGGAGGGGTAAGCGGAATTCCTAGTGTAGCGGTGAAATGCGTAGATATTAGGAGGAACACCAGTGGCGAAGGCGGCCTACTGGGCACCAACTGACGCTGAGGCTCGAAAGTGTGGGTAGCAAACAGG	Bacteria	Firmicutes	Clostridia	Clostridiales	Lachnospiraceae	Roseburia	NA	Clostridiales.Lachnospiraceae.Roseburia.NA.943d	[Eubacterium] rectale strain ATCC 33656 16S ribosomal RNA, partial sequence	97.233
495c08a2ef0264ccc9f4dbf805dae7a2	719.5	0.817867	-0.11927	14.6444	19.2727	0.000830128	0.922685	TACGTAGGGGGCAAGCGTTATCCGGATTTACTGGGTGTAAAGGGAGCGCAGACGGCGATGCAAGTCTGGAGTGAAAGCCCGGGGCTCAACCCCGGGACTGCTTTGGAAACTGTATGGCTAGAGTGCTGGAGAGGCAAGCGGAATTCCTAGTGTAGCGGTGAAATGCGTAGATATTAGGAAGAACACCAGTGGCGAAGGCGGCTTGCTGGACAGTAACTGACGTTCAGGCTCGAAAGCGTGGGGAGCAAACAGG	Bacteria	Firmicutes	Clostridia	Clostridiales	Lachnospiraceae	NA	NA	Clostridiales.Lachnospiraceae.NA.NA.495c	[Clostridium] amygdalinum strain BR-10 16S ribosomal RNA gene, partial sequence	96.047
79cf5d5bf4c2a79589c322b1d3c69f7f	721	0.818178	0.417177	49.8889	19.0909	0.00184295	0.922685	TACGTAGGTGGCAAGCGTTATCCGGATTTACTGGGTGTAAAGGGCGCGTAGGCGGGGATACAAGTCAGATGTGAAATCTATGGGCTTAACCCATAAACTGCATTTGAAACTGTATCTCTTGAGTGTCGGAGAGGTAGACGGAATTCCTAGTGTAGCGGTGAAATGCGTAGATATTAGGAGGAACACCAGTGGCGAAGGCGGTCTACTGGACGATAACTGACGCTGAGGCGCGAAAGCGTGGGGAGCAAACAGG	Bacteria	Firmicutes	Clostridia	Clostridiales	Ruminococcaceae	NA	NA	Clostridiales.Ruminococcaceae.NA.NA.79cf	Sporobacter termitidis strain SYR 16S ribosomal RNA, partial sequence	93.676
6c0eb6df1f38f024afc1034a7993a5a3	733	0.823764	-0.0948271	1.26667	1.57576	6.98718e-05	0.925465	TACGTAGGGGGCAAGCGTTATCCGGATTTACTGGGTGTAAAGGGAGCGTAGACGGTGTGGCAAGTCTGATGTGAAAGGCATGGGCTCAACCTGTGGACTGCATTGGAAACTGTCATACTTGAGTGCCGGAGGGGTAAGCGGAATTCCTAGTGTAGCGGTGAAATGCGTAGATATTAGGAGGAACACCAGTGGCGAAGGCGGCCTACTGGGCACCAACTGACGCTGAGGCTCGAAAGTGTGGGTAGCAAACAGG	Bacteria	Firmicutes	Clostridia	Clostridiales	Lachnospiraceae	Blautia	NA	Clostridiales.Lachnospiraceae.Blautia.NA.6c0e	Blautia wexlerae strain DSM 19850 16S ribosomal RNA gene, partial sequence	96.838
e1df816325d129b235eaddda3964c52e	732.5	0.82395	-0.083546	3.8	4.60606	0.000207051	0.925465	TACGTAGGGAGCGAGCGTTATCCGGATTTATTGGGTGTAAAGGGTGCGTAGACGGGAAGTCAAGTTAGTTGTGAAATCCCTCGGCTTAACTGAGGAACTGCAACTAAAACTGATTTTCTTGAGTACTGGAGAGGAAAGTGGAATTCCTAGTGTAGCGGTGAAATGCGTAGATATTAGGAGGAACACCGGTGGCGAAGGCGACTTTCTGGACAGAAACTGACGTTGAGGCACGAAAGTGTGGGGAGCAAACAGG	Bacteria	Firmicutes	Clostridia	Clostridiales	NA	NA	NA	Clostridiales.NA.NA.NA.e1df	Vallitalea pronyensis strain FatNI3 16S ribosomal RNA gene, partial sequence	88.235
3e17ad974656a0bafecaf8319daf7236	764.5	0.824781	-0.0369546	55.0222	59.9091	0.00285449	0.925465	TACGTAGGGGGCAAGCGTTATCCGGATTTACTGGGTGTAAAGGGAGCGTAGACGGATTAGCAAGTCTGATGTGAAAGGCAGGGGCTCAACCCCTGGACTGCATTGGAAACTGCCAGTCTTGAGTGCCGGAGAGGTAAGCGGAATTCCTAGTGTAGCGGTGAAATGCGTAGATATTAGGAGGAACACCAGTGGCGAAGGCGGCTTACTGGACGGCAACTGACGTTGAGGCTCGAAAGCGTGGGGAGCAAACAGG	Bacteria	Firmicutes	Clostridia	Clostridiales	Lachnospiraceae	Blautia	obeum	Clostridiales.Lachnospiraceae.Blautia.obeum.3e17	Blautia obeum strain ATCC 29174 16S ribosomal RNA, partial sequence	97.628
2d1ede7454a360239f2e67ede63563d5	763.5	0.827748	-0.301538	28.4667	57	0.00202692	0.927243	TACGTAGGGGGCTAGCGTTATCCGGATTTACTGGGCGTAAAGGGTGCGTAGGCGGTCTTTTAAGTCAGGAGTGAAAGGCTACGGCTCAACCGTAGTAAGCTCTTGAAACTGGAGGACTTGAGTGCAGGAGAGGAGAGTGGAATTCCTAGTGTAGCGGTGAAATGCGTAGATATTAGGAGGAACACCAGTAGCGAAGGCGGCTCTCTGGACTGTAACTGACGCTGAGGCACGAAAGCGTGGGGAGCAAACAGG	Bacteria	Firmicutes	Clostridia	Clostridiales	Peptostreptococcaceae	Intestinibacter	bartlettii	Clostridiales.Peptostreptococcaceae.Intestinibacter.bartlettii.2d1e	Intestinibacter bartlettii strain WAL 16138 16S ribosomal RNA gene, partial sequence	100
cb55da4f828a3606108e7af217947245	761	0.831792	-0.343156	17.7111	39.0303	0.00133654	0.930221	TACGTAGGGAGCAAGCGTTATCCGGATTTATTGGGTGTAAAGGGTGCGTAGACGGGACAACAAGTTAGTTGTGAAATCCCTCGGCTTAACTGAGGAACTGCAACTAAAACTATTGTTCTTGAGTGTTGGAGAGGAAAGTGGAATTCCTAGTGTAGCGGTGAAATGCGTAGATATTAGGAGGAACACCGGTGGCGAAGGCGACTTTCTGGACAATAACTGACGTTGAGGCACGAAAGTGTGGGGAGCAAACAGG	Bacteria	Firmicutes	Clostridia	Clostridiales	NA	NA	NA	Clostridiales.NA.NA.NA.cb55	Vallitalea pronyensis strain FatNI3 16S ribosomal RNA gene, partial sequence	87.008
c7523728b5be89162ffc96b1fe7d7d83	727	0.839832	0.419937	4.62222	1.75758	0.000170513	0.934471	TACGTAGGTGGCAAGCGTTGTCCGGATTTATTGGGCGTAAAGCGAGTGCAGGCGGTTCAATAAGTCTGATGTGAAAGCCTTCGGCTCAACCGGAGAATTGCATCAGAAACTGTTGAACTTGAGTGCAGAAGAGGAGAGTGGAACTCCATGTGTAGCGGTGGAATGCGTAGATATATGGAAGAACACCAGTGGCGAAGGCGGCTCTCTGGTCTGCAACTGACGCTGAGGCTCGAAAGCATGGGTAGCGAACAGG	Bacteria	Firmicutes	Bacilli	Lactobacillales	Lactobacillaceae	Lactobacillus	NA	Lactobacillales.Lactobacillaceae.Lactobacillus.NA.c752	Lactobacillus gasseri strain ATCC 33323 16S ribosomal RNA, complete sequence	100
bfeb7ad36f008851a7684bd3d7ba15ff	762.5	0.840611	-0.28515	230.378	444.212	0.0160423	0.934471	AACGTAGGGTGCAAGCGTTGTCCGGAATTACTGGGTGTAAAGGGAGCGCAGGCGGACCGGCAAGTTGGAAGTGAAAACTATGGGCTCAACCCATAAATTGCTTTCAAAACTGCTGGCCTTGAGTAGTGCAGAGGTAGGTGGAATTCCCGGTGTAGCGGTGGAATGCGTAGATATCGGGAGGAACACCAGTGGCGAAGGCGACCTACTGGGCACCAACTGACGCTGAGGCTCGAAAGCATGGGTAGCAAACAGG	Bacteria	Firmicutes	Clostridia	Clostridiales	Ruminococcaceae	Gemmiger	formicilis	Clostridiales.Ruminococcaceae.Gemmiger.formicilis.bfeb	Gemmiger formicilis strain X2-56 16S ribosomal RNA gene, partial sequence	100
56216b6bffdcce1bdc123af44617dc43	759	0.84216	-0.022052	18.5778	19.5454	0.000949359	0.934471	TACGGAAGATGCGAGCGTTATCCGGATTTATTGGGTTTAAAGGGAGCGTAGGCGGGCTTTTAAGTCAGCGGTCAAATGTCGTGGCTCAACCATGTCAAGCCGTTGAAACTGTAAGCCTTGAGTCTGCACAGGGCACATGGAATTCGTGGTGTAGCGGTGAAATGCTTAGATATCACGAAGAACTCCGATCGCGAAGGCATTGTGCCGGGGCATAACTGACGCTGAGGCTCGAAAGTGCGGGTATCAAACAGG	Bacteria	Bacteroidetes	Bacteroidia	Bacteroidales	Prevotellaceae	Paraprevotella	NA	Bacteroidales.Prevotellaceae.Paraprevotella.NA.5621	Paraprevotella clara strain JCM 14859 16S ribosomal RNA gene, partial sequence	97.222
ba9e7e0a5d4a357c876fbd06ccdc24a3	753	0.842337	-0.0299632	0.311111	0.333333	1.60256e-05	0.934471	TACGTAGGTGGCAAGCGTTGTCCGGAATTATTGGGCGTAAAGCGCGCGCAGGTGGTTTAATAAGTCTGATGTGAAAGCCCACGGCTCAACCGTGGAGGGTCATTGGAAACTGTTAAACTTGAGTGCAGGAGAGAAAAGTGGAATTCCTAGTGTAGCGGTGAAATGCGTAGAGATTAGGAGGAACACCAGTGGCGAAGGCGGCTTTTTGGCCTGTAACTGACACTGAGGCGCGAAAGCGTGGGGAGCAAACAGG	Bacteria	Firmicutes	Bacilli	Bacillales	Bacillales_Incertae_Sedis_XI	Gemella	NA	Bacillales.Bacillales_Incertae_Sedis_XI.Gemella.NA.ba9e	Gemella taiwanensis strain NTUH_5572 16S ribosomal RNA, partial sequence	100
43ba89eb9bd003fee537b2f2ccc3a1c3	724	0.842556	-0.0234292	16.9111	17.8485	0.000865385	0.934471	TACGTAGGTGGCGAGCGTTGTCCGGATTTACTGGGCGTAAAGGGAGCGTAGGCGGATTTTTAAGTGAGATGTGAAATACTCGGGCTTAACCTGAGTGCTGCATTTCAAACTGGAAGTCTAGAGTGCAGGAGAGGAGAAGGGAATTCCTAGTGTAGCGGTGAAATGCGTAGAGATTAGGAAGAACACCAGTGGCGAAGGCGCTTCTCTGGACTGTAACTGACGCTGAGGCTCGAAAGCGTGGGGAGCAAACAGG	Bacteria	Firmicutes	Clostridia	Clostridiales	Clostridiaceae_1	Clostridium_sensu_stricto	NA	Clostridiales.Clostridiaceae_1.Clostridium_sensu_stricto.NA.43ba	Clostridium saudiense strain JCC 16S ribosomal RNA, partial sequence	97.233
201c650fa1c33b861e5adee53ae37d6e	728.5	0.854471	-0.181695	3.11111	4.72727	0.000189744	0.946122	TACGTATGGTGCAAGCGTTATCCGGATTTACTGGGTGTAAAGGGAGCGCAGGCGGTCTGGCAAGTCTGATGTGAAAATCCGGGGCTCAACTCCGGAACTGCATTGGAAACTGTCAGACTAGAGTGTCGGAGAGGTAAGTGGAATTCCTAGTGTAGCGGTGAAATGCGTAGATATTAGGAGGAACACCAGTGGCGAAGGCGGCTTACTGGACGATAACTGACGCTGAGGCTCGAAAGCGTGGGGAGCAAACAGG	Bacteria	Firmicutes	Clostridia	Clostridiales	Lachnospiraceae	Roseburia	NA	Clostridiales.Lachnospiraceae.Roseburia.NA.201c	Roseburia hominis strain A2-183 16S ribosomal RNA, partial sequence	96.443
6472ab0d1bbd37a0f30b654a9ee6d4d6	758	0.857851	0.10834	0.622222	0.484849	2.82051e-05	0.947028	TACGTAGGTGGCGAGCGTTATCCGGAATGATTGGGCGTAAAGGGTGCGTAGGTGGCAGATCAAGTCTGGAGTAAAAGGTATGGGCTCAACCCGTACTGGCTCTGGAAACTGATCAGCTAGAGAACAGAAGAGGACGGCGGAACTCCATGTGTAGCGGTAAAATGCGTAGATATCGGGAGGAACACCAGTGGCGAAGGCGGCCTACTGGGCACCAACTGACGCTGAGGCTCGAAAGTGTGGGTAGCAAACAGG	Bacteria	Firmicutes	Erysipelotrichia	Erysipelotrichales	Erysipelotrichaceae	Holdemanella	NA	Erysipelotrichales.Erysipelotrichaceae.Holdemanella.NA.6472	Holdemanella biformis strain DSM 3989 16S ribosomal RNA, partial sequence	91.667
42f08587be6ebbfb7521ab108f741d97	757	0.858112	0.106185	52.5111	41.1212	0.00238462	0.947028	TACGGAAGGTCCGGGCGTTATCCGGATTTATTGGGTTTAAAGGGAGCGTAGGCCGCAGGTTAAGCGTGTTGTGAAATGTAGGGGCTCAACCTCTGCACTGCAGCGCGAACTGGCTTGCTTGAGTACGCACAACGTGGGCGGAATTCGTGGTGTAGCGGTGAAATGCTTAGATATCACGAAGAACTCCGATTGCGAAGGCAGCTCACGGGAGCGCAACTGACGCTGAAGCTCGAAAGTGCGGGTATCGAACAGG	Bacteria	Bacteroidetes	Bacteroidia	Bacteroidales	Prevotellaceae	Prevotella	NA	Bacteroidales.Prevotellaceae.Prevotella.NA.42f0	Prevotella copri strain JCM 13464 16S ribosomal RNA gene, partial sequence	96.443
0381fe5ea672f26a4f30cc92a9d46772	734.5	0.860752	0.0871502	0.888889	0.727273	4.10256e-05	0.947711	TACGTAGGGGGCAAGCGTTATCCGGATTTACTGGGTGTAAAGGGAGCGTAGACGGCACGGCAAGCCAGATGTGAAAGCCCGGGGCTCAACCCCGGGACTGCATTTGGAACTGCTGAGCTAGAGTGTCGGAGAGGCAAGTGGAATTCCTAGTGTAGCGGTGAAATGCGTAGATATTGGGAGGAACACCAGTGGCGAAGGCGCCTTTCTGGACTGTGTCTGACGCTGAGATGCGAAAGCCAGGGTAGCGAACGGG	Bacteria	Firmicutes	Clostridia	Clostridiales	Lachnospiraceae	Dorea	NA	Clostridiales.Lachnospiraceae.Dorea.NA.0381	Dorea longicatena strain 111-35 16S ribosomal RNA gene, partial sequence	94.024
6520b009069d80d2fcdf5d5f2b73d628	755.5	0.861556	0.102435	7.71111	6.09091	0.000351282	0.947711	TACGTAGGGGGCAAGCGTTGTCCGGAATTATTGGGCGTAAAGAGTACGTAGGCGGTTTGCTAAGCGCAAGGTGAAAGGCAGTGGCTTAACCATTGTAAGCCTTGCGAACTGACAGACTTGAGTGCAGGAGAGGAAAGCGGAATTCCTAGTGTAGCGGTGAAATGCGTAGATATTAGGAGGAACACCGGTGGCGAAGGCGGCTTTCTGGACTGTAACTGACGCTGAGGTACGAAAGCGTGGGGAGCAAACAGG	Bacteria	Firmicutes	Clostridia	Clostridiales	NA	NA	NA	Clostridiales.NA.NA.NA.6520	Eubacterium saphenum strain 164-47 16S ribosomal RNA gene, partial sequence	92.857
f7fab20c0a8c69ae9f42614d665bea14	756.5	0.863801	0.0643419	7.55556	6.51515	0.000355769	0.948626	TACGGAAGGTCCGGGCGTTATCCGGATTTATTGGGTTTAAAGGGAGCGTAGGCCGTTTTTTAAGCGTGTTGTGAAATACTGTCGCTCAACGACAGAGGTGCAGCGCGAACTGGGAGACTTGAGTGCGCGGAATGCAGGCGGAATTCGTCGTGTAGCGGTGAAATGCTTAGATATGACGAAGAACTCCGATTGCGAAGGCAGCTTGCAGTAGCGTAACTGACGCTGAAGCTCGAAAGTGCGGGTATCGAACAGG	Bacteria	Bacteroidetes	Bacteroidia	Bacteroidales	Prevotellaceae	Prevotella	NA	Bacteroidales.Prevotellaceae.Prevotella.NA.f7fa	Prevotella oris strain JCM 12252 16S ribosomal RNA gene, partial sequence	91.304
eb173922599efce9efab277ac6004e12	758.5	0.869404	-0.0154476	47.2	48.9091	0.00239615	0.953219	TACGTAGGTGGCAAGCGTTGTCCGGAATTACTGGGTGTAAAGGGAGTGTAGGCGGGATATCAAGTCAGAAGTGAAAATTACGGGCTCAACTCGTAACCTGCTTTTGAAACTGACATTCTTGAGTGAAGTAGAGGCAAGCGGAATTCCTAGTGTAGCGGTGAAATGCGTAGATATTAGGAGGAACACCAGTGGCGAAGGCGGCTTGCTGGGCTTTTACTGACGCTGAGGCTCGAAAGCGTGGGGAGCAAACAGG	Bacteria	Firmicutes	Clostridia	Clostridiales	Ruminococcaceae	Clostridium_IV	NA	Clostridiales.Ruminococcaceae.Clostridium_IV.NA.eb17	[Eubacterium] siraeum strain ATCC 29066 16S ribosomal RNA gene, partial sequence	98.419
f0bd56cf60ccf3d2d075f0986ae183d9	757.5	0.873081	0.48509	2.22222	0.727273	7.94872e-05	0.955689	TACGTAGGTGGCAAGCGTTGTCCGGATTTATTGGGCGTAAAGCGAGCGCAGGCGGTTTCTTAAGTCTGATGTGAAAGCCTTCGGCTCAACCGAAGAAGTGCATCGGAAACTGGGAAACTTGAGTGCAGAAGAGGACAGTGGAACTCCATGTGTAGCGGTGAAATGCGTAGATATATGGAAGAACACCAGTGGCGAAGGCGGCTGTCTGGTCTGTAACTGACGCTGAGGCTCGAAAGCATGGGTAGCAAACAGG	Bacteria	Firmicutes	Bacilli	Lactobacillales	Lactobacillaceae	Lactobacillus	NA	Lactobacillales.Lactobacillaceae.Lactobacillus.NA.f0bd	Lactobacillus sakei strain NBRC 15893 16S ribosomal RNA gene, partial sequence	100
ed7d47f79f47dc6d56194f4b24acf14c	758	0.875491	-0.0344202	94.2	101.97	0.00487436	0.956766	AACGTAGGTCACAAGCGTTGTCCGGAATTACTGGGTGTAAAGGGAGCGCAGGCGGGAGAACAAGTTGGAAGTGAAATCCATGGGCTCAACCCATGAACTGCTTTCAAAACTGTTTTTCTTGAGTAGTGCAGAGGTAGGCGGAATTCCCGGTGTAGCGGTGGAATGCGTAGATATCGGGAGGAACACCAGTGGCGAAGGCGGCCTACTGGGCACCAACTGACGCTGAGGCTCGAAAGTGTGGGTAGCAAACAGG	Bacteria	Firmicutes	Clostridia	Clostridiales	Ruminococcaceae	Faecalibacterium	prausnitzii	Clostridiales.Ruminococcaceae.Faecalibacterium.prausnitzii.ed7d	Faecalibacterium prausnitzii strain ATCC 27768 16S ribosomal RNA gene, partial sequence	98.814
66530156860cc8adc0673f262f7d7103	729.5	0.885592	-0.0475484	1.71111	1.90909	8.97436e-05	0.96458	TACGGAGGGTGCAAGCGTTAATCGGAATAACTGGGCGTAAAGGGCATGCAGGCGGTTCATCAAGTAGGATGTGAAATCCCCGGGCTCAACCTGGGAACAGCATACTAAACTGGTGGACTAGAGTATTGCAGGGGGAGACGGAATTCCAGGTGTAGCGGTGGAATGCGTAGATATCGGGAGGAACACCAGTGGCGAAGGCGGCCTACTGGGCACCAACTGACGCTGAGGCTCGAAAGTGTGGGTAGCAAACAGG	Bacteria	Proteobacteria	Gammaproteobacteria	Aeromonadales	Succinivibrionaceae	Succinivibrio	NA	Aeromonadales.Succinivibrionaceae.Succinivibrio.NA.6653	Succinivibrio dextrinosolvens strain 0554 16S ribosomal RNA gene, partial sequence	90.909
4ad111524577bae0c0c842e67f3b536c	757	0.888311	0.0327925	2.22222	2.06061	0.000107692	0.96458	TACGTAGGGAGCAAGCGTTATCCGGATTTATTGGGTGTAAAGGGTGCGTAGACGGGAAAGCAAGTTAGTTGTGAAATCCCTCGGCTTAACTGAGGAACTGCAACTAAAACTGTTTTTCTTGAGTGTTGGAGAGGAAAGTGGAATTCCTAGTGTAGCGGTGAAATGCGTAGATATTAGGAGGAACACCGGTGGCGAAGGCGACTTTCTGGACAATAACTGACGTTGAGGCACGAAAGTGTGGGGAGCAAACAGG	Bacteria	Firmicutes	Clostridia	Clostridiales	NA	NA	NA	Clostridiales.NA.NA.NA.4ad1	Vallitalea pronyensis strain FatNI3 16S ribosomal RNA gene, partial sequence	88.189
ece1df0e2a96606028c786b83ced4d8e	751.5	0.89216	-0.355034	20.4444	46.303	0.00156923	0.96458	TACGTAGGTGGCAAGCGTTGTCCGGAATTACTGGGTGTAAAGGGAGCGTAGGCGGGATGCCAAGTCAGCTGTGAAAACTATGGGCTTAACCCGTAGACTGCAGTTGAAACTGGTATTCTTGAGTGAAGTAGAGGTTGGCGGAATTCCGAGTGTAGCGGTGAAATGCGTAGATATTCGGAGGAACACCGGTGGCGAAGGCGGCCAACTGGGCTTTAACTGACGCTGAGGCTCGAAAGTGTGGGGAGCAAACAGG	Bacteria	Firmicutes	Clostridia	Clostridiales	Ruminococcaceae	NA	NA	Clostridiales.Ruminococcaceae.NA.NA.ece1	Eubacterium coprostanoligenes strain HL 16S ribosomal RNA gene, partial sequence	95.669
f70c706b46edbac642f4b44b3f338021	731.5	0.89433	0.268523	50.5556	27.2424	0.00203462	0.96458	TACGTATGGTGCAAGCGTTATCCGGATTTACTGGGTGTAAAGGGAGCGTAGACGGAGTGGCAAGTCTGATGTGAAAACCCGGGGCTCAACCCCGGGACTGCATTGGAAACTGTCAATCTGGAGTACCGGAGAGGTAAGCGGAATTCCTAGTGTAGCGGTGAAATGCGTAGATATTAGGAGGAACACCAGTGGCGAAGGCGGCTTACTGGACGGTAACTGACGTTGAGGCTCGAAAGCGTGGGGAGCAAACAGG	Bacteria	Firmicutes	Clostridia	Clostridiales	Lachnospiraceae	Ruminococcus2	NA	Clostridiales.Lachnospiraceae.Ruminococcus2.NA.f70c	Ruminococcus faecis strain Eg2 16S ribosomal RNA gene, partial sequence	99.605
bcd246d97283c1de80612224f6291ac0	755.5	0.895445	-0.0378221	71.9111	78.4545	0.00373397	0.96458	TACGTAGGGGGCAAGCGTTATCCGGATTTACTGGGTGTAAAGGGAGCGTAGACGGTTTTGCAAGTCTGAAGTGAAAGCCCGGGGCTTAACCCCGGGACTGCTTTGGAAACTGTAGGACTAGAGTGCAGGAGAGGTAAGTGGAATTCCTAGTGTAGCGGTGAAATGCGTAGATATTAGGAGGAACACCAGTGGCGAAGGCGGCTTACTGGACTGTAACTGACGTTGAGGCTCGAAAGCGTGGGGAGCAAACAGG	Bacteria	Firmicutes	Clostridia	Clostridiales	Lachnospiraceae	Clostridium_XlVa	NA	Clostridiales.Lachnospiraceae.Clostridium_XlVa.NA.bcd2	Bacteroides xylanolyticus strain X5-1 16S ribosomal RNA gene, partial sequence	98.024
a6640ba2d763e4a1af71daa5a4713a38	731	0.898404	-0.0122922	1.26667	1.30303	6.41026e-05	0.96458	TACGTAGGGGGCAAGCGTTATCCGGATTTACTGGGTGTAAAGGGAGCGTAGACGGTAGTGCAAGTCTGATGTGAAAGCCCGGGGCTCAACCCCGGGACTGCATTGGAAACTGTATAACTAGAGTGTCGGAGAGGTAAGCGGAATTCCTAGTGTAGCGGTGAAATGCGTAGATATTAGGAGGAACACCAGTGGCGAAGGCGGCTTACTGGACGATGACTGACGTTGAGGCTCGAAAGCGTGGGGAGCAAACAGG	Bacteria	Firmicutes	Clostridia	Clostridiales	Lachnospiraceae	NA	NA	Clostridiales.Lachnospiraceae.NA.NA.a664	[Clostridium] oroticum strain DSM 1287 16S ribosomal RNA gene, partial sequence	98.024
12a60697bd35e4372ff89df5b5765bfe	756.5	0.898465	0.0609148	2.02222	1.75758	9.55128e-05	0.96458	TACGTAGGTGGCGAGCGTTATCCGGATTTATTGGGCGTAAAGCGTCCGCAGCCGGTTTATTAAGTCTAGAATAAAAGCCTGGAGCTTAACTCCAGTTCGTTCTAGAAACTGATATACTTGAGTGTAGTAGAGGCAAATGGAATTTCTAGTGTAGCGGTAAAATGCGTAGATATTAGAAGGAACACCAGTGGCGAAGGCGATTTGCTAGGCTATTACTGACGGTCAGGGACGAAAGCGTGGGGAGCAAATAGG	Bacteria	Firmicutes	NA	NA	NA	NA	NA	NA.NA.NA.NA.12a6	Spiroplasma mirum strain ATCC 29335 16S ribosomal RNA, complete sequence	83.399
05cd1b9e92fbe86194d891404c3932cb	737.5	0.901685	0.11584	1.62222	1.24242	7.30769e-05	0.96458	TACGGAGGATCCGAGCGTTATCCGGATTTATTGGGTTTAAAGGGTGCGTAGGCTGTTTTTTAAGTTAGAGGTGAAAGCTCGACGCTCAACGTCGAAATTGCCTCTGATACTGAGAGACTAGAGTGTAGTTGCGGAAGGCGGAATGTGTGGTGTAGCGGTGAAATGCTTAGATATCACACAGAACACCGATTGCGAAGGCAGCTTTCCAAGCTATTACTGACGCTGAGGCACGAAAGCGTGGGGAGCGAACAGG	Bacteria	Bacteroidetes	Bacteroidia	Bacteroidales	Rikenellaceae	Alistipes	marseilloanorexicus	Bacteroidales.Rikenellaceae.Alistipes.marseilloanorexicus.05cd	Alistipes ihumii strain AP11 16S ribosomal RNA, partial sequence	100
7088979dee31d4e935390d8ed6e36e35	731.5	0.904226	-0.137456	3.48889	4.78788	0.000201923	0.96458	TACGGAGGATGCGAGCGTTATCCGGATTTATTGGGTTTAAAGGGTGCGTAGGCGGTTTATTAAGTTAGTGGTTAAATATTTGAGCTAAACTCAATTGTGCCATTAATACTGGTAAACTGGAGTACAGACGAGGTAGGCGGAATAAGTTAAGTAGCGGTGAAATGCATAGATATAACTTAGAACTCCGATAGCGAAGGCAGCTTACCAGACTGTAACTGACGCTGATGCACGAGAGCGTGGGTAGCGAACAGG	Bacteria	Bacteroidetes	Bacteroidia	Bacteroidales	Porphyromonadaceae	Odoribacter	splanchnicus	Bacteroidales.Porphyromonadaceae.Odoribacter.splanchnicus.7088	Odoribacter splanchnicus strain DSM 220712 16S ribosomal RNA, partial sequence	100
e5bcb8ebafc95d233d03b3c35bbb5c55	730.5	0.905103	-0.222633	15.6444	26.1212	0.00100385	0.96458	TACGTAGGGGGCAAGCGTTATCCGGATTTACTGGGTGTAAAGGGAGCGTAGACGGCAAGGCAAGTCTGAAGTGAAAGCCCGGTGCTTAACGCCGGGACTGCTTTGGAAACTGTTTAGCTGGAGTGCCGGAGAGGTAAGCGGAATTCCTAGTGTAGCGGTGAAATGCGTAGATATTAGGAAGAACACCAGTGGCGAAGGCGGCTTACTGGACGGTAACTGACGTTGAGGCTCGAAAGCGTGGGGAGCAAACAGG	Bacteria	Firmicutes	Clostridia	Clostridiales	Lachnospiraceae	Fusicatenibacter	NA	Clostridiales.Lachnospiraceae.Fusicatenibacter.NA.e5bc	Kineothrix alysoides strain KNHs209 16S ribosomal RNA, partial sequence	96.047
3eb74f2d10a729269e66b85d1bf4d760	750	0.906663	-0.020431	2.97778	3.12121	0.000151923	0.96458	TACGTAGGTGGCAAGCGTTGTCCGGAATTATTGGGCGTAAAGCGCGCGCAGGCGGCTTCTTAAGTCCATCTTAAAAGTGCGGGGCTTAACCCCGTGATGGGATGGAAACTGAGAGGCTGGAGTATCGGAGAGGAAAGTGGAATTCCTAGTGTAGCGGTGAAATGCGTAGATATTAGGAGGAACACCAGTGGCGAAGGCGGCTTACTGGACGGTAACTGACGTTGAGGCTCGAAAGCGTGGGGAGCAAACAGG	Bacteria	Firmicutes	Negativicutes	Selenomonadales	Veillonellaceae	Dialister	NA	Selenomonadales.Veillonellaceae.Dialister.NA.3eb7	Dialister propionicifaciens strain ADV 1053.03 16S ribosomal RNA gene, partial sequence	95.238
6e867c93ad4876cfc161ba726b1d42f8	732	0.909359	-0.175563	21.6222	32.3939	0.00130897	0.96458	TACGTAGGGGGCGAGCGTTGTCCGGAATGATTGGGCGTAAAGGGCGCGTAGGCGGCCTGCTAAGTCTGAAGTGAAAGTCCTGCTTTCAAGGTGGGAAGTGCTTTGGATACTGGTGGGCTGGAGTGCAGGAGAGGAAAGCGGAATTACCGGTGTAGCGGTGAAATGCGTAGAGATCGGTAGGAACACCAGTGGCGAAGGCGGCTTTCTGGACTGAAACTGACGCTGAGGCGCGAAAGCGTGGGGAGCAAACAGG	Bacteria	Firmicutes	Clostridia	Clostridiales	NA	NA	NA	Clostridiales.NA.NA.NA.6e86	Novibacillus thermophilus strain SG-1 16S ribosomal RNA, partial sequence	88.627
6e8acafde7dc0424d3b2c30bb9e048e5	750	0.909554	0.336348	1.57778	0.727273	6.08974e-05	0.96458	TACGTAGGGAGCGAGCGTTGTCCGGATTTACTGGGTGTAAAGGGTGCGTAGGCGGATAGGCAAGTCAGTGGTGAAATCTATGGGCTTAACCCATAAACTGCCATTGAAACTGTTTATCTTGAGTGGAGTAGAGGCAGGCGGAATTCCCGGTGTAGCGGTGAAATGCGTAGAGATCGGGAGGAACACCAGTGGCGAAGGCGGCCTGCTGGGCTTTAACTGACGCTGAGGCACGAAAGTGTGGGTAGCAAACAGG	Bacteria	Firmicutes	Clostridia	Clostridiales	Ruminococcaceae	Clostridium_IV	NA	Clostridiales.Ruminococcaceae.Clostridium_IV.NA.6e8a	Acutalibacter muris strain KB18 16S ribosomal RNA, partial sequence	94.862
6da9519c9cab21cd859e0df7fc66b007	756	0.909586	-0.0230653	8.33333	8.78788	0.000426282	0.96458	AACATAGGGGGCAAGCGTTGTCCGGAATCACTGGGCGTAAAGGGCGCGTAGGTGGTCTGTTAAGTCAGATGTGAAATGTAAGGGCTCAACCCTTAACGTGCATCTGATACTGGCAGACTTGAGTGCGGAAGAGGCAAGTGGAATTCCTAGTGTAGCGGTGAAATGCGTAGATATTAGGAGGAACACCAGTGGCGAAGGCGACTTGCTGGGCCGTAACTGACGCTGAGGCGCGAAAGCGTGGGGAGCAAACAGG	Bacteria	Firmicutes	Clostridia	Clostridiales	Peptococcaceae_1	Peptococcus	NA	Clostridiales.Peptococcaceae_1.Peptococcus.NA.6da9	Peptococcus niger strain JCM 6506 16S ribosomal RNA gene, partial sequence	96.047
303f8dc9760303236b75342371900a50	739	0.912329	-0.122799	0.822222	1.09091	4.67949e-05	0.96458	TACGGAAGGTCCGGGCGTTATCCGGATTTACTGGGTGTAAAGGGAGCGTAGACGGTGTGGCAAGTCTGATGTGAAAGGCATGGGCTCAACCTGTGGACTGCATTGGAAACTGTCATACTTGAGTGCCGGAGGGGTAAGCGGAATTCCTAGTGTAGCGGTGAAATGCGTAGATATTAGGAGGAACACCAGTGGCGAAGGCGGCTTACTGGACGGTAACTGACGTTGAGGCTCGAAAGCGTGGGGAGCAAACAGG	Bacteria	Firmicutes	Clostridia	Clostridiales	Lachnospiraceae	Blautia	NA	Clostridiales.Lachnospiraceae.Blautia.NA.303f	Blautia wexlerae strain DSM 19850 16S ribosomal RNA gene, partial sequence	100
4216924559872038c47f30d241cd3e5e	751.5	0.913448	-0.274168	3.75556	7.06061	0.000257692	0.96458	TACGTAGGGGGCGAGCGTTATCCGGATTTACTGGGTGTAAAGGGAGCGTAGACGGCGCAGCAAGTCTGATGTGAAAGGCGGGGGCTTAACCCCCGGACTGCATTGGAAACTGTTGAGCTTGAGTGCCGGAGGGGTAAGCGGAATTCCTAGTGTAGCGGTGAAATGCGTAGATATTAGGAGGAACACCAGTGGCGAAGGCGGCTTACTGGACGGTAACTGACGTTGAGGCTCGAAAGCGTGGGGAGCAAACAGG	Bacteria	Firmicutes	Clostridia	Clostridiales	Lachnospiraceae	Blautia	NA	Clostridiales.Lachnospiraceae.Blautia.NA.4216	Blautia faecis strain M25 16S ribosomal RNA gene, partial sequence	98.024
d249689b7cc8cdf5989156e6f27c028b	756	0.913695	0.283445	1.22222	0.636364	4.87179e-05	0.96458	TACGGAAGGTCCGGGCGTTATCCGGATTTATTGGGTTTAAAGGGAGCGTAGATGGATGTTTAAGTCAGTTGTGAAAGTTTGCGGCTCAACCGTAAAATTGCAGTTGATACTGGATATCTTGAGTGCAGTTGAGGCAGGCGGAATTCGTGGTGTAGCGGTGAAATGCTTAGATATCACGAAGAACTCCGATTGCGAAGGCAGCCTGCTAAGCTGCAACTGACATTGAGGCTCGAAAGTGTGGGTATCAAACAGG	Bacteria	Bacteroidetes	Bacteroidia	Bacteroidales	Bacteroidaceae	Bacteroides	NA	Bacteroidales.Bacteroidaceae.Bacteroides.NA.d249	Bacteroides vulgatus strain ATCC 8482 16S ribosomal RNA, partial sequence	98.814
254315755adfd725df60a60569c1d8cd	749.5	0.914231	-0.0216591	1.06667	1.12121	5.44872e-05	0.96458	TACGTAGGGGGCAAGCGTTATCCGGATTTACTGGGTGTAAAGGGAGCGTAGGCCGGAGATTAAGCGTGTTGTGAAATGTAGACGCTCAACGTCTGCACTGCAGCGCGAACTGGTTTCCTTGAGTACGCACAAAGTGGGCGGAATTCGTGGTGTAGCGGTGAAATGCTTAGATATCACGAAGAACTCCGATTGCGAAGGCAGCTCACTGGAGCGCAACTGACGCTGAAGCTCGAAAGTGCGGGTATCGAACAGG	Bacteria	Bacteroidetes	Bacteroidia	Bacteroidales	Prevotellaceae	Prevotella	NA	Bacteroidales.Prevotellaceae.Prevotella.NA.2543	Prevotella copri strain JCM 13464 16S ribosomal RNA gene, partial sequence	99.163
8ba2a209f24d5b10af50289233f9c89f	751.5	0.914622	-0.0589779	1.11111	1.27273	5.89744e-05	0.96458	TACGTAGATGGCGAGCGTTGTCCGGAATTACTGGGTGTAAAGGGAGTGTAGGCGGGATCATAAGTTGCGTGTGAAATGCAGGGGCTCAACCCCTGAACTGCGCGCAAAACTGTGGTTCTTGAGTGAAGTAGAGGCAGGCGGAATTCCCGGTGTAGCGGTGGAATGCGTAGATATCGGGAGGAACACCAGTGGCGAAGGCGGCCTGCTGGGCTTTTACTGACGCTGAGGCTCGAAAGCATGGGGAGCAAACAGG	Bacteria	Firmicutes	Clostridia	Clostridiales	Ruminococcaceae	NA	NA	Clostridiales.Ruminococcaceae.NA.NA.8ba2	[Clostridium] methylpentosum strain R2 16S ribosomal RNA gene, partial sequence	89.328
9fcac5a9f9d1b88f0b907157154d8dbf	735	0.916731	0.024952	21.3111	20.1212	0.00104039	0.96458	TACGGAGGGTGCAAGCGTTAATCGGAATTACTGGGCGTAAAGCGCGCGTAGGTTGTTTTGTAAGTCAGAGGTGTAATCCCACGGCTTAACCGTGGAACTGCCTTTGATACTGCATAACTTGGATCCGGGAGAGGACAGCGGAATTCCAGGTGTAGGAGTGAAATCCGTAGATATCTGGAAGAACATCAGTGGCGAAGGCGGCTGTCTGGACCGGTATTGACGCTGAGGCGCGAAAGCGTGGGTAGCAAACAGG	Bacteria	Proteobacteria	Deltaproteobacteria	Desulfovibrionales	Desulfovibrionaceae	NA	NA	Desulfovibrionales.Desulfovibrionaceae.NA.NA.9fca	Desulfovibrio simplex strain JCM 16812 16S ribosomal RNA gene, partial sequence	92.885
2d75eb30aaf371f0eb229df581806358	732	0.917892	-0.0142495	479.022	495	0.0242891	0.96458	AACGTAGGTCACAAGCGTTGTCCGGAATTACTGGGTGTAAAGGGAGCGCAGGCGGGAAGACAAGTTGGAAGTGAAATCCATGGGCTCAACCCATGAACTGCTTTCAAAACTGTTTTTCTTGAGTAGTGCAGAGGTAGGCGGAATTCCCGGTGTAGCGGTGGAATGCGTAGATATCGGGAGGAACACCAGTGGCGAAGGCGGCCTACTGGGCACCAACTGACGCTGAGGCTCGAAAGTGTGGGTAGCAAACAGG	Bacteria	Firmicutes	Clostridia	Clostridiales	Ruminococcaceae	Faecalibacterium	prausnitzii	Clostridiales.Ruminococcaceae.Faecalibacterium.prausnitzii.2d75	Faecalibacterium prausnitzii strain ATCC 27768 16S ribosomal RNA gene, partial sequence	99.605
e02e14311740afcaa8d4ed999132ea32	739	0.918591	-0.00975984	2.31111	2.36364	0.000116667	0.96458	TACGTAGGGGGCAAGCGTTATCCGGATTTATTGGGTTTAAAGGGAGCGTAGGCCGGAGATTAAGCGTGTTGTGAAATGTAGATGCTCAACATCTGCACTGCAGCGCGAACTGGTTTCCTTGAGTACGCACAAAGTGGGCGGAATTCGTGGTGTAGCGGTGAAATGCTTAGATATCACGAAGAACTCCGATTGCGAAGGCAGCTCACTGGAGCGCAACTGACGCTGAAGCTCGAAAGTGCGGGTATCGAACAGG	Bacteria	Bacteroidetes	Bacteroidia	Bacteroidales	Prevotellaceae	Prevotella	NA	Bacteroidales.Prevotellaceae.Prevotella.NA.e02e	Prevotella copri strain JCM 13464 16S ribosomal RNA gene, partial sequence	99.163
3c97d30db9a2cbdf8b22f09d5c8a844a	756	0.918772	-0.0429282	0.466667	0.515151	2.4359e-05	0.96458	TACGTATGGTGCAAGCGTTATCCGGATTTACTGGGTGTAAAGGGAGTGTAGGTGGCATGGCAAGCCAGAAGTGAAAGCCCGTGGCTCAACTACGGGACTGCTTTTGGAACTGTTGTGCTGGAGTGCAGGAGGGGTAAGCGGAATTCCTGGTGTAGCGGTGAAATGCGTAGATATCAGGAGGAACACCGGTGGCGAAGGCGGCTTACTGGACTGTAACTGACACTGAGGCTCGAAAGCGTGGGGAGCAAACAGG	Bacteria	Firmicutes	Clostridia	Clostridiales	Lachnospiraceae	NA	NA	Clostridiales.Lachnospiraceae.NA.NA.3c97	Lactobacillus rogosae strain ATCC 27753 16S ribosomal RNA gene, partial sequence	92.885
7ce44f270fa9b2fd42d4d45a4931428e	756	0.918772	0.12926	4.48889	3.33333	0.0002	0.96458	TACGGAAGGTCCGGGCGTTATCCGGATTTATTGGGTTTAAAGGGAGCGTAGGCCGGAGATTAAGCGTGTTGTGAAATGTAGATGCTCAACATCTGCACTGCAGCGCGAACTGGTTTCCTTGAGTACGCACAAAGTGGGCGGAATTCGTGGTGTAGCGGTGAAATGCTTAGATATCACGAAGAACTCCGATTGCGAAGGCAGCTCACGGGAGCGCAACTGACGCTGAAGCTCGAAAGTGCGGGTATCGAACAGG	Bacteria	Bacteroidetes	Bacteroidia	Bacteroidales	Prevotellaceae	Prevotella	NA	Bacteroidales.Prevotellaceae.Prevotella.NA.7ce4	Prevotella copri strain JCM 13464 16S ribosomal RNA gene, partial sequence	98.814
c166bd291497f36568cdc9e99d6a2e32	735	0.91988	-0.0677518	3.26667	3.81818	0.000175	0.96458	TACGTAGGGGGCAAGCGTTATCCGGATTTACTGGGTGTAAAGGGAGCGTAGACGGTCAAGCAAGTCAGAAGTGAAAGGCTGGGGCTCAACCCCGGGACTGCTTTTGAAACTGTTTGACTGGAGTGCTGGAGAGGTAAGCGGAATTCCTAGTGTAGCGGTGAAATGCGTAGATATTAGGAGGAACACCAGTGGCGAAGGCGGCTTACTGGACAGTAACTGACGTTGAGGCTCGAAAGCGTGGGGAGCAAACAGG	Bacteria	Firmicutes	Clostridia	Clostridiales	Lachnospiraceae	NA	NA	Clostridiales.Lachnospiraceae.NA.NA.c166	Hungatella effluvii strain UB-B.2 16S ribosomal RNA, partial sequence	96.047
fd2e01268ae0767e91ae858a7fb66984	733	0.920016	-0.245973	2.51111	4.42424	0.000166026	0.96458	TACGTAGGTGGCGAGCGTTATCCGGATTTACTGGGTGTAAAGGGTGTGTAGGCGGGATTGCAAGTCAGATGTGAAAACTGTGGGCTCAACCCACAGCCTGCATTTGAAACTGTGATTCTTGAGTGTGGGAGAGGTAAGCGGAATTCCCGGTGTAGCGGTGAAATGCGTAGATATCGGGAGGAACACCAGTGGCGAAGGCGGCTTACTGGACCACAACTGACGCTGAGACACGAAAGTGTGGGGAGCAAACAGG	Bacteria	Firmicutes	Clostridia	Clostridiales	Ruminococcaceae	NA	NA	Clostridiales.Ruminococcaceae.NA.NA.fd2e	Intestinimonas butyriciproducens strain SRB-521-5-I 16S ribosomal RNA gene, partial sequence	91.7
40e50ce2296417beff1bb1a4e0e6985e	749	0.926844	0.013364	3	2.90909	0.000148077	0.969553	TACGGGGGGTGCGAGCGTTGTCCGGAATCATTGGGCGTAAAGAGTTCGTAGGTGGTATGTTAAGTCTGGTGTTAAATTCCGAAGCTCAACTTCGGTACGGCACTGGATACTGGCAAACTTGAATGCGGTAGAGGTAAAGGGAATTCCTGGTGTAGCGGTGAAATGCGTAGATATCAGGAGGAACATCGGTGGCGTAAGCGCTTTACTGGGCCGTAATTGACACTGAGGAACGAAAGCCGGGGTAGCAAATGGG	Bacteria	Proteobacteria	NA	NA	NA	NA	NA	NA.NA.NA.NA.40e5	Vampirovibrio chlorellavorus strain ICPB 3707 16S ribosomal RNA gene, partial sequence	85.081
f899bdc5415088d932414de6c6ef303d	736.5	0.92765	-0.0304893	1.66667	1.78788	8.58974e-05	0.969553	AACGTAGGTCACAAGCGTTGTCCGGAATTACTGGGTGTAAAGGGAGCGCAGGCGGTGCGGCAAGTCTGATGTGAAAGCCCGGGGCTCAACCCCGGTACTGCATTGGAAACTGTCGTACTAGAGTGTCGGAGGGGTAAGCGGAATTCCTAGTGTAGCGGTGAAATGCGTAGATATTAGGAGGAACACCAGTGGCGAAGGCGGCTTACTGGACGATAACTGACGCTGAGGCTCGAAAGCGTGGGGAGCAAACAGG	Bacteria	Firmicutes	Clostridia	Clostridiales	Lachnospiraceae	Roseburia	NA	Clostridiales.Lachnospiraceae.Roseburia.NA.f899	[Eubacterium] rectale strain ATCC 33656 16S ribosomal RNA, partial sequence	98.024
2ca90358a5155a1ac378d6577c5a2327	734	0.93089	-0.174207	0.933333	1.39394	5.64103e-05	0.971427	CACGTAGGGGGCGAGCGTTATCCGGATTCATTGGGCGTAAAGCGCGCGTAGGCGGCCGCTCGAGCGGGACCTCTAACCCGGGGGCTCAACCTCCGGCCGGGTCCCGGACCGTGCGGCTCGGGTGCGGTAGGGGCAGGCGGAACTCCAAGTGTAGCGGTGAAATGCGCAGATATTTGGAGGAACACCGATGGCGAAGGCAGCCTGCTGGGCCGCCACCGACGCTGAGGCGCGAAAGCCGGGGGAGCGAACAGG	Bacteria	Actinobacteria	Actinobacteria	Coriobacteriales	Coriobacteriaceae	NA	NA	Coriobacteriales.Coriobacteriaceae.NA.NA.2ca9	Adlercreutzia equolifaciens strain DSM 19450 16S ribosomal RNA, partial sequence	91.633
78aee6417675571f24e1d066df7aec48	748.5	0.936935	-0.460072	11.1778	32.2424	0.00100449	0.975836	TACGTAGGGAGCGAGCGTTGTCCGGAATTACTGGGTGTAAAGGGAGCGTAGGCGGGACGGCAAGTCAGATGTGAAAACTATGGGCTCAACCCATAGACTGCATTTGAAACTGTTGTTCTTGAGTGAGGTAGAGGTAAGCGGAATTCCTGGTGTAGCGGTGAAATGCGTAGAGATCAGGAGGAACATCGGTGGCGAAGGCGGCTTACTGGGCCTTTACTGACGCTGAGGCTCGAAAGCGTGGGGAGCAAACAGG	Bacteria	Firmicutes	Clostridia	Clostridiales	Ruminococcaceae	Ruminococcus	NA	Clostridiales.Ruminococcaceae.Ruminococcus.NA.78ae	Ruminococcus callidus strain ATCC 27760 16S ribosomal RNA gene, partial sequence	99.605
584d219dcbf4b86ec2835ef1c508aa50	749.5	0.938024	0.231642	11.7778	6.90909	0.000485897	0.975836	TACGTAGGTGGCAAGCGTTGTCCGGAATTACTGGGTGTAAAGGGTGCGCAGGCGGGATTGCAAGTTGGATGTGAAATACCGGGGCTTAACCCCGGAGCTGCATCCAAAACTGTAGTTCTTGAGTGGAGTAGAGGTAAGCGGAATTCCGAGTGTAGCGGTGAAATGCGTAGATATTCGGAGGAACACCAGTGGCGAAGGCGGCTTACTGGGCTCTAACTGACGCTGAGGCACGAAAGCATGGGTAGCAAACAGG	Bacteria	Firmicutes	Clostridia	Clostridiales	Ruminococcaceae	NA	NA	Clostridiales.Ruminococcaceae.NA.NA.584d	Ethanoligenens harbinense strain YUAN-3 16S ribosomal RNA, partial sequence	90.98
5a914aa27351242fe7c91d8421f20f0e	738	0.94343	0.0871502	0.777778	0.636364	3.58974e-05	0.979634	TACGTATGGTGCAAGCGTTATCCGGATTTACTGGGTGTAAAGGGAGCGCAGGCGGTGCGGCAAGTCTGATGTGAAAGCCCGGGGCTCAACCCCGGTACTGCATTGGAAACTGTCGTACTAGAGTGTCGGAGGGGTAAGCGGAATTCCTAGTGTAGCGGTGAAATGCGTAGATATATGGAGGAACACCAGTGGCGAAGGCGACGGTCTGGGCCGCAACTGACGCTCATTCCCGAAAGCGTGGGGAGCAAATAGG	Bacteria	Firmicutes	Clostridia	Clostridiales	Lachnospiraceae	Roseburia	NA	Clostridiales.Lachnospiraceae.Roseburia.NA.5a91	[Eubacterium] rectale strain ATCC 33656 16S ribosomal RNA, partial sequence	94.071
3e6334505ea8b6ee58958f4638d4fe4d	733	0.944595	0.232778	6.42222	3.75758	0.000264744	0.979634	TACGTAGGGGGCGAGCGTTATCCGGATTCATTGGGCGTAAAGCGCGCGTAGGCGGCCTGGCAGGCCGGGGGTCAAATGCGGGGGCTCAACCCCCGCCCGCCCCCGGAACCTTTAGGCTTGGGTCCGGTAGGGGAGGGTGGAACACCCGGTGTAGCGGTGGAATGCGCAGATATCGGGTGGAACACCGGTGGCGAAGGCGGCCCTCTGGGCCGTGACCGACGCTGAGGCGCGAAAGCTGGGGGAGCGAACAGG	Bacteria	Actinobacteria	Actinobacteria	Coriobacteriales	Coriobacteriaceae	Collinsella	NA	Coriobacteriales.Coriobacteriaceae.Collinsella.NA.3e63	Collinsella bouchesdurhonensis strain Marseille-P3296 16S ribosomal RNA, partial sequence	98.81
466a80896396194d521a387f15168afe	749	0.947426	-0.0432166	21.6444	23.9091	0.00113013	0.979935	TACGTAGGGGGCAAGCGTTATCCGGATTTACTGGGTGTAAAGGGAGCGTAGACGGTAAAGCAAGTCTGAAGTGAAAGCCCGGGGCTCAACCCCGGGACTGCTTTGGAAACTGTTTAACTAGAGTGCTGGAGAGGTAAGCGGAATTCCTAGTGTAGCGGTGAAATGCGTAGATATTAGGAGGAACACCAGTGGCGAAGGCGGCTTACTGGACAGTAACTGACGTTGAGGCTCGAAAGCGTGGGGAGCAAACAGG	Bacteria	Firmicutes	Clostridia	Clostridiales	Lachnospiraceae	Clostridium_XlVa	NA	Clostridiales.Lachnospiraceae.Clostridium_XlVa.NA.466a	Hungatella effluvii strain UB-B.2 16S ribosomal RNA, partial sequence	97.233
a1de5e157d0a9edead8c3cfc8ebec4a1	738.5	0.949958	-0.467372	1.91111	5.60606	0.000173718	0.979935	TACGTAGGTGGCAAGCGTTGTCCGGATTTACTGGGTGTAAAGGGCGTGTAGCCGGGTCGGCAAGTCAGATGTGAAATCCACGGGCTCAACTCGTGAACTGCATTTGAAACTGTTGATCTTGAGTATCGGAGAGGCAATCGGAATTCCTAGTGTAGCGGTGAAATGCGTAGATATTAGGAGGAACACCAGTGGCGAAGGCGGATTGCTGGACGACAACTGACGGTGAGGCGCGAAAGCGTGGGGAGCAAACAGG	Bacteria	Firmicutes	Clostridia	Clostridiales	Ruminococcaceae	NA	NA	Clostridiales.Ruminococcaceae.NA.NA.a1de	Oscillibacter ruminantium strain GH1 16S ribosomal RNA gene, partial sequence	92.913
3ecb83e913f52c5f413bf082da117928	737	0.951816	-0.109213	21.4444	27.5758	0.00120192	0.979935	TACGTAGGTGGCGAGCGTTATCCGGATTTACTGGGTGTAAAGGGCGCGTAGGCGGGAATGCAAGTCAGATGTGAAATCCAGGGGCTTAACCCTTGAACTGCATTTGAAACTGTATTTCTTGAGTGTCGGAGAGGTTGACGGAATTCCTAGTGTAGCGGTGAAATGCGTAGATATTAGGAGGAACACCAGTGGCGAAGGCGGTCAACTGGACGATAACTGACGCTGAGGCGCGAAAGCGTGGGGAGCAAACAGG	Bacteria	Firmicutes	Clostridia	Clostridiales	Ruminococcaceae	NA	NA	Clostridiales.Ruminococcaceae.NA.NA.3ecb	Sporobacter termitidis strain SYR 16S ribosomal RNA, partial sequence	92.885
b3f737c04173b0a3d38602fade6114fd	738	0.952071	0.179364	43.6	28.8485	0.00186795	0.979935	TACGTAGGTGGCAAGCGTTGTCCGGAATTATTGGGCGTAAAGAGCATGTAGGCGGGCTTTTAAGTCCGACGTGAAAATGCGGGGCTTAACCCCGTATGGCGTTGGATACTGGGAGTCTTGAGTGCAGGAGAGGAAAGGGGAATTCCCAGTGTAGCGGTGAAATGCGTAGATATTGGGAGGAACACCAGTGGCGAAGGCGCCTTTCTGGACTGTGTCTGACGCTGAGATGCGAAAGCCAGGGTAGCAAACGGG	Bacteria	Firmicutes	Negativicutes	Selenomonadales	Acidaminococcaceae	Acidaminococcus	NA	Selenomonadales.Acidaminococcaceae.Acidaminococcus.NA.b3f7	Acidaminococcus fermentans strain DSM 20731 16S ribosomal RNA, partial sequence	99.603
fb751d029ad7031e8fcf3bde5cd65d04	737	0.95315	-0.149237	5.22222	7.36364	0.00030641	0.979935	TACGTAGGGGGCAAGCGTTATCCGGAATTATTGGGCGTAAAGAGTACGTAGGTGGTTACCTAAGCACGAGGTATAAGGCAATGGCTTAACCATTGTTCGCCTTGTGAACTGGGCTACTTGAGTGCAGGAGAGGAAAGCGGAATTCCTAGTGTAGCGGTGAAATGCGTAGATATTAGGAGGAACACCAGTGGCGAAGGCGGCTTTCTGGACTGTAACTGACACTGAGGTACGAAAGCGTGGGGAGCAAACAGG	Bacteria	Firmicutes	Clostridia	Clostridiales	Clostridiales_Incertae_Sedis_XIII	Mogibacterium	NA	Clostridiales.Clostridiales_Incertae_Sedis_XIII.Mogibacterium.NA.fb75	Ihubacter massiliensis strain Marseille-P2843 16S ribosomal RNA, partial sequence	96.825
6a1c3a644d10d7460d2240e571de6f6f	736.5	0.953648	-0.117448	105	137.606	0.00593974	0.979935	TACGGAGGATCCGAGCGTTATCCGGATTTATTGGGTTTAAAGGGAGCGTAGATGGATGTTTAAGTCAGTTGTGAAAGTTTGCGGCTCAACCGTAAAATTGCAGTTGATACTGGATATCTTGAGTGCAGTTGAGGCAGGCGGAATTCGTGGTGTAGCGGTGAAATGCTTAGATATCACGAAGAACTCCGATTGCGAAGGCAGCCTGCTAAGCTGCAACTGACATTGAGGCTCGAAAGTGTGGGTATCAAACAGG	Bacteria	Bacteroidetes	Bacteroidia	Bacteroidales	Bacteroidaceae	Bacteroides	NA	Bacteroidales.Bacteroidaceae.Bacteroides.NA.6a1c	Bacteroides vulgatus strain ATCC 8482 16S ribosomal RNA, partial sequence	100
bcf0c61108bee6c97bb83a0f8505a456	739	0.956485	0.214255	4.46667	2.72727	0.000186538	0.980081	TACGTAGGGGGCGAGCGTTATCCGGATTTATTGGGCGTAAAGCGTGTGTAGGCGGTTTGTTAAGTTTAAGATTAAAGCCCGGGGCTCAACTCCGGTAAGTCTTAAAAACTGGCAGGCTTGAGTACGGTAGAGGCAAACGGAATTTCTAGTGTAGCGGTGAAATGCGTAGATATTAGAAGGAACACCAGTGGCGAAAGCGGTTTGCTGGGCCGTTACTGACGCTGAGGCACGAAAGCGTGGGGAGCAAATAGG	Bacteria	NA	NA	NA	NA	NA	NA	NA.NA.NA.NA.bcf0	Spiroplasma velocicrescens strain MQ-4 16S ribosomal RNA, partial sequence	86.111
05533604789178932552a01ccb048651	737	0.956711	-0.164154	5.06667	7.39394	0.000302564	0.980081	TACGTAGGGGGCGAGCGTTGTCCGGAATGACTGGGCGTAAAGGGCGTGTAGGCGGCCGACTAAGTCTGATGTGAAATACCCGCTTTTAAGGTGGGTCGTGCATTGGAAACTGGATGGCTAGAGTGCGGAAGAGGTAAGTGGAATTCCCAGTGTAGCGGTGAAATGCGTAGAGATTGGGAGGAACACCAGTGGCGAAGGCGACTTACTGGGCCGCAACTGACGCTGAGGCGCGAAAGCGTGGGGAGCAAACAGG	Bacteria	Firmicutes	Clostridia	Clostridiales	NA	NA	NA	Clostridiales.NA.NA.NA.0553	Gracilibacter thermotolerans strain JW/YJL-S1 16S ribosomal RNA gene, partial sequence	87.843
a025538e74cbc8b814eeca704c50421a	738.5	0.963771	-0.0871295	7.71111	9.42424	0.000421795	0.985808	TACGTAGGTGGCAAGCGTTGTCCGGATTTACTGGGTGTAAAGGGCGTGCAGCCGGGCATGCAAGTCAGATGTGAAATCTCAGGGCTTAACCCTGAAACTGCATTTGAAACTGTATGTCTTGAGTGCCGGAGAGGTAATCGGAATTCCTTGTGTAGCGGTGAAATGCGTAGATATAAGGAAGAACACCAGTGGCGAAGGCGGATTACTGGACGGTAACTGACGGTGAGGCGCGAAAGCGTGGGGAGCAAACAGG	Bacteria	Firmicutes	Clostridia	Clostridiales	Ruminococcaceae	Oscillibacter	NA	Clostridiales.Ruminococcaceae.Oscillibacter.NA.a025	Oscillibacter ruminantium strain GH1 16S ribosomal RNA gene, partial sequence	93.281
9f4de9eb6700d873d8999b2fb10054b3	746	0.969729	-0.17676	1.31111	1.9697	7.94872e-05	0.990062	TACGTAGGTGGCAAGCGTTGTCCGGAATTACTGGGTGTAAAGGGAGCGTAGGCGGGGAGACAAGTTGAATGTTTAAACTATCGGCTCAACTGATAGTCGCGTTCAAAACTATCACTCTTGAGTGCAGTAGAGGTAGGCGGAATTCCTAGTGTAGCGGTGAAATGCGTAGATATTAGGAGGAACACCAGTGGCGAAGGCGGCCTACTGGGCTGTAACTGACGCTGAGGCTCGAAAGCGTGGGTAGCAAACAGG	Bacteria	Firmicutes	Clostridia	Clostridiales	Ruminococcaceae	NA	NA	Clostridiales.Ruminococcaceae.NA.NA.9f4d	Negativibacillus massiliensis strain Marseille-P3213 16S ribosomal RNA, partial sequence	99.206
cf0a3a35b3f5f2211113dd16ab2bb11f	743.5	0.970881	-0.060065	1.26667	1.45454	6.73077e-05	0.990062	TACGTAGGGAGCAAGCGTTATCCGGATTTATTGGGCGTAAAGGGTGCGTAGGCGGCTTGTTAAGTATGAGATTAAAGCCCGAGGCTTAACCTCGGTTCGTTTCATAAACTGGCAGGCTTGAGTGTGGCAGAGGTAAACGGAATTTCTAGTGTAGCGGTTAAATGCGTAGATATTAGAAGGAACACCAGTGGCGAAGGCGGTTTACTGGGCCATAACTGACGCTGAGGCACGAAAGCGTGGGGAGCAAATAGG	Bacteria	Firmicutes	Clostridia	Clostridiales	NA	NA	NA	Clostridiales.NA.NA.NA.cf0a	Spiroplasma culicicola strain AES-1 16S ribosomal RNA, partial sequence	85.375
399ad8b06fee21e03f911721c733a9e3	740.5	0.983831	-0.087702	1.73333	2.12121	9.48718e-05	0.995649	TACGTAGGGAGCGAGCGTTGTCCGGAATTACTGGGCGTAAAGGGTGCGTAGGCGGTCTGAAAAGTCGGATGTGAAATCCCCGTGCTTAACATGGGAGCTGCATTCGAAACTTTCGGACTTGAGTGTCGGAGAGGTAAGCGGAATTCCCGGTGTAGCGGTGAAATGCGTAGATATCGGGAGGAACACCAGTGGCGAAGGCGGCTTACTGGACGACAACTGACGCTGAGGCACGAAAGCGTGGGGAGCAAACAGG	Bacteria	NA	NA	NA	NA	NA	NA	NA.NA.NA.NA.399a	Lutispora thermophila strain EBR46 16S ribosomal RNA, partial sequence	89.37
f09fdc38602cea0ede37ee6f782d82a0	740.5	0.985856	-0.170094	80.8667	119.636	0.00486346	0.995649	TACGTATGGTGCAAGCGTTATCCGGATTTACTGGGTGTAAAGGGAGCGCAGGCGGAAGGCTAAGTCTGATGTGAAAGCCCGGGGCTCAACCCCGGTACTGCATTGGAAACTGGTCATCTAGAGTGTCGGAGGGGTAAGTGGAATTCCTAGTGTAGCGGTGAAATGCGTAGATATTAGGAGGAACACCAGTGGCGAAGGCGGCTTACTGGACGATAACTGACGCTGAGGCTCGAAAGCGTGGGGAGCAAACAGG	Bacteria	Firmicutes	Clostridia	Clostridiales	Lachnospiraceae	Roseburia	inulinivorans	Clostridiales.Lachnospiraceae.Roseburia.inulinivorans.f09f	Roseburia inulinivorans strain A2-194 16S ribosomal RNA, partial sequence	100
f89d016b0a8d974eeb252f66399de86b	744	0.985899	-0.329644	13.0222	27.8182	0.000964103	0.995649	TACGTATGGGGCGAGCGTTATCCGGATTCATTGGGCGTAAAGCGCGCGTAGGCGGCCTGGCAGGCCGGGAGTCAAATCCGGGGGCTCAACCCCCGCCCGCTCCCGGAACCTTTAGGCTTGAGTCTGGCAGGGGAGGGTGGAATACCCGGTGTAGCGGTGGAATGCGCAGATATCGGGTAGAACACCGGTGGCGAAGGCGGCCCTCTGGGCCACGACTGACGCTGAGGCGCGAAAGCTGGGGGAGCGAACAGG	Bacteria	Actinobacteria	Actinobacteria	Coriobacteriales	Coriobacteriaceae	Olsenella	NA	Coriobacteriales.Coriobacteriaceae.Olsenella.NA.f89d	Libanicoccus massiliensis strain Marseille-P3237 16S ribosomal RNA, partial sequence	99.206
9ca96a11039a050862b849d6eedf5652	741.5	0.988041	0.047145	0.844444	0.757576	4.03846e-05	0.995649	TACGTAGGTGGCAAGCGTTGTCCGGATTTACTGGGTGTAAAGGGCGTGCAGCCGGGTGCGCAAGTCAGATGTGAAATCTCAGGGCTCAACCCTGAAACTGCATTTGAAACTGTGCATCTTGAGTGCCGGAGAGGTAATCGGAATTCCTTGTGTAGCGGTGAAATGCGTAGATATAAGGAAGAACACCAGTGGCGAAGGCGGATTACTGGACGGTAACTGACGGTGAGGCGCGAAAGCGTGGGGAGCAAACAGG	Bacteria	Firmicutes	Clostridia	Clostridiales	Ruminococcaceae	Oscillibacter	NA	Clostridiales.Ruminococcaceae.Oscillibacter.NA.9ca9	Oscillibacter ruminantium strain GH1 16S ribosomal RNA gene, partial sequence	92.885
52c44cbda25815ffd9b135fc55ac08e6	741	0.989522	-0.103959	26.6667	33.8788	0.0014859	0.995649	TACGTATGGAGCAAGCGTTATCCGGATTTACTGGGTGTAAAGGGAGTGTAGGTGGCCATGCAAGTCAGAAGTGAAAATCCGGGGCTCAACCCCGGAACTGCTTTTGAAACTGTAAGGCTGGAGTGCAGGAGGGGTGAGTGGAATTCCTAGTGTAGCGGTGAAATGCGTAGATATTAGGAGGAACACCAGTGGCGAAGGCGGCTCACTGGACTGTAACTGACACTGAGGCTCGAAAGCGTGGGGAGCAAACAGG	Bacteria	Firmicutes	Clostridia	Clostridiales	Lachnospiraceae	NA	NA	Clostridiales.Lachnospiraceae.NA.NA.52c4	[Eubacterium] eligens strain ATCC 27750 16S ribosomal RNA, partial sequence	100
7aafd58ef53e6d6fa4a65e026776e5c7	740.5	0.989909	-0.246672	0.377778	0.666667	2.5e-05	0.995649	TACGGAAGGTCCGGGCGTTATCCGGATTTATTGGGTTTAAAGGGAGCGCAGGCTGCGAGGCAAGTCAGCGGTCAAATGTCGGGGCTCAACCCCGGCCTGCCGTTGAAACTGTCCTGCTAGAGTTCGAGTGAGGTATGCGGAATGCGTTGTGTAGCGGTGAAATGCATAGATATGACGCAGAACTCCGATTGCGAAGGCAGCATACCAACTCGCGACTGACGCTGAGGCTCGAAAGCGTGGGTATCGAACAGG	Bacteria	Bacteroidetes	Bacteroidia	Bacteroidales	Porphyromonadaceae	NA	NA	Bacteroidales.Porphyromonadaceae.NA.NA.7aaf	Muribaculum intestinale strain YL27 16S ribosomal RNA, partial sequence	85.771
be5b6b3c76a4566c54f5c6b504554208	744	0.989909	-0.727283	6.17778	32.9697	0.000875641	0.995649	TACGTAGGGAGCAAGCGTTATCCGGATTTATTGGGTGTAAAGGGTGCGTAGACGGGAGAACAAGTTAGTTGTGAAAGCCCTCGGCTTAACTGAGGAACTGCAACTAAAACTATTTTTCTTGAGTGCAGGAGAGGAAAGCGGAATTCCTAGTGTAGCGGTGAAATGCGTAGATATTAGGAGGAACACCAGTGGCGAAGGCGGCTTTCTGGACTGTAACTGACGTTGAGGCACGAAAGTGTGGGGAGCAAACAGG	Bacteria	Firmicutes	Clostridia	Clostridiales	NA	NA	NA	Clostridiales.NA.NA.NA.be5b	Abyssivirga alkaniphila strain L81 16S ribosomal RNA, partial sequence	89.764
011166037127d8afdd94de49b8f8f9fa	743	0.990948	0.0694214	1.77778	1.51515	8.33333e-05	0.995649	TACGTATGGTGCAAGCGTTATCCGGATTTACTGGGTGTAAAGGGAGCGCAGGCGGTGCGGCAAGTCTGATGTGAAAGCCCGGGGCTCAACCCCGGGACTGCATTTGGAACTGCTGAGCTAGAGTGTCGGAGAGGCAAGTGGAATTCCTAGTGTAGCGGTGAAATGCGTAGATATTAGGAGGAACACCAGTGGCGAAGGCGGCTTGCTGGACGATGACTGACGTTGAGGCTCGAAAGCGTGGGGAGCAAACAGG	Bacteria	Firmicutes	Clostridia	Clostridiales	Lachnospiraceae	Dorea	NA	Clostridiales.Lachnospiraceae.Dorea.NA.0111	Dorea longicatena strain 111-35 16S ribosomal RNA gene, partial sequence	96.457
b505bd1e47523701b8726402fd91143b	743.5	0.993694	-0.245281	10.4222	18.3333	0.000688461	0.995649	TACGTAGGGAGCAAGCGTTATCCGGATTTATTGGGTGTAAAGGGTGCGTAGACGGGAAATTAAGTTAGTTGTGAAATCCCTCGGCTTAACTGAGGAACTGCAACTAAAACTGATTTTCTTGAGTGCTGGAGAGGAAAGTGGAATTCCTAGTGTAGCGGTGAAATGCGTAGATATTAGGAGGAACACCAGTGGCGAAGGCGACTTTCTGGACAGTAACTGACGTTGAGGCACGAAAGTGTGGGGAGCAAACAGG	Bacteria	Firmicutes	Clostridia	Clostridiales	NA	NA	NA	Clostridiales.NA.NA.NA.b505	Vallitalea pronyensis strain FatNI3 16S ribosomal RNA gene, partial sequence	89.37
725a7d025696522083ec45318b7c378e	743.5	0.99373	-0.324563	65.2889	137.849	0.00479936	0.995649	TACGTAGGGAGCAAGCGTTGTCCGGATTTACTGGGTGTAAAGGGTGCGTAGGCGGCTTTGCAAGTCAGATGTGAAATCTATGGGCTCAACCCATAGCCTGCATTTGAAACTGCAGAGCTTGAGTGAAGTAGAGGCAGGCGGAATTCCCCGTGTAGCGGTGAAATGCGTAGAGATGGGGAGGAACACCAGTGGCGAAGGCGGCCTGCTGGGCTTTAACTGACGCTGAGGCACGAAAGCGTGGGTAGCAAACAGG	Bacteria	Firmicutes	Clostridia	Clostridiales	Ruminococcaceae	Ruminococcus	NA	Clostridiales.Ruminococcaceae.Ruminococcus.NA.725a	Ruminococcus bromii strain ATCC 27255 16S ribosomal RNA gene, partial sequence	98.425
749185ea5ebe806a6f9d83f493fcc5b5	741.5	0.993982	0.0212487	143.933	137.061	0.00705128	0.995649	TACGTATGGTGCAAGCGTTATCCGGATTTACTGGGTGTAAAGGGAGCGTAGACGGCTGTGTAAGTCTGAAGTGAAAGCCCGGGGCTCAACCCCGGGACTGCTTTGGAAACTATGCAGCTAGAGTGTCGGAGAGGTAAGTGGAATTCCCAGTGTAGCGGTGAAATGCGTAGATATTGGGAGGAACACCAGTGGCGAAGGCGGCTTACTGGACGATGACTGACGTTGAGGCTCGAAAGCGTGGGGAGCAAACAGG	Bacteria	Firmicutes	Clostridia	Clostridiales	Lachnospiraceae	Coprococcus	comes	Clostridiales.Lachnospiraceae.Coprococcus.comes.7491	Coprococcus comes strain ATCC 27758 16S ribosomal RNA gene, partial sequence	100
6f84a6b129a82c9d3382af5a160c8f90	743	0.994344	0.269819	14.0444	7.54545	0.000564744	0.995649	TACGTAGGGGGCGAGCGTTGTCCGGAATTACTGGGCGTAAAGGGAGCGTAGGCGGTCTGATAAGTTGGATGTGAAATACCCGGGCTTAACTTGGGGGGTGCATCCAATACTGTTGGACTAGAGTACAGGAGAGGAAAGCGGAATTCCTAGTGTAGCGGTGAAATGCATAGATATTAGGAGGAACATCGGTGGCGAAGGCGGCTTTCTGGACTGCAACTGACGCTGAGGCTCGAAAGCGTGGGGAGCAAACAGG	Bacteria	Firmicutes	Clostridia	Clostridiales	NA	NA	NA	Clostridiales.NA.NA.NA.6f84	Clostridium chartatabidum strain 163 16S ribosomal RNA gene, partial sequence	90.551
9a38cd9373dd52f9d51de59b32a02163	741.5	0.995649	0.223627	1.97778	1.18182	8.20513e-05	0.995649	TACGTAGGTGGCGAGCGTTATCCGGAATGATTGGGCGTAAAGGGTGCGTAGGTGGCAGATCAAGTCTGGAGTAAAAGGTATGGGCTCAACCCGTACTGGCTCTGGAAACTGATCAGCTAGAGAACAGAAGAGGACGGCGGAACTCCATGTGTAGCGGTAAAATGCGTAGATATTAGGAGGAACACCAGTGGCGAAGGCGGCTTACTGGACGGTAACTGACGTTGAGGCTCGAAAGCGTGGGGAGCAAACAGG	Bacteria	Firmicutes	Erysipelotrichia	Erysipelotrichales	Erysipelotrichaceae	Holdemanella	NA	Erysipelotrichales.Erysipelotrichaceae.Holdemanella.NA.9a38	Holdemanella biformis strain DSM 3989 16S ribosomal RNA, partial sequence	92.46
