# Supplementary material for: HIV-associated gut dysbiosis is independent of sexual practice and correlates with noncommunicable diseases
Source: Nat Commun. 2020 May 15;11:2448. doi: 10.1038/s41467-020-16222-8 (PMC7228978; doi:10.1038/s41467-020-16222-8)
Supplement: Supplementary file 10 — Supplemental Data 7 [file 41467_2020_16222_MOESM10_ESM.xlsx]

## Sheet: Sheet1
Supplementary Data 7: Ridge logistic regression feature coefficients in comparison of MSM vs MSW
md5sum OTU identifier	feature importance coefficient	name
437189b3b6207b8eb3d92706a35d4830	-0.163663	Bacteroidales.Porphyromonadaceae.Parabacteroides.goldsteinii.4371
755a84803f4962242a82b0c618a4334b	-0.144661	Clostridiales.Ruminococcaceae.Faecalibacterium.NA.755a
e177848936e69583d2207935638d7d21	-0.132514	Bacteroidales.Bacteroidaceae.Bacteroides.coprocola.e177
695e43a10a252c1011c4d94d6ef6e4bc	-0.131809	NA.NA.NA.NA.695e
dd68d1a35f5c17f3fdcd9b64de95f10e	-0.131602	Coriobacteriales.Coriobacteriaceae.Gordonibacter.NA.dd68
f5b08656d0ba4989937b77b8785ad202	-0.127339	Bacteroidales.Bacteroidaceae.Bacteroides.plebeius.f5b0
c7bae8af5bc971eefea1544177ce5a9c	-0.118313	Bacteroidales.Bacteroidaceae.Bacteroides.NA.c7ba
d6cdd0cfef0fd81a355c464d49e591b4	-0.114329	Bacteroidales.Rikenellaceae.Alistipes.putredinis.d6cd
77736b2b2c7878fbf19ea0b4d44d913a	-0.113681	Bacteroidales.Bacteroidaceae.Bacteroides.coprophilus.7773
7ef5107971cb2c76f5e05c649a4d1a23	-0.108704	Clostridiales.Lachnospiraceae.Coprococcus.NA.7ef5
29274668751a816ac532ffe1a9f7edd2	-0.106207	Bacteroidales.Bacteroidaceae.Bacteroides.plebeius.2927
fd06b9546c40536f4be34c4d4558a858	-0.104906	Clostridiales.Lachnospiraceae.NA.NA.fd06
ad24f728fed474e593e2f204974c581d	-0.103506	Bacteroidales.Bacteroidaceae.Bacteroides.massiliensis.ad24
9fee08073299c5408e1df3dc97dbc7fc	-0.101136	Clostridiales.Lachnospiraceae.Blautia.NA.9fee
85863021f92bdb2d1d1b8b860c0619f9	-0.100904	Bacteroidales.Bacteroidaceae.Bacteroides.NA.8586
c8fa50c505638219451ff837cad02696	-0.0992269	Erysipelotrichales.Erysipelotrichaceae.Coprobacillus.cateniformis.c8fa
c5d494d433332464d4c3e9e899c00d5a	-0.0988499	Coriobacteriales.Coriobacteriaceae.Collinsella.tanakaei.c5d4
d750885a8fb729068e59d6bc1a530ef8	-0.0976519	Bacteroidales.Porphyromonadaceae.Coprobacter.NA.d750
e511f721b9f8641197d9094ba06d14df	-0.0965413	Clostridiales.Ruminococcaceae.Oscillibacter.NA.e511
345f7ef43c8358baabd6a9795a13373c	-0.0955741	Clostridiales.Ruminococcaceae.NA.NA.345f
0fd07c04abcd1c976c66a19ea7966ad7	-0.0947705	Clostridiales.Lachnospiraceae.Ruminococcus2.NA.0fd0
6da9519c9cab21cd859e0df7fc66b007	-0.0934353	Clostridiales.Peptococcaceae_1.Peptococcus.NA.6da9
5bb4f2f67d7d65f82c46985c5e2cf8a7	0.0928727	Bacteroidales.Porphyromonadaceae.Butyricimonas.virosa.5bb4
abbbdb152ea8b9a00f4ffb99227b9c4c	-0.0923213	Clostridiales.Lachnospiraceae.Clostridium_XlVa.NA.abbb
f70809d943424c7336c2d6966db4909c	-0.0918503	Bacteroidales.Bacteroidaceae.Bacteroides.NA.f708
72d4be08d48e29377babbdfbddd7fbde	-0.090806	Bacteroidales.NA.NA.NA.72d4
5954946b57e721a69a36f63f79e07585	-0.0901245	Burkholderiales.Sutterellaceae.Sutterella.NA.5954
b87844261d44c7f3e060a6990355247c	-0.089107	Verrucomicrobiales.Verrucomicrobiaceae.Akkermansia.muciniphila.b878
b221d7bf7a04d1f9049bd38b2ea5d29b	-0.0885167	Desulfovibrionales.Desulfovibrionaceae.Desulfovibrio.piger.b221
3f1559de513c937205fc628ca703b798	-0.0884945	NA.NA.NA.NA.3f15
8d9960641a3df74ff0d22bd45646db6f	-0.0872486	Clostridiales.Lachnospiraceae.Coprococcus.NA.8d99
d541f8c0649dc8b02234b50a51d76d64	0.0871337	Clostridiales.Ruminococcaceae.NA.NA.d541
91c911fdb1a0b45401be02d0384a835b	-0.0870882	Fusobacteriales.Fusobacteriaceae.Fusobacterium.mortiferum.91c9
9d1c1d9e2eb24d898cd92c05637d66d9	-0.0870711	Bacteroidales.Bacteroidaceae.Bacteroides.NA.9d1c
10ac378c26bad7313d5f0386c3345167	-0.0865455	Clostridiales.Lachnospiraceae.Clostridium_XlVa.NA.10ac
e763a2bc6bb17b90fce2ceee1f981d74	-0.0863914	Clostridiales.Lachnospiraceae.Roseburia.NA.e763
9336d4024ff808eb78aeea727209d3bb	0.0863854	Bacteroidales.Bacteroidaceae.Bacteroides.nordii.9336
54c078529211e33670e28519b82c3fce	-0.0861941	Clostridiales.NA.NA.NA.54c0
0731f7eb0511f9c0443bb32686476b79	0.0859484	Clostridiales.Lachnospiraceae.Clostridium_XlVa.glycyrrhizinilyticum.0731
f8549a93f5a9a41e4a646e86f82b1e24	0.0846763	Clostridiales.Lachnospiraceae.Ruminococcus2.NA.f854
becf5390e74a90a4730b01690f780959	-0.0829729	Clostridiales.Ruminococcaceae.Butyricicoccus.NA.becf
994b2897f0ac11d9e5a5e931cf9c7213	-0.0826353	Bacteroidales.Prevotellaceae.NA.NA.994b
e07eca474d146a33e0e4dcd42b22e230	-0.0823209	Synergistales.Synergistaceae.Cloacibacillus.NA.e07e
8ebb3dcdaec090a0e2e1828082f4efa5	-0.0822626	Erysipelotrichales.Erysipelotrichaceae.Faecalitalea.cylindroides.8ebb
9b523a1b49e46ab3c28d805835f308da	-0.0815812	Clostridiales.Lachnospiraceae.NA.NA.9b52
00d477c72ee2a352857c540350c6abc2	0.0815557	Clostridiales.Lachnospiraceae.Blautia.hydrogenotrophica.00d4
7819500cb36f8c2529def5bfaa4d67aa	-0.0807273	Bacteroidales.Bacteroidaceae.Bacteroides.NA.7819
fbb9ae876e0dda9e88fbc0b2531c78bc	-0.0801447	Bacteroidales.Porphyromonadaceae.Coprobacter.fastidiosus.fbb9
df7396b9a5bba35221eb06f548214c54	-0.0791655	Clostridiales.Lachnospiraceae.Ruminococcus2.NA.df73
8848cc7bb061b6695a4ce379cf018253	-0.078343	NA.NA.NA.NA.8848
cf2d607527b391dc29eaf11f607cd089	0.0783308	Selenomonadales.Acidaminococcaceae.Phascolarctobacterium.NA.cf2d
2858f12b011dae3ccf194743adf95cb5	-0.0783123	Bifidobacteriales.Bifidobacteriaceae.Bifidobacterium.NA.2858
b7cc55122a6df331dee5fcb54ae32775	0.0769254	Coriobacteriales.Coriobacteriaceae.Collinsella.NA.b7cc
72117b96cbc348255b01ae4f82e26167	-0.0768923	Clostridiales.Ruminococcaceae.Acetanaerobacterium.NA.7211
e9125fa1b4b62ed142d08c4987568910	-0.0762789	Clostridiales.Lachnospiraceae.Dorea.NA.e912
febd1749873d48ee1c3be359c118022d	-0.0759834	Bacteroidales.Bacteroidaceae.Bacteroides.intestinalis.febd
8d23a1fd23f5994f42b6aff21949a6d6	0.075486	Bacteroidales.Prevotellaceae.Prevotella.NA.8d23
a08adde7c0a42ebdc396e5b0bc9942e8	0.0751206	Clostridiales.Lachnospiraceae.Coprococcus.NA.a08a
10104beb05b27c0cf904721dc719f7bd	0.0748211	Clostridiales.Lachnospiraceae.Blautia.NA.1010
5abbcd3037757599da06941bdc1cece4	0.0742083	Lactobacillales.Leuconostocaceae.Leuconostoc.NA.5abb
6d2f294508e0b74f272d98d76eb18e1f	-0.0737568	Clostridiales.Ruminococcaceae.Faecalibacterium.NA.6d2f
28ab311485fb71435c5830f9b6bca766	-0.0735673	Coriobacteriales.Coriobacteriaceae.Collinsella.NA.28ab
8fca5b3ad7b4fcfa37eeaaf26a3d9b6a	-0.0734095	Coriobacteriales.Coriobacteriaceae.Olsenella.NA.8fca
994aab990497c9fc59b38af6538fd50a	0.0733121	Erysipelotrichales.Erysipelotrichaceae.Turicibacter.sanguinis.994a
749185ea5ebe806a6f9d83f493fcc5b5	-0.0724325	Clostridiales.Lachnospiraceae.Coprococcus.comes.7491
d138686208f15573d46a368286e4cc0e	0.0724051	Clostridiales.Ruminococcaceae.NA.NA.d138
bc8d3b45a2789319014f662e9e91cf03	-0.0722581	Bacteroidales.Rikenellaceae.Alistipes.NA.bc8d
42ab52a4004e0fef423bd6a66158fb14	-0.0710732	Clostridiales.Lachnospiraceae.Coprococcus.NA.42ab
e7ef096e905b6539bf96aa690fca907a	-0.0709847	Clostridiales.Ruminococcaceae.Clostridium_III.NA.e7ef
df64e4bcd8cb8ea9e9847fad581780b7	-0.0706647	Clostridiales.Lachnospiraceae.NA.NA.df64
582f286aeb22b207c3f5a24aa8fdaaa1	0.0706471	Clostridiales.Ruminococcaceae.Ruminococcus.NA.582f
316787dfc8d6df675d35cc4f47ce0488	0.0703623	Lactobacillales.Lactobacillaceae.Lactobacillus.salivarius.3167
a2cfe52e238bcd9aae66e49062312d0b	0.0702818	Bdellovibrionales.Bdellovibrionaceae.Vampirovibrio.NA.a2cf
1efdbc9d938dfd23e8b3152bb1565eeb	0.0700965	Clostridiales.Ruminococcaceae.Faecalibacterium.NA.1efd
47b139c23fd36dd477ca5b89bcc86f7b	-0.0698902	Clostridiales.Lachnospiraceae.Roseburia.NA.47b1
72768e467651bfc2b5b0f80d43a5985f	-0.0697906	Bacteroidales.Rikenellaceae.Alistipes.shahii.7276
5a3f8f8c8556408900b78c42b91093a7	0.0694595	Clostridiales.Clostridiaceae_1.Clostridium_sensu_stricto.NA.5a3f
7088979dee31d4e935390d8ed6e36e35	-0.0691516	Bacteroidales.Porphyromonadaceae.Odoribacter.splanchnicus.7088
98072bc099489e6e57d365e72ad8f444	-0.0691267	Clostridiales.Lachnospiraceae.NA.NA.9807
4469b0977a3694369ce5899bbe0c1932	-0.0690277	Bacteroidales.Bacteroidaceae.Bacteroides.NA.4469
421e056fc4e19a030c7deb081876618c	-0.0689113	Clostridiales.Lachnospiraceae.Ruminococcus2.NA.421e
d7da0c800795c6add79faaa71c9eff13	-0.068785	Rhodospirillales.Rhodospirillaceae.Aestuariispira.NA.d7da
679967d8a0dbd4a30eaceca53542363a	-0.068772	Clostridiales.Lachnospiraceae.Acetitomaculum.NA.6799
26fdc1b4f1d0354b182eb5f490f4b387	-0.0676056	Selenomonadales.Acidaminococcaceae.Phascolarctobacterium.faecium.26fd
b8b98d63cc1549c0809940f16529bd6d	-0.0675753	Bacteroidales.Bacteroidaceae.Bacteroides.NA.b8b9
e758b6f9b5bd6853570bb742b5efdbc4	-0.0671964	NA.NA.NA.NA.e758
7624c88e5e647c284a2f365c775e7e65	-0.0670557	Bacteroidales.Rikenellaceae.Alistipes.massiliensis.7624
e07bdd2f13e9d2c35ef13d139a862dc2	-0.0667233	Coriobacteriales.Coriobacteriaceae.NA.NA.e07b
f86116fe6573061ff7d609ef824b018f	-0.0667228	Clostridiales.Lachnospiraceae.NA.NA.f861
8b8c0c270e3a8abe83ce423adb1807c3	-0.0662114	Clostridiales.NA.NA.NA.8b8c
cbf92af5273a551a490176a6cc5f67e4	0.0661921	Coriobacteriales.Coriobacteriaceae.Collinsella.NA.cbf9
38a8f4f5789043fffa08f1cbda98007a	0.0661863	Lactobacillales.Lactobacillaceae.Lactobacillus.NA.38a8
dca3a9ede7b886a6eb2e43fd74375e36	-0.0661839	Bacteroidales.Prevotellaceae.Prevotella.NA.dca3
ef15528c19faee6dd5daab77e1ce2e74	0.0661605	Clostridiales.Lachnospiraceae.Fusicatenibacter.saccharivorans.ef15
2f0fe2b15733625c90f52154a3020eb2	0.065414	Clostridiales.Ruminococcaceae.Faecalibacterium.NA.2f0f
2d1ede7454a360239f2e67ede63563d5	0.0653636	Clostridiales.Peptostreptococcaceae.Intestinibacter.bartlettii.2d1e
14fcbebffecc9d9ec50e00b10c76c1bc	0.06513	Bacteroidales.Prevotellaceae.Prevotella.NA.14fc
12f6af89e834f11084b60001192acb59	-0.0648149	Clostridiales.Lachnospiraceae.NA.NA.12f6
116d5ebe0d6728ce26b4e437801fff53	0.0640999	Clostridiales.Lachnospiraceae.Clostridium_XlVa.NA.116d
a8ff483beecbbd6d3e6bdfa41f1b3947	-0.0638255	Desulfovibrionales.Desulfovibrionaceae.Desulfovibrio.fairfieldensis.a8ff
8f20fe15dbe0f4556ef1681aa13307f9	0.0636391	Clostridiales.Peptococcaceae_1.Peptococcus.NA.8f20
6d5aca49bd9a0e73b1f64e3325de1e67	0.0634318	Clostridiales.Lachnospiraceae.NA.NA.6d5a
c098450ffadbb6251d808647f8391adf	0.063397	Clostridiales.Lachnospiraceae.Clostridium_XlVa.scindens.c098
ac1eddd2c66ae18d0afdd1d315684c84	0.0631787	Coriobacteriales.Coriobacteriaceae.Enterorhabdus.NA.ac1e
fa71bf0a3e7de0a7dfbeea3f1e2f0750	-0.0631409	Bacteroidales.Bacteroidaceae.Bacteroides.NA.fa71
ad0a0271bb08c9cd43d5f21453c21ad9	0.0631277	Lactobacillales.Streptococcaceae.Streptococcus.mutans.ad0a
c3554cae927fee81b1fc673746be6916	0.0628292	Clostridiales.Lachnospiraceae.Blautia.NA.c355
428cc8bffbc4058e33642ec19e8aa00c	0.0628245	Clostridiales.Lachnospiraceae.NA.NA.428c
5f7e9cd09bac4c9d75f82d68bdb65137	0.0626245	Lactobacillales.Carnobacteriaceae.Granulicatella.NA.5f7e
8a1695c10fd00edc5fe3683e59a89171	-0.0626164	Erysipelotrichales.Erysipelotrichaceae.Catenibacterium.NA.8a16
7b1b8ee531960d93fe779e6f99f9c06e	-0.0625239	Burkholderiales.Oxalobacteraceae.Oxalobacter.NA.7b1b
e4a95647150808c4d8fa344013236bf9	0.0623773	Clostridiales.Ruminococcaceae.NA.NA.e4a9
c93635a125a50b3823a35c90d3ba4705	-0.0618587	Bacteroidales.Bacteroidaceae.Bacteroides.caccae.c936
bd5247d061ca00ab025168628e0567b0	-0.0613871	Clostridiales.Ruminococcaceae.NA.NA.bd52
c3574ef7a3455b639e41b6e790c31041	-0.0610297	Clostridiales.Lachnospiraceae.NA.NA.c357
d47e8ab3535fe29de7c18e41d3a777d3	-0.0609245	Selenomonadales.Veillonellaceae.NA.NA.d47e
fa5bace8f6c7b16179d769d95af64235	-0.0606563	Clostridiales.Ruminococcaceae.Anaerotruncus.NA.fa5b
08aadad84c527b953b4de1e513aeaf8f	0.060446	Bacteroidales.Prevotellaceae.Alloprevotella.NA.08aa
b44249971c2e8d02b106e3745305bee9	-0.060321	Clostridiales.Eubacteriaceae.Eubacterium.NA.b442
fb751d029ad7031e8fcf3bde5cd65d04	0.0602374	Clostridiales.Clostridiales_Incertae_Sedis_XIII.Mogibacterium.NA.fb75
b5a2973497b4115d4c7c0e2c96384337	0.0600426	Erysipelotrichales.Erysipelotrichaceae.Bulleidia.NA.b5a2
a45fbbc09cc7542777626bdf2aae5dae	-0.0599574	Coriobacteriales.Coriobacteriaceae.Collinsella.NA.a45f
d249689b7cc8cdf5989156e6f27c028b	0.0598856	Bacteroidales.Bacteroidaceae.Bacteroides.NA.d249
08ed58ee0683103993ef6780e7f5a8d8	-0.0598855	Clostridiales.Lachnospiraceae.NA.NA.08ed
4ff17e5d8a54f820e4806522f3f8c5fa	0.0597621	Bacteroidales.Prevotellaceae.Paraprevotella.NA.4ff1
c320e33440c56f22cd079403e682f98f	0.0596549	Erysipelotrichales.Erysipelotrichaceae.NA.NA.c320
aa570966a2a1da765a4f593804cb8d77	0.059614	Verrucomicrobiales.Verrucomicrobiaceae.Akkermansia.NA.aa57
c5dcadc00a47fc1416a0518f205c0e4c	-0.0594323	Erysipelotrichales.Erysipelotrichaceae.Catenibacterium.mitsuokai.c5dc
61cb6ba47f823bc3378c16ca8c898151	0.0590952	Desulfovibrionales.Desulfovibrionaceae.Desulfovibrio.NA.61cb
b5d1329292a6a39b163e2a3973102819	0.0589827	Clostridiales.Ruminococcaceae.NA.NA.b5d1
cb2e80970760702cdb27081a91cf0d69	0.0586196	Clostridiales.Peptococcaceae_1.Peptococcus.NA.cb2e
d2f2618fc9ff75607dacf37dee79a6d1	0.0586179	Lactobacillales.Streptococcaceae.Streptococcus.NA.d2f2
b1ea4fc1cdbc1c58aefde0b725414c57	0.0580798	Clostridiales.Ruminococcaceae.NA.NA.b1ea
f92bd27973c3d7173906871c2f052dd6	0.0580462	Clostridiales.Ruminococcaceae.Anaerotruncus.NA.f92b
64e5d21f5a20bb25948b51483e651bee	-0.0580361
40c72206bf746e86404dce1216693191	-0.0577314	Clostridiales.NA.NA.NA.40c7
5d240b232fb4a7b14627f2cad057782c	-0.057651	Clostridiales.NA.NA.NA.5d24
6ee51f343139790ca51557740abec503	0.0575966	Clostridiales.Lachnospiraceae.NA.NA.6ee5
b39578e17b28c0020b424d9d1b909b46	-0.0574693	Coriobacteriales.Coriobacteriaceae.NA.NA.b395
d4391e34787fc5d09e34b79d4ba6ac0b	-0.0571717	Bacteroidales.Bacteroidaceae.Bacteroides.NA.d439
518b7f6309ff81a410367d6128250e0c	-0.0569659	Clostridiales.Lachnospiraceae.Clostridium_XlVa.NA.518b
98eadc632ae70c1d934f3809b81e7d12	-0.0568448	Burkholderiales.Sutterellaceae.Sutterella.wadsworthensis.98ea
739111345371971acd05661839bcfd9e	0.0567563	Bacteroidales.Bacteroidaceae.Bacteroides.NA.7391
661cd42a23b485e6a335d297a7c70918	-0.056523	Clostridiales.Ruminococcaceae.NA.NA.661c
763650adb6c3331cd66b84cbdd42867a	-0.0563273	Coriobacteriales.Coriobacteriaceae.NA.NA.7636
2fc67ca46198b92f7fa9c57819ac480e	-0.0561325	Bacteroidales.Porphyromonadaceae.Butyricimonas.NA.2fc6
472ff9d65b1266deedbec877f2e6d55b	0.0559839	Clostridiales.Ruminococcaceae.Gemmiger.NA.472f
c527a7c058320e23e7b5a32032f6b4da	-0.0559357	Clostridiales.Lachnospiraceae.Blautia.NA.c527
20b893b61035d40a3cdea3d6c47652c2	-0.0558763	Clostridiales.Ruminococcaceae.Subdoligranulum.NA.20b8
e03967f327dd94ecdeae61bf32ac5d96	0.0556834	Clostridiales.Lachnospiraceae.Oribacterium.NA.e039
2a97634364a61623a31e204331427a6c	-0.0556044	NA.NA.NA.NA.2a97
144e7da04fba1d0a87851a4dd8f8fdee	0.0556038	Selenomonadales.Acidaminococcaceae.Phascolarctobacterium.NA.144e
e14d15eaca0b7381814d3e4d2e412431	-0.0555878	Bacteroidales.Porphyromonadaceae.Barnesiella.NA.e14d
a239bcd96b79f041effa00c20b97b1ee	-0.0555393	Bacteroidales.Prevotellaceae.Prevotella.NA.a239
1c949cdda394b0fabad433132742cd61	-0.0554349	Clostridiales.Ruminococcaceae.Faecalibacterium.prausnitzii.1c94
c8345eaf784c209e30e4a5a96c3af532	-0.0551637	NA.NA.NA.NA.c834
e48ffdff6b2b8b99ac1b5edf4207f146	-0.0550881	Clostridiales.Lachnospiraceae.Blautia.NA.e48f
b1bcfc591897a9dbd2aef5bff145e323	0.0549695	Coriobacteriales.Coriobacteriaceae.Senegalimassilia.NA.b1bc
d4268a777a9fa5ea64e07ec15a49e86d	-0.0548066	Selenomonadales.Veillonellaceae.Megamonas.funiformis.d426
9a38cd9373dd52f9d51de59b32a02163	0.0546154	Erysipelotrichales.Erysipelotrichaceae.Holdemanella.NA.9a38
cf0a3a35b3f5f2211113dd16ab2bb11f	-0.0544144	Clostridiales.NA.NA.NA.cf0a
558c8cca432023639dacb408863204b4	-0.0542652	Clostridiales.Lachnospiraceae.NA.NA.558c
7e01f2566cceef2e60e9ce81bdb69f23	0.0541365	Bacteroidales.Bacteroidaceae.Bacteroides.NA.7e01
b0735b943e1d77830d902820368b6bad	-0.0539408	Clostridiales.NA.NA.NA.b073
dc8d847b1f46fffc6bfe1ec0fa53d2c6	0.0538552	Bacteroidales.Porphyromonadaceae.NA.NA.dc8d
938df9a838e681d045fd9c23eee7d2a9	-0.0536975	Clostridiales.Lachnospiraceae.Roseburia.NA.938d
e8498acadad42da698b9a1ac825d2270	-0.053668	Clostridiales.Lachnospiraceae.Blautia.NA.e849
17e8d3ec49e701e0df71e3bbf1153c3b	0.0534138	Clostridiales.Ruminococcaceae.Butyricicoccus.NA.17e8
c166bd291497f36568cdc9e99d6a2e32	-0.053384	Clostridiales.Lachnospiraceae.NA.NA.c166
d1d9787025b2a1b5c7e3f22e26418ed8	0.053314	NA.NA.NA.NA.d1d9
e3ee538cda910dfd301951e8d03d53f0	-0.0526784	Clostridiales.Lachnospiraceae.NA.NA.e3ee
b29eeec568a7fa312a6bf24c4cb1c9f8	-0.0525665	Clostridiales.Ruminococcaceae.Faecalibacterium.NA.b29e
4c0470c25355a8369a08501e765ddae9	-0.0523847	Bacteroidales.Bacteroidaceae.Bacteroides.uniformis.4c04
be44370b70a178b37b250c0baf71289d	-0.0522889	Bacteroidales.Porphyromonadaceae.Parabacteroides.johnsonii.be44
b1e6f34e4240a275f3f35c7cb6fce68e	-0.0521429	Bacteroidales.Porphyromonadaceae.Butyricimonas.paravirosa.b1e6
30366d043495bf3e03d2326b38efd27d	0.0517409	Bacteroidales.Bacteroidaceae.Bacteroides.stercoris.3036
8ddfbd106b37bf9ed1bb08618694f0a9	0.0516659	Clostridiales.Clostridiales_Incertae_Sedis_XIII.Mogibacterium.NA.8ddf
e9d73db89cb524289ae32ae0c97dc04a	-0.0513167	Clostridiales.Lachnospiraceae.NA.NA.e9d7
0d50e5d20c102af48913ebf69729551e	0.0512703	Bacteroidales.Bacteroidaceae.Bacteroides.NA.0d50
f04e043fa09e537b6af27dd5c21637b7	0.0512468	Clostridiales.Lachnospiraceae.Blautia.NA.f04e
847151096664f9f6d2966f5a920aa4aa	-0.0510835	Bacteroidales.Bacteroidaceae.Bacteroides.ovatus.8471
664771c2362ebff99ea1ab285d81b7ce	0.0510826	Erysipelotrichales.Erysipelotrichaceae.Bulleidia.NA.6647
7a0e456a6c95a8e87413581c7890e811	-0.0510556	NA.NA.NA.NA.7a0e
71b9c6f7626d1f2a9dd877d5e6985682	-0.0507383	Erysipelotrichales.Erysipelotrichaceae.Faecalicoccus.NA.71b9
4f375a01c9f39b3f2ad416a12b8ec577	0.0506392	Clostridiales.Lachnospiraceae.Hungatella.NA.4f37
c783957c4aa6531a30ace961e1cdb878	-0.050572	Clostridiales.Ruminococcaceae.NA.NA.c783
cdf8aa2443d6096d12e411821f54c967	-0.0502896	NA.NA.NA.NA.cdf8
c325918d7ddaead74297c350521b1da5	-0.0502162	Clostridiales.Lachnospiraceae.NA.NA.c325
d7920ae9ca82cbf7cf0339d3c6865aa9	-0.0501695	Clostridiales.Lachnospiraceae.Eisenbergiella.tayi.d792
d50f999a402d5aef8d4f8985782659f7	-0.050021	Burkholderiales.Sutterellaceae.Sutterella.stercoricanis.d50f
7e864eafeee04f1c47c01ace1f6580cf	0.0499757	Clostridiales.Lachnospiraceae.Fusicatenibacter.NA.7e86
0088df9eaa07bca79e27f8e273c1b4d9	-0.0498324	Clostridiales.Ruminococcaceae.Sporobacter.NA.0088
a5170186096fd9ccbebfe771b327cae1	-0.0497252	Clostridiales.Lachnospiraceae.Clostridium_XlVb.NA.a517
8c167e3381323ac83e53980fd7a405a4	-0.0495278	Clostridiales.Ruminococcaceae.NA.NA.8c16
31ff8824dfda84a7ad649cee7c03326b	-0.0494542	Bacteroidales.Prevotellaceae.Prevotella.NA.31ff
263034ff38b758e30e7738df7400c00a	0.0494481	Clostridiales.Ruminococcaceae.Faecalibacterium.NA.2630
a07360887f4a96466c187b275a384f0f	-0.0493673	Desulfovibrionales.Desulfovibrionaceae.Bilophila.NA.a073
acaa07406adad33be90423374481d583	0.0493411	Clostridiales.Lachnospiraceae.NA.NA.acaa
d0003fcac2fc24b6972231e29e885bf8	-0.0493391	Clostridiales.Lachnospiraceae.Roseburia.NA.d000
a025538e74cbc8b814eeca704c50421a	0.0493005	Clostridiales.Ruminococcaceae.Oscillibacter.NA.a025
0c0697ab7edcee116eb05648b19f6444	0.0492495	Bacteroidales.Prevotellaceae.Prevotella.NA.0c06
f4efbba8c4c27ba25ae92b382fe2ad2b	0.0490139	Lactobacillales.Lactobacillaceae.Lactobacillus.NA.f4ef
66e71fcbadf9cbacb869a18b40506152	0.048769	Bifidobacteriales.Bifidobacteriaceae.Bifidobacterium.NA.66e7
811cfc66c71ed5dbcb2bd5f0976ec45c	-0.0485609	Clostridiales.Lachnospiraceae.Ruminococcus2.NA.811c
c8451da2f600cd3ccf1afe24c90a3d1d	0.0483595	Actinomycetales.Actinomycetaceae.Actinomyces.odontolyticus.c845
7201ba7fd56edf7bbc166f52bdf05755	-0.0482605	Bacteroidales.Bacteroidaceae.Bacteroides.dorei.7201
e9392f9ec187dc3b1189bc32d29dbb53	-0.0482552	Clostridiales.NA.NA.NA.e939
e73e7cfe915638bef73459a029050827	0.0482273	Clostridiales.Ruminococcaceae.Clostridium_IV.NA.e73e
d7e3ff2c35c8581d9ba7a35b5c101820	-0.0480369	Clostridiales.Lachnospiraceae.Fusicatenibacter.NA.d7e3
466a80896396194d521a387f15168afe	-0.0479983	Clostridiales.Lachnospiraceae.Clostridium_XlVa.NA.466a
7ce44f270fa9b2fd42d4d45a4931428e	0.0479377	Bacteroidales.Prevotellaceae.Prevotella.NA.7ce4
3460737649d9337b6d16736010e0944e	0.0478823	Clostridiales.Ruminococcaceae.Faecalibacterium.NA.3460
e32e12385bf0f6b4010e60c96c09bf75	0.0478213	Clostridiales.Lachnospiraceae.Blautia.NA.e32e
f70c706b46edbac642f4b44b3f338021	-0.0478177	Clostridiales.Lachnospiraceae.Ruminococcus2.NA.f70c
91262aadb0200f0555dcdf979f76cd31	-0.0476823	Clostridiales.Ruminococcaceae.Faecalibacterium.NA.9126
00e57fcf232f1e7279d7cc2c87fda27d	0.0476771	Selenomonadales.Veillonellaceae.Megasphaera.massiliensis.00e5
a1d86dea0ed3b8969d1a24649b26421e	-0.0476389	Clostridiales.NA.NA.NA.a1d8
8e5e4fb2734d398abe3e680c8c0eb210	0.0475076	Clostridiales.NA.NA.NA.8e5e
197b7783f6ff80620a6c7f08c970d1b7	-0.0472872	Clostridiales.Ruminococcaceae.Oscillibacter.NA.197b
64f5b16d46e9202f43e8108ac3f7bbb9	-0.0471849	Bacteroidales.Porphyromonadaceae.Parabacteroides.distasonis.64f5
a3cc0d0576f2b6ed1d52a880b8a79069	-0.0470279	Bacteroidales.Porphyromonadaceae.NA.NA.a3cc
eeb2a0cd22f39456dda8892b2addd143	-0.0468235	Clostridiales.Lachnospiraceae.Clostridium_XlVa.NA.eeb2
570bd2044b46bc840cb25b38e74a88c9	-0.0467368	Bacteroidales.Bacteroidaceae.Bacteroides.NA.570b
1824870330b4969520ba810133212ebb	0.0466661	Clostridiales.Ruminococcaceae.Clostridium_IV.NA.1824
677e223d1296448f73992ef7fcc17c09	0.0464766	NA.NA.NA.NA.677e
e021a70a4ce31e128e0f601aa2e9774a	0.0464443	Clostridiales.Lachnospiraceae.NA.NA.e021
734cabb9bbc78402a3374c06556d9da9	0.0464195	Coriobacteriales.Coriobacteriaceae.Collinsella.NA.734c
29335c791ca349abf4d0235eead243b0	0.0462668	Bacteroidales.Porphyromonadaceae.Barnesiella.NA.2933
0d93184dc6adc31bd49443af118410dd	0.0459031	Coriobacteriales.Coriobacteriaceae.Enterorhabdus.NA.0d93
ec0cabfe1dab669016a99f27dbba4b25	-0.0458804	Clostridiales.Ruminococcaceae.NA.NA.ec0c
635a42ef55ca3126f7c8842ddca3c495	0.0458026	Clostridiales.Lachnospiraceae.Clostridium_XlVa.NA.635a
b6626461498a4b9dc3453a9e81750ffa	-0.0455784	Bacteroidales.Porphyromonadaceae.Barnesiella.NA.b662
c3110f8098924faabb12ea2dbfe2b893	-0.0454753	NA.NA.NA.NA.c311
8fea417c5e652f874b3e5211ae85ac15	0.0454564	Coriobacteriales.Coriobacteriaceae.Collinsella.NA.8fea
3bfdc1bb2b79e5c357b306cf86db7553	-0.0454382	Clostridiales.Lachnospiraceae.NA.NA.3bfd
fd935e6d306e7b75349e4838a74018cf	0.0454362	Bacteroidales.Prevotellaceae.Prevotella.NA.fd93
725a7d025696522083ec45318b7c378e	0.0453798	Clostridiales.Ruminococcaceae.Ruminococcus.NA.725a
3d75dbf55cb6c122fa77a4e7ff3dc8d9	-0.045136	Bacteroidales.Prevotellaceae.Paraprevotella.NA.3d75
481d5977111213e60c1f7952fe363bfd	-0.0449258	Burkholderiales.Sutterellaceae.Parasutterella.excrementihominis.481d
f9e5fbe8cb57581e795f8b3c51ee879c	0.0448384	Clostridiales.Ruminococcaceae.Flavonifractor.NA.f9e5
65910b701ca115647eabe2693365690a	0.0448022	Clostridiales.Ruminococcaceae.Sporobacter.NA.6591
b0b902dacbc962794543f37c4328d33a	0.0447078	Lactobacillales.Enterococcaceae.Enterococcus.NA.b0b9
aa0a2c798d1d7d857004df2e584cc285	0.0445753	Clostridiales.Lachnospiraceae.Blautia.NA.aa0a
64337b4c455396aa8fc6c0838b4f50e7	0.044441	Clostridiales.Lachnospiraceae.NA.NA.6433
5634fb005cd8b6ac771851f3756c89d2	-0.0444312	Clostridiales.Lachnospiraceae.Coprococcus.catus.5634
5a080f65e1dbfc7b5427568bb220edb3	0.04441	Clostridiales.Lachnospiraceae.Clostridium_XlVa.NA.5a08
19071359a402b9b51779d559498d34f6	0.0443674	Clostridiales.Ruminococcaceae.NA.NA.1907
5a99496557afd501c90037246bac1208	-0.0443397	Clostridiales.Lachnospiraceae.Blautia.faecis.5a99
c65a49193647d5b6d96c8d4630344576	-0.0442861	Bacteroidales.Prevotellaceae.Prevotella.NA.c65a
4115983ff8bda5820d8a2c87a5e3942a	-0.044283	Clostridiales.Lachnospiraceae.Ruminococcus2.NA.4115
a980fce596ac8eaeacd5f683c8f1c93a	0.0442206	Bifidobacteriales.Bifidobacteriaceae.Bifidobacterium.NA.a980
2e10a4fd02b649d28f8e449d0bc10aa0	-0.04402	Clostridiales.Lachnospiraceae.Fusicatenibacter.NA.2e10
5cc3a74316dbff873507cd8c53c1974e	0.0436284	Selenomonadales.Veillonellaceae.Megasphaera.NA.5cc3
84663128f2603f6c83c16668baded95c	-0.0436279	Clostridiales.Lachnospiraceae.Clostridium_XlVa.NA.8466
d3383a0f90ecab330b4c3b2e95d14a38	0.0434622	Clostridiales.Lachnospiraceae.Ruminococcus2.NA.d338
7b0aaf632f226cd9c39bd85d5368bef9	0.043376	Clostridiales.Lachnospiraceae.Ruminococcus2.NA.7b0a
18b7b82da9c8a48eab2d6cc02a0ea61a	-0.0432956	Clostridiales.Lachnospiraceae.Ruminococcus2.NA.18b7
535a7cd47525b30cd2485a6f45ac2241	0.0429783	Clostridiales.Lachnospiraceae.Blautia.NA.535a
1ac8157543e4e9f45d37ae0baef0a13d	-0.0429721	Clostridiales.NA.NA.NA.1ac8
435f81cee596ebcf1fcbea06a0554f66	0.0429124
2d75eb30aaf371f0eb229df581806358	-0.0427983	Clostridiales.Ruminococcaceae.Faecalibacterium.prausnitzii.2d75
8a07aca7b53c60007a49c8258524365c	0.0424285	Clostridiales.Lachnospiraceae.NA.NA.8a07
2594d4c99ff7cdcf21836e888bf9b85c	0.042419	Bacteroidales.Prevotellaceae.NA.NA.2594
7b1c2558d2977e5ad6873e75a455f638	0.0424067	Clostridiales.Defluviitaleaceae.Defluviitalea.NA.7b1c
bb9098a0b580196ba6710e8658a9c8a9	-0.0423588	Clostridiales.Lachnospiraceae.NA.NA.bb90
cbbbba88943e578706dff53a2ae8ee78	0.0421955	Selenomonadales.Veillonellaceae.Megasphaera.NA.cbbb
dd05955f135f1aebeed57a454443f2ed	-0.042118	Clostridiales.Ruminococcaceae.Anaerotruncus.NA.dd05
290f5f4f4875323d9791935dc18b192c	0.0421178	Bacteroidales.Marinilabiliaceae.Anaerophaga.NA.290f
6cbe3c177ac90b84660ae99da25ed46b	-0.0420165	Clostridiales.Lachnospiraceae.NA.NA.6cbe
f03216fd5058c5555bd69722101b4588	-0.0418943	Clostridiales.Lachnospiraceae.NA.NA.f032
47d74ecc4086fc5a0f87b14647d0266f	-0.0418727	Bacteroidales.Porphyromonadaceae.Barnesiella.NA.47d7
24bcbfaca281697029d5506bb5c14a8d	0.0418642
47baceef433bec0b7cf22946c471f1b6	0.0415147	Clostridiales.Lachnospiraceae.Clostridium_XlVa.NA.47ba
93df9c9730f6eedef8b6d7c9db71577f	0.0415131	Clostridiales.Lachnospiraceae.Ruminococcus2.NA.93df
3690eb84f06b616eb2c82e700ebfa0b8	0.0413767	Clostridiales.Ruminococcaceae.Faecalibacterium.NA.3690
694fbcf11f0662f763490aedd9b80660	0.0413514	Clostridiales.NA.NA.NA.694f
a330237feaa37b164be80381d7ed0cbd	-0.041273	Clostridiales.Lachnospiraceae.Dorea.NA.a330
d5ec4a1c06e07792e6e08f883b41e773	-0.0412516	Clostridiales.NA.NA.NA.d5ec
f10bfc9846430812cf7380d8f1f27576	-0.0412405	Clostridiales.Lachnospiraceae.NA.NA.f10b
a2ae4b833315323acbf6943f317b810c	-0.0412263	Bacteroidales.Bacteroidaceae.Bacteroides.NA.a2ae
acef2cace17f5f8910b2279894d8aa3c	0.0411507	Clostridiales.Lachnospiraceae.Anaerostipes.hadrus.acef
f2c9bc27b23aa3b3871b9debb4decf6b	-0.0410815	Clostridiales.Ruminococcaceae.Sporobacter.NA.f2c9
cbae05140d5325a3fca3f6c43dbd331d	0.041071	Lactobacillales.Streptococcaceae.Streptococcus.NA.cbae
e02e14311740afcaa8d4ed999132ea32	0.0410599	Bacteroidales.Prevotellaceae.Prevotella.NA.e02e
25a31d4db7353d73ecc855d5b4a720d8	-0.0409971	Lactobacillales.Streptococcaceae.Streptococcus.NA.25a3
1f36ad30b206e69f16d13cfcdc5bda08	-0.0408866	Clostridiales.Lachnospiraceae.Ruminococcus2.NA.1f36
4ae0996c6f3bbcd2093ddf798a5c67ab	-0.0407205	Clostridiales.Lachnospiraceae.Eisenbergiella.NA.4ae0
8fc5a7bb96d4039e65356d497e0cb355	0.0405875	Bacteroidales.Prevotellaceae.Prevotella.NA.8fc5
23c7c29ac6810aaca6ebd0e794ee464d	-0.0405178	Bacteroidales.Porphyromonadaceae.NA.NA.23c7
2fb7bb720fcc3e102c03a3900b64a11b	-0.0405076	Clostridiales.Ruminococcaceae.Gemmiger.NA.2fb7
c9ada848b9503985cba2fbd15bcabf93	0.0403236	Clostridiales.Ruminococcaceae.NA.NA.c9ad
56216b6bffdcce1bdc123af44617dc43	-0.0402147	Bacteroidales.Prevotellaceae.Paraprevotella.NA.5621
ebfdb51a1133aeb8c6ecebd4460b59f5	-0.0401786	Clostridiales.Ruminococcaceae.NA.NA.ebfd
50a9c5f163ad7ea86a7dae4c85cd2174	0.0401305	Clostridiales.NA.NA.NA.50a9
22f2632ab59b2c06b257ba2d4d8a3317	-0.0401016	Bdellovibrionales.Bdellovibrionaceae.Vampirovibrio.NA.22f2
477134c21581fcce8fa07a63a679b4c4	0.0400552	Coriobacteriales.Coriobacteriaceae.Collinsella.NA.4771
b8c9598bac4d57de3065b5730bffa795	-0.0399737	Bacteroidales.Porphyromonadaceae.Barnesiella.NA.b8c9
f09fdc38602cea0ede37ee6f782d82a0	-0.0399662	Clostridiales.Lachnospiraceae.Roseburia.inulinivorans.f09f
39dc3b3f65311afd334f9e3c096acde9	0.0398701	Coriobacteriales.Coriobacteriaceae.Collinsella.NA.39dc
1da913624f4c29a7e9d42a5884668ddf	0.0398076	Clostridiales.Peptococcaceae_1.Peptococcus.NA.1da9
0c3418c10c57eaccc10a54b8e471e49b	0.0398027	Clostridiales.Lachnospiraceae.Dorea.NA.0c34
bdfe57957ceb9dffa67fee0aab626738	-0.0397862	Synergistales.Synergistaceae.Cloacibacillus.NA.bdfe
53194a5b0b8ce68eda66cab99fd6c83d	0.0397139	NA.NA.NA.NA.5319
617c54a5754eae269d4849b4f526e427	-0.039709	Clostridiales.NA.NA.NA.617c
df44a209a28510dbdde4e0c7e8fa10ac	0.0395536	Clostridiales.Ruminococcaceae.Pseudoflavonifractor.NA.df44
48ca14c9b55def1702dbc79176dfcaa1	0.0393574	Selenomonadales.Veillonellaceae.Dialister.NA.48ca
33ee3862152758a87884cc18467f20b3	0.0393403	Clostridiales.Ruminococcaceae.Clostridium_IV.NA.33ee
84fe109254aaa696a10eee40c198cbe9	0.0392311	Clostridiales.Lachnospiraceae.NA.NA.84fe
d5f5f033aff833ca30f150ecb734aa8b	-0.0389286	Clostridiales.Ruminococcaceae.Faecalibacterium.prausnitzii.d5f5
1b68f0034933c2f010861a4b380c5104	0.0386596	Clostridiales.Lachnospiraceae.Blautia.NA.1b68
684dc5ea06076953582af1ddc2f1536a	0.0386266	Coriobacteriales.Coriobacteriaceae.Eggerthella.lenta.684d
40e50ce2296417beff1bb1a4e0e6985e	0.0385915	NA.NA.NA.NA.40e5
040fea50e994574459a4a3073629bf78	-0.0385414	Clostridiales.Ruminococcaceae.NA.NA.040f
1159446b320ad03aa16ec2661103d9eb	0.038476	Bacteroidales.Porphyromonadaceae.Butyricimonas.virosa.1159
956cc1de6071c9dcea31d20920f46a61	0.0384162	Clostridiales.Peptostreptococcaceae.Romboutsia.sedimentorum.956c
1072fd29d68c1e0e0d056ae6ea85a50c	-0.0383607	Clostridiales.Lachnospiraceae.Blautia.NA.1072
3de61640627fcc5d82daca63c891dbcc	0.0382619	Clostridiales.Lachnospiraceae.NA.NA.3de6
e9d85425b458d75f029e231f73c3912b	0.0381895	Erysipelotrichales.Erysipelotrichaceae.Catenibacterium.NA.e9d8
673f120752c1e75a36f65364b1e53cbb	0.0381791	Clostridiales.Ruminococcaceae.Pseudoflavonifractor.NA.673f
eff18730e34b6ebf2a3b14c1ec011d39	0.0380365	Erysipelotrichales.Erysipelotrichaceae.Bulleidia.NA.eff1
142c06cd2d68629cff1c34fa206305f3	0.0379794	Burkholderiales.NA.NA.NA.142c
baac4a4a41e6cc7b07d092470951ee70	0.0379528	Bacteroidales.Rikenellaceae.Alistipes.NA.baac
0a9ffc9be8f1de2c8119576e0e736a97	0.0379239	Bacteroidales.Prevotellaceae.Prevotella.NA.0a9f
32db9d93662c42aedba733c4dffbe260	0.0377117	Clostridiales.Ruminococcaceae.Faecalibacterium.NA.32db
e01f0dea8d5a587649db5d980a824a43	0.0377064	Clostridiales.Ruminococcaceae.Oscillibacter.NA.e01f
dc7b4d0a7eb2cc0659664a60a9d196f4	0.0376898	Clostridiales.Lachnospiraceae.NA.NA.dc7b
5b457624ba4f2a5a1c468eb95752d91b	0.0376398	NA.NA.NA.NA.5b45
04793ba17da447194604935e58e06d2a	-0.0376071	Selenomonadales.Veillonellaceae.Allisonella.NA.0479
fab9e17c9f9703cb556d36d09a421a0a	0.0375865	Clostridiales.Lachnospiraceae.Anaerostipes.NA.fab9
ba4f417016401a199da7a193d1da8986	-0.0375082	Clostridiales.Lachnospiraceae.NA.NA.ba4f
5a7397db7830ad460c93c03d7cdcbde4	0.0374988	Aeromonadales.Succinivibrionaceae.Succinivibrio.NA.5a73
4180281533c29fb53b10a6470cdfbd4f	-0.0374443	Selenomonadales.Veillonellaceae.Allisonella.NA.4180
9a579bd4a10b95d2f135e0228b7433ec	0.0373355	Clostridiales.Lachnospiraceae.Anaerostipes.NA.9a57
88d9d2abb7682a19caea2f85b0c83952	0.0372875	Clostridiales.Peptostreptococcaceae.Terrisporobacter.NA.88d9
9884297f3fa72064306eb897bc23bd9c	0.0372569	Rhodospirillales.Rhodospirillaceae.Aestuariispira.NA.9884
ffef16471292d32e64f5dea174fc2a93	0.0371933	Clostridiales.Lachnospiraceae.NA.NA.ffef
7e3e9a4b84686abaaef8ccb863a7351d	0.0371808	Bacteroidales.Porphyromonadaceae.Butyricimonas.faecihominis.7e3e
38ac3d37531e47c41652f7dbf596998b	-0.0371716	Clostridiales.Ruminococcaceae.Oscillibacter.NA.38ac
36d5a7b70c37408bb2468e4361706051	0.0370129	Bacteroidales.Porphyromonadaceae.NA.NA.36d5
32e35c54d9b7c324fed38902234eda87	0.0369418	Clostridiales.Ruminococcaceae.NA.NA.32e3
66dd9f59266c1374bf911d7d366ed1f8	-0.0368494	Clostridiales.NA.NA.NA.66dd
2f873cdf0d3e0d3a5bf27b0971eba37f	0.0368349	NA.NA.NA.NA.2f87
687f6d1d889275fb81e3ec74884275b2	-0.0368335	Coriobacteriales.Coriobacteriaceae.Gordonibacter.NA.687f
8dd9ba6194b1cdf44fef8f3185c52198	0.0368228	Coriobacteriales.Coriobacteriaceae.NA.NA.8dd9
972d5d8c2a8e980ce468536e3d2a465e	-0.0366947	Clostridiales.Ruminococcaceae.NA.NA.972d
ffdb76def6789a0745f6a04d006c2550	0.0366854	Clostridiales.NA.NA.NA.ffdb
72158ac5415f8e17badc6ded8a115c16	-0.0366769	Clostridiales.Ruminococcaceae.Faecalibacterium.NA.7215
b9fa836b8373dee0d53fcd05b3a93074	-0.0366562	Bacteroidales.Rikenellaceae.Alistipes.NA.b9fa
fef9323e680e5dc4ad13b81a75488a4b	0.0365152	Clostridiales.NA.NA.NA.fef9
80a06bab8bcb19bae240fb918e3f03e3	0.0365134	Clostridiales.Ruminococcaceae.Oscillibacter.NA.80a0
651e7e6df100a6a4be0bb9170b1e1d5a	0.0364895	Clostridiales.Ruminococcaceae.NA.NA.651e
b27ba88b676bd5dc592a80e220ed2414	-0.0364763	Clostridiales.Ruminococcaceae.Clostridium_IV.NA.b27b
e40fb79545f8bf0e346c5688b0ee7a49	0.0364603	Clostridiales.Ruminococcaceae.Oscillibacter.NA.e40f
cac7db48edcae7894a001946c6837d94	-0.0361822	Clostridiales.Lachnospiraceae.Clostridium_XlVb.lactatifermentans.cac7
3ecb83e913f52c5f413bf082da117928	-0.0360895	Clostridiales.Ruminococcaceae.NA.NA.3ecb
f3ce1bf263cf09032cf8862a23466d29	0.036051	Victivallales.Victivallaceae.Victivallis.NA.f3ce
06682ca3433b5229b692986d22e160b3	0.035832	NA.NA.NA.NA.0668
8b67e2df1a5dd04f3166fa0c076c3e35	-0.0357827	Clostridiales.Lachnospiraceae.NA.NA.8b67
b17de648f23ec6ef1f27e9b6640b1069	-0.0357722	Clostridiales.Lachnospiraceae.Pseudobutyrivibrio.NA.b17d
154cff0e482df829b06bbbba423dc4ef	-0.0356493	Bacteroidales.Prevotellaceae.Prevotella.NA.154c
f87dcb5c8a9e7b63bc0e592158c9a192	-0.0356249	Clostridiales.Lachnospiraceae.Dorea.NA.f87d
7f1bb24cc1d47fcc29fc8a137052d776	-0.0355923	Methanobacteriales.Methanobacteriaceae.Methanobrevibacter.NA.7f1b
2b5b414e5f719259e08fcd2dcb846520	0.0354224	Clostridiales.NA.NA.NA.2b5b
b5759de11c48ed66fdd35a56274032a0	0.0354057	Clostridiales.Ruminococcaceae.Clostridium_IV.leptum.b575
cf5030e4751ba98b7543780160016239	-0.0353992	Clostridiales.Lachnospiraceae.Blautia.NA.cf50
5ce059c562580f2a650ef68c27193041	-0.0353278	Clostridiales.Ruminococcaceae.Ruminococcus.callidus.5ce0
11e564a7d8b53452b6b5b51a96dce80f	0.0352799	Clostridiales.Lachnospiraceae.Blautia.NA.11e5
d1967f3ef18c67afe009ab3a17268795	-0.035261	Clostridiales.Ruminococcaceae.Gemmiger.NA.d196
b1e49b37f56b16404dff79a08860db0b	0.0352551	Clostridiales.Lachnospiraceae.Blautia.obeum.b1e4
2fbc912501875133dae565a714e3a5b6	0.0351695	Clostridiales.Ruminococcaceae.Faecalibacterium.NA.2fbc
0eb607f7ee8d40551aa31a09b78a4263	0.0349399	Clostridiales.Ruminococcaceae.NA.NA.0eb6
43a002d09207576823da5f1dfec222ab	0.034877	Coriobacteriales.Coriobacteriaceae.Olsenella.NA.43a0
7a8e889fdd9d9ea0330a06db90799c52	0.0348242	Clostridiales.Ruminococcaceae.Clostridium_IV.NA.7a8e
119bfda96f57613245615d0a3fd19d74	-0.0346788	NA.NA.NA.NA.119b
52a5ac00e2ff945924ee586ccbfa2d2e	-0.034658	Clostridiales.Lachnospiraceae.Coprococcus.eutactus.52a5
ec85f05dfe8056516ddbdaf2eed4f02a	0.0345987	Bacteroidales.NA.NA.NA.ec85
415b1204dfd4e9edfe28fcf68d6e0029	0.034558	Clostridiales.Lachnospiraceae.Blautia.NA.415b
90489eac9dd49bfdd4d9f0ae14751aa8	0.0345315	Selenomonadales.Veillonellaceae.Megasphaera.NA.9048
67bbda281f031d72aeb437e5fa0e26d0	0.0345221	Clostridiales.Ruminococcaceae.Ruminococcus.NA.67bb
320750609b39ef779a80ee617ffbe4b2	0.0344117	Bacteroidales.Bacteroidaceae.Bacteroides.NA.3207
b73ea9e6aa1f7c7310ac9f5e6816f9d6	-0.0341946	Clostridiales.Ruminococcaceae.NA.NA.b73e
a330379c22d28273fc77195604faa216	-0.0341504	Clostridiales.Ruminococcaceae.NA.NA.a330
4a8d5ce187f33d6eed1844c40fb59217	-0.0339977	Clostridiales.Ruminococcaceae.Ruminococcus.bicirculans.4a8d
371bf8fd89a78cd0702e9177d1fb06ca	0.0335702	Clostridiales.Lachnospiraceae.Blautia.NA.371b
951c3a74446b173a7913c84d5a654216	0.033487	Clostridiales.Lachnospiraceae.NA.NA.951c
ffd4810a21a8d3ed2b14bb452edb3a48	-0.0334076	Clostridiales.Ruminococcaceae.NA.NA.ffd4
b189e92b5f8678750a8c10d2f2250aab	0.03339	Bacteroidales.Prevotellaceae.Prevotella.NA.b189
12c63a8fb7e7d76aa2a415e3e68aefc8	0.0332254	Clostridiales.Eubacteriaceae.Eubacterium.NA.12c6
66f4354f653573a47764f3c6155f2bd8	0.0332074	Clostridiales.Ruminococcaceae.NA.NA.66f4
beda512d919127d7e95ec5bd9ddd1dfa	0.0329696	Clostridiales.Lachnospiraceae.Fusicatenibacter.NA.beda
2cfa7365d05cdd481908bcbd128d9a7f	0.0328632	Erysipelotrichales.Erysipelotrichaceae.NA.NA.2cfa
6d02fddc2bbec2112d7dc0c02e05be4e	-0.0328464	Clostridiales.Clostridiales_Incertae_Sedis_XIII.Mogibacterium.NA.6d02
ad2ee51673380cb46c0e667bb337acae	0.0326637	Erysipelotrichales.Erysipelotrichaceae.Turicibacter.NA.ad2e
86a59d69b37252e1219172ca6549b040	0.0326492	Coriobacteriales.Coriobacteriaceae.NA.NA.86a5
daff6cec49f4a066284f9a1ca6190609	0.032633	Clostridiales.Lachnospiraceae.Ruminococcus2.NA.daff
836a023b5492c3ddc0d5e28bab8981db	-0.0326293	Clostridiales.Ruminococcaceae.Clostridium_IV.NA.836a
8cb4ee677f9218834d31a171d863eada	0.0323921	Clostridiales.Ruminococcaceae.Faecalibacterium.NA.8cb4
28fce591e1ff862836e2e68095f087ad	-0.032216	Clostridiales.Lachnospiraceae.Roseburia.NA.28fc
267e5f1e70e7c8bcf3a858bc8775bc09	-0.0321828	Bacteroidales.Porphyromonadaceae.Parabacteroides.distasonis.267e
37387015e933c41210aca9a3a2d19897	0.0320818	Clostridiales.Lachnospiraceae.Clostridium_XlVa.NA.3738
187f40d4859ea5e8ca8a972d16ad81b2	-0.0320661	Clostridiales.Lachnospiraceae.Anaerostipes.NA.187f
f9de42bd3e96263ede2b1d0dd1d84124	-0.0320283	Clostridiales.Clostridiaceae_1.Clostridium_sensu_stricto.NA.f9de
9c7fa3c3a29eb05efde3955ed72bc8eb	0.032028	Clostridiales.Lachnospiraceae.Oribacterium.NA.9c7f
f99469d3dc0821ebdc509a1675b4154b	0.0320047	Burkholderiales.NA.NA.NA.f994
a580461751503c1ccbf3a52e57fbe8a0	0.0319894	Lactobacillales.Streptococcaceae.Streptococcus.NA.a580
f35bd84c06a39daa1f9736380ee774cc	-0.0319495	Bacteroidales.Prevotellaceae.Prevotella.NA.f35b
10bf7d4cda68c31fce4f4dc22dbc5771	0.0318929	Bacteroidales.Prevotellaceae.Prevotella.NA.10bf
49459dc060ce9049d529917e5103dd3d	-0.0318819	Clostridiales.Clostridiales_Incertae_Sedis_XIII.Anaerovorax.NA.4945
88879402d3edaed06ccfb7ac40236145	-0.03172	Clostridiales.Ruminococcaceae.Ruminococcus.NA.8887
4356047dd6a4c8948e945fb406396012	0.0316559	Clostridiales.Lachnospiraceae.NA.NA.4356
0b05484fdd9452f1f6fb0445bda512f0	0.0314968	Clostridiales.Ruminococcaceae.Ruminococcus.bromii.0b05
6c73f9a141f97ec0e94e11636e3709cf	0.0314946	Selenomonadales.Veillonellaceae.Dialister.NA.6c73
6fe12199aea2c8954946b4f24d25727a	0.0314759	Clostridiales.Lachnospiraceae.Lachnobacterium.NA.6fe1
0df43d7af9827be1d9e73905b2e050b5	-0.0314512	Clostridiales.Ruminococcaceae.Sporobacter.NA.0df4
b1dc6652a25cd080705a9214a0e06963	0.0312876	Clostridiales.Lachnospiraceae.NA.NA.b1dc
c290bed651388777c263caf39f8749c0	0.0312715	Clostridiales.Ruminococcaceae.Clostridium_IV.NA.c290
9b7f6d35861e133951fd7c21df526dbf	-0.0312177	Clostridiales.Ruminococcaceae.NA.NA.9b7f
b8263e63bccdbb5a5b39c08ff25aefcf	-0.0311658	Bacteroidales.Rikenellaceae.Alistipes.finegoldii.b826
e0eedacd6a31010e996f08e04da462d8	0.0311603	Bacteroidales.Prevotellaceae.Prevotella.NA.e0ee
126deefbc4671d7004a3a36294033abd	-0.0311488	Bacteroidales.Porphyromonadaceae.Parabacteroides.NA.126d
635f9b62dc86e14b4b69ec0d28e0a2eb	0.0311437	Clostridiales.Ruminococcaceae.Clostridium_III.NA.635f
5a8e5ebfa675b0dd00924ce59d36b8b0	0.0311147	Clostridiales.Lachnospiraceae.NA.NA.5a8e
e4e9f756e97f3b14e06fa74dfd6b4b59	0.0311107	Clostridiales.Ruminococcaceae.Clostridium_IV.NA.e4e9
3a1ecd721ec185d456ea584e8c6c9f27	-0.0310139	Clostridiales.Lachnospiraceae.Anaerostipes.NA.3a1e
6520b009069d80d2fcdf5d5f2b73d628	0.0309802	Clostridiales.NA.NA.NA.6520
63e99fdb3a91d9a9122a025094a68007	0.0309468	Lactobacillales.Lactobacillaceae.Lactobacillus.delbrueckii.63e9
c6b151eae04ce5dadaf385b24204c9cc	0.0308637	Clostridiales.Lachnospiraceae.Blautia.NA.c6b1
eb173922599efce9efab277ac6004e12	0.030853	Clostridiales.Ruminococcaceae.Clostridium_IV.NA.eb17
2123be9769dc769aee156952e302503f	-0.0308172	Bacteroidales.Prevotellaceae.Prevotella.stercorea.2123
cf0ebd13a4b0638372adf8b481509b3c	0.0308025	Aeromonadales.Succinivibrionaceae.Succinivibrio.NA.cf0e
e70c893715a22fd00c3427a61c4d3e78	0.0307661	Bacteroidales.Prevotellaceae.Alloprevotella.NA.e70c
a9d9a8b9ffff242a1f9088dc2602dd2d	0.0307038	Clostridiales.Lachnospiraceae.NA.NA.a9d9
a97b639502775a389298b6299ac65d76	0.0307012	Clostridiales.Lachnospiraceae.Clostridium_XlVa.NA.a97b
ec546b42baac4b506072c90f7c135201	-0.0306388	Desulfovibrionales.NA.NA.NA.ec54
881f5014d9b1fab5882fa5f0771d1700	-0.0306062	Clostridiales.Lachnospiraceae.NA.NA.881f
b5ffd4baed52d0a0dd6ea171a90fede9	0.030597	Coriobacteriales.Coriobacteriaceae.Olsenella.NA.b5ff
75f7edc6df7b51f7ef8a43f24a1edd2a	0.0305122	Clostridiales.Lachnospiraceae.Anaerostipes.NA.75f7
f37736cfd2d434346f446b85cec0cbae	0.0304255	Clostridiales.Lachnospiraceae.Blautia.NA.f377
3d605aaa728d4b3ee9c8c08a0da3843f	0.0303463	Clostridiales.Lachnospiraceae.Roseburia.NA.3d60
8091021df4298d52bb2835cdb894b3f1	0.0303438	Clostridiales.Lachnospiraceae.Dorea.NA.8091
22ff36616a9173a50da867cf7259e0fa	-0.0303161	Clostridiales.NA.NA.NA.22ff
19efee14e623c38504e0d85563ffb50f	0.030289	Bacteroidales.Prevotellaceae.Prevotella.NA.19ef
581af94a89ebb1ecbabed66ff08d3ddd	0.0302298	Bacteroidales.Prevotellaceae.Prevotella.NA.581a
aa87c38fd981ade59311ae928477bbe1	0.0302264	Burkholderiales.NA.NA.NA.aa87
670d783d21b6c519c4859b72f0609a75	-0.030107	Clostridiales.NA.NA.NA.670d
132f726cb935abf8474e05cb40557132	0.0300806	Coriobacteriales.Coriobacteriaceae.Gordonibacter.NA.132f
3d89c0f551cc1d54c9f4a4e94b5e2cee	0.0300272	Clostridiales.Lachnospiraceae.Anaerostipes.NA.3d89
c2b6320316bc2557eee93d84de6db73b	0.0299869	Clostridiales.Lachnospiraceae.NA.NA.c2b6
7384682cad4c7130ac66acb168bf0caa	0.0299738	Erysipelotrichales.Erysipelotrichaceae.Faecalicoccus.NA.7384
8aa95d373cc7f4f25c9510ba30855d6c	0.0299659
18b89a04b77fef5d50ca0c69414dfbcd	0.0298895	Bacteroidales.Prevotellaceae.Prevotella.NA.18b8
ae89eaa22849f85c0f20c2f8f937ad51	0.0298613	Clostridiales.Lachnospiraceae.NA.NA.ae89
9ba213b54d2d49147ec81f838acdb7f7	0.0298371	Bacteroidales.Bacteroidaceae.Bacteroides.NA.9ba2
aeb0c980584455b983891cbed0771e1f	0.0298164	Clostridiales.Ruminococcaceae.Gemmiger.NA.aeb0
97aa2a780b0ba5448aeb314ef5ec6d31	0.0297799	Clostridiales.Ruminococcaceae.Gemmiger.NA.97aa
12285fd870bf49bc01565678b790a8e1	-0.0297583	Clostridiales.Lachnospiraceae.NA.NA.1228
e602e3ef0929c4f9e9892f4598b77f61	-0.0296379	Clostridiales.Lachnospiraceae.NA.NA.e602
dd4c44c1d42dc24b41e546048df40a6a	0.0295958	Lactobacillales.Streptococcaceae.Streptococcus.NA.dd4c
f4cdf6242d1955525940cc48b0c30a5e	0.0295259	Clostridiales.Lachnospiraceae.Clostridium_XlVb.NA.f4cd
460da16f10049ada31abf808cea7f18c	0.0294029	Bacteroidales.Prevotellaceae.Prevotella.NA.460d
719dd8fcd3c4186fb44128ccada1b1a5	-0.0293462	Clostridiales.Ruminococcaceae.Butyricicoccus.NA.719d
495c08a2ef0264ccc9f4dbf805dae7a2	-0.0292205	Clostridiales.Lachnospiraceae.NA.NA.495c
3a3d0233543bb4a5d8c5d8660909532a	0.0292065	Clostridiales.Peptostreptococcaceae.Romboutsia.NA.3a3d
d61b3319567ad4d270e075bb66bca7ee	0.0291919	Clostridiales.Ruminococcaceae.Faecalibacterium.NA.d61b
6ce3a66fd8c4416ac8c5ccdda82fbc76	0.0291836	Coriobacteriales.Coriobacteriaceae.Olsenella.NA.6ce3
d1bffdeed09b6f954a180974f32a90fc	0.0290869	Clostridiales.Peptostreptococcaceae.Romboutsia.NA.d1bf
ee9069cef75ded0f9b37983524d86dbd	0.0290436	Bacteroidales.Porphyromonadaceae.Parabacteroides.NA.ee90
5f1fd906c948d708184e9c76616d8e9a	-0.0289807	Clostridiales.Ruminococcaceae.Faecalibacterium.NA.5f1f
d4846091fd8bb66928958eeca344fa40	-0.0288208	Clostridiales.Lachnospiraceae.NA.NA.d484
2d0690cd9acccb6fe620906043c51747	-0.0287847	Clostridiales.Lachnospiraceae.NA.NA.2d06
21e9d61284d724df920628fb27e2fd9e	-0.0287261	Bacteroidales.Prevotellaceae.Paraprevotella.clara.21e9
4d4fc973df39c4e60d664c2f331cad43	-0.0287185	Bacteroidales.Rikenellaceae.Alistipes.indistinctus.4d4f
939555d7c3b1a7bb940cb84dfeeed4b8	-0.0287016	Clostridiales.Ruminococcaceae.Ruminococcus.NA.9395
369656f87b704a04d20f25c5e715bd9d	0.0286808	Clostridiales.Lachnospiraceae.NA.NA.3696
85fee8d53b709482f4ca4e9c3bb99822	0.028674	Clostridiales.Clostridiales_Incertae_Sedis_XIII.Mogibacterium.NA.85fe
8a58c9a11937b81934b7070af2d8bdcb	-0.0286601	Clostridiales.Ruminococcaceae.Gemmiger.NA.8a58
a57ab5b1a7f0629091357c0ea519042b	-0.0285767	Clostridiales.Lachnospiraceae.Blautia.NA.a57a
e2261cc61b35deb620e00a29b7d9cb66	0.028526	Clostridiales.Ruminococcaceae.Ruminococcus.NA.e226
878dc0ce16b33922e33947ff5555bed5	0.028364	Clostridiales.Ruminococcaceae.NA.NA.878d
fa64838041c1c74eba66c46fd2b07c3a	-0.0283052	Bacteroidales.Porphyromonadaceae.Parabacteroides.NA.fa64
949eccca703be4e34ea35032acbce8df	0.0282717	NA.NA.NA.NA.949e
52626755d88942c67afb7ae0ee70c96a	0.0282692	Clostridiales.Lachnospiraceae.Hungatella.NA.5262
5682eab378aa7e8e83ebab5b64dbdf66	-0.0282367	Clostridiales.NA.NA.NA.5682
bcbe85bd3a36f9d857536657a98dfda1	-0.0282275	Clostridiales.Ruminococcaceae.Intestinimonas.NA.bcbe
cb55da4f828a3606108e7af217947245	0.0281947	Clostridiales.NA.NA.NA.cb55
42f08587be6ebbfb7521ab108f741d97	0.0281761	Bacteroidales.Prevotellaceae.Prevotella.NA.42f0
4216924559872038c47f30d241cd3e5e	0.0281633	Clostridiales.Lachnospiraceae.Blautia.NA.4216
ab99ee5df5064bccff6962e597990c9d	0.0280909	Bacteroidales.Prevotellaceae.Prevotella.NA.ab99
39cd99da7028cab316b6df3d8cc0a3e0	0.0280618	NA.NA.NA.NA.39cd
4bef6052ace2e10e5e60d58b8dfb98f9	0.0280568	Clostridiales.Lachnospiraceae.Anaerostipes.NA.4bef
1df1d52282ee60438b2bb060d77eafaf	-0.027961	Coriobacteriales.Coriobacteriaceae.Collinsella.NA.1df1
ecb1cbf00805062d0dcf5a83f3ab278e	0.0278124	Clostridiales.Lachnospiraceae.Dorea.formicigenerans.ecb1
ac19b47007a7003df123d469e11a36f6	0.0277697	Clostridiales.Lachnospiraceae.Fusicatenibacter.NA.ac19
0df4bcbd0215cf2905d6a56c62162006	-0.0277602	Clostridiales.Lachnospiraceae.Blautia.NA.0df4
ee83b9684a775b051140f52463c36d20	0.0277193	Selenomonadales.Veillonellaceae.Megasphaera.NA.ee83
19ee1d6912faaa74d566ffbfe29d854a	0.0277131	Clostridiales.Lachnospiraceae.NA.NA.19ee
ac28d0b8b7bcdacbe13751ab8d85c1dd	0.0276696	Bacteroidales.Prevotellaceae.Prevotella.NA.ac28
345739ec77bc7b91fb0c8a797f079478	0.027655	Clostridiales.Ruminococcaceae.Intestinimonas.NA.3457
817b7fc30f0e336e8f8f15543073a8c8	0.027623	Clostridiales.Lachnospiraceae.NA.NA.817b
f2ecaea3397ec648afdb48b9d4095067	0.0275977	Clostridiales.Ruminococcaceae.Faecalibacterium.NA.f2ec
bfd0927961b92b7b54fc60a965e8c2c0	0.027596	Clostridiales.Lachnospiraceae.Coprococcus.NA.bfd0
a859b446714e5a52c347c87bd081b9bd	0.0275605	Bacteroidales.Prevotellaceae.Prevotella.NA.a859
e7132ba6e44362b8e20673b4009a87ab	0.02756	Coriobacteriales.Coriobacteriaceae.NA.NA.e713
420924e490c471e3023efb73aff4f0cc	0.0275219	Clostridiales.Lachnospiraceae.Clostridium_XlVa.NA.4209
317918c2bf8aa11bc3ca19032f2af01f	-0.0274683	Clostridiales.Lachnospiraceae.Blautia.NA.3179
afd51fb5b1d6e62b5ab020e6264506b5	-0.0274522	Clostridiales.Lachnospiraceae.Clostridium_XlVb.NA.afd5
75be0d2fa10631fae54a618b358f95e1	-0.0273936	Bacteroidales.Bacteroidaceae.Bacteroides.NA.75be
ff78dfdd58387896c4797ed4041d6fc3	-0.0273592	Clostridiales.Lachnospiraceae.Ruminococcus2.NA.ff78
eda6e1c9645b49eb8bff61194624d56e	-0.0273491	Clostridiales.Lachnospiraceae.Clostridium_XlVa.NA.eda6
2d54fa3e6377c20672871627127d21ce	0.0273455	Selenomonadales.Veillonellaceae.Veillonella.NA.2d54
ed7d47f79f47dc6d56194f4b24acf14c	0.0271162	Clostridiales.Ruminococcaceae.Faecalibacterium.prausnitzii.ed7d
863c87de46c22e949463dd6ba6b4f7c9	-0.0270769	Clostridiales.Ruminococcaceae.Faecalibacterium.NA.863c
171e4dc173b57ed0d2675aa21b783393	0.0269949	Bacteroidales.Prevotellaceae.Prevotella.NA.171e
4321f71e562a2e99029b673eafd657ff	0.0269547	Clostridiales.Lachnospiraceae.Blautia.NA.4321
8b61bffa51cd73cb928fb555509c121a	0.0269361	Coriobacteriales.Coriobacteriaceae.Slackia.isoflavoniconvertens.8b61
3f74b2df82e477f6c58ca619df23cc79	-0.0269322	Clostridiales.Ruminococcaceae.NA.NA.3f74
1569d401c39d2371e436334b6f1bebe3	-0.0269251	Coriobacteriales.Coriobacteriaceae.Collinsella.NA.1569
320519add3f5621ac75bdea02e009d6b	0.0269181
c2cb4bd0a6ce9e23aedf27637e447c3b	-0.026899	Clostridiales.Lachnospiraceae.Howardella.ureilytica.c2cb
4f70d3980f9b6268579d7effa29124c3	-0.0268504	Clostridiales.Lachnospiraceae.Blautia.NA.4f70
f00c939e687ec05a616f4a0e59795a80	-0.0266518	Bacteroidales.Bacteroidaceae.Bacteroides.finegoldii.f00c
22c4c623d824a5b12dad1517ef60a8c3	0.026646	Erysipelotrichales.Erysipelotrichaceae.Holdemanella.biformis.22c4
480d1b697f3a1e2c7198526e5067cdba	0.0266197	Clostridiales.NA.NA.NA.480d
94a610e9902723e9a270a8ca28e2dfaf	-0.0265806	Clostridiales.Ruminococcaceae.NA.NA.94a6
0c56f597181e06159060d994df3641b0	-0.0265253	Bacteroidales.Porphyromonadaceae.Parabacteroides.distasonis.0c56
55d7c3c02fefdff703a68368fdbd7966	0.0264855	Clostridiales.Lachnospiraceae.Anaerostipes.NA.55d7
f62d0d8c5f5c1ea79be2a8a1bca1a0f3	-0.0263987	Clostridiales.Ruminococcaceae.Intestinimonas.NA.f62d
03058572367c94fa73ab9519e5ae38c2	-0.026375	Coriobacteriales.Coriobacteriaceae.Collinsella.NA.0305
9fb1e0f70e3dd0697a031fc61b00d323	0.0262796	NA.NA.NA.NA.9fb1
a082cd2994174527be026aa56003952b	-0.0261663	Clostridiales.Ruminococcaceae.Intestinimonas.NA.a082
d46f10c19c51fbbc0d41a4a944bc2fec	-0.026155	Clostridiales.Ruminococcaceae.Clostridium_IV.NA.d46f
9fcac5a9f9d1b88f0b907157154d8dbf	-0.0261299	Desulfovibrionales.Desulfovibrionaceae.NA.NA.9fca
05dc553778e88602e7c984efd9c48afa	-0.0260666	Bacteroidales.Prevotellaceae.Alloprevotella.NA.05dc
a8902fe384572bcab1fcdd844f8adcc0	0.0260393	Clostridiales.Ruminococcaceae.Faecalibacterium.NA.a890
35fe959567339e118a946c6dce21d834	-0.0259766	Clostridiales.Ruminococcaceae.Sporobacter.NA.35fe
938e67172a707ef40da63d81c919f5ad	-0.0259684	Clostridiales.Ruminococcaceae.Ruminococcus.NA.938e
56f9de94e6baa815d51a89d34349a4c6	0.0259514	Clostridiales.Lachnospiraceae.Blautia.NA.56f9
fd5078d05bdfdc28d8dc0500a598a986	0.0259073	Bacteroidales.Prevotellaceae.Paraprevotella.NA.fd50
e6cf76a079b13d7fb8d3a12385920bc0	0.0257683	Clostridiales.Lachnospiraceae.NA.NA.e6cf
4b95938687b60d2bcda2bd41beee1e78	-0.0256637	Clostridiales.Ruminococcaceae.NA.NA.4b95
e17e9db652816fa7977d89f8ac8cd9aa	0.0256	Clostridiales.Lachnospiraceae.Dorea.NA.e17e
bb60f1eb3cd71dbc34dec16012076277	-0.0255953	Bacteroidales.Prevotellaceae.Prevotella.NA.bb60
d235e575d8ec320e6de26c93d8236a30	-0.0255426	Clostridiales.Ruminococcaceae.Ruminococcus.NA.d235
1760ba1f4826fdd9c34a51ef7bfb1a2b	0.025541	Clostridiales.Lachnospiraceae.Blautia.NA.1760
ece1df0e2a96606028c786b83ced4d8e	0.0254791	Clostridiales.Ruminococcaceae.NA.NA.ece1
d0603508c0f5b8ef3823efab6e02dddf	0.0254332	NA.NA.NA.NA.d060
0e60ab809a1ef51dd19a8b184a979c1e	-0.0254251	Clostridiales.Ruminococcaceae.Faecalibacterium.NA.0e60
2dd0ca39e6fc1079dc447b3ee9f1f9fd	0.0254172	Clostridiales.NA.NA.NA.2dd0
c4a08923ed46ce68558b6c22fb695d39	-0.0253652	Bacteroidales.Bacteroidaceae.Bacteroides.NA.c4a0
f689b5e34e9ad2907bf1ee15056356d6	0.0253248	Clostridiales.Ruminococcaceae.Faecalibacterium.NA.f689
fca6356099ca8442b1c694047bcf620b	0.0252343	Clostridiales.Lachnospiraceae.Blautia.NA.fca6
170571512e0abb014f5f1eccf0e2b99d	-0.0252144	Bacteroidales.Bacteroidaceae.Bacteroides.NA.1705
f606d9236a533dbd84ab141c251a72a2	-0.0251759	Clostridiales.Ruminococcaceae.NA.NA.f606
c64cb27451f8db3d8e36ecab8304f811	-0.0251317	Clostridiales.NA.NA.NA.c64c
6a6ef96314f90d434e4d1ae3d4b69719	0.0251082	Lactobacillales.Lactobacillaceae.Lactobacillus.kalixensis.6a6e
809aaebb8f3dd3c94a300ed9da413787	0.0249511	Clostridiales.Lachnospiraceae.Blautia.NA.809a
afd7c232decddc2ce6d14d8c325c9b93	0.0249424	Bacteroidales.Porphyromonadaceae.Parabacteroides.distasonis.afd7
fbf0937ecac5a5376b0a39d0a13a4b0d	0.0249383	Selenomonadales.Veillonellaceae.Selenomonas.NA.fbf0
90107f09080b822e544e5cbdec68001e	0.024892	Clostridiales.Lachnospiraceae.NA.NA.9010
b21c738819c03903de63a454f9e98660	0.0248625	Clostridiales.Ruminococcaceae.Clostridium_IV.NA.b21c
2468a71089e645f9bb9f7fdb3906054f	0.0248386	Bacteroidales.Bacteroidaceae.Bacteroides.ovatus.2468
7281787c030d5330445923b19d1c7a8d	0.0247951	Clostridiales.Lachnospiraceae.NA.NA.7281
8b0cc5691ea2dfe633df5b9629f6394e	0.0247408	NA.NA.NA.NA.8b0c
0add17f7b08e895a80a8a761786a0f7d	-0.0247404	Clostridiales.Ruminococcaceae.Sporobacter.NA.0add
d1c9846d532b211427be33779a47d58c	0.0247156	Bacteroidales.Prevotellaceae.Prevotella.NA.d1c9
72e741f5b552938cafe8217820433c3e	-0.0246267	Clostridiales.NA.NA.NA.72e7
49ed560bb40abadd15457407f74f2684	0.0244433	Clostridiales.NA.NA.NA.49ed
f0853bf14e74a636cfefd9eb416818b8	0.0244393	Clostridiales.Lachnospiraceae.Ruminococcus2.NA.f085
2c20a53c34de85c246a49f24e7732850	-0.0244028	Clostridiales.Ruminococcaceae.NA.NA.2c20
d53a28041348e0d3595f3e5bf9dcabf0	0.0242482	Bacteroidales.Marinilabiliaceae.Anaerophaga.NA.d53a
6c0eb6df1f38f024afc1034a7993a5a3	-0.0241849	Clostridiales.Lachnospiraceae.Blautia.NA.6c0e
6f6e73c6685f075ed238291f8468d6b9	0.0240481	Bacteroidales.Prevotellaceae.Prevotella.NA.6f6e
8d98c0e38b1b6ea1ceb1843a37d4c39e	0.0240394	Bacteroidales.Prevotellaceae.Prevotella.NA.8d98
f629b07b53cb9a081f85cf454e40641e	0.0239958	Clostridiales.Lachnospiraceae.Dorea.NA.f629
d19a46be48b9e601eff161f3b8ee9048	0.0239277	Erysipelotrichales.Erysipelotrichaceae.Clostridium_XVIII.ramosum.d19a
e706fbd255b4430b6b9be0b65ce68a75	-0.0239176	Coriobacteriales.Coriobacteriaceae.Olsenella.NA.e706
cd46afaf6991074e4e21d56bc2fc945e	-0.0239048	Bacteroidales.Prevotellaceae.Prevotella.NA.cd46
a0c0f6cde5b381a7420339ae5920f78c	0.0238846	Clostridiales.Lachnospiraceae.Coprococcus.NA.a0c0
43ba89eb9bd003fee537b2f2ccc3a1c3	-0.0237936	Clostridiales.Clostridiaceae_1.Clostridium_sensu_stricto.NA.43ba
ecc28d19655c68ba9645e627115a1f34	-0.0237936	Erysipelotrichales.Erysipelotrichaceae.Catenibacterium.NA.ecc2
229aa767506bbb723e72a5d524de0e14	0.0237702	Coriobacteriales.Coriobacteriaceae.Slackia.NA.229a
aeb17e417b8076ce7412be4584ba8eb5	0.0237176	Enterobacteriales.Enterobacteriaceae.Escherichia/Shigella.NA.aeb1
2b69d9c9cc39305b8b754254e70c8354	0.0236961	Bacteroidales.Prevotellaceae.Alloprevotella.NA.2b69
49bff0edec7011534be1a7d14cc32caf	-0.023675	Clostridiales.Ruminococcaceae.Sporobacter.NA.49bf
98a575d4b312334adf59b625a8783dbc	-0.0236279	Clostridiales.Ruminococcaceae.Faecalibacterium.NA.98a5
a42f990ea665685cce589fae973ceeae	-0.0235973	Bacteroidales.Prevotellaceae.Prevotella.NA.a42f
8e534ca402f2438163a940c582cd9748	0.0235026	Lactobacillales.Lactobacillaceae.Lactobacillus.ruminis.8e53
0319d191bd80294ef7caebac74b1ace8	0.0235005	Clostridiales.Lachnospiraceae.NA.NA.0319
ab4fe99ca91285786b20ba55b1446937	0.0234955	NA.NA.NA.NA.ab4f
fa9cfdc56555ee8b514c49a8a2dab204	-0.0234908	Clostridiales.Ruminococcaceae.Faecalibacterium.NA.fa9c
faefcb352bee68ebf4a255f7339c0e6a	0.0233689	Bacteroidales.Prevotellaceae.Prevotella.NA.faef
d6cb27c7664e90d49ddb8cd718d1b4d8	0.0233648	Clostridiales.Lachnospiraceae.Oribacterium.NA.d6cb
4ad111524577bae0c0c842e67f3b536c	0.0231927	Clostridiales.NA.NA.NA.4ad1
1d085562f96bb866168100d2d06f507b	-0.0231453	Clostridiales.Lachnospiraceae.Ruminococcus2.NA.1d08
9c1b06b79a56e37eab862d7e7a27c868	-0.0230772	Clostridiales.Ruminococcaceae.Flavonifractor.NA.9c1b
bf620df207bc7d24e1e9bbd3f1021a37	0.0229381	Clostridiales.NA.NA.NA.bf62
41b692c0ca0b318ba5cd542fbb631abe	0.0229263	Clostridiales.Lachnospiraceae.Ruminococcus2.NA.41b6
527d4d56052dd1486c36a9402f462702	0.0229111	Coriobacteriales.Coriobacteriaceae.NA.NA.527d
be6bf456136eafdb7cc7509ae6f1ac63	0.0229097	Rhodospirillales.NA.NA.NA.be6b
b2aa2d076096d8dd9980112191a3d0f2	0.0226945	Clostridiales.Ruminococcaceae.Ruminococcus.NA.b2aa
1dae2b7ddac2244ed621959bf1115fd1	0.0225089	Clostridiales.Lachnospiraceae.Dorea.NA.1dae
d31a305037e6a30f9be941c7007d6546	-0.0224939	Clostridiales.Lachnospiraceae.Clostridium_XlVa.NA.d31a
537d54546d6f0a7dc33ea3d8d71c9655	-0.0224759	Bacteroidales.Bacteroidaceae.Bacteroides.NA.537d
5f79777463a1ecb1d9395024f9c763d6	-0.0222767	Erysipelotrichales.Erysipelotrichaceae.Bulleidia.NA.5f79
528a49bb2c3a96b666962f5067b6c488	0.0222546	Bacteroidales.Bacteroidaceae.Bacteroides.clarus.528a
8b8f5833ae5c896cbcfe38475b184135	0.0222178	Clostridiales.Lachnospiraceae.NA.NA.8b8f
06a729018eab116b08e5acd9356f3b40	-0.0222104	Coriobacteriales.Coriobacteriaceae.Collinsella.aerofaciens.06a7
2cb1fbc329d2adce0972b159a80dd101	0.0221926	Selenomonadales.Veillonellaceae.Allisonella.histaminiformans.2cb1
e549fef9ceeebb54c291fda675c09115	-0.0221759	Clostridiales.Lachnospiraceae.NA.NA.e549
3f66fefdb1770929d8c147a9fe9c9a25	0.0221252	NA.NA.NA.NA.3f66
7da3354959796dfde8cb9b8b9751875e	-0.0221018	Erysipelotrichales.Erysipelotrichaceae.NA.NA.7da3
ad954d3a251af34fc4cfc1fe73e49563	-0.0219589	Clostridiales.NA.NA.NA.ad95
be5b6b3c76a4566c54f5c6b504554208	0.0219148	Clostridiales.NA.NA.NA.be5b
9eef66a3ceb6e61e8fce4f8d1e4edd2d	0.0218973	Clostridiales.Lachnospiraceae.Anaerostipes.NA.9eef
bfeb7ad36f008851a7684bd3d7ba15ff	-0.0218709	Clostridiales.Ruminococcaceae.Gemmiger.formicilis.bfeb
4832da3783b4f39e456244f36bd931ba	-0.0218526	Bacteroidales.Porphyromonadaceae.Parabacteroides.merdae.4832
fce1ac0411e4fda273e3ebbce9e6f7e7	0.0218423	Enterobacteriales.Enterobacteriaceae.Enterobacter.NA.fce1
79cf5d5bf4c2a79589c322b1d3c69f7f	0.021813	Clostridiales.Ruminococcaceae.NA.NA.79cf
dc9da787413fa8b054e6396ad1b0f65d	-0.0218051	Clostridiales.NA.NA.NA.dc9d
aebe9045d81b2f04ce6c159a4040a7a4	0.0217545	Clostridiales.Lachnospiraceae.Blautia.NA.aebe
97d53627c91ecfed1430feafb0d27b45	-0.0217312	Clostridiales.Lachnospiraceae.Ruminococcus2.NA.97d5
d26f42e5cf2b8d23991534f9eb727e6b	0.0216646	Clostridiales.Ruminococcaceae.NA.NA.d26f
11925330afc981f811eb2ed869e01965	0.0216363	Clostridiales.Ruminococcaceae.Oscillibacter.NA.1192
3cb8fc9316ec8b79d1e47035f9786fba	-0.0215904	Clostridiales.Ruminococcaceae.Flavonifractor.NA.3cb8
e8542261866ca3c1cb7319c16c877d37	-0.0215837	Coriobacteriales.Coriobacteriaceae.Adlercreutzia.NA.e854
023b7c6600ae0c842db6277892ae588d	0.021503	Clostridiales.Lachnospiraceae.Dorea.NA.023b
1afde3fadf3d11a78092a1d2d19d5d97	0.021502	Clostridiales.Ruminococcaceae.Faecalibacterium.NA.1afd
d3bcee02e9984a54f4e0bef2bfddc49f	-0.021436	NA.NA.NA.NA.d3bc
8a8d876e247e4769e34222f4293a2cd5	0.0212975	Clostridiales.Lachnospiraceae.NA.NA.8a8d
5b59d7d40643605df9047eb434df5a23	-0.0212689	Bacteroidales.Prevotellaceae.Prevotella.NA.5b59
99022a8e0af7edf7c0934952b0523f79	0.0212079	Clostridiales.NA.NA.NA.9902
d845575a8a24313517673e762e125cf0	0.0212077	Lactobacillales.Lactobacillaceae.Lactobacillus.NA.d845
dde914b470de75a5f84ef8903e1db9e8	0.0211572	Selenomonadales.Veillonellaceae.Dialister.invisus.dde9
37cf52feeda15c64e0d68a9dfd02a8dd	0.0211494	Bacteroidales.Porphyromonadaceae.NA.NA.37cf
9a8ee9077634909c3f2a7aba809a219a	0.0210437	NA.NA.NA.NA.9a8e
7b90b81f2285f9f9e2be93bf576f8f8b	-0.0209597	NA.NA.NA.NA.7b90
4c9524e77ef0c742d8992f872a7d4803	-0.0208473	Clostridiales.Lachnospiraceae.NA.NA.4c95
36428dcf28c9fe5f3a9536b9097102d7	0.0207962	NA.NA.NA.NA.3642
088c0a1ed8d1a0734e90b3da6b9c504b	0.0207686	Clostridiales.Ruminococcaceae.NA.NA.088c
7ce75ab96fb3c8958859f64cc0659523	0.0207351	Clostridiales.Lachnospiraceae.NA.NA.7ce7
3ec39f208d1c07e1d54c698d97d452f1	0.0207284	Clostridiales.Lachnospiraceae.Blautia.NA.3ec3
a411700a3afea5e2f492ecfdc1ee4b78	-0.0207103	Clostridiales.Lachnospiraceae.NA.NA.a411
01275fdd62797759e0257d54f1898965	0.0206805	Clostridiales.Ruminococcaceae.Clostridium_IV.NA.0127
e5416e5a04e38d89f2b01dc8495f2d66	0.020672	Bacteroidales.Porphyromonadaceae.Falsiporphyromonas.NA.e541
1fa02091c12d3a58d31923333ae2ddc7	-0.0206434	Bacteroidales.Prevotellaceae.Prevotella.NA.1fa0
e5d24224ba4afb68d59eb66f283bd8da	0.0205418	Clostridiales.NA.NA.NA.e5d2
ec4fab2423e1326321a3e64f0d0eb1f3	-0.02054	Erysipelotrichales.Erysipelotrichaceae.Clostridium_XVIII.spiroforme.ec4f
1a505b5eb855dabdd31e8b475f9f726c	0.0204438	Clostridiales.Ruminococcaceae.NA.NA.1a50
aa066b2dd44c786389ba510f11ca796e	0.0203724	Clostridiales.NA.NA.NA.aa06
375c1e195ca7ce8e67d29428cc6318da	0.0203492	Bacteroidales.Prevotellaceae.Prevotella.NA.375c
44a6060cc811e9be30cabfc4f0c66184	0.0203322	Clostridiales.Ruminococcaceae.NA.NA.44a6
88dd48bccf59638a65b93afa96569ef3	-0.0202692	Clostridiales.Lachnospiraceae.NA.NA.88dd
f12d1454d00c86a153971da819f88a18	0.0202189	Bacteroidales.Prevotellaceae.Prevotella.NA.f12d
5bf04af9d64a09ecd8e6c6de26a211ac	-0.0201293	Coriobacteriales.Coriobacteriaceae.Collinsella.NA.5bf0
8f710524ad778dc378dd99158c9283e7	0.0201215	Bacteroidales.Prevotellaceae.Prevotella.NA.8f71
28247a594191bd9a2055fec320b08c2d	-0.020042	Clostridiales.Lachnospiraceae.Anaerostipes.NA.2824
dc16f580a2a20b676485e90d9edbbbd9	0.0200399	Clostridiales.Lachnospiraceae.Roseburia.NA.dc16
0d5d5b04a0093144840cb4074508feb3	0.0199851	Clostridiales.Lachnospiraceae.Roseburia.NA.0d5d
d7a1eaaecabb1b754c6fb90677ce1333	0.0199292	Clostridiales.Ruminococcaceae.Intestinimonas.NA.d7a1
c0f9d2a858c6b85dec9f4a79b3c76b96	0.0199164	Clostridiales.Lachnospiraceae.Blautia.NA.c0f9
21371aa080a537c881a245390695b22d	-0.019813	Lactobacillales.Lactobacillaceae.Lactobacillus.NA.2137
92e61a13d80333d06eefe8ce72acb1d8	0.0197815	Clostridiales.Lachnospiraceae.Blautia.NA.92e6
4c424d794a6ccd73065f71d2b9fba6c3	0.0197342	Clostridiales.NA.NA.NA.4c42
43084a0deaab940bac2aed77ea089af2	0.0196327	Clostridiales.Ruminococcaceae.Faecalibacterium.NA.4308
03b1e6305293759512583526daeed56d	0.0196286	Clostridiales.Lachnospiraceae.Anaerostipes.NA.03b1
ba018bfdb5c7db197fea13425d099dec	-0.0194466	Clostridiales.Lachnospiraceae.Blautia.NA.ba01
6cb33468a58da93cf46484462e06f200	-0.0194161	Clostridiales.Ruminococcaceae.Clostridium_IV.NA.6cb3
6d9e55fb5502dfdd3ea25f396eb5006c	-0.0193264	Bifidobacteriales.Bifidobacteriaceae.Bifidobacterium.NA.6d9e
42850ad86cd3495fb024ac7aeecfbc74	0.0191951	Bacteroidales.Porphyromonadaceae.Barnesiella.NA.4285
69cb2d8047f178daa983ebd940b28f8a	-0.0191293	Clostridiales.Ruminococcaceae.Oscillibacter.NA.69cb
4cf8fea5aef9b5418a428ec5a6b44db5	0.0190604	Clostridiales.Ruminococcaceae.Sporobacter.NA.4cf8
f6bab51d0d108fd90f06e7a0ebe04cf0	0.0190406	Selenomonadales.Veillonellaceae.Veillonella.NA.f6ba
b99ed6da3412877f6f288d1d8cd3add8	0.0190383	Bacteroidales.Prevotellaceae.Prevotella.NA.b99e
0d36183194049799a6aefbf710fc52fa	0.0190288	Clostridiales.Ruminococcaceae.Faecalibacterium.NA.0d36
3679bcc974d8fbd902c3298ce110ac69	-0.0189992	Desulfovibrionales.Desulfovibrionaceae.Bilophila.wadsworthia.3679
91e61e21df848ce71833ce17fbaeb364	0.0188558	Clostridiales.Lachnospiraceae.Dorea.NA.91e6
b6ce37bc8349e4002ed5e4baddbc299d	0.01874	Clostridiales.Ruminococcaceae.Butyricicoccus.NA.b6ce
5bd108e197d9f83142a7e35ff858053e	0.0187102	Erysipelotrichales.Erysipelotrichaceae.Eggerthia.NA.5bd1
61cd8d7c2c2801aee089f0ad8fda43a3	-0.0186781	Bacteroidales.Bacteroidaceae.Bacteroides.NA.61cd
b1d1ba34c5f759690c54b42f75534e42	-0.0186356	Clostridiales.NA.NA.NA.b1d1
7466a47a3558e985993f75018aeb527c	0.0185576	Clostridiales.Lachnospiraceae.Roseburia.faecis.7466
16cc2497833ec315fce020c74c525e2f	0.0184682	Clostridiales.Lachnospiraceae.Ruminococcus2.NA.16cc
3854bc4513cdd2fb539ab334c39074e4	0.0184387	Clostridiales.NA.NA.NA.3854
a24f53ac7f9511af4229a581ca04cd20	-0.0184085	Bacteroidales.Bacteroidaceae.Bacteroides.NA.a24f
bb7c2e50bb2e3dfdc7e907c1060ec8fb	0.0183659	NA.NA.NA.NA.bb7c
6f11bbc1de6063d89e9a32da413b39fd	-0.018307	Clostridiales.Ruminococcaceae.NA.NA.6f11
7c37178eb2061952cd4947903c100f91	0.0182593	Clostridiales.NA.NA.NA.7c37
b50a289842c3e23c4528192baec6fa80	-0.0182583	Clostridiales.Ruminococcaceae.Faecalibacterium.NA.b50a
b46e9fb6298942b824fa56693a0e4b90	-0.0181712	Clostridiales.Ruminococcaceae.Gemmiger.NA.b46e
ac05bc5bf95f0e67d62f21a635914faa	0.0181567	Selenomonadales.Veillonellaceae.Dialister.NA.ac05
9efd8524bc95cabffa7f6f94f98b0d23	0.0180388	Coriobacteriales.Coriobacteriaceae.Collinsella.NA.9efd
c5ceb32f286c8e05faed3ddfe98a5dad	0.0179428	Clostridiales.Lachnospiraceae.NA.NA.c5ce
85ca79ae671a3ac8b28d3cb0d2be6055	0.0178429	Clostridiales.Lachnospiraceae.Blautia.NA.85ca
7b1b74bef500d747863c3174bf47465b	-0.0177788
b9cd6810d2cfb16058df4fd7b1b1e2b2	-0.0177268	Clostridiales.Ruminococcaceae.NA.NA.b9cd
e18ae47a92d923e25b7274d6aa03cf1e	0.0177222	Clostridiales.NA.NA.NA.e18a
08a63a7eb2864f65d493b3e67e9d771d	0.0176937	Clostridiales.Ruminococcaceae.Intestinimonas.NA.08a6
9f09c69b1e75ad235cd2f92357f52e06	-0.017669	Clostridiales.Ruminococcaceae.Ruminococcus.NA.9f09
1cd4abeeb9c296c03881891280ecbb28	-0.0175303	Lactobacillales.Streptococcaceae.Lactococcus.NA.1cd4
2cb3e4ce42cd936572d9ef7a4050be22	-0.0174728	Clostridiales.Lachnospiraceae.NA.NA.2cb3
e07f01f58de803511b6802c66b1f3f8f	-0.017458	Clostridiales.Lachnospiraceae.NA.NA.e07f
f0bd56cf60ccf3d2d075f0986ae183d9	-0.0173267	Lactobacillales.Lactobacillaceae.Lactobacillus.NA.f0bd
60585ad0efb69ccdb8e7f79ea4493a57	-0.0172915	Bacteroidales.Rikenellaceae.Alistipes.obesi.6058
8411eb762a667b25de85c709b149a69e	0.0172885	Clostridiales.Lachnospiraceae.NA.NA.8411
c87fffc25d9ef5a205aa70078f47f700	0.0172555	NA.NA.NA.NA.c87f
66530156860cc8adc0673f262f7d7103	0.0171928	Aeromonadales.Succinivibrionaceae.Succinivibrio.NA.6653
bfd88a15182843be8f7f7c6bfc0c965f	0.0171377	Clostridiales.Ruminococcaceae.Faecalibacterium.NA.bfd8
ba9e145a7cce87eb9de76acf589a6e58	0.0170167	Clostridiales.NA.NA.NA.ba9e
aa32978164d7a200706f37515c2aa3b2	-0.0170108
35647c643524b47f5e9ed5562315b741	0.0169059	Clostridiales.Lachnospiraceae.Dorea.NA.3564
b1d9bc4608c995ec36ae02e002f8c454	0.0168653	Bacteroidales.Prevotellaceae.Paraprevotella.NA.b1d9
d031021c8c893abeac37828e5b6542f7	0.0168456	Selenomonadales.Veillonellaceae.Mitsuokella.NA.d031
9cfb0e79f2f860f0c6d0f7eb73573502	-0.0168118	Bacteroidales.Bacteroidaceae.Bacteroides.eggerthii.9cfb
4464ce88dc352b7c36a01fffd055ea44	0.0166369	Clostridiales.Lachnospiraceae.Fusicatenibacter.NA.4464
f34b3418c8c75a41f9fd0097adccc5f5	0.0166194	Clostridiales.Lachnospiraceae.Clostridium_XlVa.NA.f34b
796b1ccc7ff11899040bf1d8daba0831	0.0166074	Bifidobacteriales.Bifidobacteriaceae.Bifidobacterium.animalis.796b
fae863e2b4333ecf038515a4d35f979b	-0.016542	Clostridiales.Lachnospiraceae.Roseburia.NA.fae8
74f1645bd9acd90e037100556c6bb01f	0.0164248	Clostridiales.Ruminococcaceae.Ruminococcus.NA.74f1
011166037127d8afdd94de49b8f8f9fa	-0.0163851	Clostridiales.Lachnospiraceae.Dorea.NA.0111
2627b3d036a2652711cb7e2ebd88d25b	0.0163837	Clostridiales.Lachnospiraceae.NA.NA.2627
d6e183416a75d99b498618a5bb786727	0.0163657	Bacteroidales.Bacteroidaceae.Bacteroides.salyersiae.d6e1
8ff97d7a01a67f05521615edd7009905	-0.016301	Clostridiales.Ruminococcaceae.Oscillibacter.NA.8ff9
a31c17f4c0776ab1ea366766cd2ef846	0.0162991	Selenomonadales.Veillonellaceae.Mitsuokella.NA.a31c
cebb11a14c996384d6fe4c6518d78696	0.0162419	Clostridiales.Lachnospiraceae.Dorea.NA.cebb
070c89dd6f188ffcecd9230f97668c0b	0.0161387	Selenomonadales.Veillonellaceae.Megasphaera.NA.070c
83b7e02fe7890d106b04e0850cb98ad3	-0.0161301	Clostridiales.Lachnospiraceae.NA.NA.83b7
57b227978aef93eae09f2909dfa7838e	-0.0160953	Clostridiales.Ruminococcaceae.Sporobacter.NA.57b2
97e1a6d69c26096301166f3132554645	0.0160817	Clostridiales.Lachnospiraceae.Anaerostipes.NA.97e1
6858f9af794548d5375b7283e96bb5f7	0.0160381	Bacteroidales.Bacteroidaceae.Bacteroides.uniformis.6858
91a59f8533709ac07a7d16859879cb7f	0.0160194	NA.NA.NA.NA.91a5
b7f95e6409a434e6349d1b6d07ca133a	-0.0159753	Desulfovibrionales.Desulfomicrobiaceae.Desulfomicrobium.NA.b7f9
42a3722eee3fd4b24bc2e893349d7aed	0.0159699	Coriobacteriales.Coriobacteriaceae.Olsenella.NA.42a3
e80bc79d98c094665d3f60a175702935	0.0159049	Clostridiales.Lachnospiraceae.Clostridium_XlVa.NA.e80b
1aefee398be64d4985154b928b88803f	0.0158418	Clostridiales.Ruminococcaceae.NA.NA.1aef
2936f4b8ddecb50ef9d452423d925664	0.0158384	Clostridiales.NA.NA.NA.2936
14e8d40b8def0d051b1337f90a453998	0.0157912	Bacteroidales.Prevotellaceae.Prevotella.NA.14e8
9512ba747dae58afe9aebab0510ba1d0	0.0157478	Clostridiales.NA.NA.NA.9512
80c79cb803f6fc06f3bc4c3417d12cbd	-0.0157384	Clostridiales.Lachnospiraceae.Roseburia.NA.80c7
f88b942e69b15959414c70f8e817dab8	-0.0157059	Bacteroidales.Porphyromonadaceae.Parabacteroides.NA.f88b
e11baf6c8160d069aa903ff802d52d50	-0.0155533	Clostridiales.Lachnospiraceae.Blautia.NA.e11b
267d103f24a7106f6907113a44209a91	0.0155508	Coriobacteriales.Coriobacteriaceae.Collinsella.NA.267d
5736cb3bbd27434fb73299ba6f668cae	0.0155463	Clostridiales.Ruminococcaceae.Butyricicoccus.NA.5736
2f8edb18b75c2d9f90ed60eb64eef460	0.0155455	Clostridiales.Lachnospiraceae.Dorea.longicatena.2f8e
0b16e8be4633f014eca2aabf949ad5e9	0.0155003	Clostridiales.Ruminococcaceae.Sporobacter.NA.0b16
e13fca8ac3e20c666b8bcdfc2065879a	0.0154965	Desulfovibrionales.Desulfovibrionaceae.Desulfovibrio.NA.e13f
4c829741420b59f10aacdd6fb623c4cf	0.0154531	NA.NA.NA.NA.4c82
d5a9a97371c8deff568f60f2354dbf56	0.0152759	Clostridiales.Lachnospiraceae.Clostridium_XlVa.NA.d5a9
b238e93335d18a4b27411fee40dd0c87	0.0151704	Clostridiales.Ruminococcaceae.NA.NA.b238
8121e654207faecec0f7dd4005d05a3f	-0.0151639	Clostridiales.Lachnospiraceae.Coprococcus.NA.8121
51a58168e326aeb5e4983571e2ab281a	0.0151078	NA.NA.NA.NA.51a5
ee532371216104c51ef7b28048b8e28f	0.0150993	Coriobacteriales.Coriobacteriaceae.NA.NA.ee53
17f0006e275ea7d930f014555ab0e8a7	0.0150213	Clostridiales.Ruminococcaceae.NA.NA.17f0
05a3c57886f6cf9943ab1e9c030a3bbc	-0.015021	Clostridiales.Lachnospiraceae.Ruminococcus2.NA.05a3
50187be4848a0b25c55286fd4bf74a17	0.015013	Bacteroidales.NA.NA.NA.5018
e9e22abbd40727072be0d652e00e3e32	-0.014986	Clostridiales.Lachnospiraceae.Dorea.NA.e9e2
954962ba5bbf4fa162f7635ad1295740	0.0149409	Clostridiales.Ruminococcaceae.Ruminococcus.NA.9549
d0625c1481c1e1d1515bb4b0d728b7e2	-0.0149393	Clostridiales.Ruminococcaceae.Ruminococcus.NA.d062
c82eadf5a425d1c41af867ee91c6b644	0.0148813	NA.NA.NA.NA.c82e
86afa31116a628b7305acca79e555438	-0.0148721	Selenomonadales.Veillonellaceae.Megasphaera.NA.86af
fe489f228fab2e4aa07ec00970b35cf4	0.0148443	NA.NA.NA.NA.fe48
1685c1e994ccb8862686f2ea9ef1eb91	-0.0148218	Clostridiales.NA.NA.NA.1685
f2d4a0d3b9c57ae804f2db5265f0b908	0.0148218	Clostridiales.NA.NA.NA.f2d4
7417bb610eb81f6997c0701910eeb97a	-0.0147168	Burkholderiales.NA.NA.NA.7417
f447be92bf501da8e63dbef314e6deae	-0.0147118	Clostridiales.NA.NA.NA.f447
79c1228a897c5ff25a114d7d39fccd15	0.0147057	Clostridiales.Ruminococcaceae.NA.NA.79c1
b4d0ef3f7a666d6276bf5c28db276740	-0.0146814	Clostridiales.Lachnospiraceae.NA.NA.b4d0
07626638de8e42ecbafcaf2567616321	-0.0146721	Clostridiales.Lachnospiraceae.Roseburia.NA.0762
6e867c93ad4876cfc161ba726b1d42f8	-0.0146719	Clostridiales.NA.NA.NA.6e86
f203a0634e45ced067dd89ea5b669656	0.0146659	Clostridiales.Ruminococcaceae.NA.NA.f203
3aa14e6bd4dce01f12c7356e43e4eef2	0.0146607	Bdellovibrionales.Bdellovibrionaceae.Vampirovibrio.NA.3aa1
ee14fb8c599dfeb1a078836da0c5b822	-0.0146293	Clostridiales.Lachnospiraceae.NA.NA.ee14
78aee6417675571f24e1d066df7aec48	0.0145884	Clostridiales.Ruminococcaceae.Ruminococcus.NA.78ae
471394599b9c4454d80799da247d61a6	0.0145733	Clostridiales.Ruminococcaceae.Gemmiger.NA.4713
05533604789178932552a01ccb048651	0.0145605	Clostridiales.NA.NA.NA.0553
dd82e943c0283669103dd28676f6a72f	0.0145236	Bacteroidales.Prevotellaceae.Prevotella.NA.dd82
07fecc2814c0a3613d59914fb111a135	-0.0144855	Clostridiales.Lachnospiraceae.Anaerosporobacter.NA.07fe
f78184aea81dacdaeea32194839c2bb5	0.014341	Bacteroidales.Prevotellaceae.Prevotella.NA.f781
8f3e1233dc1853daa0dd60f1c88e0c83	-0.0143136	Clostridiales.Ruminococcaceae.NA.NA.8f3e
624bed7fb4ac2e20109792b933fe6763	0.0141996	Bacteroidales.Marinilabiliaceae.Anaerophaga.NA.624b
84f0f190153499d7db9a161ebc88e7af	0.0140822	Clostridiales.Lachnospiraceae.NA.NA.84f0
4825846de7aeda882b01807e136944d4	0.0140433	Bifidobacteriales.Bifidobacteriaceae.Bifidobacterium.NA.4825
f281769d7c2865546d72b7c2a319a603	0.0140101	Clostridiales.Ruminococcaceae.NA.NA.f281
f15553da38ac73afb4adaa6dd5dd098e	0.0139533	Clostridiales.Lachnospiraceae.NA.NA.f155
5b9506d96c1716c0c213672ec4154b84	-0.0138741	Clostridiales.Ruminococcaceae.NA.NA.5b95
ee332646bd216cd084b5516f6ef1d270	-0.0138122	Pasteurellales.Pasteurellaceae.Haemophilus.parainfluenzae.ee33
b505bd1e47523701b8726402fd91143b	0.0137035	Clostridiales.NA.NA.NA.b505
584d219dcbf4b86ec2835ef1c508aa50	-0.0136894	Clostridiales.Ruminococcaceae.NA.NA.584d
81226a20efbbe783cf59d5ffa8477b6f	0.0136624	Bacteroidales.Prevotellaceae.Prevotella.NA.8122
f73196d6db33aaa9febbe05a0e104a6e	-0.0136225	Clostridiales.Ruminococcaceae.Clostridium_IV.NA.f731
9198045c338eae1ac4dc0731a9d36689	0.0136063	Coriobacteriales.Coriobacteriaceae.Collinsella.NA.9198
6a6bc94abe469b92798a74c08ef89118	0.0135865	Selenomonadales.Veillonellaceae.Mitsuokella.NA.6a6b
374e29b27c5dcab6bcabeaa22757782b	-0.0135468	Clostridiales.Ruminococcaceae.NA.NA.374e
eb83e799427a1f21f12d95783886ec39	-0.0134589	Clostridiales.Ruminococcaceae.Faecalibacterium.NA.eb83
790b454498fbb88e11eec7c461ea80ac	-0.0134456	Clostridiales.Ruminococcaceae.Oscillibacter.NA.790b
fa35b40357b4962c163502649e149ddc	0.0134144	Campylobacterales.Campylobacteraceae.Campylobacter.NA.fa35
b7a6396d9d63326dce76bf9c6322642a	-0.0133642	Clostridiales.Ruminococcaceae.Ruminococcus.NA.b7a6
085700678ef51353c4b2197cda2b605d	0.0133584	Clostridiales.Lachnospiraceae.Eisenbergiella.NA.0857
af8b9072f9ac2c38e73ae1358a44104f	-0.0133348	Clostridiales.Lachnospiraceae.Blautia.NA.af8b
bffd2f9b40c6fadfe34baf82484e4580	-0.0133003	Clostridiales.Lachnospiraceae.Roseburia.NA.bffd
7bf3912e2ea118180b8928ff907142bb	0.0132993	Bacteroidales.Prevotellaceae.Prevotella.NA.7bf3
3833cc64db8c89bf99613b2813e9d426	0.0132475	Clostridiales.Lachnospiraceae.Dorea.NA.3833
5bfbe245a5ffca8140793acfddffa09e	-0.0130641	Erysipelotrichales.Erysipelotrichaceae.NA.NA.5bfb
d1816e795b7d6f4763365264921a63af	-0.012988	Clostridiales.Lachnospiraceae.NA.NA.d181
dde837578e2e204dd1375766dc3e2d87	-0.0129154	Clostridiales.NA.NA.NA.dde8
e5bcb8ebafc95d233d03b3c35bbb5c55	-0.0129034	Clostridiales.Lachnospiraceae.Fusicatenibacter.NA.e5bc
cb9d3ab34b06d202f3ea4ef133419841	-0.012861	Clostridiales.Lachnospiraceae.Clostridium_XlVa.NA.cb9d
ac8487c2be495001dfac749a66e5fac2	-0.0128456	Clostridiales.Ruminococcaceae.NA.NA.ac84
40d1c3b3e0386917a203ef22502af1ae	0.0127815	Clostridiales.Ruminococcaceae.NA.NA.40d1
af97d4e86e933396d9f17321956c2588	-0.0127462	Clostridiales.Ruminococcaceae.NA.NA.af97
7fab9c4daf1e165a81be0975eb21c6c5	0.0127311	Clostridiales.Ruminococcaceae.Oscillibacter.NA.7fab
8e1cfbe6cdabc0ed96abea6d55a2c844	0.01267	Clostridiales.Ruminococcaceae.NA.NA.8e1c
614ca04eb0cfb532da75e19f226ddc30	-0.012667	Clostridiales.Ruminococcaceae.Ruminococcus.NA.614c
86b911c0c7c65f8d6e372c3d71a21e01	0.0126207	NA.NA.NA.NA.86b9
ecdfaf9d04160f44deb3fb241c3c595f	0.0126169	Coriobacteriales.Coriobacteriaceae.Gordonibacter.NA.ecdf
08b190cd00e945e8d59cd2cacfa74203	-0.012605	Clostridiales.NA.NA.NA.08b1
56b05ba3089f4a49bfce4a590dca8467	0.0125972	Coriobacteriales.Coriobacteriaceae.Eggerthella.NA.56b0
1696046fb89018a9937fbf2511b63d54	0.0125961	Clostridiales.Clostridiales_Incertae_Sedis_XIII.NA.NA.1696
b02b460be46594ee38f70cb5719d4736	0.0125937	Bacteroidales.Prevotellaceae.Prevotella.NA.b02b
90f63d1489d23090b29eaef6c2b75771	0.0125885	Coriobacteriales.Coriobacteriaceae.Olsenella.NA.90f6
de87ba7f3107c3da23de6462fe780ceb	0.0125677	Clostridiales.Ruminococcaceae.Gemmiger.NA.de87
6f84a6b129a82c9d3382af5a160c8f90	-0.0125587	Clostridiales.NA.NA.NA.6f84
39754f197a433d7729bda6c10113f6af	0.0125569	Synergistales.Synergistaceae.NA.NA.3975
4ba1a51c50920164a55e9467c88c0af6	-0.012541	Clostridiales.Ruminococcaceae.Clostridium_IV.NA.4ba1
792b772ee7fa478cf82c53256e14742c	0.012505	Bacteroidales.NA.NA.NA.792b
6a1c3a644d10d7460d2240e571de6f6f	0.0124918	Bacteroidales.Bacteroidaceae.Bacteroides.NA.6a1c
c0c17e145e17dff597da6a4397d4356f	0.0124747	Coriobacteriales.Coriobacteriaceae.Collinsella.NA.c0c1
fb206293c74f47816d2f6211b09dda0e	0.0124383	NA.NA.NA.NA.fb20
3c5240bc0610a6ed8411591594c3ea67	0.0124167	Clostridiales.Ruminococcaceae.NA.NA.3c52
7db74010ee666b70ed015fc31ad54aba	0.0123617	Clostridiales.Lachnospiraceae.NA.NA.7db7
441859a27994c1b2669aa843a470e388	0.0123581	Clostridiales.NA.NA.NA.4418
d14ac50d570c21c9fb546cfe07ece233	-0.0123371	Clostridiales.NA.NA.NA.d14a
e67f632f49c2774940725f1f938d2659	0.0123347	Bifidobacteriales.Bifidobacteriaceae.Bifidobacterium.bifidum.e67f
e6ab35c480eebc43122a2114ca21539f	0.012235	Clostridiales.NA.NA.NA.e6ab
0033ba07ed86619d6a52b96ed493996f	0.0121603	Clostridiales.Lachnospiraceae.NA.NA.0033
36f03e4a59486a747073cc9e40af7c3f	0.0121602	Clostridiales.Ruminococcaceae.NA.NA.36f0
a7ce2609477686b88a28e43cc58d8311	-0.0119411	Clostridiales.Ruminococcaceae.NA.NA.a7ce
bafdfb461d956783f1bcf99e07c4b00d	-0.0118808	Clostridiales.Ruminococcaceae.Flavonifractor.plautii.bafd
3dcde29d8df7b581e7f00630741dcca2	-0.0118305	Clostridiales.Ruminococcaceae.NA.NA.3dcd
0984229592b0dcf7f5325cb7f9ac0aa8	-0.0117535	Clostridiales.Lachnospiraceae.NA.NA.0984
b8bb44cc3227d729949c2ede6936cae3	0.0116992	Clostridiales.Lachnospiraceae.Dorea.NA.b8bb
f0f3c8a1c0578e80aaee3a3a50bffb53	0.0116956	Clostridiales.NA.NA.NA.f0f3
f018e053a7c5cd233f2103ada9b1ed11	-0.0114663	Clostridiales.Lachnospiraceae.NA.NA.f018
103218a26a304faa59641a3187094f78	0.0113624	Coriobacteriales.Coriobacteriaceae.Collinsella.NA.1032
859559d3889984ec38fd723a7c634b02	0.0113089	Bacteroidales.Porphyromonadaceae.Barnesiella.NA.8595
e9f4e4867908a63f32af9022c9016bc2	0.0113034	NA.NA.NA.NA.e9f4
bdd9bbcf5a1841205fef09f8ae97afa1	-0.0112927	Clostridiales.Ruminococcaceae.Clostridium_IV.NA.bdd9
003ca3563d0b12cc0b493f74f1e8613a	0.0111871	Bacteroidales.Bacteroidaceae.Bacteroides.NA.003c
93d8cb25d9ef57a404b6303fe8f9a9a7	-0.0111651	Clostridiales.Ruminococcaceae.Faecalibacterium.prausnitzii.93d8
be00a7674f9e7c55ea924adf8c93b29b	0.0111629	Clostridiales.Lachnospiraceae.Dorea.NA.be00
974bfec08caa0d694aed2f4266758a56	-0.0111567	Bacteroidales.Prevotellaceae.Prevotella.NA.974b
0d213782def4a7b3a21534cf5ab367c4	0.0110778	Anaeroplasmatales.Anaeroplasmataceae.Asteroleplasma.NA.0d21
7a6ff16e8121b5cd5966afa4524b8385	-0.0110464	Bacteroidales.Prevotellaceae.Prevotella.NA.7a6f
682db040fd81d03974638f67301148b2	0.0110017	Clostridiales.Ruminococcaceae.Sporobacter.NA.682d
3bfba2947bbc4e82d0280b836c42919e	0.0109937	Clostridiales.Lachnospiraceae.NA.NA.3bfb
48df621bf15bc1780f3aaf355ead0ec1	0.0109902	Clostridiales.Ruminococcaceae.Clostridium_IV.NA.48df
dd7f5b773d0b44d5a98cf3bef59afd39	0.0109814	Clostridiales.Lachnospiraceae.Anaerostipes.caccae.dd7f
8fdbbf5942aa5b54dd0420252fb7e4f6	0.0109604	Erysipelotrichales.Erysipelotrichaceae.NA.NA.8fdb
7577f30377afc9a5db4444aaac083971	-0.0109142	Clostridiales.Lachnospiraceae.Clostridium_XlVa.symbiosum.7577
9d2e209ddc2d073b51021dbe9ad61cf8	-0.0109033	Bacteroidales.Prevotellaceae.Prevotella.NA.9d2e
0026c04788883bb6a69f54c50fd91c24	0.0108327	Clostridiales.Lachnospiraceae.NA.NA.0026
7bc892109a1e4aea515cd5cd594b30e0	-0.010779	Bacteroidales.Prevotellaceae.Prevotella.NA.7bc8
73d3e6f87b697c8cbe5a11ea3fd949f9	0.0107728	Clostridiales.Ruminococcaceae.Oscillibacter.NA.73d3
601bbd97bb10ec4629695d7fd37c7629	0.0107259	Bacteroidales.Prevotellaceae.Prevotella.NA.601b
fc6e2c3d530150c20032627b6d55b8c0	0.0106767	Clostridiales.Ruminococcaceae.NA.NA.fc6e
46d44d5a3aa0cc0af0995a8a499380be	0.0106677	Clostridiales.Lachnospiraceae.NA.NA.46d4
1528c0315db78f1213892da6f8edf1cc	0.0106177	Clostridiales.Ruminococcaceae.Clostridium_IV.NA.1528
44eeea045ec93c7ca6dcb5eb8264b411	-0.0105905	Clostridiales.Lachnospiraceae.NA.NA.44ee
3a7945aadb70d44e4a7fcd71b9513f21	-0.0105364	Clostridiales.Lachnospiraceae.Coprococcus.NA.3a79
bcd246d97283c1de80612224f6291ac0	0.0104498	Clostridiales.Lachnospiraceae.Clostridium_XlVa.NA.bcd2
f2c613ef4a233386e25816e0c73a0d0b	0.010355	Clostridiales.Lachnospiraceae.Roseburia.intestinalis.f2c6
e5801a90955ef13f2047a85534f5d152	0.0103508	Burkholderiales.Sutterellaceae.Sutterella.NA.e580
92eb88d885a0d44133dd9b52ee251b0e	0.0102578	NA.NA.NA.NA.92eb
033174ae5f1a38f46c94165f1ac69dbd	-0.010214	Clostridiales.Lachnospiraceae.Fusicatenibacter.NA.0331
10d088349d9596559807fceca519306d	0.0101544	Clostridiales.Lachnospiraceae.NA.NA.10d0
3e6334505ea8b6ee58958f4638d4fe4d	-0.0100739	Coriobacteriales.Coriobacteriaceae.Collinsella.NA.3e63
4b6bfb1fb11c280086d1eb3dbd45413b	-0.0100537	Clostridiales.Ruminococcaceae.NA.NA.4b6b
2eeabb9878d1c2b969767df7e6ab90ce	0.0100453	Bacteroidales.Porphyromonadaceae.Parabacteroides.NA.2eea
6f61c2e87637aad7ded93d3cd424aa75	0.00999621	Clostridiales.Lachnospiraceae.NA.NA.6f61
dc0a69c943ae3fc142da33f3b81ababf	0.00993404	Clostridiales.Lachnospiraceae.Blautia.NA.dc0a
60701f81b388adaa2b0fe7bef3acfcbf	-0.00988712	Bacteroidales.Prevotellaceae.Prevotella.NA.6070
6daeb4453b29d250e53a2789c55f8178	0.00986918	Clostridiales.NA.NA.NA.6dae
05663e7413b88420784f9e5b4df2008b	-0.00981527	Selenomonadales.Acidaminococcaceae.Acidaminococcus.fermentans.0566
804f2e17251ddb458cbb216bb29c5e32	0.00979713	Clostridiales.Ruminococcaceae.NA.NA.804f
ad18c7a73842069dded9ba9f83509fd4	0.00970072	Bdellovibrionales.Bdellovibrionaceae.Vampirovibrio.NA.ad18
064370a3b54d41a9fab42ed708fb1ef4	0.0096339	Bdellovibrionales.Bdellovibrionaceae.Vampirovibrio.NA.0643
3fab43078b22d332f04af6e0c939f8ba	-0.00959829	Clostridiales.Lachnospiraceae.Blautia.NA.3fab
e1df816325d129b235eaddda3964c52e	0.00958176	Clostridiales.NA.NA.NA.e1df
c2e2a3fb634ff400a582c0aa20a4d521	-0.0095317	Clostridiales.Ruminococcaceae.Clostridium_IV.NA.c2e2
57ecf61d0ae3d7f99908f8f9c9e5bce7	0.00949788	Clostridiales.Ruminococcaceae.Sporobacter.NA.57ec
6d06b96dfd67bbf97b5fe718e9c3dbf5	-0.00948157	Clostridiales.Ruminococcaceae.Faecalibacterium.prausnitzii.6d06
7cdd07ac3d554b00ad55d9556d04dece	0.00939845	Clostridiales.Ruminococcaceae.NA.NA.7cdd
19cb0028ee002f9839ab9b4f2fe5cd66	0.00938038	Clostridiales.Lachnospiraceae.Roseburia.hominis.19cb
abc996aa31d57d97e412aab7c549ccd8	0.00924801	Erysipelotrichales.Erysipelotrichaceae.Catenibacterium.NA.abc9
d01df8f0f4ca4f61f042b694920558d5	0.00916011	Clostridiales.Lachnospiraceae.Oribacterium.NA.d01d
93718601d116cd0e15ddbeeb4c214343	-0.0090527	Coriobacteriales.Coriobacteriaceae.Collinsella.NA.9371
a952d22bf8cb448a219db36e960ea4b5	0.00904514	Clostridiales.Lachnospiraceae.NA.NA.a952
d682e44be99177bd4074b1243424a410	0.00897442	Clostridiales.Ruminococcaceae.NA.NA.d682
fcb3401cf19d5178ea8629d2e80db0b6	-0.00896031	Bacteroidales.Prevotellaceae.Prevotella.NA.fcb3
bcf0c61108bee6c97bb83a0f8505a456	-0.00895293	NA.NA.NA.NA.bcf0
1126495ba0dfa1dce51f913209f14f98	0.00895105	Bacteroidales.Porphyromonadaceae.Parabacteroides.NA.1126
f677d6a9efeafff87a7c71e3c3145071	0.00891907	Bdellovibrionales.Bdellovibrionaceae.Vampirovibrio.NA.f677
9ed97296939547cc809e847ac7890122	-0.00883905	Clostridiales.Lachnospiraceae.Roseburia.NA.9ed9
b61a86e03dcae91f596bc63bd111ee19	0.00883094	Clostridiales.Lachnospiraceae.NA.NA.b61a
c9c104ce0948cd5ef8abe64625f68bd1	0.0087576	Clostridiales.Ruminococcaceae.Clostridium_III.NA.c9c1
508147260ac3b9b40d2c242365b97882	0.00863756	Clostridiales.NA.NA.NA.5081
757687ab8a5cc42b7093ed70712ce661	-0.00862653	Clostridiales.NA.NA.NA.7576
65974cc5623c9482529ad5a33912bb9e	0.00857694	Aeromonadales.Succinivibrionaceae.Succinivibrio.NA.6597
353d38c0cfc0f218e8c868f6745b8660	0.00856001	Bacteroidales.Bacteroidaceae.Bacteroides.vulgatus.353d
b0b8c626e80cd5c4bc7b3d71dc549e7b	0.00855639	Clostridiales.Lachnospiraceae.Blautia.NA.b0b8
a1de5e157d0a9edead8c3cfc8ebec4a1	0.00850232	Clostridiales.Ruminococcaceae.NA.NA.a1de
8a7b3eda046b47a886e341532c82e895	-0.00847616	Clostridiales.NA.NA.NA.8a7b
c49b2d46782263d409a5ed69e9b6ffdb	0.00847379	Clostridiales.NA.NA.NA.c49b
9c277c39f6005a837f5c4355cac1d6da	-0.00836208	Clostridiales.Lachnospiraceae.Dorea.NA.9c27
cbe76422a888df2651d3f22796ace513	0.00835216	Clostridiales.Ruminococcaceae.Clostridium_III.NA.cbe7
e76e9835005158b53dac4ae3af6a441a	0.00829836	Clostridiales.Ruminococcaceae.NA.NA.e76e
63daeccbd65dc7406945da4c48ed9df1	0.00828395	Bacteroidales.Porphyromonadaceae.Barnesiella.NA.63da
00bad698838286be7a737afeb28d7601	0.00827587	Clostridiales.Ruminococcaceae.Oscillibacter.NA.00ba
1c6b243a637b35e6b467da17e1de3343	0.00818324	NA.NA.NA.NA.1c6b
dfaae5536a4e9422d8e850899a5f94ff	0.00815313	Clostridiales.NA.NA.NA.dfaa
0ae6cedbecfddc3a879a5f880ff80519	0.00810107	Clostridiales.Ruminococcaceae.Clostridium_IV.NA.0ae6
929041d869d3837dfc9dca9806e71938	0.00804729	Burkholderiales.NA.NA.NA.9290
169ecc5384d0edfcf2c532d4a96a2c02	-0.00800668	Clostridiales.NA.NA.NA.169e
fd51a66138209be5928e9eb7d84c93e7	-0.00797927	Coriobacteriales.Coriobacteriaceae.Olsenella.NA.fd51
c6cfbffdce4ef8d32db4399d6aaa464a	-0.0079654	Clostridiales.Lachnospiraceae.Anaerosporobacter.NA.c6cf
fb6817030178b550f538a1e1c8699f16	0.0079596	Clostridiales.Ruminococcaceae.Faecalibacterium.NA.fb68
4790c8293421e5ee63b8f291db48eadc	0.00794557	Clostridiales.Ruminococcaceae.Gemmiger.NA.4790
aca8212c6a5b187e6d5162b12815af65	-0.00791293	Rhodospirillales.Rhodospirillaceae.NA.NA.aca8
ab05a7391132567647ba67f70872ccf1	-0.0078037	Bacteroidales.Prevotellaceae.Prevotella.NA.ab05
dd72b31a4766bc4891e93c25479d1206	0.00767348	Clostridiales.Lachnospiraceae.Clostridium_XlVa.NA.dd72
080eeae255df4686e2654d9101f3abd7	0.00763487	Bacteroidales.Bacteroidaceae.Bacteroides.NA.080e
2ca90358a5155a1ac378d6577c5a2327	0.00752897	Coriobacteriales.Coriobacteriaceae.NA.NA.2ca9
11f90966ec490b8ca7a190400695598c	0.00748641	Bacteroidales.Porphyromonadaceae.Barnesiella.intestinihominis.11f9
3feb8e868feeb980abb4579fccf749c8	-0.007475	Bacteroidales.Bacteroidaceae.Bacteroides.vulgatus.3feb
08bb9eb70ce9b02e600ed725a95686e0	0.00746944	Erysipelotrichales.Erysipelotrichaceae.Clostridium_XVIII.saccharogumia.08bb
e7fb84e96128b1d288b0b9f551abbd21	-0.00744436	Clostridiales.Lachnospiraceae.Roseburia.NA.e7fb
d3ba1f03cb651d7bb4a67abd0c497f0c	0.00744291	Selenomonadales.Veillonellaceae.NA.NA.d3ba
ddc69f0c52b2d05d98523db83c6fb516	-0.0073657	Bacteroidales.Prevotellaceae.Prevotella.NA.ddc6
ef53138a6737c4d67439991cecbbafb6	0.00733218	Clostridiales.NA.NA.NA.ef53
e4c36f19849ef71305998c9e2a9cc293	0.00731843	Clostridiales.Lachnospiraceae.NA.NA.e4c3
990e6a27022463cdefd3f7ff6b42428f	0.00731318	Clostridiales.Ruminococcaceae.NA.NA.990e
31c5f5660f14b08105123e8c43485e1d	0.00728729	Clostridiales.Lachnospiraceae.Blautia.NA.31c5
66a6a9cc385e0db55abdc3ad42715ab1	0.00707784	Clostridiales.NA.NA.NA.66a6
363e2bf423bb843b50471aa40be7277e	0.00704903	Bacteroidales.Prevotellaceae.Prevotella.NA.363e
529cd8ab1ad3926a16598d8ffa5c6339	-0.00704857	Bacteroidales.Bacteroidaceae.Bacteroides.salyersiae.529c
4b42e43dd6c16be21dd10fc91c159e13	-0.0069928	Bacteroidales.Bacteroidaceae.Bacteroides.NA.4b42
2651b4213bc3989d9f2b3554aafe7d0a	0.00697656	Bacteroidales.Bacteroidaceae.Bacteroides.NA.2651
46cbdc46beb32c5fb9260ff5f21a722b	0.00694318	Clostridiales.Ruminococcaceae.NA.NA.46cb
312e17401efb6aaaba551d12146de8d3	-0.00691082	Clostridiales.Lachnospiraceae.Blautia.NA.312e
3e17ad974656a0bafecaf8319daf7236	-0.00690981	Clostridiales.Lachnospiraceae.Blautia.obeum.3e17
f89d016b0a8d974eeb252f66399de86b	-0.00688726	Coriobacteriales.Coriobacteriaceae.Olsenella.NA.f89d
f0ed1da3c948f433b06c2e65b2b1b9e0	-0.00684504	Clostridiales.Lachnospiraceae.NA.NA.f0ed
e7189d4c1594c307a05797a728a5753c	-0.00676841	Clostridiales.Lachnospiraceae.Dorea.NA.e718
a12cf5b20ccc7bd945f5836e7b392eef	0.00674852	Clostridiales.Ruminococcaceae.NA.NA.a12c
1f6abac97345f86055bb69c4bf88d37b	0.00670875	Clostridiales.Ruminococcaceae.Clostridium_IV.NA.1f6a
7f42f38d34cbc6c19c8e983ea7865788	0.00667259	Clostridiales.Heliobacteriaceae.Heliobacillus.NA.7f42
4745cd7a04a827788c51d2b5e9fdbfeb	0.00662782	NA.NA.NA.NA.4745
f1d7763a76c9a8a2761095e3cf49d7d3	0.00658743	Clostridiales.NA.NA.NA.f1d7
7de20b27a452647f99424e2a5b0c2d1e	-0.00646008	Clostridiales.NA.NA.NA.7de2
eda3f9727d763c51872c9f76521ff270	0.00644878	NA.NA.NA.NA.eda3
c2653e1e7ec1bc38d2c9b0b38b03bb27	0.00643458	NA.NA.NA.NA.c265
3704c8eb7f304be9e51463c9b40038fc	-0.00643186	Selenomonadales.Veillonellaceae.Megasphaera.NA.3704
84823dc258a5f8060ec8d3af81a7c65d	-0.0064307	Spirochaetales.Brachyspiraceae.Brachyspira.NA.8482
4ba45209aedea81e1ee5cac290852b46	0.00639073	Bacteroidales.Prevotellaceae.Prevotella.NA.4ba4
a12d67b5444a356bebdd247ac0b5f83f	0.00638955	Clostridiales.Clostridiales_Incertae_Sedis_XIII.NA.NA.a12d
6061b3ce0b7f5f865ea5949b4c9bcffd	-0.00637584	Bacteroidales.Prevotellaceae.Prevotella.NA.6061
96bf5de4720937ed8195c21b1311a747	0.0063422	Clostridiales.Ruminococcaceae.NA.NA.96bf
5ca1c8938a6bcbf98fcaf839c66f038b	0.00624369	Erysipelotrichales.Erysipelotrichaceae.Catenibacterium.NA.5ca1
7a615c68569339e6572dbd441a0ecca6	0.00623039	Clostridiales.Ruminococcaceae.Oscillibacter.NA.7a61
824ec86b019208987e14dc4d6ea7fcfd	-0.00614102	Clostridiales.NA.NA.NA.824e
7dec6f18c325ab19721b76f3752a79b4	-0.00613341	Clostridiales.NA.NA.NA.7dec
201c650fa1c33b861e5adee53ae37d6e	0.00598344	Clostridiales.Lachnospiraceae.Roseburia.NA.201c
fd26386b0185a5772ec0fd3179b36f1e	-0.00589763	Bacteroidales.Prevotellaceae.Prevotella.NA.fd26
4ae44fdf2a8a3e306eb8acaccfe28513	0.00588279	Clostridiales.NA.NA.NA.4ae4
2bc0d7d1e7d963d9af7c1f4c7a2718ad	-0.00583812	Clostridiales.Lachnospiraceae.NA.NA.2bc0
3cbaf7d9aebc8fdc7073c3010b61d4b1	-0.00583255	Clostridiales.Ruminococcaceae.Ruminococcus.NA.3cba
0917059e182ab2eae7859c8f92184a1b	-0.00583199	Clostridiales.Lachnospiraceae.Coprococcus.NA.0917
a9a2b0797c5692ddaf396c6446ca3d55	0.00577529	Clostridiales.Lachnospiraceae.NA.NA.a9a2
27fc5f2cc98b5f86511b176000e68289	0.00572303	Clostridiales.Ruminococcaceae.Oscillibacter.NA.27fc
022dfbedc3aeb4e80ce2371f28aa96fa	0.00565702	Clostridiales.Lachnospiraceae.Blautia.NA.022d
7948fdcd039fa1ddc7027295d737cc1c	-0.00551718	Clostridiales.Lachnospiraceae.Dorea.NA.7948
7fe0e2adda3c1593db38d613486f5243	-0.00548647	Coriobacteriales.Coriobacteriaceae.Collinsella.NA.7fe0
1d7d0e45601c8c2ce2ac7f17692013a6	-0.0054667	Clostridiales.Lachnospiraceae.NA.NA.1d7d
15537619fd8d432345ba2317c9f5ec61	0.00546601	Clostridiales.Ruminococcaceae.NA.NA.1553
a6aaa187dbabcca6d62b0dbdb99d480c	0.00545268	Bacteroidales.Prevotellaceae.Paraprevotella.NA.a6aa
e5e58e876117649f80aa6a0e0524f0bc	0.00530483	Bifidobacteriales.Bifidobacteriaceae.Bifidobacterium.dentium.e5e5
17cda1bfb1e31d388cc3de85502001cc	-0.00527875	Bacteroidales.Porphyromonadaceae.Butyricimonas.NA.17cd
e96b31952957b66f03a2fe0aedfd8885	0.00527207	Selenomonadales.Acidaminococcaceae.Phascolarctobacterium.NA.e96b
5fc5768e12d00be9e2fc63c1b641f3a0	0.00522594	Bacteroidales.Prevotellaceae.Prevotella.NA.5fc5
3eb74f2d10a729269e66b85d1bf4d760	0.00519185	Selenomonadales.Veillonellaceae.Dialister.NA.3eb7
fc183e9d621c58115e2c35f5d60401af	-0.00517332	Clostridiales.NA.NA.NA.fc18
38bc526d4bb7413c975d589e3ea61aed	0.00511165	Clostridiales.Ruminococcaceae.NA.NA.38bc
b3f737c04173b0a3d38602fade6114fd	0.00510931	Selenomonadales.Acidaminococcaceae.Acidaminococcus.NA.b3f7
e63a83857ff62c106f99adbdb89e6ddb	0.00506312	Clostridiales.Lachnospiraceae.Clostridium_XlVa.NA.e63a
e7dd0d731b75e81a7c1ba849f601d388	-0.00496809	Clostridiales.Lachnospiraceae.NA.NA.e7dd
472ea95e11bbff997ced2e49c2b73ce2	0.00488976	NA.NA.NA.NA.472e
530d4302f3d0034208264d536cb0f4b0	0.00485586	Bacteroidales.Prevotellaceae.Prevotella.NA.530d
57e8ae1e1c63626b58778aae72691729	0.00485388	Clostridiales.NA.NA.NA.57e8
e69aefbe6167fa4bab0e88e4e479657f	0.00481266	Clostridiales.NA.NA.NA.e69a
1c5f9bc46b1ad6e76c26888842a275f1	0.00480097	Bacteroidales.Rikenellaceae.Alistipes.shahii.1c5f
9c54d1bd6f5b09a9dad69fa74940a128	-0.0047989
bc718d1bb857b116148a8285de07a079	-0.00478906	Clostridiales.Ruminococcaceae.Faecalibacterium.NA.bc71
f7e5db59d1d9317c67a1420e00d3bcb4	0.00471368	Elusimicrobiales.Elusimicrobiaceae.Elusimicrobium.NA.f7e5
217fb419f9b2681f9f6ac7804c98ccb3	-0.00453754	Clostridiales.Ruminococcaceae.Faecalibacterium.NA.217f
698dbf715fc701f768c6db52228092a3	-0.004513	Clostridiales.Lachnospiraceae.Roseburia.NA.698d
997efc437e2da8c0529137a20153179c	0.00445435	Clostridiales.Clostridiales_Incertae_Sedis_XIII.NA.NA.997e
4181fce9294c8dbc7b2c749f75f1c105	-0.00442205	Clostridiales.Ruminococcaceae.Faecalibacterium.NA.4181
8b26e69fe01c9fedf9e386ffd42ad0aa	-0.00438937	Clostridiales.Lachnospiraceae.Blautia.NA.8b26
8c5a707bf1c058a2271b7e1db7ad32e7	0.00434825	Selenomonadales.Acidaminococcaceae.Phascolarctobacterium.succinatutens.8c5a
2cd04fe6df88c0d676bbfd95817561fd	0.00432562	Bacteroidales.Prevotellaceae.Prevotella.NA.2cd0
d0d80c3c82d345c03d3f894a1dcc35a9	-0.00421667	Erysipelotrichales.Erysipelotrichaceae.Catenibacterium.NA.d0d8
49ffc977eb82f7ff11668a25fd64915b	-0.00420057	Clostridiales.Ruminococcaceae.NA.NA.49ff
557e71da0838ab11e01a5d36c7e9228f	0.00416627	Bacteroidales.Porphyromonadaceae.NA.NA.557e
1f193894fe2b0adf197fc18d52d738bc	-0.00412984	Coriobacteriales.Coriobacteriaceae.Senegalimassilia.NA.1f19
8bf168422ff38f727fe4cef9037d1690	-0.00411194	Clostridiales.Lachnospiraceae.NA.NA.8bf1
277f64947f92fcd6f01e66ee01514c02	0.00408348	Clostridiales.Lachnospiraceae.Roseburia.NA.277f
849df82d1d47d5cf160c15e11ba815f5	0.00406306	Clostridiales.Lachnospiraceae.Blautia.NA.849d
9fef9b76dc2bff231becab3f97ba6456	-0.00402434	Clostridiales.Lachnospiraceae.Dorea.NA.9fef
9bd32e89f013432c39b8b36ea80a38b1	0.00400493	Clostridiales.Lachnospiraceae.Ruminococcus2.NA.9bd3
943d5b2ab0f71bf887f31d6300ce761f	-0.00397402	Clostridiales.Lachnospiraceae.Roseburia.NA.943d
7974a63fb4411a27243cdc877e909181	-0.00397343	Clostridiales.Ruminococcaceae.Faecalibacterium.NA.7974
400077c13129b6af452121fec4ef1da5	0.00384705	Clostridiales.Lachnospiraceae.Pseudobutyrivibrio.NA.4000
50e585f44bd373014e6f3d281fe21e14	-0.00378611	Bifidobacteriales.Bifidobacteriaceae.Bifidobacterium.NA.50e5
fb1913a8492e86f4630843a0e0828474	0.00375963	Clostridiales.Lachnospiraceae.Clostridium_XlVb.NA.fb19
fd2e01268ae0767e91ae858a7fb66984	-0.00365984	Clostridiales.Ruminococcaceae.NA.NA.fd2e
87ca293559339b8aba3d0f0b93cd1c10	0.00353752	Desulfovibrionales.NA.NA.NA.87ca
c7523728b5be89162ffc96b1fe7d7d83	-0.00353495	Lactobacillales.Lactobacillaceae.Lactobacillus.NA.c752
2e44df2dcb55824649b6ff49f449cdd9	-0.0035306	Clostridiales.Lachnospiraceae.NA.NA.2e44
fe5d0c663ebcaf12e4053589521664c9	-0.00332289	Clostridiales.Ruminococcaceae.NA.NA.fe5d
71e87e8af2d4b4da45d7a37d8cfd0490	-0.00332218	Clostridiales.NA.NA.NA.71e8
062456781d8cf476236e9b0d443390fa	-0.00318189	Bacteroidales.Prevotellaceae.Prevotella.copri.0624
03cbf0af7ffe718ca23f68a2c776c88c	-0.00310218	Erysipelotrichales.Erysipelotrichaceae.Holdemanella.NA.03cb
1f88b91a667257b52cbc8e13d7d68d17	0.00309855	Lactobacillales.Streptococcaceae.Streptococcus.NA.1f88
f7fab20c0a8c69ae9f42614d665bea14	-0.00309591	Bacteroidales.Prevotellaceae.Prevotella.NA.f7fa
f64fae89d9d25f3e988a435ce833cea2	0.00306487	Clostridiales.Lachnospiraceae.Coprococcus.NA.f64f
3fe03a0b933fff7ac7fe8051d74c41ea	0.00305243	Clostridiales.Lachnospiraceae.Roseburia.NA.3fe0
ece64f1dc51f61dfed450159505da85b	-0.00303915	Coriobacteriales.Coriobacteriaceae.Olsenella.NA.ece6
12a60697bd35e4372ff89df5b5765bfe	0.00301485	NA.NA.NA.NA.12a6
48263f7dd02d59cf666ec696f8a89212	0.00272985	Selenomonadales.Veillonellaceae.Mitsuokella.jalaludinii.4826
bd5236fb011b527cc9a16b35d9c2728c	0.00270382	Clostridiales.NA.NA.NA.bd52
257c0ef99a36abbcfdb749de5e6c668f	0.00265124	NA.NA.NA.NA.257c
2833ee3f7c229d785b4e1c6875664d85	0.00258566	Clostridiales.Lachnospiraceae.Blautia.luti.2833
236b454df963ed4feb152bb8a18bae92	-0.00256894	Clostridiales.Ruminococcaceae.Oscillibacter.NA.236b
ac73bb13f8722c8bb6a1fbf9f067b206	0.00245525	Clostridiales.NA.NA.NA.ac73
e9abc8841c9a796172cd297e5395df62	-0.00238554	Bacteroidales.Prevotellaceae.Alloprevotella.NA.e9ab
c606861e3343a6882f899cda29f6b7f0	0.00232407	Lactobacillales.Lactobacillaceae.Lactobacillus.ruminis.c606
c0a668539aed8d4686c4bff3f9290816	-0.00229401	Clostridiales.Lachnospiraceae.Ruminococcus2.NA.c0a6
0e8a893a537d1794a5f543747f39a9fa	0.00221954	NA.NA.NA.NA.0e8a
076359396f91b178804cfbb999ee2d2d	0.00216714	Clostridiales.Lachnospiraceae.NA.NA.0763
b5c55c43f1915c7775e95efc6cda8460	0.00211338	Bacteroidales.Prevotellaceae.Prevotella.NA.b5c5
8c722f416c6c1308a398a080a1331764	-0.00206889	Bacteroidales.Prevotellaceae.Prevotella.NA.8c72
8ecdf08d36bd5f47e24ac4bfefae11c5	0.00204658	Clostridiales.NA.NA.NA.8ecd
5eee7be6bd820f93cbcdd7382bcbe85e	-0.00202364	Clostridiales.Lachnospiraceae.NA.NA.5eee
52c44cbda25815ffd9b135fc55ac08e6	0.00200068	Clostridiales.Lachnospiraceae.NA.NA.52c4
5987714af68eadbd1056645b5a9f871c	0.00196188	Clostridiales.Lachnospiraceae.Ruminococcus2.NA.5987
aee508868def7e9d042f15306a38e4fe	-0.00195844	Clostridiales.Ruminococcaceae.Faecalibacterium.NA.aee5
e98f52c8cedc3636ad000c8c44e5f5f6	0.00190466	Erysipelotrichales.Erysipelotrichaceae.Clostridium_XVIII.NA.e98f
cfefd727820245bd3088faf0c7e2b210	-0.0018086	Clostridiales.Lachnospiraceae.Butyrivibrio.crossotus.cfef
c6285bf015d344411435de76f2d6c433	0.00178215	Bacteroidales.Bacteroidaceae.Bacteroides.ovatus.c628
5e0af5d06b4d070ccfa08e1e33e5d95f	-0.0017732	Clostridiales.Lachnospiraceae.NA.NA.5e0a
3025702a4a7ffacf04688fac69052be0	0.00170986	Clostridiales.Ruminococcaceae.Acetanaerobacterium.NA.3025
00c3e618d97aa9c42a69781d02299635	0.00168967	Clostridiales.Lachnospiraceae.Clostridium_XlVa.NA.00c3
5c33edb9acaec7c44d135e20968cf834	-0.00164831	Bacteroidales.NA.NA.NA.5c33
b4dd9deff57d2c5e751da2daa218b77a	-0.00160976	NA.NA.NA.NA.b4dd
9f4de9eb6700d873d8999b2fb10054b3	-0.00156931	Clostridiales.Ruminococcaceae.NA.NA.9f4d
168cee43409a46c358fe903207a88892	-0.00155999	Selenomonadales.Veillonellaceae.Veillonella.NA.168c
2ec5f6349fdc0fbbd482e5cfe81929fb	0.00153031	Clostridiales.Lachnospiraceae.NA.NA.2ec5
ca2d45ba64828437a9619221dd8eaaaf	-0.00152405	Coriobacteriales.Coriobacteriaceae.Collinsella.NA.ca2d
15ea6496d07919d87b961cc893d08efb	-0.00146133	Bacteroidales.Bacteroidaceae.Bacteroides.NA.15ea
df3704c582719486381beae320878647	0.00144162	NA.NA.NA.NA.df37
c7c6847504dafc8ed1bb1c661608cea6	0.00133595	Clostridiales.Lachnospiraceae.Dorea.NA.c7c6
679a27ab185decd40d7521197f887bbf	0.00133097	Bacteroidales.Prevotellaceae.Prevotella.NA.679a
b70e9226028abf865d43ec732e2092e7	0.00129689	Bacteroidales.Prevotellaceae.Prevotella.NA.b70e
41661af3cf13e70919ea66f34b1fc693	-0.00128848	Lactobacillales.Lactobacillaceae.Lactobacillus.NA.4166
a68e62699caff4ce8b9066d271819151	0.00126869	Selenomonadales.Veillonellaceae.Propionispira.NA.a68e
794325d9150195a547b9a0d5a2785cc6	-0.00124985	Clostridiales.NA.NA.NA.7943
7c0dbebeaff72a81b8c960e4f8ecec67	0.00123765	Clostridiales.Lachnospiraceae.Blautia.NA.7c0d
10733fdb80cc164315b5c357bc71038b	-0.00123709	Coriobacteriales.Coriobacteriaceae.Collinsella.NA.1073
5752c457eb70cdb1ee46ac594ecc68bb	-0.00122486	Clostridiales.Lachnospiraceae.NA.NA.5752
ceb9cf9072959d07948e0ac17e12095f	-0.00118594	Bacteroidales.Prevotellaceae.Prevotella.NA.ceb9
6d9c521edaa6cada1c00dd383fdc9f12	-0.00113905	Clostridiales.Lachnospiraceae.NA.NA.6d9c
576d02533a5169868e7de21549c42c3c	0.00111748	Clostridiales.Ruminococcaceae.Faecalibacterium.NA.576d
f87d9cef71b2feaea0e060f87cba5a79	0.00108594	Spirochaetales.Spirochaetaceae.Treponema.NA.f87d
9154257e38f3ace4e103b417878501a3	0.00104202	Clostridiales.Lachnospiraceae.Roseburia.NA.9154
c2fabf0d959e90d36538481797861f22	-0.000977271	Bacteroidales.Porphyromonadaceae.Butyricimonas.NA.c2fa
e5de3c63d27575c55b2e9b85823a4c14	0.000931455	Clostridiales.Lachnospiraceae.NA.NA.e5de
3451b21369bd777d17051194b8503b83	-0.000905249	NA.NA.NA.NA.3451
57dea4141af5cd771abf411c119d55e9	-0.000805748	Clostridiales.Ruminococcaceae.NA.NA.57de
f41fccdb3d069de70dfd880fc47cc501	-0.000779021	Methanobacteriales.Methanobacteriaceae.Methanosphaera.NA.f41f
7cd17b7540283ebad1fbbaca8a4ca0df	0.000742185	Bacteroidales.Porphyromonadaceae.Parabacteroides.NA.7cd1
88d00861690a34be09f2e08378139ca5	-0.000655582	Selenomonadales.Acidaminococcaceae.Acidaminococcus.NA.88d0
63558e48381975dee0dfd74563a81ce8	0.000653558	Clostridiales.Lachnospiraceae.Roseburia.NA.6355
8e9ca1ccf3f5b0e34182808b00802ce3	0.000617452	Clostridiales.NA.NA.NA.8e9c
6e8acafde7dc0424d3b2c30bb9e048e5	0.000569038	Clostridiales.Ruminococcaceae.Clostridium_IV.NA.6e8a
a5657494e1e843e88c01d53431e98744	0.000453068	Desulfovibrionales.Desulfovibrionaceae.Bilophila.NA.a565
05cd1b9e92fbe86194d891404c3932cb	0.000269633	Bacteroidales.Rikenellaceae.Alistipes.marseilloanorexicus.05cd
b1021a3a6e227a85e9ad836e86c0476c	0.0002486	Clostridiales.Ruminococcaceae.NA.NA.b102
dfabe3be1e30211f8b41781ac766074f	-0.000203825	Coriobacteriales.Coriobacteriaceae.Senegalimassilia.anaerobia.dfab
f31a143fbf83a14a420834e8a3032535	-0.000203324	Clostridiales.Ruminococcaceae.NA.NA.f31a
50a5b06d1f98280c851239aa6de501bb	0.000177507	Selenomonadales.Veillonellaceae.Mitsuokella.NA.50a5
462d9511d325ecaaca10a1c7d59f3cdf	7.87854e-05
e0a383a249cf8e3d71d8f164c95460e9	3.04081e-05	Clostridiales.Lachnospiraceae.Blautia.stercoris.e0a3
5ebd71e8e9a66fc484152cd34a39000c	-1.98915e-05	Clostridiales.Lachnospiraceae.NA.NA.5ebd
9e1ba11c5aaa2aa5348f2ccaba0be039	-7.55079e-06	Clostridiales.Lachnospiraceae.NA.NA.9e1b
69b787bb75170152c099b2b637ac0222	0	Clostridiales.Lachnospiraceae.Clostridium_XlVa.NA.69b7
2aaa1d7e28f59cdbe32d2b9da17280bd	0	Bacteroidales.Bacteroidaceae.Bacteroides.NA.2aaa
dcaad611ec7851e821bc326cf0725c1d	0	Bacteroidales.Bacteroidaceae.Bacteroides.NA.dcaa
1b9a8b9251476eaf38f85f35ed9dce5f	0	Clostridiales.Lachnospiraceae.NA.NA.1b9a
95d9eea8c73fed426497cce0a03fcb6f	0	Coriobacteriales.Coriobacteriaceae.Slackia.equolifaciens.95d9
814d2880932263f7915edda82ed29b46	0	Selenomonadales.Acidaminococcaceae.Phascolarctobacterium.NA.814d
b43bc6fbb963a065c26499b007801fab	0	Bacteroidales.Bacteroidaceae.Bacteroides.NA.b43b
