# Supplementary material for: HIV-associated gut dysbiosis is independent of sexual practice and correlates with noncommunicable diseases
Source: Nat Commun. 2020 May 15;11:2448. doi: 10.1038/s41467-020-16222-8 (PMC7228978; doi:10.1038/s41467-020-16222-8)
Supplement: Supplementary file 12 — Supplemental Data 9 [file 41467_2020_16222_MOESM12_ESM.xlsx]

## Sheet: Sheet1
Supplementary Data 9: Variables that associate with Dysbiosis Index using linear mixed effects to control for subject group
Variable	P value	Benjamini-Hochberg FDR Q value	Spearman rho (directionality of correlation)	Definition
shannon	2.90532e-10	2.2989e-08	-0.683005	Shannon diversity
observed_otus	1.37333e-08	5.4115e-07	-0.689794	Richness
pielou_e	1.75603e-06	3.65375e-05	-0.578926	Pielou's evenness
faith_pd	1.85235e-06	3.65375e-05	-0.668214	Faith's Phylogenetic diversity
artyears	0.000121758	0.00192378	0.440546	Years since start of first ART
yearscd4lt200	0.000331671	0.004367	0.405583	Total cumulative duration of CD4 < 200 (years)
durrtvlow	0.000566178	0.00511817	0.292676	Duration of use of low-dose RTV (years)
total_comorb	0.00061384	0.00511817	0.265381	no. of comorbidities
hivyears	0.000742311	0.00533114	0.390796	Years known to be HIV-1 seropositive
durrtv	0.00161936	0.0102723	0.337106	Duration of use of RTV (years)
durlpv	0.00169037	0.0102723	0.161834	Duration of use of LPV (years)
yearscd4lt500	0.00191218	0.0107902	0.40838	Total cumulative duration of CD4 < 500 (years)
cd4nadir	0.00301872	0.0158986	-0.440109	Nadir CD4 count
duridv	0.00338935	0.0167349	0.168953	Duration of use of IDV (years)
priorpi	0.00447406	0.020059	0.319647	Prior use of PI
yearscd4lt350	0.0045704	0.020059	0.413218	Total cumulative duration of CD4 < 350 (years)
durddc	0.00493068	0.0205013	0.181512	Duration of use of ddC (years)
yearscd4lt100	0.00548358	0.0216601	0.32611	Total cumulative duration of CD4 < 100 (years)
priorrtvlow	0.00835746	0.03144	0.26758	Prior use of high-low RTV
durzdv	0.0111567	0.0398713	0.334641	Duration of use of ZDV (years)
preartcd4	0.0116081	0.0398713	-0.425843	Pre-ART CD4 count
priorarv	0.01215	0.0399938	0.318352	Prior use of ARV
yearsund	0.0155175	0.0490353	0.287927	Duration of undetectablility (years since last pVL > 200 c/mL)
AgeSampling	0.0253664	0.0740895	0.130436	Age at fecal sampling
priornrti	0.0306849	0.0808035	0.286575	Prior use of NRTI
priorrtvhigh	0.0390835	0.0995999	0.26735	Prior use of high-dose RTV
dur3tc	0.0644229	0.154924	0.248531	Duration of use of 3TC (years)
yearscd4lt50	0.06542	0.154924	0.214709	Total cumulative duration of CD4 < 50 (years)
lcd4	0.0666761	0.154924	0.205266	absolute CD4 lymphocyte count 10E9/L
lcrp	0.073527	0.161966	0.114483	C-reactive protein mg/L
sCD14	0.0738071	0.161966	0.227908	soluble CD14
durapv	0.132122	0.267632	0.176105	Duration of use of APV (years)
dursqv	0.159687	0.315382	0.174009	Duration of use of SQV (years)
duratz	0.173039	0.333417	0.143024	Duration of use of ATZ (years)
hiv	0.209505	0.394068	0.148601	hiv
durfap	0.229894	0.422363	0.11468	Duration of use of fosAPV (years)
durrtvhigh	0.251722	0.451955	0.143657	Duration of use of high-dose RTV (years)
durdrv	0.282482	0.475231	0.122012	Duration of use of DRV (years)
pvlenrollment	0.283954	0.475231	-0.166054	Last viral load before/at inclusion into AgeIV cohort (log10 c/mL)
lcd3	0.288748	0.475231	0.129612	absolute CD3 lymphocyte count 10E9/L
durtdf	0.313636	0.495544	0.0717066	Duration of use of TDF (years)
preartcd8	0.333564	0.505899	-0.138042	Pre-ART CD8 count
durabc	0.345646	0.505899	0.0763024	Duration of use of ABC (years)
visitnr	0.354539	0.505899	0.124206	visitnr
IFABP	0.355983	0.505899	-0.0724139	plasma intestinal fatty acid-binding protein (IFABP) concentration
priorii	0.360238	0.505899	0.115922	Prior use of integrase inhibitors
meancd4	0.369933	0.505899	0.102916	Mean CD4 in 12 months prior to enrolment
durnvp	0.373038	0.505899	0.0877257	Duration of use of NVP (years)
durd4t	0.377823	0.505899	0.133961	Duration of use of d4T (years)
durnfv	0.386078	0.508336	0.0229165	Duration of use of NFV (years)
BMI	0.43461	0.553777	0.0906591	BMI
BMI	0.43461	0.553777	0.0906591	BMI
lcd8	0.483458	0.606241	0.0824035	absolute CD8 lymphocyte count 10E9/L
hivminusart	0.529779	0.653945	-0.152951	Duration of untreated infection (years)
durefv	0.540278	0.656646	0.0346934	Duration of use of EFV (years)
meanpvl	0.568613	0.675211	-0.131183	Mean log10 plasma HIV-1 RNA load in 12 months prior to enrolment
durral	0.611298	0.710184	0.0442562	Duration of use of RAL (years)
visitload	0.665491	0.761939	-0.056675	maximum viral load since last visit / 1 year before enrollment
priornnrti	0.68258	0.766608	0.0559549	Prior use of NNRTI
durddi	0.688977	0.766608	0.154654	Duration of use of ddI (years)
durt20	0.732185	0.80337	0.00787205	Duration of use of T20 (years)
meancd8	0.786899	0.839073	-0.0605151	the mean, CD8
duretv	0.791482	0.839073	0.0154376	Duration of use of ETV (years)
sCD163	0.796589	0.839073	0.184768	soluble CD163
durftc	0.823454	0.855959	-0.0373855	Duration of use of FTC (years)
priorfusion	0.903559	0.927028	0.00706753	Prior use of fusion inhibitors
lcd4_8	0.980735	0.980735	0.0629706	CD4/CD8 ratio
