# Supplementary material for: HIV-associated gut dysbiosis is independent of sexual practice and correlates with noncommunicable diseases
Source: Nat Commun. 2020 May 15;11:2448. doi: 10.1038/s41467-020-16222-8 (PMC7228978; doi:10.1038/s41467-020-16222-8)
Supplement: Supplementary file 13 — Supplemental Data 10 [file 41467_2020_16222_MOESM13_ESM.xlsx]

## Sheet: Sheet1
Supplementary Data 10: Variables that associate with Shannon diversity using linear mixed effects to control for subject group
Variable	P value	Benjamini-Hochberg FDR Q value	Spearman rho (directionality of correlation)	Definition
pielou_e	3.13823e-33	2.4492e-31	0.91594	Pielou's evenness
observed_otus	4.584e-22	1.7862e-20	0.899755	Richness
faith_pd	5.31961e-19	1.3832e-17	0.866831	Faith's Phylogenetic diversity
DI	6.45335e-08	1.25775e-06	-0.683005	Dysbiosis Index
preartcd4	0.00242902	0.0378926	0.43528	Pre-ART CD4 count
sCD14	0.00725713	0.0943426	-0.175892	soluble CD14
yearscd4lt500	0.0127774	0.123352	-0.287938	Total cumulative duration of CD4 < 500 (years)
yearsund	0.0128144	0.123352	-0.242666	Duration of undetectablility (years since last pVL > 200 c/mL)
duridv	0.0142329	0.123352	-0.219188	Duration of use of IDV (years)
artyears	0.0169682	0.132352	-0.24663	Years since start of first ART
AgeSampling	0.0258431	0.155059	-0.10125	Age at fecal sampling
priorpi	0.0293385	0.159297	-0.223648	Prior use of PI
durnfv	0.0317733	0.159297	-0.0699595	Duration of use of NFV (years)
yearscd4lt350	0.0338143	0.159297	-0.290848	Total cumulative duration of CD4 < 350 (years)
cd4nadir	0.0347185	0.159297	0.339883	Nadir CD4 count
duratz	0.0487445	0.211226	-0.131849	Duration of use of ATZ (years)
durrtvlow	0.0629852	0.258571	-0.165064	Duration of use of low-dose RTV (years)
dur3tc	0.0740201	0.285256	-0.17777	Duration of use of 3TC (years)
total_comorb	0.0767997	0.285256	-0.147062	no. of comorbidities
hivyears	0.0999129	0.338835	-0.168675	Years known to be HIV-1 seropositive
durrtv	0.10698	0.347684	-0.191384	Duration of use of RTV (years)
hiv	0.129018	0.387053	-0.182706	hiv
priorarv	0.135743	0.392148	-0.175587	Prior use of ARV
priorrtvlow	0.169867	0.444014	-0.138786	Prior use of high-low RTV
priorrtvhigh	0.170775	0.444014	-0.156352	Prior use of high-dose RTV
durddc	0.220539	0.554904	-0.14116	Duration of use of ddC (years)
durzdv	0.233621	0.569452	-0.16723	Duration of use of ZDV (years)
hivminusart	0.248301	0.571936	0.205434	Duration of untreated infection (years)
visitnr	0.256683	0.572036	-0.0944428	visitnr
sCD163	0.267503	0.57959	-0.201634	soluble CD163
yearscd4lt200	0.300887	0.611875	-0.223142	Total cumulative duration of CD4 < 200 (years)
durnvp	0.316784	0.61773	-0.10139	Duration of use of NVP (years)
yearscd4lt100	0.339498	0.645873	-0.154324	Total cumulative duration of CD4 < 100 (years)
priornrti	0.352878	0.655344	-0.130019	Prior use of NRTI
yearscd4lt50	0.376122	0.682268	-0.159375	Total cumulative duration of CD4 < 50 (years)
durapv	0.409622	0.719274	-0.147753	Duration of use of APV (years)
preartcd8	0.414966	0.719274	0.142153	Pre-ART CD8 count
durral	0.465139	0.7541	-0.0749441	Duration of use of RAL (years)
durt20	0.466162	0.7541	-0.0961643	Duration of use of T20 (years)
durabc	0.489792	0.764076	-0.134565	Duration of use of ABC (years)
lcd8	0.528897	0.795623	0.0447858	absolute CD8 lymphocyte count 10E9/L
priorfusion	0.530415	0.795623	-0.0954117	Prior use of fusion inhibitors
durtdf	0.592831	0.856312	0.080602	Duration of use of TDF (years)
durd4t	0.633617	0.873893	-0.0563906	Duration of use of d4T (years)
durfap	0.637235	0.873893	-0.144158	Duration of use of fosAPV (years)
pvlenrollment	0.641355	0.873893	0.11451	Last viral load before/at inclusion into AgeIV cohort (log10 c/mL)
durdrv	0.649818	0.873893	-0.0878467	Duration of use of DRV (years)
BMI	0.667966	0.883073	-0.0453149	BMI
dursqv	0.682378	0.887091	0.00113683	Duration of use of SQV (years)
lcrp	0.710878	0.90538	0.0153426	C-reactive protein mg/L
duretv	0.726602	0.90538	-0.0253618	Duration of use of ETV (years)
priorii	0.731268	0.90538	-0.0846412	Prior use of integrase inhibitors
lcd3	0.752093	0.907482	-0.0385363	absolute CD3 lymphocyte count 10E9/L
meancd8	0.776106	0.907482	0.0195622	the mean, CD8
durefv	0.788552	0.907482	0.0217121	Duration of use of EFV (years)
durrtvhigh	0.802756	0.907482	-0.0839501	Duration of use of high-dose RTV (years)
durlpv	0.821403	0.907482	-0.0674675	Duration of use of LPV (years)
durddi	0.823199	0.907482	-0.00951974	Duration of use of ddI (years)
IFABP	0.826042	0.907482	0.0927499	plasma intestinal fatty acid-binding protein (IFABP) concentration
priornnrti	0.848579	0.912843	-0.0264125	Prior use of NNRTI
durftc	0.856662	0.912843	0.0695782	Duration of use of FTC (years)
lcd4	0.86603	0.912843	0.0096607	absolute CD4 lymphocyte count 10E9/L
meancd4	0.922784	0.956916	0.0506142	Mean CD4 in 12 months prior to enrolment
meanpvl	0.955236	0.956916	0.0853002	Mean log10 plasma HIV-1 RNA load in 12 months prior to enrolment
visitload	0.955332	0.956916	-0.0568588	maximum viral load since last visit / 1 year before enrollment
lcd4_8	0.956916	0.956916	-0.042585	CD4/CD8 ratio
