# Supplementary material for: HIV-associated gut dysbiosis is independent of sexual practice and correlates with noncommunicable diseases
Source: Nat Commun. 2020 May 15;11:2448. doi: 10.1038/s41467-020-16222-8 (PMC7228978; doi:10.1038/s41467-020-16222-8)
Supplement: Supplementary file 14 — Supplemental Data 11 [file 41467_2020_16222_MOESM14_ESM.xlsx]

## Sheet: Sheet1
Supplementary Data 11: Associations among PWH subjects between aptamer-based protein quantifications and HIV infection, Shannon diversity, and the Dysbiosis Index (DI)
			PWH vs. seronegative binary comparison					Shannon diversity			Dysbiosis Index
SOMA analyte ID	Protein name	Protein name_2	P value SOMA analyte in PWH vs. uninfected (paired Wilcoxon)	Q value SOMA analyte in PWH vs. uninfected (paired Wilcoxon)	P value SOMA analyte in PWH vs. uninfected (LME)	Q value SOMA analyte in PWH vs. uninfected (LME)	log mean fold change of SOMA analyte in PWH vs. uninfected	P value SOMA analyte vs. Shannon diversity (LME)	Direction of correlation of analyte vs. Shannon diversity (Spearman rho)	Q value SOMA analyte vs. Shannon diversity, analysis restricted to proteins that differ in PWH v uninf.	P value SOMA analyte vs. DI (LME)	Direction of correlation of analyte vs. DI (Spearman rho)	Q value SOMA analyte vs. DI, analysis restricted to proteins that differ in PWH v uninf.
2580.83_2	MPO	Myeloperoxidase	3.08e-06	0.00406234	1.82939e-05	0.0115252	0.127832	0.233838	-0.208081	0.789482	0.1648	0.239413	0.637886
2705.5_2	CCL25	C-C motif chemokine 25	6.66e-06	0.00438615	0.00117126	0.140232	0.346606	0.452145	0.266552	0.789482	0.358276	-0.31923	0.826792
3666.17_4	CFHR5	Complement factor H-related protein 5	3.52e-05	0.0154644	6.30933e-06	0.00830939	0.148524	0.509348	0.0780255	0.789482	0.592707	0.0820659	0.88906
3821.28_1	MAPKAPK5	MAP kinase-activated protein kinase 5	4.75e-05	0.0156263	0.0263576	0.404697	-0.153161	0.14903	-0.0273304	0.736088	0.903212	-0.10368	0.974862
4179.57_3	YWHAB,YWHAE,YWHAG,YWHAH,YWHAQ,YWHAZ,SFN	14-3-3 protein family	8.37e-05	0.0220544	0.000612662	0.101634	0.0723742	0.414558	-0.0640747	0.789482	0.170103	0.0582809	0.637886
7660.21_3	TPM4	Tropomyosin alpha-4 chain	0.000125319	0.0268636	0.00464416	0.232722	0.259089	0.852255	-0.010101	0.97432	0.549616	-0.0258815	0.88906
4374.45_2	GDF15	Growth/differentiation factor 15	0.000142783	0.0268636	0.0132451	0.317159	0.258387	0.941842	0.164322	0.97432	0.0180136	0.112255	0.540407
4706.17_2	EPB41	Protein 4.1	0.00038071	0.0501395	0.000287176	0.0756423	-0.217161	0.40769	-0.0425767	0.789482	0.734208	-0.101048	0.971292
3367.8_3	FETUB	Fetuin-B	0.00038071	0.0501395	0.000758964	0.111062	0.0960028	0.511951	0.161502	0.789482	0.744657	-0.0508862	0.971292
5061.27_3	ICOSLG	ICOS ligand	0.00038071	0.0501395	0.00160417	0.145827	0.0620042	0.984865	-0.0699447	0.984865	0.903254	-0.0593482	0.974862
2652.15_1	PLAUR	Urokinase plasminogen activator surface receptor	0.000478745	0.0525422	2.62533e-05	0.0115252	0.108215	0.0007331	-0.399962	0.021993	0.0986199	0.204574	0.637886
2381.52_4	C5	Complement C5	0.000478745	0.0525422	0.0016609	0.145827	0.0530091	0.738914	-0.0169621	0.97432	0.239803	0.231027	0.719409
10370.21_3	STAT1	Signal transducer and activator of transcription 1-alpha/beta	0.000667766	0.0628177	0.00152555	0.145827	0.112292	0.135783	0.241852	0.736088	0.164079	-0.210825	0.637886
2731.29_2	POR	NADPH--cytochrome P450 reductase	0.000667766	0.0628177	0.000217838	0.0717231	0.219331	0.435214	-0.0752811	0.789482	0.439734	0.0110158	0.847432
3485.28_2	B2M	Beta-2-microglobulin	0.000827849	0.0726851	0.00271299	0.185806	0.0734869	0.0911768	0.34271	0.683826	0.909871	-0.17126	0.974862
2911.27_2	MDK	Midkine	0.000919938	0.0757224	0.0160564	0.335655	0.0971506	0.33783	0.252144	0.789482	0.791667	-0.125977	0.974862
13090.17_3	S100A6	Protein S100-A6	0.00168698	0.084405	0.0157399	0.335655	-0.125681	0.0509853	-0.279131	0.683826	0.348029	0.120335	0.826792
5000.52_1	LGALS3BP	Galectin-3-binding protein	0.00152941	0.084405	0.0014218	0.145827	0.138329	0.171754	-0.174309	0.736088	0.403149	0.193139	0.847432
2598.9_3	TNFRSF9	Tumor necrosis factor receptor superfamily member 9	0.00125264	0.084405	0.110577	0.535406	0.0582064	0.245943	0.0355645	0.789482	0.718417	-0.0930091	0.971292
4393.3_1	FGF16	Fibroblast growth factor 16	0.00138496	0.084405	0.0356055	0.440266	-0.0872333	0.292368	0.00308754	0.789482	0.988207	-0.190932	0.988207
3181.50_2	CTSS	Cathepsin S	0.00185858	0.084405	0.000617367	0.101634	0.0792051	0.389956	0.183915	0.789482	0.117723	-0.389594	0.637886
3003.29_2	NCR3	Natural cytotoxicity triggering receptor 3	0.00183025	0.084405	0.0123014	0.311557	-0.0745585	0.393023	0.176676	0.789482	0.451964	0.173016	0.847432
3350.53_2	CAMK2A	Calcium/calmodulin-dependent protein kinase type II subunit alpha	0.00168698	0.084405	0.0270413	0.404697	0.0304718	0.526321	-0.0887017	0.789482	0.0597881	0.222078	0.637886
5088.175_3	IL23R	Interleukin-23 receptor	0.00138496	0.084405	0.000545991	0.101634	-0.144659	0.583926	-0.107986	0.834179	0.520215	0.00331618	0.88906
3390.72_2	PIK3CA PIK3R1	PIK3CA/PIK3R1	0.00185858	0.084405	0.0102906	0.293669	0.0334726	0.802869	-0.0494768	0.97432	0.591984	0.0430349	0.88906
3066.12_1	LGALS3	Galectin-3	0.00152941	0.084405	0.00267576	0.185806	-0.0520991	0.81903	-0.035182	0.97432	0.816628	0.08664	0.974862
5308.89_2	ELANE	Neutrophil elastase	0.00125264	0.084405	0.213051	0.616677	-0.1913	0.848269	0.148891	0.97432	0.126402	-0.0126935	0.637886
11516.7_3	FABP1	Fatty acid-binding protein, liver	0.00125264	0.084405	0.0249722	0.404697	0.19558	0.907791	0.17187	0.97432	0.274888	-0.0251953	0.749696
4318.12_3	PTPN6	Tyrosine-protein phosphatase non-receptor type 6	0.00168698	0.084405	0.00410552	0.232722	0.102929	0.924932	-0.0347246	0.97432	0.972106	-0.0334286	0.988207
4297.62_3	SPON1	Spondin-1	0.0022483	0.0987005	0.01114	0.293669	0.0502991	0.0877547	-0.306423	0.683826	0.228205	0.0849628	0.719409
5464.52_3	GRB2	Growth factor receptor-bound protein 2	0.00246869	0.10488	0.00282165	0.185806	0.149139	0.980534	0.00285878		0.574455	0.0771107
4971.1_1	CTSZ	Cathepsin Z	0.00296679	0.122102	0.00344954	0.216336	0.0960574	0.634572	0.123461		0.316353	0.0639985
4907.56_1	FGA FGB FGG	D-dimer	0.0035504	0.141693	0.0010245	0.134927	-0.0739721	0.299016	-0.235373		0.0161144	0.213493
3179.51_2	CTSA	Lysosomal protective protein	0.00423153	0.154803	0.00607744	0.240561	0.112119	0.197226	-0.0388412		0.0547404	0.101353
3708.62_1	A2M	Alpha-2-macroglobulin	0.00423153	0.154803	0.0235907	0.404697	0.0724498	0.320934	-0.161349		0.206419	0.0946446
3285.23_2	C1R	Complement C1r subcomponent	0.00423153	0.154803	0.00491868	0.232722	-0.151889	0.553754	-0.0335817		0.652539	0.0438354
4721.54_2	TFF3	Trefoil factor 3	0.0046127	0.159866	0.0151944	0.333517	0.0798964	0.0733537	0.352239		0.700647	-0.100286
3339.33_1	THBS2	Thrombospondin-2	0.0046127	0.159866	0.048154	0.480445	0.0895513	0.794832	-0.0460072		0.0934892	0.146636
3503.4_2	ITGA1 ITGB1	Integrin alpha-I: beta-1 complex	0.00546524	0.173196	0.00537783	0.236087	0.126353	0.0697224	0.248714		0.0550526	-0.284315
3538.26_1	DDC	Aromatic-L-amino-acid decarboxylase	0.00594035	0.173196	0.99781	0.998909	0.038307	0.357542	0.23359		0.467834	-0.156667
5012.67_1	AK1	Adenylate kinase isoenzyme 1	0.00546524	0.173196	0.0398644	0.449133	-0.168097	0.433911	0.166533		0.637232	-0.328302
4978.54_2	DBNL	Drebrin-like protein	0.00594035	0.173196	0.580371	0.813136	-0.0309403	0.47505	-0.0139127		0.338893	-0.0630837
3894.15_2	NAGK	N-acetyl-D-glucosamine kinase	0.00594035	0.173196	0.00684521	0.249302	0.082843	0.518829	0.0312566		0.558853	-0.108216
2987.37_3	HIST1H1C	Histone H1.2	0.00594035	0.173196	0.0520924	0.48752	0.0692545	0.561133	0.0716232		0.522499	0.224514
4230.1_2	EIF4G2	Eukaryotic translation initiation factor 4 gamma 2	0.00604937	0.173196	0.007634	0.264578	0.0804608	0.617286	0.0924373		0.994233	0.119349
3441.64_2	GSK3A GSK3B	Glycogen synthase kinase-3 alpha/beta	0.00594035	0.173196	0.00700393	0.249302	0.0678039	0.68506	0.0107871		0.858828	-0.0837431
4957.1_2	RPSA	40S ribosomal protein SA	0.00645076	0.173381	0.0598593	0.48752	-0.109886	0.0320954	0.150641		0.011284	-0.176943
3326.58_2	CADM1	Cell adhesion molecule 1	0.00645076	0.173381	0.0060403	0.240561	0.0749404	0.142077	-0.0550029		0.400596	-0.00850009
3360.50_4	CHEK2	Serine/threonine-protein kinase Chk2	0.00645076	0.173381	0.982027	0.99794	0.104442	0.59459	-0.0886221		0.301339	0.130322
4154.57_2	SELP	P-selectin	0.00699849	0.183206	0.0310135	0.411218	-0.0562136	0.328335	-0.00232514		0.38462	-0.0825996
4482.66_2	C5 C6	Complement C5b-C6 complex	0.00709453	0.183206	0.00455737	0.232722	0.0475842	0.493191	0.0370116		0.453137	0.14595
3603.60_4	CLEC7A	C-type lectin domain family 7 member A	0.00821506	0.186538	0.00218042	0.168919	-0.064268	0.134622	-0.139013		0.737792	-0.0949495
4969.2_1	CA1	Carbonic anhydrase 1	0.00821506	0.186538	0.0158096	0.335655	-0.194054	0.172611	0.0256528		0.959704	-0.195121
3481.87_1	XPNPEP1	Xaa-Pro aminopeptidase 1	0.00772724	0.186538	0.00448327	0.232722	0.12971	0.193071	0.174919		0.157068	-0.226834
3419.49_2	CAMK2D	Calcium/calmodulin-dependent protein kinase type II subunit delta	0.00821506	0.186538	0.275642	0.673081	0.0509907	0.245905	-0.153726		0.0617876	0.136345
3316.58_1	SERPIND1	Heparin cofactor 2	0.00821506	0.186538	0.0113277	0.293669	-0.0585149	0.263264	-0.137796		0.181637	0.171034
5858.6_5	YWHAZ	14-3-3 protein zeta/delta	0.00821506	0.186538	0.0185958	0.349867	0.0748049	0.76635	0.124147		0.918236	-0.0861063
4923.79_1	AMH	Muellerian-inhibiting factor	0.00821506	0.186538	0.0126024	0.313157	-0.0344218	0.818277	0.104098		0.395041	-0.0924338
5066.134_3	CD300C	CMRF35-like molecule 6	0.00888854	0.191905	0.0216469	0.390534	0.0626558	0.122845	-0.226758		0.075563	0.15891
4469.78_2	CHST15	Carbohydrate sulfotransferase 15	0.00888854	0.191905	0.00213592	0.168919	0.0669978	0.199611	-0.0514961		0.609247	-0.0920526
4496.60_2	MMP12	Macrophage metalloelastase	0.00888854	0.191905	0.0544032	0.48752	0.114163	0.710787	0.0870212		0.14327	0.143587
2846.24_2	RPS27A	Ubiquitin+1, truncated mutation for UbB	0.00960879	0.194689	0.110215	0.535406	-0.0700912	0.108445	-0.0774157		0.374768	0.0534782
3855.56_1	PRDX1	Peroxiredoxin-1	0.00960879	0.194689	0.0367636	0.440266	-0.115382	0.300555	0.030608		0.880681	-0.0906804
2700.56_2	PROS1	Vitamin K-dependent protein S	0.00960879	0.194689	0.00494776	0.232722	-0.0512724	0.487654	0.158681		0.565432	0.0511149
3440.7_2	GZMA	Granzyme A	0.00960879	0.194689	0.0092225	0.293669	0.0934961	0.921826	0.110273		0.588937	-0.0514199
2775.54_2	IL17F	Interleukin-17F	0.0103784	0.198093	0.905492	0.97019	0.0375419	0.0912757	-0.1336		0.0924189	0.227292
3311.27_1	FCGR3B	Low affinity immunoglobulin gamma Fc region receptor III-B	0.0103784	0.198093	0.00521223	0.236087	0.102346	0.199515	-0.128266		0.83375	0.0740628
3656.9_4	CDH12	Cadherin-12	0.0101817	0.198093	0.0319598	0.411218	-0.0651736	0.545089	0.0399848		0.26434	-0.0880884
4413.3_2	SLPI	Antileukoproteinase	0.0103784	0.198093	0.031391	0.411218	0.0444982	0.9801	0.181094		0.491992	0.0386125
3037.62_1	IL1B	Interleukin-1 beta	0.0105752	0.198964	0.0113506	0.293669	-0.0932645	0.278833	0.0961692		0.248548	-0.0942634
5193.51_3	KRAS	GTPase KRas	0.0112001	0.204869	0.61729	0.840715	-0.0367749	0.141477	0.113322		0.19897	-0.0701734
3000.66_1	MBL2	Mannose-binding protein C	0.0112001	0.204869	0.0174219	0.347645	0.149519	0.950035	0.0636935		0.750206	-0.0949495
3061.61_2	CTSB	Cathepsin B	0.0120766	0.212065	0.00387931	0.232229	0.0916947	0.441127	-0.0567562		0.236317	0.0792453
3738.54_1	CSF1	Macrophage colony-stimulating factor 1	0.0120766	0.212065	0.067316	0.48752	-0.0559165	0.630224	0.0115495		0.853657	-0.101201
3078.1_2	PGF	Placenta growth factor	0.0120766	0.212065	0.283644	0.673081	-0.112974	0.665304	-0.137608		0.790437	0.104635
3727.35_1	PYY	Peptide YY	0.0130108	0.216902	0.00944054	0.293669	0.114068	0.169988	0.221727		0.784595	0.00278254
14153.8_3	EFNA3	Ephrin-A3	0.0130108	0.216902	0.0103919	0.293669	-0.0640889	0.599123	-0.182085		0.944765	0.0189442
3449.58_2	SERPINA4	Kallistatin	0.0130108	0.216902	0.0107833	0.293669	-0.0331037	0.973369	0.0560701		0.210097	-0.0723842
4460.8_2	PDPK1	3-phosphoinositide-dependent protein kinase 1	0.0130108	0.216902	0.099312	0.516972	0.0598597	0.997145	0.175234		0.579598	-0.0376237
3479.71_2	PRSS3	Trypsin-3	0.0140057	0.222236	0.0140693	0.325074	0.0451137	0.0980218	0.149533		0.519121	-0.0365542
4993.16_1	GSTA3	Glutathione S-transferase A3	0.0140057	0.222236	0.0479735	0.480445	-0.156927	0.131181	-0.0298843		0.07902	0.0157045
3357.67_2	CDK2 CCNA2	Cyclin-dependent kinase 2:Cyclin-A2 complex	0.0140057	0.222236	0.0261314	0.404697	0.0407332	0.164945	0.123277		0.218577	-0.0497837
4282.3_2	RAN	GTP-binding nuclear protein Ran	0.0140057	0.222236	0.019818	0.367609	-0.173254	0.202251	-0.00221083		0.855265	-0.0925118
5091.28_3	LILRB2	Leukocyte immunoglobulin-like receptor subfamily B member 2	0.0150644	0.233409	0.00621039	0.240561	0.0561309	0.628635	-0.0941109		0.878204	-0.0883171
5024.67_1	RB1	Retinoblastoma-associated protein	0.0150644	0.233409	0.0430534	0.453018	-0.0513296	0.767057	0.0405946		0.915321	0.0245855
10346.5_3	STAT3	Signal transducer and activator of transcription 3	0.01619	0.239576	0.00799978	0.270146	0.0546448	0.455005	0.0666311		0.475106	-0.048601
4997.19_1	EIF4A3	Eukaryotic initiation factor 4A-III	0.01619	0.239576	0.0738019	0.490225	-0.0521672	0.45695	0.070251		0.482319	-0.17153
2855.49_2	MAPK3	Mitogen-activated protein kinase 3	0.01619	0.239576	0.0436527	0.453018	0.0556487	0.517126	0.130322		0.5191	-0.167448
5508.62_3	CTSD	Cathepsin D	0.01619	0.239576	0.0227702	0.404697	0.0784462	0.715806	0.0926261		0.26567	-0.158417
2612.5_2	EIF5	Eukaryotic translation initiation factor 5	0.0173858	0.246206	0.237308	0.637305	-0.0610435	0.0386576	-0.215171		0.428648	0.0296169
2620.4_2	IL6ST	Interleukin-6 receptor subunit beta	0.0173858	0.246206	0.00564257	0.239718	0.0411076	0.466282	-0.112636		0.873346	-0.0822184
3487.32_2	CXCL13	C-X-C motif chemokine 13	0.0173858	0.246206	0.0367689	0.440266	0.130598	0.774489	0.0120831		0.369987	-0.0293882
9196.8_3	LGALS7	Galectin-7	0.0173858	0.246206	0.0831869	0.504613	-0.0786562	0.970626	-0.113057		0.481131	-0.0397949
3518.54_2	CPB2	Carboxypeptidase B2	0.0186552	0.253288	0.0111174	0.293669	-0.0374993	0.163261	0.283019		0.550968	-0.0713169
5412.53_3	CD27	CD27 antigen	0.0186552	0.253288	0.00835939	0.275233	0.0903986	0.220872	0.157233		0.956753	-0.0955594
14157.21_3	YWHAE	14-3-3 protein epsilon	0.0186552	0.253288	0.0171469	0.347423	-0.0897665	0.264163	-0.201753		0.990966	0.0476844
5834.18_3	IL9	Interleukin-9	0.0186552	0.253288	0.0261963	0.404697	-0.0856143	0.877384	0.0263389		0.629499	-0.170497
4991.12_1	GPC5	Glypican-5	0.0200017	0.253291	0.652583	0.857221	-0.0504747	0.0756837	0.301593		0.116908	-0.113822
2618.10_2	ERBB4	Receptor tyrosine-protein kinase erbB-4	0.0200017	0.253291	0.0265812	0.404697	0.0607073	0.254407	0.04925		0.982609	-0.139669
3905.62_1	UBE2N	Ubiquitin-conjugating enzyme E2 N	0.0200017	0.253291	0.0881984	0.504613	-0.102373	0.287616	0.0606442		0.925607	-0.192224
5016.61_2	PARK7	Protein deglycase DJ-1	0.0200017	0.253291	0.218837	0.623826	-0.0867989	0.412293	-0.00125786		0.226326	-0.0935011
3608.12_1	DPP7	Dipeptidyl peptidase 2	0.0200017	0.253291	0.0242833	0.404697	-0.0690312	0.413516	0.14378		0.244099	-0.0183728
4924.32_1	MMP1	Interstitial collagenase	0.0200017	0.253291	0.199633	0.613976	0.140641	0.462193	0.0222989		0.689508	-0.0957899
2681.23_2	HGF	Hepatocyte growth factor	0.0200017	0.253291	0.038343	0.442962	0.0435558	0.66344	-0.364513		0.660111	0.178883
4292.5_3	NAPA	Alpha-soluble NSF attachment protein	0.0214288	0.268779	0.0616935	0.48752	-0.101213	0.967867	0.222184		0.370727	-0.294606
4996.66_1	HRG	Histidine-rich glycoprotein	0.0229402	0.282357	0.0182107	0.349867	0.0750793	0.384873	0.130475		0.54221	-0.138022
4703.87_2	LTA	Lymphotoxin-alpha	0.0229402	0.282357	0.0426489	0.453018	-0.0563522	0.520403	-0.00823359		0.320985	-0.0253869
3606.2_1	DDR2	Discoidin domain-containing receptor 2	0.0245397	0.29116	0.043552	0.453018	-0.0873852	0.0477942	0.114963		0.0672817	-0.0928167
5225.50_3	CSNK2A1 CSNK2B	Casein kinase II 2-alpha:2-beta heterotetramer	0.0245397	0.29116	0.0875829	0.504613	-0.138396	0.163526	-0.0351058		0.511021	-0.0922813
3035.80_2	IL19	Interleukin-19	0.0245397	0.29116	0.0150908	0.333517	-0.0564431	0.229861	-0.05081		0.916485	0.0854965
8488.33_3	ITGA2B ITGB3	Integrin alpha-IIb: beta-3 complex	0.0245397	0.29116	0.0910595	0.504613	-0.136244	0.580988	-0.00728035		0.188929	-0.268458
5364.7_3	SET	Protein SET	0.0262309	0.303037	0.0646604	0.48752	-0.030432	0.208105	0.173855		0.247292	-0.0910252
2835.1_4	XRCC6	X-ray repair cross-complementing protein 6	0.0262309	0.303037	0.990565	0.998909	0.0174806	0.493638	0.125343		0.363149	-0.01948
5463.22_3	GAS1	Growth arrest-specific protein 1	0.0262309	0.303037	0.0637142	0.48752	0.0264127	0.668418	-0.0908346		0.265748	0.035945
4929.55_1	SHBG	Sex hormone-binding globulin	0.028018	0.31271	0.014617	0.331906	0.155044	0.295525	-0.218525		0.560886	-0.0153612
3053.49_2	FLT3LG	Fms-related tyrosine kinase 3 ligand	0.028018	0.31271	0.0182224	0.349867	-0.0842646	0.306405	0.0810018		0.668348	0.0351071
4915.64_2	HBA1 HBB	Hemoglobin	0.028018	0.31271	0.333365	0.687909	-0.0589642	0.645726	0.110277		0.381958	-0.229626
5229.90_3	IMPDH1	Inosine-5'-monophosphate dehydrogenase 1	0.028018	0.31271	0.0698326	0.488834	0.111975	0.671383	0.0533257		0.278244	-0.14839
2636.10_2	LTBR	Tumor necrosis factor receptor superfamily member 3	0.029905	0.31762	0.013679	0.3217	0.0677814	0.245547	-0.0500476		0.0740431	0.2
4436.1_2	ENTPD3	Ectonucleoside triphosphate diphosphohydrolase 3	0.029905	0.31762	0.0299729	0.409973	0.0425064	0.352758	-0.0181056		0.250223	0.225157
2625.53_4	HSP90AA1 HSP90AB1	Heat shock protein HSP 90-alpha/beta	0.029905	0.31762	0.0304381	0.409973	0.0495299	0.454726	0.0695636		0.526302	-0.131694
3902.21_2	SKP1	S-phase kinase-associated protein 1	0.029905	0.31762	0.0379912	0.442782	-0.0554182	0.567505	-0.0486754		0.989194	0.00667048
9178.30_3	NRG1	Neuregulin-1	0.029905	0.31762	0.121014	0.555317	-0.0979224	0.670129	0.246965		0.654076	0.0958661
3854.24_1	NACA	Nascent polypeptide-associated complex subunit alpha	0.029905	0.31762	0.0586267	0.48752	-0.0820979	0.743624	-0.00819516		0.718063	-0.0700972
4238.4_2	LIN7B	Protein lin-7 homolog B	0.0318958	0.323129	0.0531405	0.48752	0.0209007	0.33616	-0.100133		0.0380724	0.1336
5400.52_3	LEPR	Leptin receptor	0.0318958	0.323129	0.0305067	0.409973	-0.138976	0.639283	-0.100896		0.691233	-0.00575567
4878.3_1	F10	Coagulation Factor X	0.0318958	0.323129	0.036346	0.440266	-0.0495923	0.714662	-0.0297694		0.817242	0.0680389
2878.66_2	YES1	Tyrosine-protein kinase Yes	0.0318958	0.323129	0.42743	0.729958	0.0229218	0.779893	-0.10734		0.367075	0.266214
3166.92_1	CD33	Myeloid cell surface antigen CD33	0.0318958	0.323129	0.0355743	0.440266	0.0913269	0.827317	-0.0870974		0.558458	0.0517248
5486.73_3	ICAM2	Intercellular adhesion molecule 2	0.0318958	0.323129	0.0628977	0.48752	-0.0333138	0.828433	0.183457		0.0773381	-0.321746
2827.23_2	CX3CL1	Fractalkine	0.0339948	0.324428	0.0069798	0.249302	0.0685971	0.130288	-0.192834		0.0052869	0.344082
3178.5_2	CTSC	Dipeptidyl peptidase 1	0.0334492	0.324428	0.217708	0.622558	0.0494599	0.215352	0.101965		0.826835	-0.0070899
3351.1_1	CAMK2B	Calcium/calmodulin-dependent protein kinase type II subunit beta	0.0339948	0.324428	0.0294744	0.409973	0.057689	0.224897	-0.131506		0.306011	-0.0296937
13101.60_3	SOST	Sclerostin	0.0339948	0.324428	0.0427324	0.453018	-0.079524	0.312456	0.137945		0.167593	-0.0605679
4987.17_1	FCAR	Immunoglobulin alpha Fc receptor	0.0323712	0.324428	0.0256681	0.404697	-0.074338	0.730056	-0.170313		0.525391	0.09137
3280.49_2	ACAN	Aggrecan core protein	0.0334579	0.324428	0.252876	0.648931	-0.018711	0.77543	0.00510787		0.33267	-0.292788
3216.2_2	PIGR	Polymeric immunoglobulin receptor	0.0339948	0.324428	0.0597902	0.48752	0.089866	0.83982	-0.0307604		0.18288	0.0833619
8479.4_3	MMP10	Stromelysin-2	0.0339948	0.324428	0.0907959	0.504613	0.0816113	0.941934	-0.103375		0.19305	0.225123
8458.111_3	SNCA	Alpha-synuclein	0.0362061	0.329115	0.711859	0.886961	-0.158642	0.0041025	-0.0945683		0.256311	0.0116257
14116.129_3	S100A4	Protein S100-A4	0.0362061	0.329115	0.0500946	0.48752	-0.0824841	0.028072	-0.382199		0.402738	0.243453
3477.63_2	NTRK1	High affinity nerve growth factor receptor	0.0385341	0.329115	0.0540729	0.48752	-0.0778031	0.0718633	0.189099		0.0907589	-0.121479
3893.64_1	MSLN	Mesothelin	0.0385341	0.329115	0.028733	0.409973	0.172912	0.157102	-0.0331624		0.403214	-0.0580914
2599.51_2	TNFSF9	Tumor necrosis factor ligand superfamily member 9	0.0403869	0.329115	0.0171385	0.347423	0.0560831	0.163518	0.256685		0.204455	-0.0518401
3897.61_1	PDXP	Pyridoxal phosphate phosphatase	0.0409832	0.329115	0.20124	0.613976	-0.0798705	0.179708	-0.0327425		0.931833	-0.17591
5467.15_3	HSP90AB1	Heat shock protein HSP 90-beta	0.0409832	0.329115	0.109378	0.533524	0.0343813	0.229344	0.114847		0.292179	-0.131466
4959.2_1	AGR2	Anterior gradient protein 2 homolog	0.0409832	0.329115	0.105942	0.531439	-0.0218645	0.233169	-0.102422		0.262695	0.0983057
4423.77_2	BCL2L1	Bcl-2-like protein 1	0.0409832	0.329115	0.0317675	0.411218	0.0340112	0.289714	-0.0380796		0.0224132	0.211782
4126.22_1	BPI	Bactericidal permeability-increasing protein	0.0409832	0.329115	0.0880734	0.504613	0.10381	0.339728	0.0895369		0.769333	0.00255384
4989.7_1	FGG	Fibrinogen gamma chain	0.0385341	0.329115	0.0302454	0.409973	-0.0364205	0.343131	-0.131999		0.0300702	0.179188
4396.54_1	IFNL1	Interferon lambda-1	0.0409832	0.329115	0.0938726	0.504613	-0.0339841	0.536651	0.177483		0.19899	-0.356148
3175.51_5	ADAMTS13	A disintegrin and metalloproteinase with thrombospondin motifs 13	0.0385341	0.329115	0.0293279	0.409973	-0.0857967	0.547154	-0.0562226		0.692352	0.1259
5117.14_3	ROBO3	Roundabout homolog 3	0.0409832	0.329115	0.738772	0.898395	-0.0135524	0.602383	0.0481046		0.923991	0.032705
5226.36_3	CSNK2A2 CSNK2B	Casein kinase II 2-alpha':2-beta heterotetramer	0.0385341	0.329115	0.128459	0.557344	-0.148038	0.615486	0.143704		0.373771	-0.194591
3796.79_2	ANGPTL4	Angiopoietin-related protein 4	0.0385341	0.329115	0.0546215	0.48752	-0.07058	0.631786	-0.194206		0.947174	-0.0288546
2192.63_10	CCL27	C-C motif chemokine 27	0.0362061	0.329115	0.121825	0.557093	0.0590039	0.644676	0.183838		0.673412	0.0455498
2609.59_2	CST3	Cystatin-C	0.0409832	0.329115	0.0897386	0.504613	0.0482954	0.654812	0.20831		0.226556	0.0152087
5099.14_3	LAG3	Lymphocyte activation gene 3 protein	0.0385341	0.329115	0.0276159	0.408654	0.0874266	0.798254	0.102268		0.157307	-0.187269
13126.52_3	DSC2	Desmocollin-2	0.0385341	0.329115	0.0632034	0.48752	0.0445774	0.812054	0.114084		0.720691	-0.143129
3427.63_2	CSNK2A1	Casein kinase II subunit alpha	0.0385341	0.329115	0.124393	0.557344	-0.135967	0.821983	0.081915		0.463524	0.093236
2843.13_2	SPINT2	Kunitz-type protease inhibitor 2	0.0362061	0.329115	0.0505962	0.48752	0.049888	0.822722	-0.0883934		0.749108	-0.0299219
2851.63_3	C5	C5a anaphylatoxin	0.0409832	0.329115	0.0490851	0.486053	0.0955535	0.838649	-0.00956737		0.146614	0.259386
5481.16_3	RASA1	Ras GTPase-activating protein 1	0.0362061	0.329115	0.065536	0.48752	-0.0939694	0.840579	0.108062		0.161378	0.0636173
2632.5_2	IL12RB1	Interleukin-12 receptor subunit beta-1	0.0362061	0.329115	0.944681	0.98457	0.0106371	0.89989	0.00263007		0.739284	0.00773775
3077.66_2	F10	Coagulation factor Xa	0.0385341	0.329115	0.0464474	0.4779	-0.0509134	0.997645	0.0286259		0.859881	0.0678864
11104.13_3	CHI3L1	Chitinase-3-like protein 1	0.0435579	0.341463	0.119245	0.553518	0.199469	0.00289951	-0.345302		0.0539335	0.394321
6641.60_3	UBB	PolyUbiquitin K48-linked	0.0435579	0.341463	0.0689881	0.48848	-0.0562236	0.174351	-0.0457023		0.721195	0.0212312
4990.87_1	GP1BA	Platelet glycoprotein Ib alpha chain	0.0435579	0.341463	0.0267634	0.404697	-0.0541263	0.383954	0.0450924		0.355528	-0.14999
4859.6_1	BMPR1A	Bone morphogenetic protein receptor type-1A	0.0435579	0.341463	0.109311	0.533524	-0.0717265	0.416272	-0.184524		0.268799	0.0952544
4909.68_1	LGALS8	Galectin-8	0.0442055	0.344489	0.223534	0.627706	-0.0536206	0.884567	0.400252		0.478979	-0.103951
3822.54_2	MAPKAPK3	MAP kinase-activated protein kinase 3	0.0462626	0.348159	0.0128642	0.313743	0.0584162	0.0721346	0.324236		0.16024	-0.200732
2358.19_2	FLT4	Vascular endothelial growth factor receptor 3	0.0462626	0.348159	0.0945958	0.505649	-0.0510124	0.201036	-0.167375		0.44951	0.166651
3362.61_2	CHRDL1	Chordin-like protein 1	0.0462626	0.348159	0.205346	0.613976	0.0333368	0.210542	-0.205721		0.00533173	0.260344
4314.12_2	DCTPP1	dCTP pyrophosphatase 1	0.0462626	0.348159	0.0108279	0.293669	0.115046	0.548696	-0.0886221		0.922146	-0.0286259
4220.39_2	FER	Tyrosine-protein kinase Fer	0.0462626	0.348159	0.239534	0.637305	0.0482802	0.575326	0.157784		0.961847	0.0243977
4983.6_1	ERP29	Endoplasmic reticulum resident protein 29	0.0462626	0.348159	0.0387394	0.443651	0.0489967	0.855902	0.0305317		0.174208	0.126815
3204.2_2	LTA4H	Leukotriene A-4 hydrolase	0.0468923	0.350893	0.0671997	0.48752	0.0629051	0.936743	-0.373897		0.696758	0.0750157
4132.27_2	FST	Follistatin	0.0491019	0.353373	0.0375642	0.441715	0.0348615	0.0331668	-0.0827536		0.13184	0.15979
2771.35_2	IGFBP1	Insulin-like growth factor-binding protein 1	0.0491019	0.353373	0.0415477	0.453018	0.158249	0.162079	-0.0352582		0.560944	-0.0801601
5007.1_1	MAPK14	Mitogen-activated protein kinase 14	0.0491019	0.353373	0.0432698	0.453018	0.0322588	0.503996	0.0962455		0.0357694	-0.315647
2449.1_4	PLA2G5	Calcium-dependent phospholipase A2	0.0491019	0.353373	0.0663087	0.48752	0.0375541	0.830945	-0.128579		0.357903	-0.0889719
4922.13_1	CCL19	C-C motif chemokine 19	0.0491019	0.353373	0.0876873	0.504613	-0.0617354	0.832798	-0.0992948		0.714083	-0.00552697
14134.49_3	AMIGO2	Amphoterin-induced protein 2	0.0491019	0.353373	0.178634	0.613976	0.0469739	0.847449	-0.168744		0.311587	-0.190394
4192.10_2	AKR1A1	Alcohol dehydrogenase [NADP(+)]	0.0491019	0.353373	0.0301846	0.409973	0.0875761	0.880666	0.0187155		0.913139	-0.126968
4842.62_2	GPC3	Glypican-3	0.0520806	0.359111	0.214823	0.619085	-0.111226	0.163651	-0.0465037		0.232424	-0.0496674
2359.65_4	HCE004152	HCE004152	0.051696	0.359111	0.0713295	0.490225	-0.0163417	0.176056	0.146877		0.525036	0.106896
2630.12_2	IL1RAP	Interleukin-1 Receptor accessory protein	0.0520806	0.359111	0.0549057	0.48752	-0.0734989	0.235316	0.391347		0.041184	-0.339051
14151.4_3	ISG15	Ubiquitin-like protein ISG15	0.0520806	0.359111	0.0113721	0.293669	0.137239	0.439556	0.221117		0.555615	-0.338746
3453.87_2	LYN	Tyrosine-protein kinase Lyn	0.0520806	0.359111	0.0922546	0.504613	0.0913747	0.543767	-0.00758529		0.553598	-0.0141414
5489.18_3	STIP1	Stress-induced-phosphoprotein 1	0.0520806	0.359111	0.0694955	0.488834	-0.082856	0.553772	0.0797042		0.748327	-0.00346871
2468.62_3	CCL20	C-C motif chemokine 20	0.0513217	0.359111	0.074539	0.490225	-0.0479312	0.655706	0.0167724		0.446044	-0.112261
3488.64_2	CAT	Catalase	0.0520806	0.359111	0.0844712	0.504613	-0.0757996	0.896504	0.237278		0.797018	-0.113932
3643.90_2	SLITRK1	SLIT and NTRK-like protein 1	0.0552031	0.370931	0.0399002	0.449133	0.0592842	0.0963434	-0.0953325		0.159877	-0.0979245
3868.8_1	SGTA	Small glutamine-rich tetratricopeptide repeat-containing protein alpha	0.0552031	0.370931	0.0658806	0.48752	-0.127902	0.250437	-0.177476		0.954523	-0.0448646
2201.17_6	COL18A1	Endostatin	0.0552031	0.370931	0.0510376	0.48752	0.039003	0.448951	0.348733		0.716293	-0.0778731
2794.60_2	SOD1	Superoxide dismutase [Cu-Zn]	0.0552031	0.370931	0.0749342	0.490225	-0.0440052	0.481628	-0.10997		0.752073	0.0911776
5001.6_2	SCGB2A1	Mammaglobin-B	0.0552031	0.370931	0.0678651	0.48752	-0.0301147	0.783662	-0.0424242		0.725743	-0.0120831
2986.49_2	CXCL3 CXCL2	Gro-beta/gamma	0.0584742	0.385053	0.0201403	0.3684	-0.168111	0.306372	0.0249681		0.52314	-0.0221091
11102.22_3	REG4	Regenerating islet-derived protein 4	0.0584742	0.385053	0.0974369	0.511253	0.0712234	0.511596	0.192453		0.509738	-0.0386888
5846.24_3	NOG	Noggin	0.0584742	0.385053	0.0372616	0.441715	-0.0556415	0.550695	-0.0482571		0.85917	-0.136767
3381.24_2	LYN	Tyrosine-protein kinase Lyn, isoform B	0.0584742	0.385053	0.093542	0.504613	0.102254	0.957469	0.0166571		0.693477	0.00285878
2797.56_2	APOB	Apolipoprotein B	0.0618988	0.395732	0.0543037	0.48752	-0.0795004	0.0652041	0.280884		0.36254	-0.0340385
14146.92_3	HIST1H3A	Histone H3.1	0.0618988	0.395732	0.0744899	0.490225	-0.0583517	0.422808	-0.0181818		0.448184	-0.134286
4240.31_2	PKM2	Pyruvate kinase PKM	0.0618988	0.395732	0.0409959	0.453018	0.0737136	0.481553	0.14778		0.324034	-0.20061
4420.7_2	ADAM12	Disintegrin and metalloproteinase domain-containing protein 12	0.0618988	0.395732	0.147618	0.583659	0.0364812	0.527702	0.133834		0.966066	0.101891
3873.51_2	TPO	Thyroid peroxidase	0.0618988	0.395732	0.0927159	0.504613	0.0656447	0.871624	-0.190699		0.691211	0.253516
3152.57_1	TNFRSF1B	Tumor necrosis factor receptor superfamily member 1B	0.0618988	0.395732	0.179282	0.613976	0.0408535	0.921467	0.0542405		0.952746	-0.0222222
8447.11_3	GHRL	Appetite-regulating hormone	0.0626759	0.398764	0.108482	0.5331	-0.063032	0.456725	-0.0194778		0.706131	-0.00476463
3622.33_4	LGMN	Legumain	0.0654814	0.399255	0.166768	0.603231	0.0331904	0.0493407	0.339051		0.00762784	-0.436173
5092.51_3	JAG1	Protein jagged-1	0.0647385	0.399255	0.0294509	0.409973	0.0325734	0.0682499	-0.215098		0.724839	0.014904
13122.19_3	FLRT2	Leucine-rich repeat transmembrane protein FLRT2	0.0654814	0.399255	0.0183342	0.349867	0.0486588	0.132936	-0.152811		0.164458	0.150219
3388.58_2	PAK7	Serine/threonine-protein kinase PAK 7	0.0654814	0.399255	0.108432	0.5331	0.0455588	0.222145	-0.114546		0.367109	0.205344
2970.60_2	AREG	Amphiregulin	0.0654814	0.399255	0.190047	0.613976	-0.0795383	0.388629	-0.0900341		0.803043	-0.0785607
5183.53_3	PRKAA1 PRKAB1 PRKAG1	AMP Kinase (alpha1beta1gamma1)	0.0654814	0.399255	0.0236191	0.404697	-0.097715	0.538263	0.0814576		0.28311	-0.236635
2813.11_2	AGRP	Agouti-related protein	0.0654814	0.399255	0.0321605	0.411218	0.066327	0.642261	0.143739		0.383221	-0.0766533
4911.49_2	GSTP1	Glutathione S-transferase P	0.0654814	0.399255	0.0632731	0.48752	0.0417726	0.755497	0.0166571		0.642351	-0.000419287
5036.50_1	TNFAIP6	Tumor necrosis factor-inducible gene 6 protein	0.0654814	0.399255	0.0258164	0.404697	0.0664187	0.859266	-0.0177632		0.837317	-0.0882061
4467.49_2	SPARCL1	SPARC-like protein 1	0.0692269	0.408843	0.067707	0.48752	-0.042585	0.024039	-0.314732		0.290485	0.153345
3594.6_5	CTSE	Cathepsin E	0.0692269	0.408843	0.411511	0.725373	-0.0424531	0.1597	0.130668		0.685846	-0.176257
3461.58_1	BCAN	Brevican core protein	0.0692269	0.408843	0.0514714	0.48752	-0.0773536	0.184988	-0.387612		0.883525	0.154717
5129.12_3	SCARF1	Scavenger receptor class F member 1	0.0692269	0.408843	0.117761	0.553518	0.0306682	0.284075	0.275319		0.612849	-0.0752049
9199.6_3	UBE2G2	Ubiquitin-conjugating enzyme E2 G2	0.0692269	0.408843	0.05707	0.48752	0.0414428	0.582815	0.0582047		0.263397	0.114847
10366.11_3	PDGFRA	Platelet-derived growth factor receptor alpha	0.0692269	0.408843	0.138495	0.566559	0.0769088	0.877527	0.00499333		0.83797	-0.0959405
2839.2_1	TNFSF4	Tumor necrosis factor ligand superfamily member 4	0.0692269	0.408843	0.140634	0.569894	-0.0479874	0.883205	-0.0944195		0.284342	-0.0759701
5534.49_2	TNFRSF10B	Tumor necrosis factor receptor superfamily member 10B	0.0701621	0.412515	0.156608	0.596816	-0.0785043	0.856592	-0.063771		0.367857	-0.0730717
2888.49_2	C7	Complement component C7	0.0731402	0.418807	0.0560822	0.48752	0.0599926	0.109469	-0.414149		0.138177	0.181174
5441.67_3	TNNI3	Troponin I, cardiac muscle	0.0731402	0.418807	0.505991	0.780579	0.00616434	0.119972	-0.0929692		0.101122	0.248756
3324.51_1	LY9	T-lymphocyte surface antigen Ly-9	0.0731402	0.418807	0.0971143	0.511253	0.0741317	0.253095	-0.0852313		0.552825	0.0412815
5460.60_3	DDX19B	ATP-dependent RNA helicase DDX19B	0.0731402	0.418807	0.116268	0.550809	0.0280552	0.392255	-0.171565		0.443181	0.000952926
2607.54_2	CRLF1 CLCF1	Cytokine receptor-like factor 1:Cardiotrophin-like cytokine factor 1 Complex	0.0731402	0.418807	0.135383	0.56424	0.0303231	0.629028	-0.0433026		0.376371	0.200427
5139.32_3	UNC5C	Netrin receptor UNC5C	0.0731402	0.418807	0.0811769	0.504613	0.0362253	0.922422	0.106844		0.958208	-0.177934
4542.24_2	CLU	Clusterin	0.0814886	0.422521	0.0752739	0.490225	0.0505208	0.0190842	-0.305051		0.0248726	0.382276
4472.5_2	TPM2	Tropomyosin beta chain	0.0814886	0.422521	0.346173	0.694985	0.0333515	0.0498691	-0.212426		0.0100006	0.337145
9185.15_3	TFF1	Trefoil factor 1	0.0772258	0.422521	0.0611104	0.48752	-0.139413	0.0762018	-0.191919		0.79179	-0.0526396
5271.5_2	RAC3	Ras-related C3 botulinum toxin substrate 3	0.0814886	0.422521	0.0701516	0.488834	-0.0401307	0.0786098	0.0392994		0.164536	-0.0692981
5451.1_3	ALCAM	CD166 antigen	0.0772258	0.422521	0.0521173	0.48752	-0.0226279	0.113394	-0.356204		0.467749	0.215171
3802.50_1	CST4	Cystatin-S	0.0814886	0.422521	0.060061	0.48752	-0.101804	0.314207	0.00384982		0.574141	-0.0571374
2704.74_1	TNFRSF13B	Tumor necrosis factor receptor superfamily member 13B	0.0804489	0.422521	0.317577	0.677679	-0.07813	0.363982	-0.324338		0.956634	0.195273
4141.79_1	CXCL10	C-X-C motif chemokine 10	0.0772258	0.422521	0.0917897	0.504613	0.0778985	0.374536	0.192453		0.390354	-0.0575948
5005.4_1	MAPK12	Mitogen-activated protein kinase 12	0.0772258	0.422521	0.260023	0.661101	-0.0430577	0.384227	0.186216		0.552431	-0.0595052
5023.23_1	ADSL	Adenylosuccinate lyase	0.0814886	0.422521	0.545512	0.793886	-0.107484	0.411415	0.00789022		0.574461	-0.186811
2967.8_1	VCAM1	Vascular cell adhesion protein 1	0.0814886	0.422521	0.0257224	0.404697	0.075182	0.41153	0.167143		0.0886242	-0.269068
4829.43_6	SFN	14-3-3 protein sigma	0.0814886	0.422521	0.0641779	0.48752	0.0351562	0.499114	0.141264		0.748024	-0.00842402
3212.30_3	ASAH2	Neutral ceramidase	0.0772258	0.422521	0.0652401	0.48752	0.137527	0.502022	-0.0927387		0.695045	0.145416
3685.53_1	MFRP	Membrane frizzled-related protein	0.0772258	0.422521	0.348652	0.695024	-0.0378531	0.569298	-0.096476		0.224928	0.0874802
3346.72_2	AURKB	Aurora kinase B	0.0814886	0.422521	0.18457	0.613976	0.0594474	0.6766	-0.0802363		0.569956	0.133067
3445.53_2	IL15RA	Interleukin-15 receptor subunit alpha	0.0772258	0.422521	0.158631	0.596816	0.0262742	0.703492	-0.0349159		0.340986	0.131506
4960.72_1	ANXA1	Annexin A1	0.0814886	0.422521	0.847803	0.951107	0.0295341	0.777411	-0.0873261		0.91786	0.109434
2737.22_2	NOV	Protein NOV homolog	0.0772258	0.422521	0.648202	0.855213	0.0157072	0.809983	-0.00571788		0.0780481	0.221701
3310.62_1	FCGR2B	Low affinity immunoglobulin gamma Fc region receptor II-b	0.0772258	0.422521	0.243969	0.642211	0.102061	0.811909	0.0295407		0.552279	0.186507
4891.50_1	GCG	Glucagon	0.0814886	0.422521	0.180676	0.613976	0.128107	0.847251	0.0290833		0.495134	0.0885458
5138.50_3	TNFRSF12A	Tumor necrosis factor receptor superfamily member 12A	0.080404	0.422521	0.1656	0.603231	-0.0800797	0.876647	0.0269884		0.217352	-0.184649
2994.71_2	IL1RL2	Interleukin-1 receptor-like 2	0.0814886	0.422521	0.0899506	0.504613	-0.0241825	0.897855	-0.0942652		0.629307	0.119499
8468.19_3	KLK3	Prostate-specific antigen	0.0814886	0.422521	0.0832716	0.504613	-0.0912436	0.943109	0.244373		0.673698	-0.285273
5488.74_3	SRC	Proto-oncogene tyrosine-protein kinase Src	0.0772258	0.422521	0.12712	0.557344	0.135403	0.97043	0.138784		0.817402	-0.168363
4301.58_2	TK1	Thymidine kinase, cytosolic	0.0825282	0.426234	0.244971	0.642211	0.0132914	0.765439	-0.17889		0.784953	0.331326
3040.59_1	CCL3	C-C motif chemokine 3	0.0859334	0.42869	0.0881806	0.504613	-0.0611982	0.138843	-0.115304		0.108334	0.00141033
4979.34_2	DPT	Dermatopontin	0.0859334	0.42869	0.220765	0.62587	-0.0414029	0.20049	-0.153271		0.454104	-0.0157426
4880.21_1	GDF2	Growth/differentiation factor 2	0.0859334	0.42869	0.197587	0.613976	-0.075646	0.355734	0.0243568		0.148826	-0.010101
4548.4_2	FUT3	Galactoside 3(4)-L-fucosyltransferase	0.0859334	0.42869	0.746965	0.902526	0.0409688	0.710911	-0.0205073		0.817353	-0.208275
5900.11_2	HINT1	Histidine triad nucleotide-binding protein 1	0.0859334	0.42869	0.0601198	0.48752	-0.0855673	0.713807	0.0748999		0.652253	-0.192605
4430.44_3	COLEC11	Collectin-11	0.0859334	0.42869	0.132655	0.559614	-0.0603838	0.790526	-0.190623		0.298906	0.0367067
4440.15_2	FCRL3	Fc receptor-like protein 3	0.0859334	0.42869	0.0791664	0.504613	0.0443447	0.843093	-0.190665		0.734158	0.0759305
5093.47_3	JAG2	Protein jagged-2	0.0841973	0.42869	0.906368	0.97019	-0.116269	0.887896	-0.0474203		0.686654	-0.21362
5238.26_3	PPIE	Peptidyl-prolyl cis-trans isomerase E	0.0859334	0.42869	0.07354	0.490225	-0.0540452	0.942253	-0.00137229		0.391132	-0.183582
5301.7_3	CCL11	Eotaxin	0.0905649	0.429043	0.0727133	0.490225	0.0724984	0.0138492	0.428702		0.00512178	-0.416505
4912.17_1	GOT1	Aspartate aminotransferase, cytoplasmic	0.0905649	0.429043	0.847836	0.951107	-0.0379771	0.0795105	0.0161997		0.0847677	-0.0551553
3651.50_5	KDR	Vascular endothelial growth factor receptor 2	0.0905649	0.429043	0.0740574	0.490225	-0.0399093	0.116111	0.259158		0.583294	-0.0957881
5909.51_3	NME1	Nucleoside diphosphate kinase A	0.0905649	0.429043	0.0409091	0.453018	-0.0357476	0.287199	0.104673		0.87487	0.0545475
5262.57_3	BCAR3	Breast cancer anti-estrogen resistance protein 3	0.0905649	0.429043	0.173355	0.613976	-0.0412241	0.344555	0.162569		0.345664	-0.0538594
2743.5_2	SHH	Sonic hedgehog protein	0.0905649	0.429043	0.0480422	0.480445	-0.0872861	0.503146	-0.262021		0.262831	0.12941
5031.10_1	SPTAN1	Spectrin alpha chain, non-erythrocytic 1	0.0905649	0.429043	0.0895324	0.504613	-0.0637678	0.534067	0.231798		0.684612	-0.150492
5253.1_2	PDE1A	Calcium/calmodulin-dependent 3',5'-cyclic nucleotide phosphodiesterase 1A	0.0905649	0.429043	0.132867	0.559614	-0.0958984	0.602345	-0.0830967		0.419827	0.0570623
2890.59_2	CCL28	C-C motif chemokine 28	0.0905649	0.429043	0.2552	0.651354	-0.0416536	0.632815	-0.0869085		0.0907848	0.129905
5275.28_2	VAV1	Proto-oncogene vav	0.0905649	0.429043	0.210755	0.615442	0.0571156	0.687211	-0.0191355		0.395181	0.065945
3416.2_2	BTK	Tyrosine-protein kinase BTK	0.0905649	0.429043	0.0612986	0.48752	0.103394	0.829944	0.0686501		0.909603	-0.0373554
3881.49_2	DYNLL1	Dynein light chain 1, cytoplasmic	0.0905649	0.429043	0.306604	0.673081	0.0273544	0.877424	0.089542		0.753152	0.124383
4889.82_1	WNT7A	Protein Wnt-7a	0.0905649	0.429043	0.284062	0.673081	-0.128279	0.879527	0.0744058		0.54989	-0.00975814
5069.9_3	CD55	Complement decay-accelerating factor	0.0905649	0.429043	0.0669857	0.48752	0.0319646	0.930687	0.136497		0.858577	-0.0184105
3199.54_2	KLK12	Kallikrein-12	0.0953877	0.43772	0.114917	0.548355	0.0775073	0.103049	-0.250924		0.0397584	0.250467
3521.16_2	CGA TSHB	Thyroid Stimulating Hormone	0.0953877	0.43772	0.0885253	0.504613	0.0882196	0.140681	0.126434		0.205869	-0.0498952
3314.74_2	GFRA1	GDNF family receptor alpha-1	0.0953877	0.43772	0.103438	0.530067	0.0401391	0.159759	-0.144654		0.172352	0.0822184
2441.2_4	FGF10	Fibroblast growth factor 10	0.0953877	0.43772	0.698465	0.881954	-0.0208594	0.395976	0.126706		0.936727	0.02573
5245.40_5	PRKAA2 PRKAB2 PRKAG1	AMP Kinase (alpha2beta2gamma1)	0.0953877	0.43772	0.133103	0.559614	0.0438941	0.427155	0.139928		0.775289	0.0406709
5124.69_3	ICAM5	Intercellular adhesion molecule 5	0.0953877	0.43772	0.0660498	0.48752	0.0560619	0.598738	0.123613		0.216074	-0.222946
3007.7_2	SIGLEC9	Sialic acid-binding Ig-like lectin 9	0.0953877	0.43772	0.132521	0.559614	0.426751	0.676473	0.0407471		0.998629	0.161807
2614.28_2	EFNA4	Ephrin-A4	0.0953877	0.43772	0.14252	0.575763	0.0258048	0.719647	0.0480656		0.242206	-0.00278254
3379.29_1	PRKCI	Protein kinase C iota type	0.0953877	0.43772	0.106934	0.531439	-0.07354	0.794075	0.0914098		0.365519	-0.209808
3611.70_4	ECE1	Endothelin-converting enzyme 1	0.100407	0.448256	0.10509	0.531439	-0.0370835	0.104371	0.233238		0.757312	0.0618639
3593.72_3	CASP3	Caspase-3	0.100407	0.448256	0.284367	0.673081	0.0991018	0.262844	-0.0896131		0.341732	-0.0376977
5476.66_3	PRKCG	Protein kinase C gamma type	0.100407	0.448256	0.104103	0.531412	0.0342107	0.476687	0.163941		0.501214	0.0698685
3874.8_1	UBE2L3	Ubiquitin-conjugating enzyme E2 L3	0.100407	0.448256	0.221778	0.62587	-0.0496171	0.51548	0.00987231		0.469524	-0.202821
4769.10_3	OLFM4	Olfactomedin-4	0.100407	0.448256	0.264142	0.666427	0.0301836	0.627899	0.113784		0.805758	-0.0386903
2788.55_1	MMP3	Stromelysin-1	0.100407	0.448256	0.0541837	0.48752	0.0757924	0.763928	0.166762		0.485938	-0.215704
5128.53_3	SLAMF6	SLAM family member 6	0.100407	0.448256	0.0915912	0.504613	0.0457532	0.958328	-0.132685		0.549496	0.091519
3173.49_2	NAAA	N-acylethanolamine-hydrolyzing acid amidase	0.100407	0.448256	0.123279	0.557344	0.149566	0.969987	0.00331618		0.851242	0.0158186
3413.50_2	BCL2A1	Bcl-2-related protein A1	0.105626	0.459108	0.0836612	0.504613	-0.0272938	0.0936471	0.221883		0.460179	-0.030761
3187.52_2	CRISP3	Cysteine-rich secretory protein 3	0.105626	0.459108	0.0983397	0.513942	0.0598458	0.357163	0.104106		0.273304	-0.142912
3347.9_2	ADRBK1	beta-adrenergic receptor kinase 1	0.105626	0.459108	0.0585696	0.48752	0.0439699	0.392526	0.12651		0.287628	-0.107223
9204.33_3	POMC	Pro-opiomelanocortin	0.105626	0.459108	0.265903	0.666697	0.0579896	0.665351	0.0902992		0.655648	-0.0564513
2647.66_2	GDI2	Rab GDP dissociation inhibitor beta	0.105626	0.459108	0.296911	0.673081	-0.031858	0.809124	0.116752		0.438716	-0.220278
10361.25_3	OAS1	2'-5'-oligoadenylate synthase 1	0.105626	0.459108	0.167469	0.603231	-0.0866641	0.888369	-0.0370879		0.404633	-0.0909853
2946.52_2	CFD	Complement factor D	0.105626	0.459108	0.241045	0.637744	0.0829283	0.89177	-0.209804		0.873226	0.30754
3865.53_1	RPS6KA5	Ribosomal protein S6 kinase alpha-5	0.104328	0.459108	0.228401	0.633273	-0.0316841	0.959565	0.0553872		0.295813	-0.20085
5437.63_3	FABP3	Fatty acid-binding protein, heart	0.111051	0.459918	0.15906	0.596816	-0.0638703	0.212939	-0.235296		0.0217287	0.238041
3343.1_4	ACY1	Aminoacylase-1	0.111051	0.459918	0.105335	0.531439	0.120862	0.218418	0.136345		0.347425	-0.290795
9171.11_3	CSRP3	Cysteine and glycine-rich protein 3	0.111051	0.459918	0.305195	0.673081	0.0331584	0.310535	0.0392986		0.410731	0.0672003
4124.24_2	HSPA1A	Heat shock 70 kDa protein 1A	0.111051	0.459918	0.106176	0.531439	0.0423383	0.387429	-0.105394		0.30378	0.0886221
5494.52_3	SNRPF	Small nuclear ribonucleoprotein F	0.111051	0.459918	0.101988	0.526738	0.0802124	0.406519	0.0837431		0.586578	0.0536307
8469.41_3	IGFBP2	Insulin-like growth factor-binding protein 2	0.111051	0.459918	0.363502	0.696844	0.0930785	0.458799	0.24635		0.13473	-0.353612
3616.3_5	GNS	N-acetylglucosamine-6-sulfatase	0.111051	0.459918	0.0244803	0.404697	0.0807599	0.488083	0.152049		0.459186	-0.236592
7624.19_3	ANK2	Ankyrin-2	0.111051	0.459918	0.701397	0.883116	-0.0239567	0.553849	-0.0469629		0.130141	0.0347266
4272.46_2	GPI	Glucose-6-phosphate isomerase	0.111051	0.459918	0.374783	0.69966	0.0362104	0.679706	-0.106232		0.122664	0.129026
5202.4_3	PPID	Peptidyl-prolyl cis-trans isomerase D	0.111051	0.459918	0.0933868	0.504613	0.0968369	0.737279	-0.0279403		0.508288	0.00346871
5307.12_3	F9	Coagulation factor IXab	0.111051	0.459918	0.2379	0.637305	-0.0266843	0.833371	0.121022		0.558348	-0.0139127
2249.25_4	HCE004333	HCE004333	0.111051	0.459918	0.962281	0.98821	0.00170977	0.881941	-0.0329769		0.482954	-0.132403
4588.1_2	PPY	Pancreatic hormone	0.111051	0.459918	0.0685488	0.487993	0.117206	0.907947	0.00316371		0.200566	0.0633886
2644.11_2	PRKCA	Protein kinase C alpha type	0.111051	0.459918	0.477666	0.763197	0.04702	0.947785	0.112676		0.765034	-0.0950275
3676.15_3	IGF2R	Cation-independent mannose-6-phosphate receptor	0.111051	0.459918	0.0367724	0.440266	0.0367506	0.982504	-0.00567944		0.941957	-0.0139889
3494.71_3	FGF17	Fibroblast growth factor 17	0.112421	0.464134	0.123416	0.557344	0.0205704	0.726364	0.0812701		0.346843	0.020775
5934.1_3	FTH1 FTL	Ferritin	0.116685	0.467096	0.0861928	0.504613	-0.160969	0.07567	0.245817		0.318983	-0.230494
3484.60_2	AGT	Angiotensinogen	0.116685	0.467096	0.162096	0.599663	-0.0306118	0.0891008	-0.20831		0.339923	0.217762
3191.50_2	WFIKKN1	WAP, kazal, immunoglobulin, kunitz and NTR domain-containing protein 1	0.116685	0.467096	0.221076	0.62587	-0.0415989	0.0916071	0.336383		0.000155588	-0.537183
4258.15_2	PA2G4	Proliferation-associated protein 2G4	0.116685	0.467096	0.177651	0.613976	-0.0865774	0.0998534	-0.10307		0.640315	-0.127389
5888.29_3	EIF5A	Eukaryotic translation initiation factor 5A-1	0.116685	0.467096	0.163719	0.603231	-0.0878457	0.303795	0.00865256		0.863672	-0.150905
2723.9_2	IL37	Interleukin-37	0.116685	0.467096	0.0555378	0.48752	0.0432997	0.316251	-0.0736802		0.124503	0.224242
2714.78_2	AIMP1	Endothelial monocyte-activating polypeptide 2	0.116685	0.467096	0.0802856	0.504613	-0.0641133	0.332199	-0.107833		0.441193	-0.010406
3081.70_2	ULBP1	NKG2D ligand 1	0.116685	0.467096	0.301096	0.673081	-0.148354	0.481811	0.0625512		0.0569553	-0.225809
3403.1_2	TPSB2	Tryptase beta-2	0.116685	0.467096	0.0748163	0.490225	-0.107555	0.570676	0.0479131		0.27198	0.189327
2578.67_2	CCL2	C-C motif chemokine 2	0.116685	0.467096	0.478085	0.763197	-0.0477051	0.90578	0.0983038		0.817324	-0.116981
5114.65_3	PRLR	Prolactin receptor	0.11812	0.471405	0.188245	0.613976	-0.0400923	0.24999	-0.105205		0.0261912	0.230689
4304.18_2	LCORL	Ligand-dependent nuclear receptor corepressor-like protein	0.121056	0.477975	0.355004	0.695024	-0.0272079	0.0237322	0.33313		0.046265	-0.143826
5100.53_3	SCARB2	Lysosome membrane protein 2	0.122669	0.477975	0.42648	0.729958	-0.063773	0.324188	0.260125		0.150155	-0.127433
4389.2_1	DHH	Desert hedgehog protein N-product	0.122534	0.477975	0.388484	0.708386	-0.0229138	0.434348	-0.0272923		0.678751	-0.127275
3808.76_2	FGFR2	Fibroblast growth factor receptor 2	0.122534	0.477975	0.421665	0.729958	-0.0572006	0.471636	0.0553088		0.677224	-0.189712
3867.49_1	SEZ6L2	Seizure 6-like protein 2	0.122534	0.477975	0.470766	0.757019	-0.0612942	0.658373	-0.00834779		0.631736	-0.25009
2431.17_3	CTSG	Cathepsin G	0.122534	0.477975	0.535949	0.793886	0.0269745	0.763459	0.0865654		0.758893	-0.0169243
3617.80_4	HGFAC	Hepatocyte growth factor activator	0.122534	0.477975	0.206808	0.613976	-0.0425497	0.81777	-0.0161997		0.657854	0.0688775
4135.84_2	IGHE IGK@ IGL@	Immunoglobulin E	0.122534	0.477975	0.26678	0.666697	-0.163334	0.885685	-0.192529		0.333758	0.00255384
10367.62_3	IL12A IL12B	Interleukin-12	0.1286	0.495224	0.127304	0.557344	-0.0657341	0.244336	-0.120261		0.178879	0.180068
14135.3_3	RXFP1	Relaxin receptor 1	0.1286	0.495224	0.111089	0.535913	-0.0288486	0.396737	0.20085		0.88024	0.000533669
4337.49_2	CRP	C-reactive protein	0.1286	0.495224	0.0898483	0.504613	0.156303	0.466768	0.0348008		0.569631	0.113169
3534.14_2	CD40LG	CD40 ligand	0.1286	0.495224	0.303012	0.673081	-0.110521	0.947566	-0.0967594		0.112714	0.126573
4673.13_2	IL6	Interleukin-6	0.130066	0.499406	0.145944	0.578941	0.0628972	0.485857	-0.0864527		0.685634	0.0918274
3707.12_2	ALB	Serum albumin	0.13489	0.503258	0.0502058	0.48752	-0.0309826	0.022955	0.463465		0.0105266	-0.435335
2429.27_4	C8A C8B C8G	Complement component C8	0.13489	0.503258	0.131855	0.559614	0.0358916	0.0362366	-0.233395		0.027674	0.220473
2693.20_3	OSM	Oncostatin-M	0.13489	0.503258	0.973614	0.995535	0.0226394	0.037177	-0.183991		0.00523151	0.28988
4476.22_2	ZAP70	Tyrosine-protein kinase ZAP-70	0.13489	0.503258	0.0607935	0.48752	0.0632948	0.0620419	-0.202592		0.023439	0.308024
4397.26_2	IFNL2	Interferon lambda-2	0.13489	0.503258	0.47872	0.763286	0.0405688	0.0954374	0.398033		0.0252282	-0.248952
5346.24_3	CPNE1	Copine-1	0.13489	0.503258	0.0802045	0.504613	-0.0723106	0.384357	-0.0770741		0.946599	-0.0434923
4152.58_2	KLKB1	Plasma kallikrein	0.13489	0.503258	0.4591	0.749474	0.0687845	0.43708	0.13238		0.152504	-0.0930436
4540.11_2	CBX5	Chromobox protein homolog 5	0.13489	0.503258	0.149761	0.58568	0.0391816	0.666533	-0.00499333		0.742682	0.0196303
3309.2_2	FCGR2A	Low affinity immunoglobulin gamma Fc region receptor II-a	0.13489	0.503258	0.198933	0.613976	0.16966	0.724686	-0.0563751		0.538942	0.240938
4876.32_1	F9	Coagulation factor IX	0.13489	0.503258	0.201418	0.613976	-0.0292935	0.736714	0.0994492		0.414829	-0.0171911
5939.42_3	TNFSF12	Tumor necrosis factor ligand superfamily member 12	0.135781	0.505152	0.453732	0.746023	-0.0087131	0.208256	0.0164284		0.533115	-0.109968
3376.49_2	IL17RD	Interleukin-17 receptor D	0.136483	0.506332	0.158468	0.596816	0.0295101	0.64305	-0.0386125		0.381372	0.0158186
3504.58_2	HAMP	Hepcidin	0.141406	0.515877	0.115752	0.550344	-0.261532	0.0173733	0.310692		0.0673702	-0.200076
3459.49_2	PDGFRB	Platelet-derived growth factor receptor beta	0.141406	0.515877	0.306595	0.673081	0.0733399	0.355074	0.10242		0.309997	-0.191309
3836.51_2	UFM1	Ubiquitin-fold modifier 1	0.141406	0.515877	0.0641713	0.48752	-0.0705791	0.395065	-0.176485		0.848417	0.111952
3506.49_1	LTA LTB	Lymphotoxin alpha2:beta1	0.141406	0.515877	0.895568	0.97019	0.0129453	0.502784	0.0307604		0.607373	0.143739
9177.6_3	FAM3B	Protein FAM3B	0.141406	0.515877	0.0926705	0.504613	0.0642636	0.520399	0.0176482		0.856043	-0.160968
3220.40_2	RET	Proto-oncogene tyrosine-protein kinase receptor Ret	0.141406	0.515877	0.298835	0.673081	-0.0267162	0.580234	-0.119726		0.698608	0.125824
3815.14_1	IL12RB2	Interleukin-12 receptor subunit beta-2	0.142716	0.519218	0.212436	0.616251	-0.0912751	0.819815	0.0298456		0.281031	-0.149838
5350.14_2	GPC6	Glypican-6	0.148152	0.521703	0.978733	0.996899	0.0131655	0.146392	0.109053		0.121625	-0.120259
4203.50_2	CFL1	Cofilin-1	0.148152	0.521703	0.405983	0.721859	0.0166122	0.170464	-0.175376		0.331762	0.183991
4973.18_1	BIRC3	Baculoviral IAP repeat-containing protein 3	0.148152	0.521703	0.0791914	0.504613	-0.0672821	0.227822	0.00419303		0.877178	-0.122437
4543.65_2	COL23A1	Collagen alpha-1(XXIII) chain	0.148152	0.521703	0.370034	0.69966	-0.0198116	0.290212	-0.0968972		0.284521	-0.0358314
3585.54_4	BSG	Basigin	0.148152	0.521703	0.0948331	0.505649	-0.0327708	0.296548	-0.0120452		0.630313	0.149727
3389.7_2	SERPINA5	Plasma serine protease inhibitor	0.148152	0.521703	0.149866	0.58568	-0.0205558	0.349817	-0.102878		0.669394	0.0730703
3182.38_2	ENTPD1	Ectonucleoside triphosphate diphosphohydrolase 1	0.148152	0.521703	0.0912379	0.504613	0.0250928	0.460612	0.103227		0.434188	-0.035184
2640.3_2	MST1R	Macrophage-stimulating protein receptor	0.148152	0.521703	0.0572961	0.48752	0.0308039	0.478434	-0.0524891		0.187903	0.275101
5028.59_1	CD163	Scavenger receptor cysteine-rich type 1 protein M130	0.148152	0.521703	0.127916	0.557344	0.0463498	0.83207	-0.174385		0.875825	0.151515
8474.6_3	ROR1	Tyrosine-protein kinase transmembrane receptor ROR1	0.148152	0.521703	0.198357	0.613976	0.0282415	0.949799	0.00495531		0.644591	-0.0179153
3073.51_2	IL18BP	Interleukin-18-binding protein	0.148152	0.521703	0.0340351	0.431002	0.0625295	0.964508	0.0734515		0.955521	-0.0477606
4150.75_2	PLG	Plasmin	0.148152	0.521703	0.488823	0.772845	0.0120507	0.990805	-0.165923		0.842617	0.170269
2833.20_1	KLK4	Kallikrein-4	0.14976	0.525959	0.106563	0.531439	-0.0424709	0.253402	0.124616		0.508965	-0.010102
4435.66_2	ENPP7	Ectonucleotide pyrophosphatase/phosphodiesterase family member 7	0.155134	0.53206	0.181226	0.613976	0.0754024	0.00764819	-0.270974		0.0463886	0.237888
3392.68_2	AKT1 AKT2 AKT3	RAC-alpha/beta/gamma serine/threonine-protein kinase	0.155134	0.53206	0.0937812	0.504613	0.0226393	0.0166375	-0.377456		0.159845	0.208093
8484.24_3	LEP	Leptin	0.155134	0.53206	0.317599	0.677679	-0.0751193	0.108524	-0.467048		0.177428	0.401105
3054.3_2	HP	Haptoglobin	0.155134	0.53206	0.231826	0.634659	-0.184979	0.179076	-0.179344		0.871303	-0.0257676
5077.28_3	EPHB2	Ephrin type-B receptor 2	0.155134	0.53206	0.105423	0.531439	0.032539	0.203262	-0.0919001		0.427152	0.0483705
5259.2_3	MAP3K7 TAB1	Mitogen-activated protein kinase kinase kinase 7:TGF-beta-activated kinase 1 and MAP3K7-binding protein 1 fusion	0.155134	0.53206	0.771574	0.917943	0.0151338	0.215748	-0.109434		0.271727	0.131999
5490.53_3	SPOCK1	Testican-1	0.155134	0.53206	0.158637	0.596816	-0.0186714	0.226329	0.0873261		0.0840198	-0.114999
2871.73_2	RAD51	DNA repair protein RAD51 homolog 1	0.155134	0.53206	0.184221	0.613976	0.0378077	0.745268	-0.102344		0.742518	0.234763
14143.8_3	HIST2H2BE	Histone H2B type 2-E	0.155134	0.53206	0.227324	0.632664	-0.0668076	0.917182	-0.219668		0.937734	0.0957881
2602.2_2	ANGPT2	Angiopoietin-2	0.157365	0.538312	0.0900286	0.504613	0.0426315	0.701774	-0.00773834		0.0730203	0.234781
3200.49_2	KLK13	Kallikrein-13	0.17752	0.542445	0.239149	0.637305	-0.0676715	0.0212269	-0.247494		0.329924	0.0897656
5133.17_3	TGFBR2	TGF-beta receptor type-2	0.169814	0.542445	0.637919	0.849483	-0.0132115	0.0847109	0.110959		0.0735039	-0.260149
14121.24_3	TNFRSF10D	Tumor necrosis factor receptor superfamily member 10D	0.17752	0.542445	0.433248	0.729958	0.0245778	0.104429	-0.199619		0.425914	0.101201
4718.5_2	PPIB	Peptidyl-prolyl cis-trans isomerase B	0.169814	0.542445	0.0924303	0.504613	-0.0440677	0.106723	0.252906		0.0739991	-0.171412
2634.2_2	IL2RG	Cytokine receptor common subunit gamma	0.162353	0.542445	0.430046	0.729958	-0.0419096	0.112862	-0.105241		0.549336	-0.06255
4224.7_2	SYNCRIP	Heterogeneous nuclear ribonucleoprotein Q	0.17752	0.542445	0.199504	0.613976	0.0341264	0.1233	-0.183076		0.0865885	0.22409
3730.81_2	TNFRSF4	Tumor necrosis factor receptor superfamily member 4	0.17752	0.542445	0.294046	0.673081	-0.0280398	0.146434	0.185176		0.0645096	-0.14622
6647.55_3	UBC	PolyUbiquitin K63-linked	0.169814	0.542445	0.809434	0.93639	0.0360241	0.156821	0.0573661		0.186709	-0.185211
4128.27_2	CCL24	C-C motif chemokine 24	0.17752	0.542445	0.226932	0.632664	0.0177263	0.185447	-0.210978		0.23914	0.138632
9190.7_3	CD63	CD63 antigen	0.162353	0.542445	0.118989	0.553518	0.0239264	0.191889	0.13223		0.392244	-0.0485239
2836.68_2	LCN2	Neutrophil gelatinase-associated lipocalin	0.169814	0.542445	0.127372	0.557344	0.0342549	0.193959	0.143129		0.170943	-0.0926625
2906.55_3	IL4	Interleukin-4	0.169814	0.542445	0.961548	0.98821	0.0124091	0.210209	-0.0598056		0.539751	-0.191309
5107.7_2	NOTCH1	Neurogenic locus notch homolog protein 1	0.17752	0.542445	0.285755	0.673081	-0.0172192	0.228349	0.119726		0.0389258	-0.211969
5035.7_1	TYMS	Thymidylate synthase	0.17752	0.542445	0.0436851	0.453018	-0.054686	0.413249	0.0815004		0.300416	-0.279076
4970.55_1	CA2	Carbonic anhydrase 2	0.169814	0.542445	0.195999	0.613976	-0.0644592	0.415269	-0.0890812		0.425081	0.17557
3067.67_1	GDF9	Growth/differentiation factor 9	0.17752	0.542445	0.0632124	0.48752	-0.135112	0.509874	-0.0777968		0.17184	-0.120107
2645.54_1	PRKCZ	Protein kinase C zeta type	0.169814	0.542445	0.206906	0.613976	0.0411114	0.52505	-0.139394		0.32236	-0.0253478
3434.34_1	FN1	Fibronectin Fragment 3	0.169814	0.542445	0.09247	0.504613	-0.0380526	0.575447	-0.262359		0.322228	0.18422
3294.55_2	CFC1	Cryptic protein	0.162353	0.542445	0.0963911	0.511253	0.0266918	0.598359	-0.107071		0.670776	-0.12064
5316.54_3	F2	Prothrombin	0.169814	0.542445	0.127192	0.557344	-0.0253712	0.609311	0.200152		0.23235	-0.0343434
2430.52_7	HCE000342	HCE000342	0.169814	0.542445	0.107889	0.5331	0.00767969	0.623532	0.135658		0.435516	0.00240137
4917.62_1	ITGAV ITGB5	Integrin alpha-V: beta-5 complex	0.17752	0.542445	0.519759	0.788621	-0.0577589	0.636569	0.3004		0.163252	-0.215018
4437.56_3	ENTPD5	Ectonucleoside triphosphate diphosphohydrolase 5	0.17752	0.542445	0.292747	0.673081	0.0236591	0.64207	0.102878		0.957326	-0.06255
3363.31_4	CSK	Tyrosine-protein kinase CSK	0.17752	0.542445	0.0917595	0.504613	0.0692443	0.674839	0.138174		0.835684	-0.0372403
2962.50_2	PTHLH	Parathyroid hormone-related protein	0.169814	0.542445	0.720929	0.892353	-0.0220754	0.690634	-0.0902992		0.67738	0.210063
5062.60_3	CD226	CD226 antigen	0.169814	0.542445	0.161684	0.599663	-0.0331191	0.691864	0.101429		0.935427	-0.186888
3079.62_2	RARRES2	Retinoic acid receptor responder protein 2	0.17752	0.542445	0.241151	0.637744	0.0235885	0.701505	0.165695		0.997264	-0.0728416
4905.63_1	COTL1	Coactosin-like protein	0.17752	0.542445	0.193005	0.613976	-0.0277647	0.702582	-0.0464646		0.468012	0.204345
3636.37_4	OLR1	Oxidized low-density lipoprotein receptor 1	0.169814	0.542445	0.194112	0.613976	0.0594631	0.712999	-0.221727		0.228465	0.256566
2950.57_2	IGFBP4	Insulin-like growth factor-binding protein 4	0.17752	0.542445	0.183666	0.613976	-0.024418	0.728904	-0.138713		0.172723	0.220592
4874.3_1	ANG	Angiogenin	0.17752	0.542445	0.195336	0.613976	0.0315046	0.73049	0.109474		0.501223	-0.10044
4165.2_1	TG	Thyroglobulin	0.175634	0.542445	0.204744	0.613976	0.0222818	0.749081	0.0692258		0.697733	-0.0112454
5870.23_2	BAD	Bcl2-associated agonist of cell death	0.169814	0.542445	0.466252	0.756224	-0.0436539	0.775171	0.00529827		0.91373	-0.0903754
3466.8_2	PRKACA	cAMP-dependent protein kinase catalytic subunit alpha	0.17752	0.542445	0.365408	0.698466	0.0465338	0.780739	-0.0826758		0.316711	0.197713
9212.22_3	CTSF	Cathepsin F	0.162353	0.542445	0.339115	0.689486	0.0242044	0.830115	0.0871736		0.403388	0.0120069
13123.3_3	FLRT3	Leucine-rich repeat transmembrane protein FLRT3	0.169814	0.542445	0.20694	0.613976	0.0543645	0.830445	-0.0834382		0.389175	-0.0112445
4479.14_2	SERPING1	Plasma protease C1 inhibitor	0.162353	0.542445	0.266372	0.666697	-0.0698894	0.836137	0.00644178		0.903668	0.0271012
2968.61_1	TNFSF15	Tumor necrosis factor ligand superfamily member 15	0.162353	0.542445	0.188978	0.613976	0.051517	0.842234	-0.171225		0.786282	0.228287
2796.62_2	FGA FGB FGG	Fibrinogen	0.169814	0.542445	0.256754	0.654053	-0.0166335	0.88624	-0.08077		0.611576	0.0565275
3396.54_2	REN	Renin	0.169814	0.542445	0.280297	0.673081	0.0711192	0.893943	0.140919		0.391187	-0.17995
5231.79_3	PCSK9	Proprotein convertase subtilisin/kexin type 9	0.169814	0.542445	0.279998	0.673081	-0.0233377	0.952506	-0.00827155		0.559916	0.164859
3115.64_2	MAPK1	Mitogen-activated protein kinase 1	0.17752	0.542445	0.150525	0.586514	-0.0706958	0.968153	0.124035		0.493859	-0.290229
4992.49_1	GRN	Granulins	0.17752	0.542445	0.322578	0.680241	0.0210329	0.968517	0.015971		0.948425	0.010406
13125.45_3	VTN	Vitronectin	0.17752	0.542445	0.120004	0.553518	-0.0753113	0.985409	0.0194778		0.228947	-0.167219
4719.58_2	PDIA3	Protein disulfide-isomerase A3	0.169814	0.542445	0.198568	0.613976	0.0190938	0.994834	0.0020202		0.569793	0.110501
3184.25_2	F7	Coagulation factor VII	0.17752	0.542445	0.288712	0.673081	0.0866207	0.998225	-0.0707833		0.674868	0.0793978
5927.4_3	WISP3	WNT1-inducible-signaling pathway protein 3	0.185474	0.555159	0.349835	0.695024	-0.0536198	0.0865246	0.082752		0.258003	-0.08664
2624.31_2	Human-virus	Protein E7_HPV18	0.185474	0.555159	0.0832579	0.504613	0.0335153	0.126546	-0.198327		0.0277523	0.318512
5807.77_3	CD70	CD70 antigen	0.185474	0.555159	0.181553	0.613976	-0.0309832	0.160573	-0.158452		0.0150272	0.126892
2194.91_5	HCE000414	HCE000414	0.185474	0.555159	0.166398	0.603231	0.00613521	0.204834	0.14191		0.266484	0.0819897
3835.11_2	TLR2	Toll-like receptor 2	0.185474	0.555159	0.127767	0.557344	-0.0330975	0.22101	0.391576		0.0902647	-0.21296
3612.6_4	EPHB4	Ephrin type-B receptor 4	0.185474	0.555159	0.207966	0.613976	0.0284974	0.256477	-0.161654		0.660148	0.250086
5084.154_3	IL17RB	Interleukin-17 receptor B	0.185474	0.555159	0.295152	0.673081	-0.0436995	0.270591	0.167296		0.12135	-0.213646
2603.61_2	CD80	T-lymphocyte activation antigen CD80	0.185474	0.555159	0.195381	0.613976	0.030749	0.553267	-0.0604155		0.113394	0.084048
3210.1_2	METAP1	Methionine aminopeptidase 1	0.185474	0.555159	0.287305	0.673081	0.0324464	0.761851	-0.0450578		0.602823	0.0745245
4284.18_3	RBM39	RNA-binding protein 39	0.19368	0.5681	0.300053	0.673081	-0.0354384	0.0799674	0.130441		0.00622646	-0.132462
5256.86_3	PDE5A	cGMP-specific 3',5'-cyclic phosphodiesterase	0.19368	0.5681	0.143102	0.575987	0.0486946	0.106613	0.0551553		0.333027	-0.0397561
13095.51_3	REG1A	Lithostathine-1-alpha	0.19368	0.5681	0.541477	0.793886	0.0181192	0.116691	0.233772		0.626665	-0.164094
5228.25_2	KIF23	Kinesin-like protein KIF23	0.19368	0.5681	0.246767	0.642211	-0.0637351	0.311724	-0.118968		0.531374	-0.0157048
5867.60_3	ARG1	Arginase-1	0.19368	0.5681	0.315917	0.677679	0.115977	0.548203	-0.133565		0.0831573	0.0213078
3305.6_1	DLL4	Delta-like protein 4	0.19368	0.5681	0.9055	0.97019	-0.0276331	0.614578	-0.144619		0.978081	0.131621
4328.2_2	BOC	Brother of CDO	0.19368	0.5681	0.133176	0.559614	0.0445203	0.694321	0.0214599		0.455674	0.0219935
5134.52_2	HAVCR2	Hepatitis A virus cellular receptor 2	0.19368	0.5681	0.131525	0.559614	0.0458389	0.873264	-0.0287784		0.321615	0.0916714
5196.7_3	NMT1	Glycylpeptide N-tetradecanoyltransferase 1	0.19368	0.5681	0.275964	0.673081	-0.0428941	0.959857	0.0823709		0.91566	0.00118163
3583.54_6	ARSA	Arylsulfatase A	0.195758	0.571648	0.253265	0.648931	0.0259346	0.021921	-0.253669		0.203615	0.166457
3281.19_1	ANGPTL3	Angiopoietin-related protein 3	0.195747	0.571648	0.596737	0.825528	-0.0151194	0.877011	-0.00297324		0.809928	0.0630861
3809.1_2	FGFR3	Fibroblast growth factor receptor 3	0.20214	0.576231	0.144245	0.575987	-0.0334828	0.109937	0.163983		0.107763	-0.173131
3858.5_1	ACP1	Low molecular weight phosphotyrosine protein phosphatase	0.20214	0.576231	0.201644	0.613976	-0.0868725	0.117999	-0.161502		0.1852	0.221041
4278.14_3	P4HB	Protein disulfide-isomerase	0.20214	0.576231	0.201943	0.613976	0.0191968	0.242137	0.202954		0.810011	0.0965977
3004.67_2	PDCD1LG2	Programmed cell death 1 ligand 2	0.20214	0.576231	0.157695	0.596816	0.0295022	0.319317	0.217305		0.0284786	-0.215628
4956.2_1	EREG	Epiregulin	0.20214	0.576231	0.173316	0.613976	-0.117082	0.358482	-0.0714327		0.278573	-0.0241667
2764.20_2	FGF9	Fibroblast growth factor 9	0.20214	0.576231	0.166995	0.603231	-0.0636906	0.717043	-0.0236707		0.818833	0.00301125
3516.60_2	CXCL12	Stromal cell-derived factor 1	0.20214	0.576231	0.200437	0.613976	0.0242182	0.724106	0.0681151		0.712468	-0.133676
5465.32_3	HS6ST1	Heparan-sulfate 6-O-sulfotransferase 1	0.20214	0.576231	0.573721	0.809851	0.00846282	0.783636	-0.0963217		0.937561	-0.0559177
5352.11_3	TNFRSF14	Tumor necrosis factor receptor superfamily member 14	0.2	0.576231	0.32874	0.685313	0.0461588	0.866093	-0.0574434		0.729061	0.119308
4904.7_1	CASP2	Caspase-2	0.20214	0.576231	0.202333	0.613976	-0.0950948	0.91563	0.0875631		0.195141	-0.212179
3473.78_2	MPL	Thrombopoietin Receptor	0.20214	0.576231	0.984301	0.99885	0.0099153	0.92503	0.0690773		0.371886	-0.0205859
2526.53_3	TNFRSF11B	Tumor necrosis factor receptor superfamily member 11B	0.210857	0.58096	0.132398	0.559614	0.0383546	0.0314869	-0.242691		0.00647089	0.386773
3206.4_2	LYVE1	Lymphatic vessel endothelial hyaluronic acid receptor 1	0.210857	0.58096	0.0592348	0.48752	0.0536076	0.0513226	-0.507395		0.151265	0.281314
3827.22_1	PAK6	Serine/threonine-protein kinase PAK 6	0.210857	0.58096	0.0591016	0.48752	-0.0774566	0.140442	0.0963617		0.357619	0.045322
5487.7_3	SLAMF7	SLAM family member 7	0.210857	0.58096	0.377997	0.69966	-0.0180506	0.186455	-0.326701		0.255343	0.106232
3312.64_1	FCGR1A	High affinity immunoglobulin gamma Fc receptor I	0.210857	0.58096	0.710535	0.886961	-0.02438	0.193812	0.111873		0.578223	-0.0886221
2780.35_2	LTF	Lactotransferrin	0.210857	0.58096	0.119365	0.553518	0.0479862	0.234897	-0.274252		0.433806	0.355517
4138.25_2	IL20	Interleukin-20	0.204255	0.58096	0.063503	0.48752	0.0322552	0.236166	0.258405		0.0708388	-0.0838988
2877.3_1	UBE2I	SUMO-conjugating enzyme UBC9	0.210857	0.58096	0.19209	0.613976	-0.0354721	0.344578	-0.00430722		0.563039	0.0422718
5349.69_3	DLL1	Delta-like protein 1	0.210857	0.58096	0.280936	0.673081	0.016929	0.441416	0.133753		0.622314	-0.191843
3010.53_2	TSLP	Thymic stromal lymphopoietin	0.210857	0.58096	0.0910555	0.504613	-0.0402375	0.46889	0.114203		0.724546	0.0161241
2605.49_2	TNFRSF8	Tumor necrosis factor receptor superfamily member 8	0.210857	0.58096	0.215967	0.619669	0.0171739	0.545832	-0.0727668		0.285252	0.166994
3321.2_2	IL24	Interleukin-24	0.210857	0.58096	0.270494	0.669626	0.026844	0.644674	0.0424664		0.488696	0.159573
9170.24_3	IL17A	Interleukin-17A	0.210857	0.58096	0.0681121	0.48752	-0.0387417	0.696051	-0.105396		0.556323	-0.0331624
2789.26_2	MMP7	Matrilysin	0.210857	0.58096	0.437844	0.733639	0.0500321	0.792865	-0.10951		0.0605477	0.267391
2838.53_1	MMP17	Matrix metalloproteinase-17	0.210857	0.58096	0.0967965	0.511253	-0.0342677	0.913529	-0.297275		0.340181	0.238117
3831.21_1	PTEN	Phosphatidylinositol 3,4,5-trisphosphate 3-phosphatase and dual-specificity protein phosphatase PTEN	0.210857	0.58096	0.103253	0.530067	-0.125638	0.967708	0.0465427		0.94382	0.00850042
7640.29_3	LRP1B	Low-density lipoprotein receptor-related protein 1B	0.219833	0.592066	0.124921	0.557344	-0.0409085	0.23498	0.227825		0.772687	-0.0373928
2524.56_3	HMGB1	High mobility group protein B1	0.219833	0.592066	0.137958	0.566559	0.0348394	0.277984	-0.135658		0.65859	0.13665
5006.71_1	MAPK13	Mitogen-activated protein kinase 13	0.219833	0.592066	0.42958	0.729958	-0.0458089	0.325525	0.132688		0.337201	-0.259811
3415.61_2	IBSP	Bone sialoprotein 2	0.219833	0.592066	0.0911164	0.504613	0.095555	0.375285	0.0802363		0.157117	-0.171946
3400.49_2	TBK1	Serine/threonine-protein kinase TBK1	0.219833	0.592066	0.119281	0.553518	0.0388736	0.441576	0.123156		0.142722	-0.150753
4280.47_2	PSMA2	Proteasome subunit alpha type-2	0.219833	0.592066	0.276208	0.673081	0.0175833	0.565894	-0.137488		0.0445346	0.358338
2837.3_2	MET	Hepatocyte growth factor receptor	0.219833	0.592066	0.229445	0.634659	0.0234696	0.59014	0.0710882		0.388817	-0.154717
3283.21_1	TGFBI	Transforming growth factor-beta-induced protein ig-h3	0.219833	0.592066	0.470055	0.757019	-0.0177971	0.656383	-0.00575567		0.421577	-0.167296
3817.18_1	PRKCQ	Protein kinase C theta type	0.219833	0.592066	0.15715	0.596816	-0.0687228	0.698934	-0.0540901		0.51198	-0.0297705
5443.62_2	NPPA	Atrial natriuretic factor	0.219833	0.592066	0.95917	0.987668	-0.0171893	0.857485	-0.162569		0.205446	0.09251
2875.15_2	TBP	TATA-box-binding protein	0.219833	0.592066	0.299943	0.673081	-0.0534887	0.971239	0.105093		0.776293	0.033468
5424.55_3	TNFRSF11A	Tumor necrosis factor receptor superfamily member 11A	0.229071	0.597399	0.236587	0.637305	-0.0339588	0.0511541	-0.108943		0.126581	0.204658
3091.70_2	AURKA	Aurora kinase A	0.229071	0.597399	0.227702	0.632664	-0.110073	0.0843432	-0.0227559		0.46137	0.0945683
5339.49_3	S100A9	Protein S100-A9	0.229071	0.597399	0.355421	0.695024	-0.0272267	0.0959245	-0.112255		0.875935	-0.180942
11510.31_3	APOL1	Apolipoprotein L1	0.229071	0.597399	0.378242	0.69966	0.0162928	0.195267	0.170081		0.349573	-0.0665536
5475.10_3	PRKCB	Protein kinase C beta type (splice variant beta-II)	0.229071	0.597399	0.14802	0.583659	0.0735749	0.203831	0.160514		0.576681	-0.0283596
3060.43_2	C9	Complement component C9	0.229071	0.597399	0.294716	0.673081	0.0241554	0.256262	0.123156		0.408682	-0.0309129
2719.3_4	CSF3R	Granulocyte colony-stimulating factor receptor	0.229071	0.597399	0.285992	0.673081	-0.0220407	0.267405	0.0435305		0.204879	-0.09518
5009.11_1	MSN	Moesin	0.229071	0.597399	0.16556	0.603231	-0.042205	0.509563	0.0132266		0.938308	-0.128569
5033.27_1	TPM1	Tropomyosin alpha-1 chain	0.229071	0.597399	0.58852	0.820191	-0.00571142	0.52674	-0.124147		0.679816	-0.0180293
3418.12_2	CAMK1D	Calcium/calmodulin-dependent protein kinase type 1D	0.229071	0.597399	0.39005	0.709525	-0.0238764	0.579814	-0.0494378		0.80038	0.166457
4129.72_1	CFB	Complement factor B	0.229071	0.597399	0.20353	0.613976	-0.019335	0.603545	0.0883934		0.553103	0.0116257
5021.13_1	PPA1	Inorganic pyrophosphatase	0.229071	0.597399	0.571974	0.809119	-0.0333414	0.627351	0.0915952		0.497872	-0.244673
9172.69_3	MMP8	Neutrophil collagenase	0.229071	0.597399	0.19494	0.613976	0.064588	0.712091	-0.222642		0.526296	0.201372
6151.18_3	MAP2K3	Dual specificity mitogen-activated protein kinase kinase 3	0.229071	0.597399	0.0858865	0.504613	-0.0422063	0.95713	0.0850026		0.731159	-0.0484858
5272.55_2	SHC1	SHC-transforming protein 1	0.229071	0.597399	0.20159	0.613976	0.0289531	0.983422	0.0353345		0.662007	0.00819516
5383.14_3	TNFRSF13C	Tumor necrosis factor receptor superfamily member 13C	0.229071	0.597399	0.0642567	0.48752	-0.0746642	0.98687	0.0479893		0.90473	-0.0236707
2942.50_2	CYCS	Cytochrome c	0.238572	0.614871	0.487214	0.771228	-0.0350612	0.136602	-0.0737211		0.13614	0.0456278
8480.29_3	EFEMP1	EGF-containing fibulin-like extracellular matrix protein 1	0.238572	0.614871	0.2387	0.637305	0.0322391	0.343913	-0.174694		0.181785	0.0757781
11081.1_3	GPD1	Glycerol-3-phosphate dehydrogenase [NAD(+)], cytoplasmic	0.238572	0.614871	0.178648	0.613976	0.0539594	0.505047	-0.0587383		0.935703	0.0587383
3069.52_3	IGHM IGJ IGK@ IGL@	Immunoglobulin M	0.238572	0.614871	0.588056	0.820191	-0.0559732	0.800262	0.130322		0.140809	-0.283476
5837.49_3	LIFR	Leukemia inhibitory factor receptor	0.238572	0.614871	0.11265	0.540908	0.0326423	0.921137	0.0769583		0.24515	-0.193139
10365.132_3	IL12B IL23A	Interleukin-23	0.238572	0.614871	0.208926	0.613976	0.0461321	0.989021	-0.0211549		0.28437	0.219897
3421.54_2	TNFSF8	Tumor necrosis factor ligand superfamily member 8	0.248338	0.622974	0.529905	0.793886	0.0257219	0.00381442	-0.362226		0.255722	0.274557
4566.24_3	RSPO2	R-spondin-2	0.248338	0.622974	0.780894	0.91989	0.00266033	0.00470032	-0.0350322		0.273618	0.0502421
2748.3_2	INHBA	Inhibin beta A chain	0.248338	0.622974	0.205706	0.613976	-0.0306846	0.147049	-0.28218		0.0167388	0.315647
2501.51_3	CDH1	Cadherin-1	0.248338	0.622974	0.190067	0.613976	0.0169038	0.197793	0.293997		0.204084	-0.133905
3714.49_2	CKB CKM	Creatine kinase M-type:Creatine kinase B-type heterodimer	0.248338	0.622974	0.691495	0.87902	-0.0860825	0.328425	-0.0178769		0.626995	0.00377358
3766.51_4	STX1A	Syntaxin-1A	0.248338	0.622974	0.519423	0.788621	-0.00511351	0.422909	-0.0341542		0.157596	0.111725
2171.12_5	HCE001796	HCE001796	0.248338	0.622974	0.254382	0.650527	0.0105043	0.475507	0.175148		0.456843	0.0238994
5470.69_2	MED1	Mediator of RNA polymerase II transcription subunit 1	0.248338	0.622974	0.368379	0.69966	-0.0178901	0.621975	0.0267963		0.430254	-0.0835906
7628.40_3	CRELD1	Cysteine-rich with EGF-like domain protein 1	0.248338	0.622974	0.240898	0.637744	0.0345569	0.630721	0.0963617		0.717401	-0.269111
4163.5_2	H2AFZ	Histone H2A.z	0.248338	0.622974	0.539149	0.793886	-0.0486931	0.632694	-0.0704021		0.428991	0.0284734
2870.29_2	RAC1	Ras-related C3 botulinum toxin substrate 1	0.248338	0.622974	0.286699	0.673081	-0.0487863	0.665668	0.0145226		0.914183	-0.136726
4140.3_2	IL7	Interleukin-7	0.248338	0.622974	0.117502	0.553518	0.0237893	0.764208	0.124269		0.774648	-0.0152096
2500.2_3	ANGPT4	Angiopoietin-4	0.248338	0.622974	0.12848	0.557344	0.0572777	0.792428	0.209122		0.93895	-0.208474
5822.22_3	GDNF	Glial cell line-derived neurotrophic factor	0.248338	0.622974	0.453147	0.745994	-0.0326351	0.824237	0.0529074		0.674011	-0.044026
2849.49_1	AIF1	Allograft inflammatory factor 1	0.258371	0.637219	0.177099	0.613976	0.0195462	0.0865823	-0.174538		0.0508446	0.254355
5063.12_2	CD244	Natural killer cell receptor 2B4	0.255145	0.637219	0.232432	0.634659	-0.0498471	0.188028	0.182678		0.901252	-0.0539417
3059.50_2	TNFSF13B	Tumor necrosis factor ligand superfamily member 13B	0.258371	0.637219	0.696492	0.880307	0.0196153	0.26995	0.162645		0.52576	-0.125519
3795.6_2	ADAM9	Disintegrin and metalloproteinase domain-containing protein 9	0.258371	0.637219	0.576172	0.810789	-0.0342914	0.310905	0.105283		0.288514	-0.245254
3887.90_2	KPNB1	Importin subunit beta-1	0.258371	0.637219	0.247717	0.642211	-0.0565244	0.400034	-0.108595		0.898234	-0.0242805
5105.2_3	RTN4R	Reticulon-4 receptor	0.258371	0.637219	0.377291	0.69966	-0.0356375	0.73399	-0.0394511		0.858771	0.0737564
14122.132_3	ZNRF3	E3 ubiquitin-protein ligase ZNRF3	0.258371	0.637219	0.306643	0.673081	0.0747401	0.749559	-0.163868		0.577259	-0.170767
14158.17_3	ANXA5	Annexin A5	0.258371	0.637219	0.186293	0.613976	0.0437999	0.840379	0.0215361		0.819091	0.137412
5459.33_3	CST1	Cystatin-SN	0.258371	0.637219	0.472016	0.758104	-0.0477559	0.905902	-0.0904534		0.173529	0.00823343
3177.49_2	CA4	Carbonic anhydrase 4	0.268672	0.651641	0.129074	0.557344	0.0470882	0.0641907	-0.220126		0.0427851	0.280122
5410.53_3	CDH15	Cadherin-15	0.268672	0.651641	0.209321	0.613976	-0.0232836	0.249984	-0.0626263		0.229329	-0.0631599
3624.3_4	PRSS27	Serine protease 27	0.268672	0.651641	0.101379	0.525653	0.0456104	0.260162	0.0538593		0.298698	0.0549266
4567.82_2	SH2D1A	SH2 domain-containing protein 1A	0.268672	0.651641	0.154851	0.596311	-0.0642791	0.531442	0.161349		0.264703	-0.153955
2848.2_2	WIF1	Wnt inhibitory factor 1	0.268672	0.651641	0.293598	0.673081	0.0257435	0.658822	-0.0675052		0.557007	-0.0340385
4866.59_2	NTRK2	BDNF/NT-3 growth factors receptor	0.268672	0.651641	0.286947	0.673081	-0.0210025	0.87454	-0.0531732		0.410345	-0.0844292
4535.50_2	BST1	ADP-ribosyl cyclase/cyclic ADP-ribose hydrolase 2	0.268672	0.651641	0.238666	0.637305	0.00278703	0.923041	-0.140311		0.498978	0.135051
11513.92_3	CD38	ADP-ribosyl cyclase/cyclic ADP-ribose hydrolase 1	0.268672	0.651641	0.415225	0.728179	0.0256738	0.938435	-0.0184497		0.272171	-0.0198982
5885.55_3	EIF4H	Eukaryotic translation initiation factor 4H	0.268672	0.651641	0.246162	0.642211	0.0524281	0.970454	-0.125443		0.839334	0.236897
3313.21_2	FCN2	Ficolin-2	0.279242	0.653217	0.206026	0.613976	-0.0422364	0.0494365	0.30932		0.42365	-0.0646846
2879.9_2	SERPINA3	Alpha-1-antichymotrypsin	0.279242	0.653217	0.675323	0.866893	-0.0100199	0.0779547	0.206251		0.134442	-0.0358681
4541.49_2	CDON	Cell adhesion molecule-related/down-regulated by oncogenes	0.279242	0.653217	0.230454	0.634659	-0.0215223	0.10067	0.256413		0.0209302	-0.259081
5230.99_3	HMGCR	3-hydroxy-3-methylglutaryl-coenzyme A reductase	0.271276	0.653217	0.461573	0.750514	0.0314866	0.145677	0.1049		0.123943	-0.0959042
3443.61_2	HIPK3	Homeodomain-interacting protein kinase 3	0.279242	0.653217	0.63061	0.844989	0.0636146	0.169677	0.0367455		0.0651097	0.0943033
2969.11_1	ACVRL1	Serine/threonine-protein kinase receptor R3	0.279242	0.653217	0.0807399	0.504613	0.0393685	0.289661	-0.346979		0.887527	0.0966266
4146.58_2	NTF4	Neurotrophin-4	0.279242	0.653217	0.297716	0.673081	0.0472675	0.333009	-0.00186773		0.258059	0.120945
3057.55_1	WISP1	WNT1-inducible-signaling pathway protein 1	0.279242	0.653217	0.907151	0.97019	-0.0182503	0.341373	0.0389175		0.641788	-0.0405184
4131.72_2	FN1	Fibronectin	0.279242	0.653217	0.263614	0.666372	-0.0394746	0.348551	-0.196493		0.367624	0.0357157
2945.25_1	ESR1	Estrogen receptor	0.279242	0.653217	0.180601	0.613976	-0.0297024	0.357807	0.205489		0.834169	-0.265028
3448.13_2	INSR	Insulin receptor	0.279242	0.653217	0.353188	0.695024	-0.0248285	0.366926	-0.101429		0.953721	-0.0767296
5483.1_3	RGMA	Repulsive guidance molecule A	0.279242	0.653217	0.350663	0.695024	-0.021118	0.394935	-0.185516		0.379002	0.175071
5242.37_3	MAP2K4	Dual specificity mitogen-activated protein kinase kinase 4	0.279242	0.653217	0.174375	0.613976	0.0493846	0.397351	0.135277		0.171026	-0.22348
14147.50_3	IFNG	Interferon gamma	0.279242	0.653217	0.87781	0.962594	0.0134478	0.524187	-0.166305		0.593418	-0.222641
3317.33_1	HTRA2	Serine protease HTRA2, mitochondrial	0.279242	0.653217	0.127081	0.557344	0.0317139	0.593039	0.153538		0.316564	-0.292401
3847.56_2	ETHE1	Persulfide dioxygenase ETHE1, mitochondrial	0.279242	0.653217	0.153155	0.593251	-0.026819	0.748116	0.087404		0.618458	0.0468086
10364.6_3	SMAD2	Mothers against decapentaplegic homolog 2	0.279242	0.653217	0.411981	0.725373	-0.0339379	0.79091	0.121403		0.998701	-0.106156
8470.213_3	RNASEH1	Ribonuclease H1	0.279242	0.653217	0.136109	0.565477	-0.0675592	0.801187	0.0454		0.896985	-0.184116
2597.8_3	VEGFA	Vascular endothelial growth factor A	0.279242	0.653217	0.870035	0.961067	0.0129341	0.817178	0.285458		0.682631	-0.046922
4495.33_2	KNG1	Kininogen-1	0.279242	0.653217	0.232756	0.634659	-0.0419127	0.957263	0.178426		0.628414	-0.0623976
4964.67_1	ERAP1	Endoplasmic reticulum aminopeptidase 1	0.290081	0.669067	0.581187	0.813414	0.0168347	0.0202248	-0.347208		0.281884	0.0956356
3823.9_1	MATK	Megakaryocyte-associated tyrosine-protein kinase	0.290081	0.669067	0.207878	0.613976	-0.0503888	0.120525	0.180332		0.393109	-0.0591195
3327.27_1	NTN4	Netrin-4	0.290081	0.669067	0.34394	0.692613	0.0177739	0.368797	0.203583		0.162408	-0.253211
3798.71_1	CA9	Carbonic anhydrase 9	0.290081	0.669067	0.296564	0.673081	-0.0538963	0.466296	-0.0591599		0.748741	0.0533659
2516.57_3	CCL21	C-C motif chemokine 21	0.290081	0.669067	0.282896	0.673081	-0.0424361	0.488774	0.00804269		0.264927	-0.16417
2190.55_1	F11	Coagulation Factor XI	0.290081	0.669067	0.196822	0.613976	0.0216899	0.535125	-0.0159713		0.97608	-0.00575578
2421.7_3	BDNF	Brain-derived neurotrophic factor	0.290081	0.669067	0.0722234	0.490225	-0.0659748	0.709586	-0.163865		0.977089	-0.0317515
2615.60_2	EFNA5	Ephrin-A5	0.290081	0.669067	0.338745	0.689486	0.0202666	0.709984	0.0584334		0.881061	-0.0912903
5087.5_3	IL22RA2	Interleukin-22 receptor subunit alpha-2	0.301191	0.683911	0.206445	0.613976	0.0504083	0.10551	0.183152		0.82357	0.0259577
2513.7_3	HCE000104	HCE000104	0.301191	0.683911	0.197056	0.613976	-0.00236939	0.271071	-0.0777968		0.667981	-0.0707833
13113.7_3	SPP1	Osteopontin	0.301191	0.683911	0.310295	0.674179	0.0671855	0.416503	0.0495902		0.207164	-0.0573661
4545.53_3	DNAJC19	Mitochondrial import inner membrane translocase subunit TIM14	0.301191	0.683911	0.0755624	0.490225	-0.0275714	0.715526	0.0302274		0.425462	-0.076083
4414.69_2	SFTPD	Pulmonary surfactant-associated protein D	0.301191	0.683911	0.339805	0.689559	0.0678117	0.737816	0.0899943		0.414567	-0.0703259
3860.7_2	PSMA6	Proteasome subunit alpha type-6	0.301191	0.683911	0.220419	0.62587	-0.0282804	0.775466	0.0730703		0.51111	-0.0382314
3875.62_1	ARID3A	AT-rich interactive domain-containing protein 3A	0.29838	0.683911	0.914451	0.974654	-0.0218693	0.913728	-0.0439489		0.430733	-0.120259
3627.71_4	MMEL1	Membrane metallo-endopeptidase-like 1	0.298383	0.683911	0.286224	0.673081	0.0322378	0.953009	-0.199626		0.979406	0.224022
5921.58_3	S100A7	Protein S100-A7	0.301191	0.683911	0.180011	0.613976	-0.0579482	0.987096	0.208931		0.0515928	0.124269
5098.79_3	KLRF1	Killer cell lectin-like receptor subfamily F member 1	0.303163	0.687204	0.0469758	0.47959	-0.0514701	0.252108	0.214463		0.0672995	-0.309572
4491.4_2	IL5RA	Interleukin-5 receptor subunit alpha	0.31257	0.701287	0.380393	0.700243	0.0209987	0.00335214	-0.422603		0.170163	0.249933
3024.18_2	SERPINF2	Alpha-2-antiplasmin	0.31257	0.701287	0.322818	0.680241	-0.0166634	0.031047	0.299028		0.0126734	-0.305051
2891.1_3	CD22	B-cell receptor CD22	0.31257	0.701287	0.873453	0.961067	0.00277123	0.404258	-0.113286		0.479603	0.25253
5491.12_3	SPOCK2	Testican-2	0.31257	0.701287	0.1875	0.613976	-0.0336974	0.4907	-0.0274824		0.352573	-0.00415476
4160.49_1	MMP2	72 kDa type IV collagenase	0.31257	0.701287	0.299196	0.673081	-0.0204378	0.600902	-0.148999		0.332584	-0.138022
5029.3_1	FAP	Prolyl endopeptidase FAP	0.31257	0.701287	0.367536	0.69966	-0.019979	0.735668	-0.206861		0.520711	0.120869
4557.61_2	KIRREL3	Kin of IRRE-like protein 3	0.315449	0.706542	0.701248	0.883116	0.0212027	0.451646	-0.0140668		0.347504	0.233684
2993.1_2	IL18RAP	Interleukin-18 receptor accessory protein	0.32422	0.709299	0.874938	0.961067	0.00421599	0.112604	-0.189258		0.148318	0.206107
10344.334_3	IL10RA	Interleukin-10 receptor subunit alpha	0.32422	0.709299	0.922266	0.974654	-0.00289654	0.218784	-0.142901		0.0713013	0.244902
2900.53_3	CCL14	C-C motif chemokine 14	0.32422	0.709299	0.309964	0.674179	0.0301912	0.405521	-0.119573		0.0802025	0.292929
3070.1_2	IL2	Interleukin-2	0.32422	0.709299	0.626904	0.844989	0.00326787	0.437903	-0.0967791		0.732691	0.120259
3414.40_2	BMX	Cytoplasmic tyrosine-protein kinase BMX	0.32422	0.709299	0.0720757	0.490225	-0.0665003	0.444034	-0.0351847		0.873517	0.140624
4988.49_2	FGFR4	Fibroblast growth factor receptor 4	0.32422	0.709299	0.407736	0.721859	-0.0283322	0.466114	0.104748		0.687085	-0.303532
2670.67_4	CKM	Creatine kinase M-type	0.32422	0.709299	0.92229	0.974654	-0.0514425	0.473473	-0.0442539		0.395242	0.0861826
3810.50_2	FGR	Tyrosine-protein kinase Fgr	0.32422	0.709299	0.987917	0.998909	-0.0183273	0.502161	0.070021		0.148874	-0.0989899
2778.10_2	IL22	Interleukin-22	0.32422	0.709299	0.212168	0.616251	-0.0369861	0.574755	0.174385		0.732405	-0.0279398
4324.33_2	CST2	Cystatin-SA	0.32422	0.709299	0.906624	0.97019	-0.0293379	0.63779	-0.0771107		0.144946	0.0352582
3005.5_2	PTPN1	Tyrosine-protein phosphatase non-receptor type 1	0.32422	0.709299	0.245658	0.642211	0.0260568	0.735458	0.0347634		0.838005	0.15937
3629.60_4	CDC42BPB	Serine/threonine-protein kinase MRCK beta	0.32422	0.709299	0.428595	0.729958	0.0243019	0.746347	-0.0587383		0.960162	0.0335811
2654.19_1	TNFRSF1A	Tumor necrosis factor receptor superfamily member 1A	0.32422	0.709299	0.552109	0.797035	0.019654	0.760749	0.0956356		0.557672	-0.0321326
4294.16_2	SPHK1	Sphingosine kinase 1	0.32422	0.709299	0.244606	0.642211	0.0358246	0.921171	0.0688406		0.907306	-0.104824
3025.50_1	FGF2	Fibroblast growth factor 2	0.336139	0.714025	0.376854	0.69966	-0.0958117	0.162535	-0.160053		0.695915	0.116829
3605.77_4	MASP1	Mannan-binding lectin serine protease 1	0.336139	0.714025	0.140205	0.569894	-0.0341458	0.23478	0.0396798		0.281815	-0.115228
3196.6_2	HAPLN1	Hyaluronan and proteoglycan link protein 1	0.336139	0.714025	0.325592	0.683719	0.0366744	0.307047	0.173013		0.472888	-0.182695
3806.55_1	EPHA5	Ephrin type-A receptor 5	0.336139	0.714025	0.504894	0.780579	-0.0203442	0.322962	0.0442928		0.0816313	-0.0691075
4561.65_2	BIRC7	Baculoviral IAP repeat-containing protein 7 Isoform beta	0.336139	0.714025	0.374908	0.69966	0.036209	0.37031	0.293279		0.470068	-0.26503
2649.77_2	ICAM3	Intercellular adhesion molecule 3	0.336139	0.714025	0.31072	0.674179	0.0193506	0.498944	-0.133374		0.83036	0.126246
4342.10_2	ICAM1	Intercellular adhesion molecule 1	0.336139	0.714025	0.373099	0.69966	-0.0678828	0.551807	-0.0803888		0.756224	-0.0331999
2622.18_1	HMOX2	Heme oxygenase 2	0.333124	0.714025	0.205685	0.613976	0.052544	0.595644	0.152283		0.203666	-0.281276
4123.60_2	FGF4	Fibroblast growth factor 4	0.336139	0.714025	0.180838	0.613976	0.0220106	0.596398	0.248123		0.386886	-0.191019
14114.18_3	PIANP	PILR alpha-associated neural protein	0.336139	0.714025	0.531522	0.793886	-0.0233586	0.644753	0.132152		0.766369	-0.000724223
10351.51_3	IRF1	Interferon regulatory factor 1	0.336139	0.714025	0.178429	0.613976	0.0607427	0.646526	0.0285883		0.503522	-0.190322
2761.49_2	FGF18	Fibroblast growth factor 18	0.336139	0.714025	0.203578	0.613976	-0.0354769	0.653055	0.112178		0.699974	-0.0348008
3217.74_2	SERPINE2	Glia-derived nexin	0.336139	0.714025	0.174458	0.613976	-0.0455685	0.775855	-0.0462749		0.548484	-0.0357926
6152.111_3	TP53	Cellular tumor antigen p53	0.336139	0.714025	0.401203	0.720166	0.013678	0.817994	-0.280732		0.811397	0.117972
4763.31_3	AFM	Afamin	0.336139	0.714025	0.369335	0.69966	0.0159097	0.881853	0.0489804		0.810965	-0.135353
5004.69_1	MAPK11	Mitogen-activated protein kinase 11	0.336139	0.714025	0.334747	0.688419	-0.0459442	0.894566	-0.101963		0.913193	0.019554
13116.25_3	CD177	CD177 antigen	0.336139	0.714025	0.186648	0.613976	-0.0489627	0.941363	-0.0489051		0.207322	0.111685
5897.58_3	GRP	Gastrin-releasing peptide	0.333126	0.714025	0.129045	0.557344	-0.042336	0.979208	0.0100635		0.908637	-0.0346885
4547.59_2	FLRT1	Leucine-rich repeat transmembrane protein FLRT1	0.339163	0.719288	0.531643	0.793886	-0.0114351	0.199046	-0.10082		0.947605	0.0115495
2939.10_2	ARTN	Artemin	0.348328	0.728171	0.636522	0.849341	0.0213573	0.0109811	-0.0398719		0.0436435	0.0596935
2822.56_2	CD97	CD97 antigen	0.348328	0.728171	0.487209	0.771228	0.0205773	0.0994193	-0.209148		0.0259554	0.300934
3055.54_2	IL4R	Interleukin-4 receptor subunit alpha	0.348328	0.728171	0.126121	0.557344	-0.069722	0.255536	-0.075781		0.723211	0.100711
11067.13_3	BGLAP	Osteocalcin	0.348328	0.728171	0.60267	0.83015	-0.0340078	0.594389	-0.037774		0.949205	0.0141414
5343.74_3	CPE	Carboxypeptidase E	0.348328	0.728171	0.527042	0.793534	-0.018523	0.670327	-0.173013		0.267593	0.0919001
7648.9_3	MYBPC1	Myosin-binding protein C, slow-type	0.348328	0.728171	0.235375	0.637305	0.0750772	0.714876	-0.0594244		0.464179	0.0519535
13107.9_3	LYPD3	Ly6/PLAUR domain-containing protein 3	0.348328	0.728171	0.144325	0.575987	-0.0553473	0.724591	-0.229274		0.819824	0.110577
2753.2_2	C1QA C1QB C1QC	Complement C1q subcomponent	0.348328	0.728171	0.203991	0.613976	0.0313104	0.755853	0.0732228		0.781263	-0.00735658
4998.50_2	JAK2	Tyrosine-protein kinase JAK2	0.348328	0.728171	0.296412	0.673081	-0.019362	0.769943	0.0736802		0.742954	-0.0457785
12060.28_3	GDF11	Growth/differentiation factor 11	0.360784	0.742425	0.134752	0.563393	-0.0447252	0.0207275	-0.306346		0.0780528	0.175605
4493.92_1	IL11	Interleukin-11	0.357618	0.742425	0.528366	0.793534	0.00484832	0.129124	0.11405		0.564525	-0.15499
3234.23_2	CCDC80	Coiled-coil domain-containing protein 80	0.360784	0.742425	0.310726	0.674179	0.0218551	0.140817	-0.117591		0.021685	0.209301
3189.61_2	TMPRSS15	Enteropeptidase	0.360784	0.742425	0.879408	0.96329	0.00488906	0.272379	0.268077		0.107959	-0.184525
3298.52_2	CNTN4	Contactin-4	0.360784	0.742425	0.148862	0.585226	0.0259013	0.309695	-0.190547		0.815442	-0.0735277
13094.75_3	RSPO3	R-spondin-3	0.360784	0.742425	0.627705	0.844989	0.0162432	0.588835	0.0555005		0.141349	0.12034
4883.56_2	INS	Insulin	0.360784	0.742425	0.933974	0.978555	0.0163628	0.672407	-0.103074		0.663038	0.224903
7625.27_3	YWHAQ	14-3-3 protein theta	0.360784	0.742425	0.357796	0.695024	0.0181058	0.789818	0.00583224		0.90072	-0.00541293
13118.5_3	SMOC1	SPARC-related modular calcium-binding protein 1	0.360784	0.742425	0.827451	0.939946	-0.0100529	0.792714	0.126205		0.509078	-0.13299
5493.17_3	WNK3	Serine/threonine-protein kinase WNK3	0.360784	0.742425	0.357803	0.695024	-0.023647	0.917504	-0.0213074		0.941583	-0.00163903
3132.1_1	VEGFC	Vascular endothelial growth factor C	0.373506	0.753304	0.611549	0.834621	-0.0162409	0.0418498	-0.184299		0.131356	0.0450552
5070.76_3	TNFRSF6B	Tumor necrosis factor receptor superfamily member 6B	0.373506	0.753304	0.144979	0.57685	-0.0488704	0.126849	0.148847		0.108203	-0.182161
3336.50_1	TFPI	Tissue factor pathway inhibitor	0.373506	0.753304	0.404992	0.721859	-0.0271875	0.161348	0.311225		0.156179	-0.115685
3620.67_1	IL22RA1	Interleukin-22 receptor subunit alpha-1	0.373506	0.753304	0.640017	0.850558	-0.0207921	0.199308	0.0342672		0.213975	0.023137
5030.52_1	SIRT2	NAD-dependent protein deacetylase sirtuin-2	0.373506	0.753304	0.292921	0.673081	0.0507376	0.31948	0.0917477		0.950223	-0.212884
4708.3_2	HSD17B1	Estradiol 17-beta-dehydrogenase 1	0.373506	0.753304	0.993836	0.998909	0.0180662	0.366742	0.151973		0.45678	0.000190585
11094.104_3	CLC	Galectin-10	0.370254	0.753304	0.359276	0.695833	0.0165338	0.516464	0.035297		0.586982	-0.05569
3174.2_1	ADAMTS1	A disintegrin and metalloproteinase with thrombospondin motifs 1	0.373506	0.753304	0.778211	0.918707	-0.00267449	0.595309	0.148431		0.624898	-0.277192
3486.58_2	FGF1	Fibroblast growth factor 1	0.370271	0.753304	0.899778	0.97019	0.0138486	0.691564	0.123733		0.801147	-0.130899
4903.72_1	PPP3CA PPP3R1	Calcineurin	0.373506	0.753304	0.3806	0.700243	-0.0232809	0.769316	-0.0448637		0.228379	-0.049514
4474.19_2	RPS27A	Ubiquitin	0.373506	0.753304	0.138521	0.566559	0.055199	0.862319	-0.0690312		0.979801	-0.0264918
5861.78_3	HAAO	3-hydroxyanthranilate 3,4-dioxygenase	0.373506	0.753304	0.958952	0.987668	-0.0600275	0.876548	-0.0873261		0.64581	-0.215399
3435.53_2	FN1	Fibronectin Fragment 4	0.373506	0.753304	0.349173	0.695024	-0.0154732	0.905149	0.0323613		0.660068	-0.0726129
5509.7_3	EGF	Epidermal growth factor	0.37672	0.757467	0.355289	0.695024	-0.0244992	0.0240424	-0.268306		0.463285	-0.0366305
2781.63_2	CCL4L1	C-C motif chemokine 4-like	0.37672	0.757467	0.522944	0.79254	-0.00398632	0.932727	0.0749395		0.949257	0.0150565
3437.80_3	FLT3	Receptor-type tyrosine-protein kinase FLT3	0.386493	0.758586	0.458524	0.749474	0.017086	0.0499567	-0.150448		0.0328613	0.281875
3046.31_1	RETN	Resistin	0.386493	0.758586	0.318928	0.67856	-0.0277238	0.150226	-0.212807		0.164652	0.0617877
9207.60_3	CRYZL1	Quinone oxidoreductase-like protein 1	0.386493	0.758586	0.469972	0.757019	0.0320127	0.21585	0.181018		0.868229	-0.0139127
2948.58_2	GHR	Growth hormone receptor	0.386493	0.758586	0.224456	0.628954	-0.0548929	0.257204	-0.190547		0.39708	0.149457
2682.68_1	HSPD1	60 kDa heat shock protein, mitochondrial	0.386493	0.758586	0.658875	0.857221	0.0433226	0.266145	-0.2834		0.464267	0.153878
3232.28_2	ACP5	Tartrate-resistant acid phosphatase type 5	0.386493	0.758586	0.619215	0.841596	-0.0184915	0.278454	0.169735		0.250443	-0.225157
9188.119_3	CXCL9	C-X-C motif chemokine 9	0.386493	0.758586	0.235573	0.637305	0.0500518	0.324654	0.0627037		0.68009	0.0588919
3642.4_1	CD84	SLAM family member 5	0.386493	0.758586	0.326126	0.683719	0.0252819	0.340564	-0.230494		0.639802	0.0634648
5097.14_3	KIR3DS1	Killer cell immunoglobulin-like receptor 3DS1	0.386493	0.758586	0.986882	0.998909	-0.0213502	0.547305	0.193714		0.201102	-0.385142
5468.67_3	IL17RC	Interleukin-17 receptor C	0.386493	0.758586	0.317211	0.677679	0.0805626	0.556025	0.206937		0.130387	-0.0562988
5248.68_2	PPIF	Peptidyl-prolyl cis-trans isomerase F, mitochondrial	0.386493	0.758586	0.59541	0.824558	-0.0192651	0.755312	-0.0104443		0.732976	-0.097124
14128.121_3	IFNA10	Interferon alpha-10	0.386493	0.758586	0.927673	0.974654	-0.00730177	0.770103	0.0961711		0.198943	-0.00213459
2773.50_2	IL10	Interleukin-10	0.386493	0.758586	0.352678	0.695024	-0.0265838	0.800329	0.087099		0.38991	0.135699
5328.33_37	EGFR	Epidermal growth factor receptor variant III	0.383204	0.758586	0.349346	0.695024	-0.0449564	0.840161	0.0688012		0.532083	0.0785592
14120.2_3	RNF43	E3 ubiquitin-protein ligase RNF43	0.386493	0.758586	0.669569	0.862839	-0.0234244	0.890282	0.0438354		0.287706	0.111838
4336.2_1	SAA1	Serum amyloid A-1 protein	0.386493	0.758586	0.432895	0.729958	-0.146476	0.946418	-0.022146		0.475827	0.0809987
5201.50_4	PDE9A	High affinity cGMP-specific 3',5'-cyclic phosphodiesterase 9A	0.389775	0.761745	0.519264	0.788621	0.00112771	0.0945564	-0.160056		0.758891	-0.0375079
2658.27_1	NTRK3	NT-3 growth factor receptor	0.389838	0.761745	0.313081	0.676346	0.0270653	0.280483	-0.184524		0.960326	0.0219935
2247.20_11	PROK1	Prokineticin-1	0.389774	0.761745	0.170347	0.609638	0.0176019	0.867109	0.0643034		0.593804	-0.0238231
2695.25_1	PECAM1	Platelet endothelial cell adhesion molecule	0.399743	0.764095	0.528165	0.793534	-0.00717562	0.0105192	-0.0639985		0.476586	0.12247
4995.16_1	HPGD	15-hydroxyprostaglandin dehydrogenase [NAD(+)]	0.399743	0.764095	0.40697	0.721859	-0.0231845	0.0352534	0.188565		0.0446248	-0.197027
5312.49_3	APOE	Apolipoprotein E (isoform E2)	0.399743	0.764095	0.467042	0.756574	-0.0152147	0.0551007	0.36048		0.237358	-0.0948751
3038.9_2	CXCL11	C-X-C motif chemokine 11	0.399743	0.764095	0.516839	0.788621	0.0768559	0.090648	0.307338		0.0444192	-0.263655
2998.53_2	JAM3	Junctional adhesion molecule C	0.399743	0.764095	0.41018	0.724138	-0.0304572	0.151043	-0.136954		0.292354	0.154412
13098.93_3	FIGF	Vascular endothelial growth factor D	0.399743	0.764095	0.352504	0.695024	0.0217292	0.169674	-0.097772		0.134611	-0.0102918
4306.4_2	TKT	Transketolase	0.399743	0.764095	0.331224	0.686964	-0.0418092	0.435015	-0.0238231		0.998508	-0.105775
2985.35_1	CXCL1	Growth-regulated alpha protein	0.399743	0.764095	0.934733	0.978572	-0.0231246	0.496727	-0.0951419		0.495752	-0.23896
3601.54_3	CHL1	Neural cell adhesion molecule L1-like protein	0.399743	0.764095	0.352667	0.695024	0.0178868	0.504086	0.0167334		0.128954	-0.146865
3033.57_1	LGALS2	Galectin-2	0.399743	0.764095	0.834321	0.943177	-0.011941	0.522123	0.0624738		0.236659	0.0228321
5264.65_3	CALR	Calreticulin	0.399743	0.764095	0.388329	0.708386	-0.0217669	0.541851	0.0424242		0.0237223	0.191843
3438.10_2	FSTL3	Follistatin-related protein 3	0.399743	0.764095	0.656058	0.857221	0.0163175	0.545892	0.00933867		0.140794	0.0609491
10358.33_3	MCL1	Induced myeloid leukemia cell differentiation protein Mcl-1	0.399743	0.764095	0.306519	0.673081	0.0608272	0.637454	0.121708		0.575401	-0.128645
10363.13_3	SMAD3	Mothers against decapentaplegic homolog 3	0.399743	0.764095	0.424965	0.729958	-0.0240767	0.728516	0.125138		0.296259	-0.171565
2754.50_2	C3	Complement C3	0.399743	0.764095	0.504744	0.780579	0.00622944	0.989239	-0.00766152		0.451518	0.187574
4862.63_1	BMPR2	Bone morphogenetic protein receptor type-2	0.413253	0.771992	0.638874	0.849896	0.0132212	0.124801	0.134365		0.846898	-0.201872
5813.58_3	EPO	Erythropoietin	0.413253	0.771992	0.751959	0.906066	0.0601903	0.132169	-0.36558		0.134943	0.414141
14139.16_3	NRG4	Neuregulin-4	0.413253	0.771992	0.543304	0.793886	-0.00626916	0.251704	-0.0083859		0.353797	0.0866035
4212.5_3	EPS15L1	Epidermal growth factor receptor substrate 15-like 1	0.413253	0.771992	0.292484	0.673081	0.0192336	0.282901	0.0875615		0.0289645	-0.199863
4309.59_3	TPI1	Triosephosphate isomerase	0.413253	0.771992	0.283667	0.673081	-0.0447004	0.391678	-0.0355632		0.882747	-0.0665142
4549.78_2	FUT5	Alpha-(1,3)-fucosyltransferase 5	0.413253	0.771992	0.185885	0.613976	0.0488823	0.395874	0.259081		0.768296	-0.199924
3208.2_4	MATN3	Matrilin-3	0.413253	0.771992	0.0867348	0.504613	0.042571	0.409389	-0.219368		0.599643	0.243763
5122.92_2	SEMA6A	Semaphorin-6A	0.413253	0.771992	0.679297	0.866893	-0.01474	0.483775	-0.326853		0.218333	0.243225
4455.89_2	MFGE8	Lactadherin	0.413253	0.771992	0.207077	0.613976	0.0425351	0.496883	0.125443		0.567721	-0.0355632
3891.56_1	MBD4	Methyl-CpG-binding domain protein 4	0.413253	0.771992	0.156867	0.596816	-0.0411194	0.593704	-0.0984963		0.489748	-0.0245478
6649.51_3	NTN1	Netrin-1	0.413253	0.771992	0.300949	0.673081	-0.0374628	0.638386	0.00636566		0.915517	-0.0393756
4322.28_3	AMN	Protein amnionless	0.413253	0.771992	0.756695	0.909054	0.00381618	0.753203	0.130215		0.599468	-0.0936208
5480.49_3	CCL5	C-C motif chemokine 5	0.413253	0.771992	0.137405	0.566559	-0.0823503	0.779538	-0.1089		0.495908	0.0968554
2944.66_2	NBL1	Neuroblastoma suppressor of tumorigenicity 1	0.413253	0.771992	0.437351	0.733639	0.0317756	0.862339	-0.110275		0.288821	0.298386
14136.234_3	CD93	Complement component C1q receptor	0.413253	0.771992	0.36326	0.696844	0.017531	0.949488	0.0716219		0.946527	-0.126892
4551.72_3	ADGRG5	Adhesion G-protein coupled receptor G5	0.413253	0.771992	0.400647	0.720166	-0.0276588	0.96836	-0.00400236		0.414685	0.057634
3399.31_2	STAB2	Stabilin-2	0.416682	0.777295	0.112946	0.540908	0.0349971	0.0358164	-0.168515		0.2148	0.153269
4840.73_1	CSF3	Granulocyte colony-stimulating factor	0.427021	0.781092	0.994279	0.998909	0.0110227	0.0942714	0.111876		0.0906907	0.101393
2475.1_3	KIT	Mast/stem cell growth factor receptor Kit	0.427021	0.781092	0.863139	0.961067	-0.00915034	0.141353	-0.195502		0.0699882	0.245283
2809.25_2	ADAMTS4	A disintegrin and metalloproteinase with thrombospondin motifs 4	0.427021	0.781092	0.493632	0.773844	0.0295101	0.174457	-0.030537		0.0573922	0.259469
3192.3_2	CNDP2	Cytosolic non-specific dipeptidase	0.427021	0.781092	0.570959	0.809119	0.0020149	0.197302	-0.0822946		0.673335	0.192682
3807.1_2	FGF23	Fibroblast growth factor 23	0.427021	0.781092	0.749904	0.904417	-0.0196481	0.199902	-0.251992		0.31846	0.183
4774.62_3	FAM107B	Protein FAM107B	0.427021	0.781092	0.372427	0.69966	0.0330047	0.323434	-0.0395273		0.289418	0.152582
3030.3_2	CLEC4M	C-type lectin domain family 4 member M	0.427021	0.781092	0.593463	0.823512	-0.00879274	0.408173	0.174233		0.269346	-0.129331
3432.21_2	EPHA3	Ephrin type-A receptor 3	0.427021	0.781092	0.137192	0.566559	-0.0512158	0.41351	0.140396		0.173289	-0.0938894
2943.5_2	CYP3A4	Cytochrome P450 3A4	0.427021	0.781092	0.391939	0.711977	-0.0168092	0.508964	0.11256		0.596485	0.141605
5109.24_3	NRCAM	Neuronal cell adhesion molecule	0.427021	0.781092	0.8733	0.961067	-0.0139167	0.654857	-0.310082		0.830316	0.0483705
3405.6_2	UFC1	Ubiquitin-fold modifier-conjugating enzyme 1	0.427021	0.781092	0.535154	0.793886	-0.0122576	0.799546	-0.103107		0.470676	0.0582809
4984.83_1	ESD	S-formylglutathione hydrolase	0.427021	0.781092	0.630695	0.844989	0.0274616	0.840179	0.17248		0.685122	-0.137717
3646.7_4	TEC	Tyrosine-protein kinase Tec	0.427021	0.781092	0.313779	0.676346	-0.0386039	0.934204	0.15499		0.517991	-0.0348784
3728.52_2	SCT	Secretin	0.427021	0.781092	0.809994	0.93639	0.000897293	0.946533	-0.095102		0.0890014	0.228893
2865.77_2	KAT6A	Histone acetyltransferase KAT6A	0.441044	0.788134	0.680601	0.867167	-0.00240627	0.00168168	-0.446083		0.00670032	0.48481
13124.20_3	ISLR2	Immunoglobulin superfamily containing leucine-rich repeat protein 2	0.441044	0.788134	0.900908	0.97019	-0.00382252	0.0710098	-0.274938		0.385354	0.0571374
10356.21_3	JUN	Transcription factor AP-1	0.441044	0.788134	0.159828	0.597992	0.0698508	0.261175	-0.0980751		0.023741	0.200229
2677.1_1	EGFR	Epidermal growth factor receptor	0.441044	0.788134	0.414844	0.728179	-0.0172943	0.312165	0.0792453		0.0482587	-0.129712
4209.60_2	VTA1	Vacuolar protein sorting-associated protein VTA1 homolog	0.441044	0.788134	0.62847	0.844989	-0.0288341	0.364427	0.0295407		0.616578	-0.144197
3450.4_2	KLK6	Kallikrein-6	0.437447	0.788134	0.210244	0.615314	0.0328871	0.414877	-0.154031		0.0112538	0.365199
3292.75_1	CD48	CD48 antigen	0.441044	0.788134	0.357739	0.695024	0.0200588	0.443021	-0.103259		0.704343	-0.0655232
3045.72_2	PTN	Pleiotrophin	0.441044	0.788134	0.278944	0.673081	0.0211572	0.457051	-0.113169		0.0495748	0.316486
4217.49_3	HSD17B10	3-hydroxyacyl-CoA dehydrogenase type-2	0.441044	0.788134	0.354774	0.695024	0.0256748	0.459984	-0.0751286		0.0317228	-0.0548504
3420.21_2	CA13	Carbonic anhydrase 13	0.441044	0.788134	0.538767	0.793886	-0.000324578	0.51549	-0.0474557		0.934946	0.148923
9180.6_3	IFNGR2	Interferon gamma receptor 2	0.441044	0.788134	0.179507	0.613976	-0.0631833	0.574435	-0.225005		0.971953	0.031904
5076.53_2	EPHA10	Ephrin type-A receptor 10	0.437477	0.788134	0.915368	0.974654	-0.0207894	0.575713	-0.0198597		0.662838	-0.13757
2635.61_2	LAYN	Layilin	0.441044	0.788134	0.473677	0.758921	0.0127835	0.582801	-0.0718506		0.0025137	0.305279
5358.3_3	OMD	Osteomodulin	0.441044	0.788134	0.194518	0.613976	0.055587	0.697507	-0.132152		0.182925	-0.0883171
3401.8_2	PTPN2	Tyrosine-protein phosphatase non-receptor type 2	0.441044	0.788134	0.816752	0.93639	0.00553744	0.805771	-0.0249295		0.94301	0.100595
5265.12_3	GRAP2	GRB2-related adapter protein 2	0.441044	0.788134	0.428327	0.729958	-0.0158177	0.883268	0.212735		0.403656	-0.0690694
5078.82_3	EPHB6	Ephrin type-B receptor 6	0.441044	0.788134	0.164466	0.603231	-0.0261565	0.914959	-0.0203164		0.722616	0.0171145
2436.49_4	CXCL16	C-X-C motif chemokine 16	0.455318	0.793192	0.43213	0.729958	0.0172689	0.00980025	-0.281723		0.0122605	0.314046
2805.6_2	ACE2	Angiotensin-converting enzyme 2	0.444565	0.793192	0.693926	0.880307	-0.00973793	0.0808338	-0.0665167		0.0198993	0.226195
6653.58_3	CD47	Leukocyte surface antigen CD47	0.455318	0.793192	0.500521	0.780102	-0.013012	0.0895342	-0.213502		0.0826163	0.274948
3373.5_2	GZMH	Granzyme H	0.455318	0.793192	0.27674	0.673081	0.0302702	0.23085	-0.0436473		0.737319	-0.0417413
3879.50_1	CDC37	Hsp90 co-chaperone Cdc37	0.455318	0.793192	0.312443	0.676346	-0.0238269	0.248687	0.0462758		0.731541	0.0127316
11071.1_3	IL5	Interleukin-5	0.455318	0.793192	0.269307	0.669203	-0.0362341	0.358653	0.176904		0.189115	-0.256837
4162.54_2	TF	Serotransferrin	0.455318	0.793192	0.629184	0.844989	-0.00878566	0.371121	0.0960567		0.261761	-0.0817245
3799.11_2	CA3	Carbonic anhydrase 3	0.455318	0.793192	0.656762	0.857221	-0.0199479	0.424067	-0.0624738		0.538883	0.11721
4122.12_2	DDR1	Epithelial discoidin domain-containing receptor 1	0.451608	0.793192	0.809521	0.93639	0.00731107	0.471792	0.171107		0.838697	0.061254
3848.14_2	GAPDH	Glyceraldehyde-3-phosphate dehydrogenase	0.455318	0.793192	0.35908	0.695833	-0.0491466	0.496062	-0.0135315		0.828726	-0.0344197
3828.54_2	PDGFC	Platelet-derived growth factor C	0.455318	0.793192	0.120202	0.553518	-0.0561781	0.561376	0.0253869		0.184723	-0.141534
5260.80_3	TYK2	Non-receptor tyrosine-protein kinase TYK2	0.455318	0.793192	0.303789	0.673081	0.0167104	0.562416	0.0752049		0.684317	0.0617877
2751.16_2	AZU1	Azurocidin	0.455318	0.793192	0.290783	0.673081	-0.0310625	0.620713	0.00167721		0.282958	0.107913
5018.68_1	PRDX6	Peroxiredoxin-6	0.455318	0.793192	0.95768	0.987668	-0.044754	0.788031	0.0635828		0.641377	-0.167686
3340.53_1	THBS4	Thrombospondin-4	0.455318	0.793192	0.442034	0.736624	0.0169645	0.844402	-0.00369735		0.0924504	0.212121
5864.10_3	ALDOA	Fructose-bisphosphate aldolase A	0.455318	0.793192	0.653699	0.857221	-0.0201468	0.911353	-0.0352582		0.96245	-0.0345721
4900.8_1	C3	C3a anaphylatoxin	0.455318	0.793192	0.266122	0.666697	-0.0246727	0.918727	0.0340391		0.55821	0.108483
2686.67_2	IGFBP6	Insulin-like growth factor-binding protein 6	0.455318	0.793192	0.315879	0.677679	0.0632146	0.944933	0.0418144		0.612939	-0.00758529
2642.4_1	PAFAH1B2	Platelet-activating factor acetylhydrolase IB subunit beta	0.455318	0.793192	0.397672	0.718429	-0.0165144	0.970297	0.146712		0.467844	-0.235296
5484.63_3	RPS3A	40S ribosomal protein S3a	0.458919	0.79841	0.527384	0.793534	0.0140125	0.543822	-0.080276		0.73805	0.156931
4556.10_2	IL34	Interleukin-34	0.46984	0.798424	0.536506	0.793886	0.0114352	0.0224682	-0.249095		0.00543004	0.279512
4428.1_2	CHST2	Carbohydrate sulfotransferase 2	0.46984	0.798424	0.842179	0.948004	0.00490153	0.0568199	0.0638091		0.179945	-0.0416627
4158.54_2	PLAU	Urokinase-type plasminogen activator	0.46984	0.798424	0.543274	0.793886	0.004552	0.109459	-0.296589		0.76954	-0.0383076
3303.23_2	CST6	Cystatin-M	0.46984	0.798424	0.675866	0.866893	-0.0183563	0.140694	0.301163		0.899957	-0.0265676
4563.61_2	PLCG1	1-phosphatidylinositol 4,5-bisphosphate phosphodiesterase gamma-1	0.46984	0.798424	0.866064	0.961067	0.0196094	0.191143	0.0381566		0.616563	0.0245864
5103.30_3	CD200R1	Cell surface glycoprotein CD200 receptor 1	0.46984	0.798424	0.295948	0.673081	0.0404101	0.269255	-0.117134		0.975174	-0.00377358
14583.49_3	MSTN	Growth/differentiation factor 8	0.46984	0.798424	0.664401	0.860389	-0.0330316	0.274736	-0.220964		0.887085	-0.0438727
13109.82_3	NEGR1	Neuronal growth regulator 1	0.46984	0.798424	0.352966	0.695024	0.0147631	0.44833	-0.157766		0.942959	0.0523347
14144.3_3	HIST3H2A	Histone H2A type 3	0.46984	0.798424	0.555789	0.797861	-0.0150831	0.461816	-0.267162		0.0961233	0.229045
3332.57_1	HFE2	Hemojuvelin	0.46984	0.798424	0.425195	0.729958	0.0150018	0.467386	-0.0860301		0.169452	0.293082
4533.76_2	ADAMTS15	A disintegrin and metalloproteinase with thrombospondin motifs 15	0.46984	0.798424	0.710049	0.886961	0.00258409	0.468124	0.174385		0.881124	0.0205451
2623.54_4	Human-virus	Protein E7_HPV16	0.46984	0.798424	0.695762	0.880307	0.00310803	0.525132	0.163989		0.357835	-0.0572932
14115.34_3	ADM	Adrenomedullin	0.46984	0.798424	0.545533	0.793886	-0.0136719	0.539636	0.10429		0.0426278	-0.2491
2915.6_2	PCNA	Proliferating cell nuclear antigen	0.46984	0.798424	0.267761	0.667241	-0.0373255	0.551669	0.0909091		0.656161	-0.0473794
2742.68_2	SIGLEC7	Sialic acid-binding Ig-like lectin 7	0.46984	0.798424	0.716992	0.89167	-0.00792911	0.605104	-0.0670478		0.84408	-0.0518773
9183.7_3	IFNAR1	Interferon alpha/beta receptor 1	0.46984	0.798424	0.549258	0.796666	-0.00830683	0.656197	-0.0614065		0.329185	0.116752
8462.18_3	GH1	Somatotropin	0.46984	0.798424	0.568173	0.807211	-0.0339272	0.87289	0.0165053		0.30698	0.0470382
5452.71_3	ASGR1	Asialoglycoprotein receptor 1	0.46984	0.798424	0.867327	0.961067	0.00728573	0.958077	-0.0534019		0.400155	0.107071
2785.15_2	CCL8	C-C motif chemokine 8	0.484606	0.806859	0.232138	0.634659	-0.0231208	0.0557074	0.220168		0.0326166	-0.134098
2826.53_2	EDA	Ectodysplasin-A, secreted form	0.484606	0.806859	0.180803	0.613976	0.0306959	0.0707181	-0.264423		0.00999343	0.281195
2706.69_2	SERPINA7	Thyroxine-binding globulin	0.484606	0.806859	0.652631	0.857221	0.00653884	0.0826299	0.17126		0.366042	-0.158224
2977.7_2	EDAR	Tumor necrosis factor receptor superfamily member EDAR	0.484606	0.806859	0.727243	0.89512	-0.0116895	0.353734	-0.18773		0.664277	0.181402
13119.26_3	SERPINA10	Protein Z-dependent protease inhibitor	0.484606	0.806859	0.445562	0.739982	-0.0270242	0.368184	-0.119421		0.973445	-0.0200877
5140.56_3	UNC5D	Netrin receptor UNC5D	0.484606	0.806859	0.998074	0.998909	-0.0169512	0.462835	0.00910997		0.337029	0.00659424
4127.75_1	C6	Complement component C6	0.484606	0.806859	0.238418	0.637305	0.0466079	0.551914	-0.252601		0.317066	0.421612
3635.76_4	OCIAD1	OCIA domain-containing protein 1	0.484606	0.806859	0.742785	0.90078	0.0145245	0.607499	0.061522		0.308522	0.0293888
11101.18_3	TLR4	Toll-like receptor 4	0.484606	0.806859	0.778239	0.918707	0.00677108	0.625356	-0.139968		0.617231	0.00114353
9182.3_3	LRP1	Low-density lipoprotein receptor-related protein 1, soluble	0.484606	0.806859	0.665068	0.860408	-0.0268789	0.652852	-0.286831		0.819796	0.138936
2685.21_2	IGFBP5	Insulin-like growth factor-binding protein 5	0.484606	0.806859	0.536304	0.793886	0.00332021	0.804488	-0.06255		0.813753	0.0652182
3805.16_2	ESM1	Endothelial cell-specific molecule 1	0.484606	0.806859	0.486738	0.771228	0.0208595	0.80893	0.00217267		0.726113	-0.0550791
5315.22_3	TNNT2	Troponin T, cardiac muscle	0.484606	0.806859	0.261645	0.663944	0.0397081	0.829873	0.109739		0.129001	0.0402135
9211.19_3	SERPINF1	Pigment epithelium-derived factor	0.484606	0.806859	0.406402	0.721859	-0.0183819	0.906498	-0.0369354		0.69382	-0.0380789
4982.54_1	PI3	Elafin	0.484606	0.806859	0.4287	0.729958	0.0258457	0.920045	0.140156		0.530098	0.019859
3329.14_2	PGLYRP1	Peptidoglycan recognition protein 1	0.484606	0.806859	0.266421	0.666697	0.079304	0.987758	-0.191694		0.768705	0.0706322
2637.77_2	MRC1	Macrophage mannose receptor 1	0.499611	0.818393	0.439729	0.735861	0.0107051	0.0419803	-0.161807		0.963152	-0.0735277
3447.64_2	CXCL8	Interleukin-8	0.499611	0.818393	0.60323	0.83015	-0.0142666	0.0846255	0.322508		0.296373	-0.213951
3654.27_5	BMPER	BMP-binding endothelial regulator protein	0.495766	0.818393	0.738208	0.898395	0.0178239	0.0862256	-0.0170784		0.159339	0.0725069
2991.9_2	IL1R1	Interleukin-1 receptor type 1	0.499611	0.818393	0.356861	0.695024	0.0252139	0.196052	-0.182847		0.421263	-0.00362112
9187.2_3	HMGN1	Non-histone chromosomal protein HMG-14	0.499611	0.818393	0.399038	0.719909	0.0306384	0.274009	0.121784		0.439374	-0.146865
3213.65_2	NID1	Nidogen-1	0.499611	0.818393	0.816863	0.93639	-0.0114532	0.290494	0.254889		0.00630348	-0.389899
3391.10_2	PIK3CG	Phosphatidylinositol 4,5-bisphosphate 3-kinase catalytic subunit gamma isoform	0.499611	0.818393	0.322229	0.680241	0.0293621	0.43836	-0.131389		0.0226229	0.304669
2746.56_1	CRLF2	Cytokine receptor-like factor 2	0.499611	0.818393	0.511427	0.783197	-0.00810678	0.488791	-0.0267597		0.901451	0.118131
3151.6_1	IL2RA	Interleukin-2 receptor subunit alpha	0.499611	0.818393	0.318	0.677679	-0.0443168	0.668603	-0.0992186		0.455911	0.0486754
5810.25_3	TDGF1	Teratocarcinoma-derived growth factor 1	0.499611	0.818393	0.441209	0.736466	0.0647152	0.770143	0.127883		0.688432	-0.102192
2665.26_2	TNFRSF17	Tumor necrosis factor receptor superfamily member 17	0.499611	0.818393	0.470344	0.757019	0.0197984	0.888003	0.0359443		0.665189	-0.0224509
5478.50_2	FOLH1	Glutamate carboxypeptidase 2	0.499611	0.818393	0.554727	0.797571	0.0104945	0.909333	0.01094		0.0762147	0.203095
2611.72_2	TYRO3	Tyrosine-protein kinase receptor TYRO3	0.499611	0.818393	0.421521	0.729958	-0.0115818	0.958349	-0.0377373		0.853392	0.101967
2988.57_2	ICOS	Inducible T-cell costimulator	0.514852	0.82489	0.320311	0.679307	-0.0199431	0.0631029	-0.141839		0.890594	0.0734162
4156.74_1	TGFB2	Transforming growth factor beta-2	0.511012	0.82489	0.30599	0.673081	-0.0173292	0.121358	0.201113		0.00510236	-0.275482
3644.5_4	DKKL1	Dickkopf-like protein 1	0.514852	0.82489	0.316401	0.677679	0.0202946	0.131859	-0.0662855		0.278322	0.189708
2638.12_2	CSF1R	Macrophage colony-stimulating factor 1 receptor	0.514852	0.82489	0.306075	0.673081	0.019267	0.189867	-0.295521		0.632984	0.120564
3344.60_4	SERPINC1	Antithrombin-III	0.514852	0.82489	0.607489	0.832192	0.00601145	0.190398	0.277682		0.0563894	-0.184677
5094.62_3	AMICA1	Junctional adhesion molecule-like	0.514852	0.82489	0.43328	0.729958	0.00667719	0.207453	-0.0840115		0.427433	-0.0125026
5223.59_3	GCKR	Glucokinase regulatory protein	0.514852	0.82489	0.544264	0.793886	-0.00713612	0.227809	-0.171797		0.403085	0.204692
10372.18_3	STAT6	Signal transducer and activator of transcription 6	0.511008	0.82489	0.827895	0.939946	-0.000652219	0.349873	0.134863		0.19837	-0.179919
4546.27_3	ADGRE2	Adhesion G protein-coupled receptor E2	0.514852	0.82489	0.395479	0.716431	0.0216207	0.493251	-0.107604		0.158173	-0.132076
5825.49_3	IFNGR1	Interferon gamma receptor 1	0.514852	0.82489	0.155438	0.596816	-0.0410497	0.499685	0.00545073		0.77594	-0.0809987
5363.51_3	SEMA3E	Semaphorin-3E	0.514852	0.82489	0.493148	0.773844	0.0148053	0.620952	-0.308176		0.646991	0.141376
3647.49_4	TLR4 LY96	Toll-like receptor 4:Lymphocyte antigen 96 complex	0.514852	0.82489	0.234175	0.637208	0.04601	0.677211	-0.0582809		0.617834	-0.0957118
4332.6_2	CLEC1B	C-type lectin domain family 1 member B	0.514852	0.82489	0.724751	0.893723	-0.00572805	0.733467	0.0402135		0.415805	-0.0304555
2668.70_2	CAPN1 CAPNS1	Calpain I	0.514852	0.82489	0.611103	0.834621	-0.0178677	0.779099	0.0711645		0.865638	0.0450924
3797.1_1	CDH2	Cadherin-2	0.514852	0.82489	0.341371	0.69167	0.028516	0.852742	0.0835906		0.916876	-0.104021
5110.84_3	NRXN1	Neurexin-1-beta	0.514852	0.82489	0.541365	0.793886	-0.0197228	0.923133	0.145765		0.656275	-0.00823359
4490.65_2	IL3RA	Interleukin-3 receptor subunit alpha	0.514852	0.82489	0.343768	0.692613	-0.033946	0.953844	-0.191614		0.52478	-0.170345
3122.6_2	DIABLO	Diablo homolog, mitochondrial	0.514852	0.82489	0.320827	0.679307	-0.0648369	0.997832	0.114618		0.282872	-0.259005
3412.7_1	BCL2	Apoptosis regulator Bcl-2	0.518704	0.830053	0.326545	0.683719	-0.0306734	0.10647	0.0114355		0.111056	-0.00617519
3028.36_2	CCL23	Ck-beta-8-1	0.530322	0.831469	0.361504	0.696844	0.027225	0.0140216	0.441281		0.335118	-0.164627
4392.54_2	FGF12	Fibroblast growth factor 12	0.530322	0.831469	0.206082	0.613976	0.0214482	0.104348	0.0756724		0.17177	-0.162133
3394.81_2	PLK1	Serine/threonine-protein kinase PLK1	0.530322	0.831469	0.900168	0.97019	0.00112572	0.10714	0.252073		0.286789	-0.0185252
3222.11_2	SEMA3A	Semaphorin-3A	0.530322	0.831469	0.204753	0.613976	0.0458117	0.108419	-0.0227559		0.0992959	-0.135735
5255.22_3	PDE4D	cAMP-specific 3',5'-cyclic phosphodiesterase 4D	0.530322	0.831469	0.217919	0.622558	-0.0361567	0.112091	0.235296		0.923783	-0.13543
3291.30_2	FCER2	Low affinity immunoglobulin epsilon Fc receptor	0.530322	0.831469	0.829402	0.94078	-0.0384925	0.128006	-0.127273		0.0559438	0.149685
2841.13_2	FRZB	Secreted frizzled-related protein 3	0.530322	0.831469	0.37329	0.69966	0.0252747	0.167967	0.181291		0.653697	-0.115194
8450.36_3	ADCYAP1	Pituitary adenylate cyclase-activating polypeptide 38	0.530322	0.831469	0.296818	0.673081	-0.0504597	0.193525	0.102767		0.322988	-0.0709004
5345.51_3	CKAP2	Cytoskeleton-associated protein 2	0.530322	0.831469	0.657486	0.857221	-0.00858327	0.273991	-0.161426		0.468939	0.0784829
3169.70_2	IDUA	Alpha-L-iduronidase	0.530322	0.831469	0.353593	0.695024	0.0349992	0.274859	-0.0304555		0.266372	0.00842386
5085.18_3	IL20RA	Interleukin-20 receptor subunit alpha	0.530322	0.831469	0.215866	0.619669	-0.0405853	0.698425	0.148313		0.264814	-0.220812
14129.1_3	IFNA7	Interferon alpha-7	0.530322	0.831469	0.659831	0.857221	0.00723414	0.708187	0.0375848		0.821506	0.0627811
2616.23_18	ERBB2	Receptor tyrosine-protein kinase erbB-2	0.530322	0.831469	0.336659	0.689486	-0.0762739	0.712939	0.107452		0.59005	-0.126815
2831.29_1	KLK11	Kallikrein-11	0.530322	0.831469	0.450938	0.744152	0.0165939	0.767171	-0.0744425		0.559515	0.0383838
13132.14_3	SEMA5A	Semaphorin-5A	0.530322	0.831469	0.517621	0.788621	0.0127499	0.788333	-0.0204688		0.667236	-0.0901467
3509.1_1	CCL15	C-C motif chemokine 15	0.530322	0.831469	0.427812	0.729958	0.0301408	0.799624	0.0476844		0.303087	0.156699
4276.10_2	PEBP1	Phosphatidylethanolamine-binding protein 1	0.530322	0.831469	0.533505	0.793886	-0.014311	0.952524	0.115611		0.864475	-0.114468
2211.9_11	TIMP1	Metalloproteinase inhibitor 1	0.531663	0.832581	0.925593	0.974654	0.00238304	0.678599	-0.0356796		0.0024526	0.0880935
2732.58_3	NANOG	Homeobox protein NANOG	0.534204	0.834604	0.0721987	0.490225	-0.0991645	0.0123129	0.209122		0.889267	0.00106734
4792.51_2	Human-virus	gp41 C34 peptide, HIV	0.534222	0.834604	0.773131	0.918707	0.00859987	0.341411	0.175647		0.995607	-0.0688025
2828.82_2	SPINT1	Kunitz-type protease inhibitor 1	0.546018	0.839096	0.854635	0.956291	-0.00201046	0.00438942	-0.379074		0.0157802	0.300171
3853.56_1	MDH1	Malate dehydrogenase, cytoplasmic	0.546018	0.839096	0.429286	0.729958	-0.0262564	0.115415	-0.177663		0.511585	0.0386125
3197.70_2	IDE	Insulin-degrading enzyme	0.546018	0.839096	0.510395	0.783197	-0.0200466	0.151075	-0.113322		0.57685	-0.0514961
11089.7_3	IGHA1 IGHA2	Immunoglobulin A	0.546018	0.839096	0.576848	0.810789	0.0281524	0.41358	-0.22531		0.253505	0.0166571
4450.26_2	HNRNPAB	Heterogeneous nuclear ribonucleoprotein A/B	0.546018	0.839096	0.804875	0.934762	0.00606292	0.417746	-0.0963217		0.277952	0.128035
3083.71_1	EDA2R	Tumor necrosis factor receptor superfamily member 27	0.546018	0.839096	0.472792	0.758425	-0.0148746	0.499913	-0.0183343		0.460865	0.136116
3299.29_2	CNTN5	Contactin-5	0.546018	0.839096	0.924849	0.974654	-0.00263221	0.551377	-0.162267		0.840936	-0.0194401
3839.60_2	AIP	AH receptor-interacting protein	0.546018	0.839096	0.609803	0.833968	-0.0207739	0.555684	0.0631599		0.47717	-0.191081
5882.34_2	EEF1B2	Elongation factor 1-beta	0.546018	0.839096	0.92803	0.974654	0.00347895	0.608483	-0.0777983		0.593195	-0.153538
9169.14_3	SUMO3	Small ubiquitin-related modifier 3	0.546018	0.839096	0.537915	0.793886	-0.0157937	0.677867	0.0669729		0.839346	-0.0345347
4453.83_3	LRRTM3	Leucine-rich repeat transmembrane neuronal protein 3	0.546018	0.839096	0.208844	0.613976	-0.0379411	0.723941	0.175085		0.298534	-0.15755
3387.1_2	PAK3	Serine/threonine-protein kinase PAK 3	0.546018	0.839096	0.907574	0.97019	0.00908667	0.788711	-0.166533		0.0772421	0.336535
4834.61_2	EPHA2	Ephrin type-A receptor 2	0.546018	0.839096	0.676608	0.866893	0.0170753	0.852505	-0.00186777		0.338529	0.122892
2975.19_2	CTGF	Connective tissue growth factor	0.546018	0.839096	0.533764	0.793886	-0.0268091	0.962142	-0.382276		0.736381	0.294835
3761.4_2	PTGS2	Prostaglandin G/H synthase 2	0.561932	0.851628	0.154755	0.596311	-0.0417298	0.191909	0.211943		0.0275863	-0.0415499
2229.54_5	HCE003183	HCE003183	0.561932	0.851628	0.432563	0.729958	0.00371116	0.312034	-0.094532		0.227906	0.0357545
8463.2_3	SOD3	Extracellular superoxide dismutase [Cu-Zn]	0.561932	0.851628	0.251738	0.647538	0.0437767	0.45025	-0.405375		0.681631	0.254126
5013.2_1	CLIC1	Chloride intracellular channel protein 1	0.561932	0.851628	0.466189	0.756224	0.0101219	0.654011	0.035182		0.178102	0.0960168
5384.67_3	BRF1	Transcription factor IIIB 90 kDa subunit	0.561932	0.851628	0.870118	0.961067	-0.00874438	0.732885	-0.196508		0.384291	0.150688
5065.8_2	CD83	CD83 antigen	0.557885	0.851628	0.282124	0.673081	-0.0544792	0.856182	-0.0182206		0.558766	0.189677
4232.19_2	IGF1R	Insulin-like growth factor 1 receptor	0.561932	0.851628	0.906419	0.97019	-0.00943407	0.899755	-0.0132266		0.996338	-0.115609
5130.67_3	SCARF2	Scavenger receptor class F member 2	0.561932	0.851628	0.542212	0.793886	-0.0126474	0.918038	-0.169319		0.519802	0.0669348
4771.10_3	SMPDL3A	Acid sphingomyelinase-like phosphodiesterase 3a	0.561932	0.851628	0.509432	0.783197	-0.0179463	0.941409	0.0468458		0.425093	0.0442539
4480.59_2	C3	Complement C3b	0.561932	0.851628	0.744266	0.901114	0.105303	0.952119	-0.016276		0.145473	0.18178
11514.196_3	CD59	CD59 glycoprotein	0.561932	0.851628	0.437055	0.733639	0.00828972	0.96234	-0.0298456		0.49701	-0.00651801
2212.69_1	PLAT	Tissue-type plasminogen activator	0.561932	0.851628	0.468167	0.756992	0.0183502	0.966233	-0.0663617		0.484417	0.00552697
5019.16_2	UCHL1	Ubiquitin carboxyl-terminal hydrolase isozyme L1	0.578061	0.863159	0.660001	0.857221	-0.00919284	0.0435759	0.125064		0.0667594	-0.104557
2859.69_2	HDAC8	Histone deacetylase 8	0.578061	0.863159	0.338782	0.689486	0.0161484	0.0695357	-0.169167		0.0131589	0.265948
2585.2_5	PRL	Prolactin	0.578061	0.863159	0.272296	0.672083	-0.0402752	0.091094	-0.127273		0.0669737	0.257023
2999.6_2	LSAMP	Limbic system-associated membrane protein	0.578061	0.863159	0.980295	0.996949	-0.00288717	0.148384	-0.141071		0.444353	0.155479
13102.1_3	FAM3D	Protein FAM3D	0.578061	0.863159	0.246607	0.642211	0.104141	0.273336	0.0989899		0.0638024	-0.223785
4134.4_2	HBEGF	Heparin-binding EGF-like growth factor	0.578061	0.863159	0.539225	0.793886	0.0156756	0.389808	0.144418		0.970797	-0.0828457
4920.10_1	LYZ	Lysozyme C	0.578061	0.863159	0.376804	0.69966	0.0155977	0.409155	0.22996		0.268502	-0.0338098
5347.59_3	CCNB1	G2/mitotic-specific cyclin-B1	0.578061	0.863159	0.3447	0.693083	0.0257551	0.415154	-0.344667		0.766375	0.160174
5131.15_3	TNFRSF19	Tumor necrosis factor receptor superfamily member 19	0.578061	0.863159	0.799468	0.930123	-0.0179192	0.648421	0.211664		0.456895	-0.0255765
3378.49_2	KLK7	Kallikrein-7	0.578061	0.863159	0.646597	0.854988	0.0121825	0.68091	-0.0917477		0.608952	0.133981
3607.71_1	DKK3	Dickkopf-related protein 3	0.578061	0.863159	0.7615	0.912553	-0.00782153	0.771524	0.0365542		0.901132	-0.0430341
7638.30_3	LMAN2	Vesicular integral-membrane protein VIP36	0.578061	0.863159	0.601394	0.830131	-0.0203835	0.866354	0.0676577		0.516499	0.115075
3903.49_2	SNX4	Sorting nexin-4	0.578061	0.863159	0.825979	0.939946	0.0109828	0.909554	0.0145229		0.664616	0.0670491
5244.12_3	MAPK9	Mitogen-activated protein kinase 9	0.582218	0.86741	0.33205	0.687247	-0.0339235	0.239449	0.264857		0.957175	-0.227538
5357.60_3	NLGN4X	Neuroligin-4, X-linked	0.582225	0.86741	0.461592	0.750514	0.0176349	0.838932	-0.00407852		0.456977	-0.145721
3195.50_2	GNLY	Granulysin	0.594397	0.871738	0.902921	0.97019	0.016362	0.135535	0.141071		0.133947	-0.224319
3072.4_2	IL13	Interleukin-13	0.594397	0.871738	0.268011	0.667241	-0.0374278	0.224888	-0.257709		0.641841	0.00240137
4930.21_1	STC1	Stanniocalcin-1	0.594397	0.871738	0.786117	0.922701	-0.00326683	0.240134	-0.235068		0.881101	0.0473794
3034.1_2	GFAP	Glial fibrillary acidic protein	0.594397	0.871738	0.855472	0.956415	-0.00499892	0.273465	0.138022		0.903573	-0.130551
4908.6_1	ENG	Endoglin	0.594397	0.871738	0.382829	0.701745	0.0290876	0.326352	-0.113438		0.481535	0.0238998
2443.10_4	FGF8	Fibroblast growth factor 8 isoform B	0.594397	0.871738	0.837794	0.94548	0.00602731	0.356989	0.14839		0.422334	-0.0535544
2480.58_3	TIMP3	Metalloproteinase inhibitor 3	0.594397	0.871738	0.336405	0.689486	-0.0347415	0.359679	0.0834382		0.0554031	-0.270516
4184.43_3	EIF4EBP2	Eukaryotic translation initiation factor 4E-binding protein 2	0.594397	0.871738	0.446194	0.740098	-0.0133674	0.37021	0.210799		0.157061	-0.16437
4143.74_2	XCL1	Lymphotactin	0.594397	0.871738	0.741369	0.899893	-0.00389487	0.384491	-0.150544		0.0451176	0.256943
3143.3_1	CD4	T-cell surface glycoprotein CD4	0.594397	0.871738	0.707103	0.886066	0.00603471	0.567409	0.209774		0.522316	0.0422369
2860.19_2	KPNA2	Importin subunit alpha-1	0.594397	0.871738	0.925898	0.974654	0.00814464	0.721746	-0.0165809		0.21932	0.0803126
5359.65_3	PIM1	Serine/threonine-protein kinase pim-1	0.594397	0.871738	0.169092	0.606798	0.0514533	0.772704	-0.0335436		0.282457	-0.0378128
3640.14_3	LRPAP1	alpha-2-macroglobulin receptor-associated protein	0.594397	0.871738	0.448285	0.741698	0.0117173	0.917763	-0.0530208		0.840564	-0.167067
2741.22_2	SIGLEC6	Sialic acid-binding Ig-like lectin 6	0.594397	0.871738	0.646425	0.854988	0.0183726	0.944232	-0.0299605		0.772104	0.0341916
3201.49_2	KLK5	Kallikrein-5	0.599547	0.878314	0.993037	0.998909	0.00951969	0.921392	0.0753264		0.352499	0.110283
3495.15_2	CXCL6	C-X-C motif chemokine 6	0.610933	0.883204	0.711684	0.886961	-0.00607057	0.0466068	0.410787		0.0262955	-0.37854
2925.9_1	SERPINE1	Plasminogen activator inhibitor 1	0.610933	0.883204	0.524843	0.793534	0.0504193	0.158335	0.0252716		0.339686	-0.0310654
4925.54_2	MMP13	Collagenase 3	0.610933	0.883204	0.175318	0.613976	-0.0415777	0.213386	0.083057		0.308433	0.00354488
8465.52_3	CTSH	Cathepsin H	0.610933	0.883204	0.442422	0.736624	-0.0475053	0.344491	0.0357926		0.551875	-0.27662
5440.26_3	TNNI2	Troponin I, fast skeletal muscle	0.610933	0.883204	0.647867	0.855213	-0.040251	0.625448	0.0756623		0.397147	0.0429579
5954.62_3	PTH	Parathyroid hormone	0.610933	0.883204	0.874083	0.961067	0.0218102	0.703565	0.00842386		0.902852	-0.14778
5353.89_2	IL1RN	Interleukin-1 receptor antagonist protein	0.610933	0.883204	0.952186	0.986647	0.000378289	0.739116	-0.174538		0.103235	0.258167
4500.50_2	CLEC11A	Stem cell growth factor-alpha	0.610933	0.883204	0.680951	0.867167	0.0247177	0.796364	-0.143282		0.0798235	-0.0728416
4481.34_2	C4A C4B	Complement C4	0.610933	0.883204	0.593417	0.823512	0.015771	0.925277	-0.043644		0.545415	-0.00529827
2829.19_2	IL27 EBI3	Interleukin-27	0.610933	0.883204	0.498298	0.777558	-0.00663089	0.935227	-0.0572899		0.809853	0.256489
5095.21_3	KIR2DL4	Killer cell immunoglobulin-like receptor 2DL4	0.610933	0.883204	0.481254	0.766388	0.0205669	0.977755	-0.0174195		0.897868	-0.216009
3888.8_1	ING1	Inhibitor of growth protein 1	0.610933	0.883204	0.98444	0.99885	0.00342186	0.995063	0.0331237		0.683357	-0.152887
3508.78_3	CCL22	C-C motif chemokine 22	0.627664	0.885996	0.305328	0.673081	0.0421278	0.166184	-0.217652		0.461642	0.252187
3896.5_2	PGAM1	Phosphoglycerate mutase 1	0.627664	0.885996	0.886691	0.967499	0.00228764	0.172701	-0.184532		0.133662	0.21251
2515.14_3	GFRA2	GDNF family receptor alpha-2	0.627664	0.885996	0.648715	0.855213	0.00600848	0.18704	-0.131008		0.399456	-0.0496665
5801.72_3	NGF	beta-nerve growth factor	0.627664	0.885996	0.300015	0.673081	0.082358	0.238285	-0.266552		0.638967	0.13299
5903.91_2	HSPA8	Heat shock cognate 71 kDa protein	0.627664	0.885996	0.73266	0.895371	0.00339772	0.25617	-0.130703		0.166594	0.0429579
11103.24_3	HSPB1	Heat shock protein beta-1	0.627664	0.885996	0.519691	0.788621	-0.00263935	0.330035	-0.161426		0.617991	0.081761
3290.50_2	CD109	CD109 antigen	0.627664	0.885996	0.561959	0.804457	0.0215358	0.333698	-0.361159		0.417274	0.201448
5090.49_2	LILRB1	Leukocyte immunoglobulin-like receptor subfamily B member 1	0.627664	0.885996	0.12832	0.557344	0.239199	0.336269	0.104098		0.473006	-0.0954069
4145.58_2	NTF3	Neurotrophin-3	0.627664	0.885996	0.383109	0.701745	-0.0155881	0.338389	0.121557		0.0272612	-0.213383
2715.25_2	EPOR	Erythropoietin receptor	0.615077	0.885996	0.374403	0.69966	-0.011171	0.410378	0.000800488		0.738996	0.0108638
2418.55_9	APOE	Apolipoprotein E	0.627664	0.885996	0.360214	0.696626	0.0194777	0.462697	0.181094		0.431527	0.025729
3864.5_2	RPS7	40S ribosomal protein S7	0.627664	0.885996	0.534492	0.793886	-0.00585299	0.657977	-0.0768058		0.829654	0.109434
2973.15_2	CD36	Platelet glycoprotein 4	0.627664	0.885996	0.607606	0.832192	-0.0251241	0.714463	-0.262055		0.543196	0.0846579
2579.17_5	MMP9	Matrix metalloproteinase-9	0.627664	0.885996	0.732885	0.895371	0.0172716	0.715068	-0.160663		0.701239	0.135887
3474.19_2	THBS1	Thrombospondin-1	0.627664	0.885996	0.247393	0.642211	-0.0194115	0.819928	-0.114618		0.820145	0.0363255
5008.51_1	SOD2	Superoxide dismutase [Mn], mitochondrial	0.627664	0.885996	0.64517	0.854818	0.00413502	0.851009	0.0316752		0.941306	0.0403659
3684.78_3	MSR1	Macrophage scavenger receptor types I and II	0.627664	0.885996	0.296382	0.673081	0.0343787	0.855125	-0.0612552		0.38901	-0.0473422
3323.37_1	LRP8	Low-density lipoprotein receptor-related protein 8	0.627664	0.885996	0.249582	0.645693	0.0519661	0.860032	-0.264494		0.536545	0.0548504
14156.33_3	YWHAB	14-3-3 protein beta/alpha	0.627664	0.885996	0.7572	0.909054	0.0122759	0.888414	0.024281		0.892493	-0.0463512
3845.51_2	DYNLRB1	Dynein light chain roadblock-type 1	0.627664	0.885996	0.654585	0.857221	-0.0026928	0.888558	-0.142982		0.631984	0.183045
2683.1_2	C3	Complement C3b, inactivated	0.627664	0.885996	0.922995	0.974654	0.039674	0.890198	-0.0309891		0.619514	0.201525
4187.49_2	PGD	6-phosphogluconate dehydrogenase, decarboxylating	0.627664	0.885996	0.301586	0.673081	-0.0385062	0.962739	0.0461597		0.373	-0.154488
5879.51_3	DCTN2	Dynactin subunit 2	0.644582	0.897373	0.668595	0.862839	0.00680584	0.0161872	0.406907		0.662381	-0.252073
2558.51_3	POMC	Beta-endorphin	0.644582	0.897373	0.654876	0.857221	0.00576698	0.0952713	0.238803		0.126174	-0.207471
2783.18_2	CCL3L1	C-C motif chemokine 3-like 1	0.644582	0.897373	0.669016	0.862839	0.00866419	0.108364	-0.228816		0.352104	0.238651
3042.7_2	MB	Myoglobin	0.644582	0.897373	0.496936	0.776352	-0.0171228	0.190008	0.22722		0.244229	-0.199089
9213.24_3	FTCD	Formimidoyltransferase-cyclodeaminase	0.644582	0.897373	0.86176	0.961067	0.0826146	0.248219	-0.0885458		0.794724	0.00316371
10990.21_3	LRRK2	Leucine-rich repeat serine/threonine-protein kinase 2	0.644582	0.897373	0.962698	0.98821	5.97e-05	0.32551	-0.104174		0.198978	0.1336
8467.9_3	INHBA INHBB	Inhibin beta A chain:Inhibin beta B chain heterodimer	0.644582	0.897373	0.279401	0.673081	-0.0224782	0.392767	-0.152049		0.290577	0.171946
5957.30_3	SST	Somatostatin-28	0.644582	0.897373	0.866526	0.961067	-1.19e-05	0.533165	-0.0271012		0.330592	0.106613
3489.9_2	CNTF	Ciliary neurotrophic factor	0.639316	0.897373	0.62306	0.844208	0.000604976	0.63692	0.0814576		0.84397	0.128609
13133.73_3	LTBP4	Latent-transforming growth factor beta-binding protein 4	0.644582	0.897373	0.373178	0.69966	0.0150662	0.660567	-0.0822946		0.549086	-0.00415476
5060.62_3	CD274	Programmed cell death 1 ligand 1	0.644582	0.897373	0.401915	0.720166	-0.0638087	0.777593	-0.0803522		0.488829	0.0184871
5236.2_3	NR1D1	Nuclear receptor subfamily 1 group D member 1	0.644582	0.897373	0.426149	0.729958	-0.030263	0.780987	0.0749028		0.54858	-0.00567965
3633.70_5	NID2	Nidogen-2	0.640304	0.897373	0.940372	0.982597	-0.00613698	0.871381	0.00255384		0.364948	-0.226301
3026.5_2	CAST	Calpastatin	0.661681	0.901172	0.492845	0.773844	-0.00968543	0.00710365	0.250696		0.0049132	-0.180789
5462.62_3	FCN3	Ficolin-3	0.661681	0.901172	0.290747	0.673081	-0.0427523	0.0486389	0.376108		0.0158315	-0.249862
5360.9_2	AKT2	RAC-beta serine/threonine-protein kinase	0.661681	0.901172	0.768189	0.915571	-0.000310255	0.0715411	-0.283171		0.439212	0.0717744
4906.35_1	F5	Coagulation Factor V	0.661681	0.901172	0.582355	0.814184	0.00867676	0.0937003	0.344464		0.00309705	-0.197103
4832.75_2	TNFRSF10A	Tumor necrosis factor receptor superfamily member 10A	0.661681	0.901172	0.677621	0.866893	0.00408961	0.224948	0.0895073		0.142129	-0.212942
8464.31_3	RSPO4	R-spondin-4	0.661681	0.901172	0.429979	0.729958	-0.0206874	0.26864	0.139435		0.335239	-0.00320189
13103.125_3	CSH1 CSH2	Chorionic somatomammotropin hormone	0.661681	0.901172	0.143659	0.575987	-0.0597455	0.338019	-0.0444826		0.069278	-0.273718
3457.57_1	POSTN	Periostin	0.661681	0.901172	0.731525	0.895371	-0.0146639	0.339793	0.103564		0.632326	0.0970841
4144.13_1	CCL13	C-C motif chemokine 13	0.661681	0.901172	0.269851	0.669292	-0.0391181	0.382418	0.160784		0.0225743	-0.26885
5854.60_3	MAPT	Microtubule-associated protein tau	0.657383	0.901172	0.886189	0.967499	-0.0123275	0.383223	-0.271996		0.806127	0.257777
2960.66_2	CFP	Properdin	0.661681	0.901172	0.573423	0.809851	0.0397247	0.420782	0.0814561		0.231879	-0.0488279
5250.53_3	IMPDH2	Inosine-5'-monophosphate dehydrogenase 2	0.661681	0.901172	0.40682	0.721859	-0.0146672	0.497376	-0.0704429		0.622559	0.11466
3356.50_1	CA7	Carbonic anhydrase 7	0.652813	0.901172	0.225445	0.630385	0.0380101	0.547974	0.0633922		0.0347425	-0.212591
2982.82_2	LGALS4	Galectin-4	0.661681	0.901172	0.7656	0.913748	-0.00315906	0.670694	-0.0813067		0.121996	0.264085
2762.30_2	FGF19	Fibroblast growth factor 19	0.661681	0.901172	0.677377	0.866893	-0.0136009	0.722951	-0.166		0.767984	0.203278
4153.11_2	SERPINA3	Alpha-1-antichymotrypsin complex	0.661681	0.901172	0.394891	0.716352	0.0160035	0.796292	-0.108595		0.579581	0.169888
3522.57_1	VIP	Vasoactive Intestinal Peptide	0.661681	0.901172	0.272508	0.672083	-0.0557308	0.80173	0.36364		0.630173	-0.328073
3505.6_2	LTA LTB	Lymphotoxin alpha1:beta2	0.661681	0.901172	0.22193	0.62587	-0.0317619	0.80978	0.0598102		0.851416	-0.00651851
3009.3_2	TGFBR3	Transforming growth factor beta receptor type 3	0.661681	0.901172	0.744428	0.901114	0.00376954	0.810134	0.0894606		0.423606	-0.0785592
3872.2_1	TPT1	Translationally-controlled tumor protein	0.661681	0.901172	0.514272	0.785727	0.0117435	0.900008	0.0607966		0.898838	0.0620164
13112.179_3	FSTL1	Follistatin-related protein 1	0.661681	0.901172	0.734933	0.897041	-0.00581483	0.992915	0.0623213		0.912657	-0.0489804
3029.52_2	CD209	CD209 antigen	0.666042	0.906175	0.781846	0.920044	-0.000201707	0.173615	-0.114237		0.724978	0.0418906
4254.6_2	NUDCD3	NudC domain-containing protein 3	0.678951	0.906875	0.814361	0.93639	0.0044462	0.00430122	-0.172483		0.171802	0.183804
3361.26_2	CD207	C-type lectin domain family 4 member K	0.678951	0.906875	0.594029	0.823512	0.0119513	0.1988	0.101134		0.429079	-0.130563
3657.74_3	PPP3R1	Calcineurin subunit B type 1	0.678951	0.906875	0.342867	0.692613	0.029934	0.207788	-0.196951		0.0486661	0.333105
2769.3_2	Human-virus	Protein Rev_HV2BE	0.678951	0.906875	0.186358	0.613976	-0.0449807	0.229786	0.201235		0.26999	-0.0960241
3049.61_2	PRSS1	Trypsin-1	0.678951	0.906875	0.674599	0.866893	0.00142577	0.235057	0.184296		0.719542	-0.0578235
2853.68_2	CHEK1	Serine/threonine-protein kinase Chk1	0.678951	0.906875	0.55369	0.797037	0.0148907	0.244647	-0.223065		0.186173	0.193066
4801.13_3	LPO	Lactoperoxidase	0.678951	0.906875	0.882405	0.964421	0.0315083	0.283158	-0.221346		0.700873	0.0925862
2770.51_2	CCL1	C-C motif chemokine 1	0.678951	0.906875	0.728034	0.895257	0.0166796	0.419065	-0.107986		0.0977574	0.167372
2760.2_2	FAM107A	Protein FAM107A	0.678951	0.906875	0.737801	0.898395	0.00876493	0.444512	0.0482979		0.114455	0.060725
3866.7_2	SBDS	Ribosome maturation protein SBDS	0.678951	0.906875	0.822137	0.939946	0.00327677	0.472765	-0.0490566		0.835014	-0.0441014
3172.28_2	ARSB	Arylsulfatase B	0.678951	0.906875	0.969605	0.992978	0.00498898	0.481059	0.0316377		0.505553	0.0324001
14149.9_3	IL36B	Interleukin-36 beta	0.678951	0.906875	0.490476	0.773844	-0.012615	0.667586	0.0207738		0.318267	0.0207738
4569.52_2	SORCS2	VPS10 domain-containing receptor SorCS2	0.678951	0.906875	0.757079	0.909054	0.0252804	0.710368	0.302611		0.555193	-0.164932
2806.49_2	ACVR1B	Activin receptor type-1B	0.678951	0.906875	0.207275	0.613976	0.0329936	0.770452	0.143323		0.0784669	0.186663
7655.11_3	NPPB	N-terminal pro-BNP	0.678951	0.906875	0.397476	0.718429	0.0121559	0.782847	-0.139775		0.0299598	0.232095
4149.8_2	PDGFB	Platelet-derived growth factor subunit B	0.678951	0.906875	0.262262	0.664228	-0.0219208	0.788782	-0.00735658		0.468898	-0.094797
2755.8_2	C3	C3a anaphylatoxin des Arginine	0.678951	0.906875	0.495796	0.775491	0.0350593	0.879946	0.104748		0.542289	0.0758924
4914.10_1	CGA CGB	Human Chorionic Gonadotropin	0.678951	0.906875	0.491316	0.773844	0.032451	0.960589	-0.274709		0.674502	0.311607
2979.8_2	CXCL5	C-X-C motif chemokine 5	0.683452	0.911962	0.214706	0.619085	-0.0366153	0.933846	0.088927		0.260205	-0.207013
2976.58_2	DSG1	Desmoglein-1	0.696386	0.91531	0.630251	0.844989	0.0162883	0.0361334	-0.26335		0.0436541	0.315876
4967.1_1	C1QBP	Complement component 1 Q subcomponent-binding protein, mitochondrial	0.696386	0.91531	0.503245	0.780579	0.00877751	0.162523	0.0022489		0.924654	0.158147
4867.15_2	VEGFA	Vascular endothelial growth factor A, isoform 121	0.696386	0.91531	0.194151	0.613976	-0.0457209	0.194503	0.0551945		0.219022	-0.0375079
2765.4_3	GDF11 MSTN	Growth/differentiation factor 11/8	0.696386	0.91531	0.676416	0.866893	-0.0166715	0.252658	-0.259463		0.904886	-0.00323995
2961.1_2	PROC	Vitamin K-dependent protein C	0.696386	0.91531	0.777274	0.918707	-0.0165479	0.272776	0.233624		0.401354	-0.0481427
4261.55_2	PON1	Serum paraoxonase/arylesterase 1	0.696386	0.91531	0.814624	0.93639	0.00335204	0.289544	-0.0201277		0.538857	0.0396074
9215.117_3	USP25	Ubiquitin carboxyl-terminal hydrolase 25	0.696386	0.91531	0.89202	0.969157	-0.00080369	0.390494	-0.217233		0.860237	-0.00747108
5011.11_1	NAMPT	Nicotinamide phosphoribosyltransferase	0.696386	0.91531	0.299712	0.673081	-0.0580282	0.50348	-0.00434542		0.116108	-0.0165431
2333.72_1	TGFB1	Transforming growth factor beta-1	0.696386	0.91531	0.992794	0.998909	-0.0090588	0.565939	0.144926		0.70026	0.0261874
3800.71_2	CKB	Creatine kinase B-type	0.696386	0.91531	0.42823	0.729958	-0.0224167	0.600897	-0.0492091		0.55998	0.114618
2505.49_3	GFRA3	GDNF family receptor alpha-3	0.696386	0.91531	0.996317	0.998909	0.00604294	0.704294	0.0594256		0.990336	-0.100326
13130.150_3	HK2	Hexokinase-2	0.696386	0.91531	0.681487	0.867167	-0.017949	0.810306	0.032895		0.539124	-0.0498952
2711.6_2	CNTFR	Ciliary neurotrophic factor receptor subunit alpha	0.696386	0.91531	0.962271	0.98821	-0.00559091	0.81904	0.0790166		0.798589	-0.151515
3284.75_1	BGN	Biglycan	0.696386	0.91531	0.349811	0.695024	-0.0267849	0.876811	-0.243611		0.586552	0.0489051
5392.73_2	FAS	Tumor necrosis factor receptor superfamily member 6	0.696386	0.91531	0.437482	0.733639	0.0187732	0.988233	0.136116		0.711335	-0.0527158
3681.87_3	KLK14	Kallikrein-14	0.713978	0.921871	0.28777	0.673081	0.0288896	0.0739913	-0.239337		0.0186328	0.323804
13088.397_3	BTC	Betacellulin	0.709545	0.921871	0.16764	0.603231	-0.0568568	0.149566	-0.0980807		0.482698	-0.0289325
3470.1_2	SELE	E-selectin	0.713978	0.921871	0.846824	0.951107	0.0165467	0.158713	-0.270288		0.318908	0.126739
4125.52_2	AGER	Advanced glycosylation end product-specific receptor, soluble	0.713978	0.921871	0.977461	0.996375	-0.00649136	0.300654	0.18388		0.364527	-0.0803903
4963.19_1	ARPP19	cAMP-regulated phosphoprotein 19	0.713978	0.921871	0.59333	0.823512	0.00945046	0.306089	-0.0216886		0.379428	-0.0300743
5430.66_3	SIRPA	Tyrosine-protein phosphatase non-receptor type substrate 1	0.713978	0.921871	0.657797	0.857221	-0.101552	0.374957	-0.220659		0.223944	0.17408
5798.3_3	BID	BH3-interacting domain death agonist	0.713978	0.921871	0.718466	0.891819	-0.0178804	0.40889	0.030418		0.231674	0.0580152
4785.30_3	SERPINA6	Corticosteroid-binding globulin	0.713978	0.921871	0.718282	0.891819	-0.00589866	0.488423	0.104445		0.949174	-0.0733399
4271.75_2	PFDN5	Prefoldin subunit 5	0.713978	0.921871	0.793102	0.925989	-0.00220613	0.59284	-0.0457049		0.871802	0.0951455
3825.18_2	MAPK8	Mitogen-activated protein kinase 8	0.713978	0.921871	0.17128	0.611317	-0.0586581	0.646981	0.136421		0.335664	-0.189327
14125.5_3	APOM	Apolipoprotein M	0.713978	0.921871	0.787862	0.922701	0.00366424	0.65911	0.0229083		0.753955	-0.0623213
9202.309_3	ATP5O	ATP synthase subunit O, mitochondrial	0.713978	0.921871	0.429183	0.729958	-0.0176711	0.669545	-0.133829		0.42282	0.132457
4237.70_3	LCMT1	Leucine carboxyl methyltransferase 1	0.713978	0.921871	0.579879	0.813136	0.00955368	0.675331	-0.0957155		0.454684	-0.0227186
2692.74_2	PLA2G2A	Phospholipase A2, membrane associated	0.713978	0.921871	0.440506	0.736226	-0.0235332	0.696955	-0.0825996		0.246708	-0.0392986
4534.10_2	PRSS22	Brain-specific serine protease 4	0.713978	0.921871	0.400967	0.720166	0.0310038	0.699221	-0.115914		0.922139	0.155708
8485.7_3	KEAP1	Kelch-like ECH-associated protein 1	0.713978	0.921871	0.377195	0.69966	0.0280944	0.756719	0.00179157		0.573425	-0.0728444
2447.7_4	PLA2G2E	Group IIE secretory phospholipase A2	0.713978	0.921871	0.332404	0.687247	-0.0427464	0.901771	-0.125029		0.976375	0.115003
5106.52_3	NOTCH2	Neurogenic locus notch homolog protein 2	0.713978	0.921871	0.703218	0.884564	-0.00910325	0.979008	0.0687263		0.208781	0.0557663
3374.49_2	HCK	Tyrosine-protein kinase HCK	0.73629	0.92523	0.230532	0.634659	0.0195517	0.0129697	0.313264		0.00497885	-0.204738
4452.9_2	LRRTM1	Leucine-rich repeat transmembrane neuronal protein 1	0.726985	0.92523	0.992366	0.998909	0.00107973	0.131861	0.13971		0.0171576	-0.178478
5792.8_2	AFP	alpha-Fetoprotein	0.749598	0.92523	0.571878	0.809119	0.00180577	0.134571	0.150111		0.0149725	-0.184951
3358.51_2	CDK5 CDK5R1	Cyclin-dependent kinase 5:Cyclin-dependent kinase 5 activator 1 complex	0.731718	0.92523	0.825866	0.939946	0.00716523	0.147301	-0.16943		0.0136129	0.313894
3209.69_1	MEPE	Matrix extracellular phosphoglycoprotein	0.731718	0.92523	0.313737	0.676346	0.0134115	0.193849	0.182948		0.233783	-0.054934
4890.10_1	POMC	Corticotropin	0.749598	0.92523	0.635633	0.849341	-0.0131605	0.22076	0.00895767		0.544938	-0.0191351
4139.71_2	IL6R	Interleukin-6 receptor subunit alpha	0.731718	0.92523	0.56664	0.806773	-0.0150489	0.241655	0.118811		0.0954044	-0.231561
3041.55_2	MRC2	C-type mannose receptor 2	0.749598	0.92523	0.872788	0.961067	-0.00539249	0.259241	-0.343854		0.877718	0.0708595
4429.51_2	CHST6	Carbohydrate sulfotransferase 6	0.736201	0.92523	0.872277	0.961067	0.0092192	0.266036	0.140006		0.222463	-0.0758162
3591.51_3	CDH6	Cadherin-6	0.731718	0.92523	0.531304	0.793886	-0.0192681	0.320519	-0.0481418		0.13607	0.0921288
5102.55_3	MICB	MHC class I polypeptide-related sequence B	0.749598	0.92523	0.328221	0.685313	0.0340875	0.36154	-0.0578235		0.16241	-0.00331618
4981.6_1	DSC3	Desmocollin-3	0.731718	0.92523	0.404325	0.721859	0.0183469	0.386752	-0.00426935		0.0734529	-0.246555
4137.57_2	IL25	Interleukin-25	0.731718	0.92523	0.835539	0.943744	-0.00244613	0.394742	0.0399085		0.68006	-0.0053745
2823.7_1	COMMD7	COMM domain-containing protein 7	0.731718	0.92523	0.659344	0.857221	-0.00699857	0.412596	-0.309091		0.936129	0.204422
3194.36_2	GP6	Platelet glycoprotein VI	0.731718	0.92523	0.800772	0.930818	-0.00437788	0.413396	0.157156		0.169143	-0.253211
4159.130_1	CFH	Complement factor H	0.731718	0.92523	0.817653	0.93639	-0.00223117	0.418996	0.14619		0.469668	-0.103038
3820.68_2	MAPKAPK2	MAP kinase-activated protein kinase 2	0.749598	0.92523	0.289411	0.673081	-0.0263397	0.438137	0.1166		0.444237	-0.0960168
4234.8_2	IL1RL1	Interleukin-1 receptor-like 1	0.749598	0.92523	0.704968	0.885074	0.0279276	0.491048	0.172632		0.491839	-0.18239
5915.58_3	PEX5	Peroxisomal targeting signal 1 receptor	0.718401	0.92523	0.212225	0.616251	-0.084917	0.531201	0.121634		0.967114	-0.0507347
4962.52_1	CDNF	Cerebral dopamine neurotrophic factor	0.749598	0.92523	0.605821	0.831977	-0.0101946	0.546213	0.0896893		0.763159	-0.0277873
3032.11_2	CGA FSHB	Follicle stimulating hormone	0.731718	0.92523	0.199303	0.613976	-0.0158296	0.551018	-0.243225		0.820555	0.322584
9175.48_3	DSCAM	Down syndrome cell adhesion molecule	0.749598	0.92523	0.731963	0.895371	-0.00857487	0.5706	-0.0186392		0.086587	-0.185592
5015.15_1	PLA2G7	Platelet-activating factor acetylhydrolase	0.749598	0.92523	0.504309	0.780579	0.0122411	0.617967	0.160511		0.977771	-0.143816
4464.10_2	SIGLEC1	Sialoadhesin	0.736162	0.92523	0.250325	0.645693	-0.0338473	0.628167	0.0282077		0.657971	-0.0242434
2864.2_3	MAP2K1	Dual specificity mitogen-activated protein kinase kinase 1	0.749598	0.92523	0.451463	0.744152	-0.00733465	0.645702	0.140668		0.543833	0.0519594
3497.13_2	IFNA2	Interferon alpha-2	0.745114	0.92523	0.55375	0.797037	-0.00707592	0.652674	0.0858924		0.558932	0.0262671
4157.2_1	F2	Thrombin	0.731718	0.92523	0.924739	0.974654	-0.00776389	0.702383	0.0588908		0.231	-0.109586
13097.11_3	BCL2L2	Bcl-2-like protein 2	0.731718	0.92523	0.921212	0.974654	-0.00612613	0.714392	-0.117174		0.867851	-0.0083859
4499.21_1	PDGFA	Platelet-derived growth factor subunit A	0.749598	0.92523	0.201128	0.613976	-0.0360342	0.718787	-0.0390699		0.760462	-0.031904
5936.53_3	TNF	Tumor necrosis factor	0.731718	0.92523	0.714176	0.889007	-0.0133342	0.793724	0.137417		0.623452	0.0732256
3221.54_1	SFRP1	Secreted frizzled-related protein 1	0.749598	0.92523	0.69615	0.880307	0.0200219	0.794721	-0.306695		0.179856	0.246431
3050.7_2	VWF	von Willebrand factor	0.731718	0.92523	0.731274	0.895371	-0.000929324	0.803984	-0.0788641		0.716573	-0.0191729
3431.54_2	EPHA1	Ephrin type-A receptor 1	0.749598	0.92523	0.678303	0.866893	0.0318443	0.818325	0.0199352		0.487723	-0.0681151
3469.74_1	RPS6KA3	Ribosomal protein S6 kinase alpha-3	0.749598	0.92523	0.565925	0.806773	-0.00897783	0.830025	-0.0194019		0.519342	-0.0454745
3331.8_1	RGMB	RGM domain family member B	0.749598	0.92523	0.787053	0.922701	-0.00724664	0.83775	-0.0747475		0.83164	-0.073299
2917.3_2	TNFSF11	Tumor necrosis factor ligand superfamily member 11	0.731718	0.92523	0.481829	0.766388	0.0212365	0.8492	-0.108672		0.858764	0.16234
3289.19_2	CA10	Carbonic anhydrase-related protein 10	0.731718	0.92523	0.401904	0.720166	0.0134881	0.852889	-0.224361		0.697109	0.0726905
5096.51_3	KIR3DL2	Killer cell immunoglobulin-like receptor 3DL2	0.749598	0.92523	0.38051	0.700243	-0.0192145	0.862956	0.0994873		0.427378	-0.10429
5017.19_1	PRDX5	Peroxiredoxin-5, mitochondrial	0.749598	0.92523	0.231007	0.634659	-0.0368067	0.873649	0.0432628		0.225733	-0.115914
4831.4_2	SELL	L-Selectin	0.749598	0.92523	0.459245	0.749474	0.0106308	0.903914	-0.119802		0.78134	-0.00423099
5947.90_3	THPO	Thrombopoietin	0.731718	0.92523	0.892625	0.969157	0.00121573	0.905042	0.187824		0.951264	0.0294678
3364.76_2	CTSV	Cathepsin L2	0.731718	0.92523	0.62188	0.843477	-0.016932	0.908306	-0.204387		0.646222	0.189026
2305.52_4	HCE003300	HCE003300	0.749598	0.92523	0.746905	0.902526	-0.000686635	0.912525	0.00396462		0.564666	0.0165066
5014.49_1	NCK1	Cytoplasmic protein NCK1	0.749598	0.92523	0.373751	0.69966	0.0158492	0.933874	-0.151973		0.155117	-0.0864875
3813.3_2	FYN	Tyrosine-protein kinase Fyn	0.745107	0.92523	0.816573	0.93639	-0.0205368	0.951142	0.185897		0.809472	0.0120831
4851.25_1	IL1A	Interleukin-1 alpha	0.731718	0.92523	0.289077	0.673081	0.0304722	0.959676	0.111111		0.218858	-0.0809224
4559.64_2	KYNU	Kynureninase	0.745393	0.92523	0.796117	0.927586	0.0116281	0.970084	-0.118811		0.688007	-0.0424242
4394.71_2	FGF8	Fibroblast growth factor 8 isoform A	0.754159	0.929989	0.891356	0.969157	0.00112352	0.422612	-0.120156		0.680137	-0.0525684
9168.31_3	CCL26	C-C motif chemokine 26	0.767608	0.934326	0.510976	0.783197	0.00526201	0.0170472	-0.127923		0.3289	0.0886619
3322.52_2	LRIG3	Leucine-rich repeats and immunoglobulin-like domains protein 3	0.767608	0.934326	0.535427	0.793886	0.00777097	0.0173375	0.357621		0.0319679	-0.322591
5132.71_3	IL27RA	Interleukin-27 receptor subunit alpha	0.767608	0.934326	0.903075	0.97019	-0.00624342	0.0987363	-0.221117		0.507931	0.00499333
3198.4_1	IDS	Iduronate 2-sulfatase	0.767608	0.934326	0.720127	0.892199	0.0166888	0.120541	-0.168439		0.60744	0.0587383
2617.56_35	ERBB3	Receptor tyrosine-protein kinase erbB-3	0.767608	0.934326	0.816988	0.93639	-0.00369262	0.400238	0.111842		0.707499	-0.0562258
5337.64_3	CD86	T-lymphocyte activation antigen CD86	0.764394	0.934326	0.428759	0.729958	0.0202671	0.426338	-0.121631		0.135114	0.015971
4148.49_2	PAPPA	Pappalysin-1	0.767608	0.934326	0.82491	0.939946	0.0135905	0.481168	0.0656756		0.898423	-0.075891
3022.4_2	CTLA4	Cytotoxic T-lymphocyte protein 4	0.767608	0.934326	0.811945	0.93639	-0.0183385	0.50524	-0.0547011		0.436573	0.0733032
13117.232_3	CHKB	Choline/ethanolamine kinase	0.767608	0.934326	0.361923	0.696844	0.0192972	0.601969	0.177054		0.785772	-0.0412807
5404.53_3	TNFRSF21	Tumor necrosis factor receptor superfamily member 21	0.767608	0.934326	0.736869	0.898395	0.00410347	0.688195	-0.0444063		0.590963	0.00705165
5252.33_3	PDE11A	Dual 3',5'-cyclic-AMP and -GMP phosphodiesterase 11A	0.767608	0.934326	0.863903	0.961067	-0.000864452	0.79392	0.213417		0.432066	-0.223023
3773.15_4	TEK	Angiopoietin-1 receptor, soluble	0.767608	0.934326	0.493847	0.773844	0.0103081	0.805956	0.094797		0.667237	-0.170574
4811.33_3	ITIH4	Inter-alpha-trypsin inhibitor heavy chain H4	0.767608	0.934326	0.782422	0.920044	-0.00529042	0.833725	-0.0395273		0.21482	0.340194
3472.40_2	BIRC5	Baculoviral IAP repeat-containing protein 5	0.767608	0.934326	0.486611	0.771228	0.0195667	0.849674	-0.0840115		0.253835	0.1689
5268.49_3	MMP16	Matrix metalloproteinase-16	0.772119	0.938948	0.367725	0.69966	-0.0135667	0.489079	-0.0182581		0.431845	-0.16074
3803.10_2	CST5	Cystatin-D	0.785742	0.940747	0.666512	0.861429	0.0130493	0.0393899	-0.292853		0.304913	0.194359
3296.92_2	CNTN2	Contactin-2	0.785742	0.940747	0.65444	0.857221	-0.0146054	0.128433	-0.286831		0.713716	0.106308
5026.66_1	RPS3	40S ribosomal protein S3	0.785742	0.940747	0.335062	0.688419	-0.0232814	0.138409	0.26885		0.0192263	-0.222726
3628.3_4	MAP2K2	Dual specificity mitogen-activated protein kinase kinase 2	0.785742	0.940747	0.951469	0.986647	-0.01242	0.155172	-0.0867925		0.0572761	0.176063
3852.19_2	DNAJB1	DnaJ homolog subfamily B member 1	0.785742	0.940747	0.43343	0.729958	0.0186678	0.173398	0.0947425		0.139687	-0.0760227
5121.3_2	SEMA6B	Semaphorin-6B	0.785742	0.940747	0.415233	0.728179	0.0297008	0.241314	-0.254126		0.496987	0.12895
3352.80_3	CA6	Carbonic anhydrase 6	0.785742	0.940747	0.940816	0.982597	0.00504241	0.25738	0.22935		0.0470065	-0.30932
4994.178_1	HNRNPK	Heterogeneous nuclear ribonucleoprotein K	0.785742	0.940747	0.544951	0.793886	0.00101876	0.317664	-0.0748266		0.0812162	0.0674316
9191.8_3	TFF2	Trefoil factor 2	0.785742	0.940747	0.919834	0.974654	0.00220895	0.373426	-0.0935773		0.527542	0.0228321
3446.7_2	IL18R1	Interleukin-18 receptor 1	0.785742	0.940747	0.46845	0.756992	0.016226	0.391152	0.126815		0.106267	-0.21174
5261.13_3	ABL2	Abelson tyrosine-protein kinase 2	0.785742	0.940747	0.548075	0.796616	0.00743973	0.419446	0.138632		0.953873	-0.0260339
14132.21_3	HHLA2	HERV-H LTR-associating protein 2	0.785742	0.940747	0.826982	0.939946	0.0186219	0.478154	-0.14534		0.233097	0.15426
3056.11_1	KLRK1	NKG2-D type II integral membrane protein	0.785742	0.940747	0.320398	0.679307	-0.0322062	0.574061	0.0145226		0.468202	0.0920526
5080.131_3	GPNMB	Transmembrane glycoprotein NMB	0.785742	0.940747	0.958843	0.987668	-0.00252751	0.688491	0.00834763		0.632326	-0.038765
2966.65_2	CLEC11A	Stem Cell Growth Factor-beta	0.785742	0.940747	0.831878	0.942032	0.0108292	0.821732	-0.121901		0.100004	-0.0270255
2708.54_2	TNFSF18	Tumor necrosis factor ligand superfamily member 18	0.785742	0.940747	0.624559	0.844989	-0.00589884	0.823389	0.0498199		0.658348	0.00293507
2633.52_2	IL13RA1	Interleukin-13 receptor subunit alpha-1	0.785742	0.940747	0.925334	0.974654	0.00289012	0.824236	-0.0705546		0.107087	0.127959
14150.7_3	IL36A	Interleukin-36 alpha	0.803988	0.948792	0.660986	0.857653	-0.0380034	0.171157	0.156775		0.998335	0.0679626
4807.13_3	COL8A1	Collagen alpha-1(VIII) chain	0.803988	0.948792	0.535918	0.793886	0.00945842	0.207712	-0.123309		0.19219	0.0646846
2730.58_2	MICA	MHC class I polypeptide-related sequence A	0.803988	0.948792	0.75697	0.909054	-0.00757377	0.270039	0.118811		0.599517	0.0533257
4151.6_2	PLG	Plasminogen	0.803988	0.948792	0.920299	0.974654	0.000248825	0.294147	-0.141376		0.655415	0.184448
4886.3_1	CCL7	C-C motif chemokine 7	0.803988	0.948792	0.425697	0.729958	-0.0145294	0.345712	-0.153573		0.797129	0.103488
3170.6_1	METAP2	Methionine aminopeptidase 2	0.803988	0.948792	0.564764	0.806718	0.0178181	0.361446	0.0373166		0.989801	-0.154793
3302.58_1	CST7	Cystatin-F	0.803988	0.948792	0.364444	0.697635	-0.02323	0.476444	-0.22459		0.0477855	0.197907
8459.10_3	BMP6	Bone morphogenetic protein 6	0.803988	0.948792	0.402737	0.720658	0.0233645	0.686393	-0.0113208		0.834281	-0.0777206
13089.6_3	HIF1A	Hypoxia-inducible factor 1-alpha	0.803988	0.948792	0.778738	0.918707	0.00290396	0.703743	-0.192072		0.215308	0.268153
14123.34_3	C10orf54	Platelet receptor Gi24	0.803988	0.948792	0.451315	0.744152	0.00741816	0.708192	-0.050506		0.284199	0.119728
2819.23_2	CDH5	Cadherin-5	0.803988	0.948792	0.954228	0.98721	-0.00447133	0.728434	0.0693349		0.590029	-0.154336
3710.49_2	PLG	Angiostatin	0.803988	0.948792	0.849668	0.952352	-0.00710465	0.878935	-0.0401372		0.840024	0.16417
13093.6_3	SECTM1	Secreted and transmembrane protein 1	0.803988	0.948792	0.352974	0.695024	-0.0236072	0.88902	-0.0408233		0.534121	-0.00689918
2666.53_2	DCN	Decorin	0.803988	0.948792	0.946856	0.985778	-0.000621426	0.9103	0.0120069		0.988118	0.00644178
3514.49_2	PRTN3	Myeloblastin	0.803988	0.948792	0.70391	0.884589	0.014369	0.913486	0.0525634		0.974223	-0.0555365
2952.75_2	IGF1	Insulin-like growth factor I	0.803988	0.948792	0.363223	0.696844	0.0259445	0.955756	-0.101506		0.76474	0.214179
2876.74_2	TOP1	DNA topoisomerase 1	0.822338	0.950017	0.301213	0.673081	-0.0375632	0.035574	-0.290109		0.00304346	0.299333
5082.51_3	IL1RAPL2	X-linked interleukin-1 receptor accessory protein-like 2	0.822338	0.950017	0.427194	0.729958	0.0177397	0.064484	-0.0360968		0.696534	-0.173775
4194.26_3	ANP32B	Acidic leucine-rich nuclear phosphoprotein 32 family member B	0.822338	0.950017	0.223522	0.627706	0.0272596	0.144193	0.0882841		0.030248	0.0574456
3480.7_1	DUSP3	Dual specificity protein phosphatase 3	0.822338	0.950017	0.161538	0.599663	0.0466906	0.379028	0.000190589		0.474705	0.0488669
3359.11_2	CDK8 CCNC	Cyclin-dependent kinase 8:Cyclin-C complex	0.822338	0.950017	0.771159	0.917943	0.00555104	0.405023	-0.181475		0.431464	0.140309
4245.80_2	MDM2	E3 ubiquitin-protein ligase Mdm2	0.808617	0.950017	0.377465	0.69966	0.0142436	0.414184	0.0310671		0.204187	-0.0624774
10342.55_3	PIAS4	E3 SUMO-protein ligase PIAS4	0.808629	0.950017	0.905651	0.97019	-0.00121772	0.459563	-0.185973		0.685386	0.0966266
2869.68_3	PRKCD	Protein kinase C delta type	0.822338	0.950017	0.788184	0.922701	0.00595803	0.478337	-0.225996		0.953314	0.0131504
4775.34_3	GSN	Gelsolin	0.822338	0.950017	0.933271	0.978555	-0.0028443	0.524274	-0.106766		0.606894	-0.0752811
2687.2_1	MIA	Melanoma-derived growth regulatory protein	0.822338	0.950017	0.907045	0.97019	0.00200558	0.533474	0.141757		0.973071	-0.0701734
2763.66_2	FGF20	Fibroblast growth factor 20	0.822338	0.950017	0.458412	0.749474	-0.0191197	0.635754	-0.102115		0.757011	-0.066438
3890.8_2	LDHB	L-lactate dehydrogenase B chain	0.822338	0.950017	0.627154	0.844989	0.00501232	0.66286	-0.120335		0.883742	-0.0242043
2790.54_2	PPBP	Neutrophil-activating peptide 2	0.822338	0.950017	0.165034	0.603231	-0.043603	0.663385	-0.176139		0.500723	0.0463884
3719.2_2	CDKN1B	Cyclin-dependent kinase inhibitor 1B	0.822338	0.950017	0.504309	0.780579	0.0111734	0.665049	0.0055653		0.699347	0.0010292
5918.5_3	PSME1	Proteasome activator complex subunit 1	0.822338	0.950017	0.512257	0.783557	0.00467971	0.694143	0.072082		0.725831	-0.104445
2857.70_2	NR3C1	Glucocorticoid receptor	0.822338	0.950017	0.460999	0.750514	0.021499	0.715818	0.332895		0.771545	-0.265919
3859.50_2	PSMA1	Proteasome subunit alpha type-1	0.822338	0.950017	0.575389	0.810789	0.00945703	0.731417	0.0683451		0.453359	0.0714708
3634.5_4	OPCML	Opioid-binding protein/cell adhesion molecule	0.822338	0.950017	0.708917	0.886652	0.00415876	0.775807	-0.0322851		0.494019	0.185211
3499.77_2	IL17B	Interleukin-17B	0.822184	0.950017	0.308791	0.674179	-0.0263938	0.819895	0.038235		0.10479	0.105327
4188.1_2	AKR7A2	Aflatoxin B1 aldehyde reductase member 2	0.822338	0.950017	0.407793	0.721859	-0.0292409	0.875382	0.108943		0.533554	-0.116147
3535.84_1	DKK1	Dickkopf-related protein 1	0.822338	0.950017	0.38204	0.701739	-0.00303923	0.885166	-0.0969316		0.574067	0.0961692
2974.61_2	CNTN1	Contactin-1	0.817741	0.950017	0.87501	0.961067	0.00140868	0.887156	-0.312674		0.99128	0.126358
4910.21_1	PLA2G1B	Phospholipase A2	0.822338	0.950017	0.939772	0.982597	0.00128545	0.89277	-0.0908744		0.553364	0.246436
4498.62_2	NCAM1	Neural cell adhesion molecule 1, 120 kDa isoform	0.822338	0.950017	0.906808	0.97019	0.00149785	0.978123	0.0437965		0.433577	-0.207013
2273.34_4	HCE004359	HCE004359	0.826931	0.954486	0.330112	0.685738	0.00521357	0.585519	-0.145428		0.930221	-0.141654
4693.72_2	HIBADH	3-hydroxyisobutyrate dehydrogenase, mitochondrial	0.840783	0.958711	0.548618	0.796616	0.0209617	0.0107949	-0.120564		0.811082	-0.0662093
2728.62_2	LAMA1 LAMB1 LAMC1	Laminin	0.840783	0.958711	0.866603	0.961067	0.00637891	0.0324549	-0.430151		0.0264399	0.259463
4961.17_1	ANXA2	Annexin A2	0.840783	0.958711	0.956784	0.987668	-0.00428542	0.0998837	-0.258472		0.976122	0.132685
3587.53_2	BMP10	Bone morphogenetic protein 10	0.840783	0.958711	0.456039	0.747949	-0.0131258	0.112104	0.0195925		0.278846	-0.0157045
2844.53_2	TIE1	Tyrosine-protein kinase receptor Tie-1, soluble	0.840783	0.958711	0.740263	0.899378	0.00308282	0.156343	-0.183991		0.930209	-0.061559
5108.72_3	NOTCH3	Neurogenic locus notch homolog protein 3	0.840783	0.958711	0.309813	0.674179	0.0225601	0.23468	-0.382581		0.993275	0.0593482
5526.53_3	TNFRSF18	Tumor necrosis factor receptor superfamily member 18	0.840783	0.958711	0.491499	0.773844	0.019266	0.672783	-0.0321326		0.250446	0.0540118
4697.59_2	CSF2	Granulocyte-macrophage colony-stimulating factor	0.840783	0.958711	0.388886	0.708386	-0.0196119	0.722162	0.158913		0.412428	-0.000724237
4553.65_3	HDGFRP2	Hepatoma-derived growth factor-related protein 2	0.840783	0.958711	0.779151	0.918707	0.00719419	0.752802	0.0538593		0.555201	0.0609491
5482.61_3	RBP4	Retinol-binding protein 4	0.840783	0.958711	0.329264	0.685313	0.0335545	0.807373	0.362226		0.420549	-0.217686
5351.52_3	HNRNPA2B1	Heterogeneous nuclear ribonucleoproteins A2/B1	0.840783	0.958711	0.808652	0.93639	0.00710691	0.951169	0.0416619		0.900954	-0.0091862
2631.50_2	IL10RB	Interleukin-10 receptor subunit beta	0.840783	0.958711	0.386478	0.706933	0.0168867	0.956742	-0.246503		0.674913	0.262741
4468.21_2	SPHK2	Sphingosine kinase 2	0.836519	0.958711	0.333769	0.687909	0.0186366	0.96674	0.0418152		0.696705	-0.113743
5340.24_3	CASP10	Caspase-10	0.840783	0.958711	0.839842	0.94698	-0.00147701	0.987053	0.0194782		0.186169	0.272809
2288.7_4	HCE004331	HCE004331	0.846566	0.96447	0.730273	0.895371	0.000975343	0.448348	-0.157126		0.241861	0.0359635
3168.8_2	ADAMTS5	A disintegrin and metalloproteinase with thrombospondin motifs 5	0.859313	0.965627	0.600654	0.830074	0.00643661	0.0230869	-0.226043		0.320237	0.101014
4359.87_1	DYRK3	Dual specificity tyrosine-phosphorylation-regulated kinase 3	0.859313	0.965627	0.30778	0.674179	0.0288502	0.124162	0.0519565		0.559332	0.056607
3580.25_5	SERPINA1	Alpha-1-antitrypsin	0.859313	0.965627	0.551777	0.797035	0.00617156	0.151203	-0.227944		0.281982	0.102156
3471.49_1	STK16	Serine/threonine-protein kinase 16	0.859313	0.965627	0.636282	0.849341	0.00455586	0.19383	-0.184982		0.761148	0.258624
5002.76_1	MMP14	Matrix metalloproteinase-14	0.859313	0.965627	0.562921	0.804959	-0.0130412	0.199058	0.247265		0.0514025	-0.14008
3877.67_2	CAMKK1	Calcium/calmodulin-dependent protein kinase kinase 1	0.859313	0.965627	0.973384	0.995535	0.00284327	0.273502	-0.104709		0.864337	0.134708
5355.69_3	TNFSF14	Tumor necrosis factor ligand superfamily member 14	0.859313	0.965627	0.634521	0.849252	-0.00184889	0.389861	0.118277		0.0736548	-0.115533
2774.10_3	IL16	Interleukin-16	0.859313	0.965627	0.986734	0.998909	0.00522298	0.456985	-0.0876344		0.240824	0.144583
5089.11_3	IL7R	Interleukin-7 receptor subunit alpha	0.854468	0.965627	0.363302	0.696844	-0.0507606	0.518104	-0.173013		0.177592	0.0727654
2643.57_2	CDH3	Cadherin-3	0.859313	0.965627	0.976935	0.996375	-0.00255476	0.592552	0.0872499		0.774438	0.035182
3613.62_1	FCN1	Ficolin-1	0.859313	0.965627	0.95309	0.986807	0.000230016	0.613403	-0.184677		0.284266	0.189937
3186.2_2	C2	Complement C2	0.859313	0.965627	0.692136	0.87902	-0.0050459	0.651075	-0.02977		0.359285	-0.0587013
4913.78_1	CCL16	C-C motif chemokine 16	0.859313	0.965627	0.925587	0.974654	0.0108886	0.65542	0.0574423		0.406467	0.0971603
5032.64_1	SSRP1	FACT complex subunit SSRP1	0.859313	0.965627	0.550109	0.797023	0.00484761	0.665803	0.254279		0.997551	-0.186125
4544.4_3	PPBP	Connective tissue-activating peptide III	0.859313	0.965627	0.187724	0.613976	-0.0466154	0.899999	-0.0953706		0.967519	0.0541272
3844.2_1	PPIA	Peptidyl-prolyl cis-trans isomerase A	0.859313	0.965627	0.822863	0.939946	-0.00409574	0.933638	0.109968		0.944553	-0.0200114
3341.33_4	ABL1	Tyrosine-protein kinase ABL1	0.877918	0.969168	0.701102	0.883116	0.00701403	0.0988465	0.381383		0.0104148	-0.309299
3074.6_2	LBP	Lipopolysaccharide-binding protein	0.877918	0.969168	0.764791	0.913748	-0.00609018	0.137871	0.113856		0.222903	-0.117591
5020.50_1	PGK1	Phosphoglycerate kinase 1	0.877918	0.969168	0.995803	0.998909	0.00366676	0.178975	0.0494378		0.63361	-0.0367829
5068.54_3	CRTAM	Cytotoxic and regulatory T-cell molecule	0.863957	0.969168	0.833171	0.942685	-0.012503	0.18193	0.126668		0.144374	-0.138713
11098.1_3	PDXK	Pyridoxal kinase	0.875997	0.969168	0.408729	0.722545	0.0195163	0.244807	0.106316		0.0845124	-0.0762017
8476.11_3	CHGA	Chromogranin-A	0.877918	0.969168	0.662799	0.859159	0.0171134	0.302574	0.0574423		0.363442	0.0606442
10339.48_3	ENO2	Gamma-enolase	0.877918	0.969168	0.875688	0.961067	0.00630462	0.304993	-0.146484		0.720108	0.0356394
3365.7_2	DKK4	Dickkopf-related protein 4	0.877918	0.969168	0.570594	0.809119	-0.00534442	0.352352	-0.0581285		0.211608	0.0726129
4717.55_2	IL3	Interleukin-3	0.877918	0.969168	0.541508	0.793886	0.0136724	0.359592	-0.0704021		0.781535	0.0362493
2752.62_2	GDF5	Growth/differentiation factor 5	0.877918	0.969168	0.895723	0.97019	-0.000598938	0.369146	-0.137641		0.173489	-0.0782542
4562.1_2	NXPH1	Neurexophilin-1	0.877918	0.969168	0.501976	0.780579	-0.0150892	0.396166	-0.0870974		0.306907	0.177435
3554.24_1	ADIPOQ	Adiponectin	0.877918	0.969168	0.869612	0.961067	-0.00555173	0.424452	0.0463122		0.670353	-0.130703
13114.50_3	LUM	Lumican	0.877918	0.969168	0.980056	0.996949	-0.00262884	0.510782	-0.134972		0.530622	-0.000419287
4968.50_1	CAPG	Macrophage-capping protein	0.877918	0.969168	0.510856	0.783197	-0.00778515	0.522027	-0.0781018		0.0358249	0.190852
5104.57_3	NCR1	Natural cytotoxicity triggering receptor 1	0.877918	0.969168	0.625127	0.844989	0.0127675	0.548869	-0.10303		0.464335	0.0427292
5457.5_2	COLEC12	Collectin-12	0.877918	0.969168	0.796583	0.927586	0.0106777	0.824223	-0.00567944		0.346382	-0.181399
5354.11_3	KRT18	Keratin, type I cytoskeletal 18	0.877918	0.969168	0.506948	0.780877	0.0203811	0.825281	0.0170777		0.961695	-0.0456295
4568.17_2	SLITRK5	SLIT and NTRK-like protein 5	0.877918	0.969168	0.795393	0.927586	0.00517646	0.827817	-0.321593		0.241618	0.239413
3315.15_1	GPC2	Glypican-2	0.873228	0.969168	0.951355	0.986647	0.000750388	0.894371	0.0656806		0.566	-0.202874
3422.4_2	CDC2 CCNB1	Cyclin-dependent kinase 1:G2/mitotic-specific cyclin-B1 complex	0.877918	0.969168	0.35709	0.695024	-0.0266259	0.916008	-0.0415507		0.727258	0.155186
2811.27_1	ANGPT1	Angiopoietin-1	0.87325	0.969168	0.140081	0.569894	-0.0392196	0.970199	-0.0574423		0.513064	0.0765009
3832.51_1	PTK6	Protein-tyrosine kinase 6	0.882695	0.973626	0.431118	0.729958	0.0196164	0.116967	0.00263028		0.555789	-0.084245
3366.51_2	ECM1	Extracellular matrix protein 1	0.896588	0.977489	0.540182	0.793886	0.0105702	0.0299127	-0.336351		0.166792	0.0374697
3592.4_3	CAMK1	Calcium/calmodulin-dependent protein kinase type 1	0.896588	0.977489	0.724502	0.893723	0.012781	0.0712216	0.244444		0.0396278	-0.222641
5111.15_3	NRXN3	Neurexin-3-beta	0.896588	0.977489	0.777827	0.918707	0.00178582	0.107721	-0.227063		0.807606	0.0277111
9197.4_3	LGALS9	Galectin-9	0.896588	0.977489	0.63719	0.849372	-0.00687231	0.166274	-0.11843		0.0855948	0.000647989
5034.79_1	PRSS2	Trypsin-2	0.896588	0.977489	0.997838	0.998909	-0.000201952	0.254997	0.0676577		0.210951	0.165695
10362.35_3	MYC	Myc proto-oncogene protein	0.896588	0.977489	0.775077	0.918707	-0.0364115	0.274319	0.037774		0.0601852	0.0175719
3898.5_2	PSMD7	26S proteasome non-ATPase regulatory subunit 7	0.896588	0.977489	0.731593	0.895371	0.00713394	0.334571	-0.119235		0.481839	0.0220706
3044.3_2	CCL18	C-C motif chemokine 18	0.896588	0.977489	0.765966	0.913748	-0.0226136	0.374147	-0.179264		0.642876	0.105394
5125.6_3	SIGLEC14	Sialic acid-binding Ig-like lectin 14	0.896588	0.977489	0.825994	0.939946	-0.0782437	0.604088	0.0816085		0.0338348	-0.194206
2816.50_2	BCAM	Basal Cell Adhesion Molecule	0.896588	0.977489	0.89631	0.97019	-9.38e-05	0.642188	-0.31848		0.566199	0.0996798
4965.27_1	ATP5B	ATP synthase subunit beta, mitochondrial	0.896588	0.977489	0.589966	0.821337	-0.0128397	0.647799	-0.262283		0.380249	0.113398
2972.57_2	BMP7	Bone morphogenetic protein 7	0.896588	0.977489	0.977156	0.996375	-0.00260185	0.74146	-0.0845817		0.96316	0.0699447
4355.13_1	DAPK2	Death-associated protein kinase 2	0.896588	0.977489	0.578538	0.812296	0.0173346	0.781684	0.0207742		0.168298	0.0217271
3423.59_2	CMA1	Chymase	0.896588	0.977489	0.786977	0.922701	-4.75e-05	0.882914	-0.0625167		0.794744	0.0928601
3758.68_3	PROC	Activated Protein C	0.901591	0.981319	0.455878	0.747949	0.0130895	0.159756	0.0860318		0.479372	0.106272
4130.71_1	FGF6	Fibroblast growth factor 6	0.901265	0.981319	0.614668	0.83801	-0.0121834	0.30485	0.114965		0.0272717	-0.241633
3630.27_4	CADM3	Cell adhesion molecule 3	0.915314	0.984056	0.607873	0.832192	-0.00779202	0.096697	-0.0255003		0.196543	0.262055
4916.2_1	IGHD IGK@ IGL@	Immunoglobulin D	0.915314	0.984056	0.243578	0.642211	-0.0269059	0.148005	0.012693		0.944474	0.0421955
4267.81_3	PES1	Pescadillo homolog	0.915314	0.984056	0.337773	0.689486	0.0228724	0.213318	0.11908		0.0113494	-0.163525
4712.28_2	APOD	Apolipoprotein D	0.915314	0.984056	0.60567	0.831977	0.0279503	0.251645	-0.176977		0.0514291	0.316409
5532.53_3	FGFR1	Fibroblast growth factor receptor 1	0.915314	0.984056	0.963936	0.98871	0.00113402	0.325984	-0.205413		0.365017	0.0514199
5116.62_2	ROBO2	Roundabout homolog 2	0.915314	0.984056	0.887611	0.967701	-0.0094711	0.355184	-0.20465		0.133738	0.0976177
5112.73_3	CD200	OX-2 membrane glycoprotein	0.915314	0.984056	0.706115	0.88567	0.0078044	0.420616	-0.158986		0.34475	0.0264913
3235.50_2	WFIKKN2	WAP, Kazal, immunoglobulin, Kunitz and NTR domain-containing protein 2	0.915314	0.984056	0.644261	0.854473	0.00976278	0.655133	-0.054393		0.7673	-0.128569
2182.54_1	C4A C4B	Complement C4b	0.915314	0.984056	0.474945	0.760028	-0.00818526	0.747002	0.0851915		0.790602	0.0510387
4487.1_1	FGF7	Fibroblast growth factor 7	0.915314	0.984056	0.627122	0.844989	-0.010174	0.773336	-0.149955		0.781255	0.0936934
3600.2_3	CHIT1	Chitotriosidase-1	0.915314	0.984056	0.760229	0.911859	-0.0150034	0.877041	0.0094149		0.280375	0.0380789
5542.22_2	NRP1	Neuropilin-1	0.915314	0.984056	0.950666	0.986647	-0.0017755	0.927359	-0.0705178		0.486288	0.036898
3202.28_2	KREMEN2	Kremen protein 2	0.915314	0.984056	0.958734	0.987668	-0.00593303	0.939182	-0.240599		0.789048	0.236635
14124.6_3	EFNA2	Ephrin-A2	0.915314	0.984056	0.775435	0.918707	-0.00633877	0.957047	0.0408996		0.762823	-0.143434
2889.37_2	CTF1	Cardiotrophin-1	0.910624	0.984056	0.369278	0.69966	-0.0182093	0.998888	0.131664		0.582348	0.106391
13129.40_3	LDLR	Low-density lipoprotein receptor	0.934086	0.987312	0.343555	0.692613	0.0321915	0.0544706	-0.0468476		0.51823	-0.0747503
13105.7_3	SNAP25	Synaptosomal-associated protein 25	0.934086	0.987312	0.727196	0.89512	-0.0101654	0.0581841	0.171641		0.124811	-0.0716981
4471.50_2	TGM3	Protein-glutamine gamma-glutamyltransferase E	0.934086	0.987312	0.417075	0.729958	-0.0461533	0.0627136	-0.0623976		0.0165272	0.266019
3709.4_2	GPT	Alanine aminotransferase 1	0.934086	0.987312	0.765167	0.913748	-0.00220616	0.159902	0.0950257		0.378644	-0.123918
11096.57_3	N6AMT1	HemK methyltransferase family member 2	0.934086	0.987312	0.868895	0.961067	0.000174549	0.168371	-0.23644		0.0788427	0.334019
2992.59_2	IL17RA	Interleukin-17 receptor A	0.934086	0.987312	0.942647	0.983729	-0.00493176	0.196174	0.125062		0.143086	-0.227825
4564.2_2	PLXNC1	Plexin-C1	0.934086	0.987312	0.678844	0.866893	0.00248269	0.201424	0.180255		0.389864	-0.141681
2744.57_2	IGHG1 IGHG2 IGHG3 IGHG4 IGK@ IGL@	Immunoglobulin G	0.934086	0.987312	0.944948	0.98457	0.00137782	0.234784	-0.160663		0.706226	0.136573
2938.55_2	APOE	Apolipoprotein E (isoform E4)	0.934086	0.987312	0.792799	0.925989	-0.00338232	0.263095	0.244826		0.973683	-0.00705165
5356.2_3	MIF	Macrophage migration inhibitory factor	0.934086	0.987312	0.695013	0.880307	-0.00604556	0.401848	0.159062		0.876489	-0.0326663
2997.8_1	JAM2	Junctional adhesion molecule B	0.934086	0.987312	0.812574	0.93639	0.0030291	0.494349	-0.0811511		0.361689	0.0838193
3171.57_2	APP	Amyloid beta A4 protein	0.934086	0.987312	0.160888	0.599663	-0.0498064	0.563421	-0.0458548		0.735925	-0.0469983
5249.31_3	STK17B	Serine/threonine-protein kinase 17B	0.934086	0.987312	0.447104	0.740675	0.017371	0.626427	0.0315228		0.46085	-0.0169621
5335.73_3	ANXA6	Annexin A6	0.934086	0.987312	0.133424	0.559614	-0.0665538	0.670685	-0.018563		0.885743	0.0157423
4815.25_3	TXNDC12	Thioredoxin domain-containing protein 12	0.934086	0.987312	0.854084	0.956291	0.000811703	0.726078	-0.0652182		0.310156	0.0562988
5456.59_2	CNDP1	Beta-Ala-His dipeptidase	0.934086	0.987312	0.998909	0.998909	-0.0156515	0.733601	0.040061		0.164	-0.0922813
5852.6_3	S100A12	Protein S100-A12	0.934086	0.987312	0.601955	0.830131	0.0144587	0.859378	-0.0838193		0.934992	0.129941
3397.7_4	PTPN11	Tyrosine-protein phosphatase non-receptor type 11	0.934086	0.987312	0.719398	0.892135	-0.00418846	0.861159	-0.0492853		0.291024	0.152659
4985.11_1	FABP5	Fatty acid-binding protein, epidermal	0.934086	0.987312	0.55614	0.797861	0.0117447	0.934693	0.0283972		0.927902	-0.0944921
2474.54_5	APCS	Serum amyloid P-component	0.934086	0.987312	0.865501	0.961067	0.000718122	0.939962	0.123995		0.944774	-0.053097
9201.13_3	TAGLN2	Transgelin-2	0.934086	0.987312	0.791393	0.925635	-0.00557968	0.988464	-0.0568325		0.950395	-0.0199352
3325.2_2	MATN2	Matrilin-2	0.952893	0.98738	0.990658	0.998909	-0.000391966	0.0506126	-0.272804		0.425493	0.105546
8446.4_3	ADCYAP1	Pituitary adenylate cyclase-activating polypeptide 27	0.952893	0.98738	0.280017	0.673081	-0.0593231	0.107892	-0.00377358		0.168562	-0.104402
3293.2_4	CD5L	CD5 antigen-like	0.952893	0.98738	0.763874	0.913748	-0.0138199	0.157076	0.262207		0.0184185	-0.382809
3452.17_2	LCK	Tyrosine-protein kinase Lck	0.952893	0.98738	0.929266	0.975174	-0.0017146	0.241161	0.200846		0.336907	0.0487154
2937.10_2	APOE	Apolipoprotein E (isoform E3)	0.952893	0.98738	0.779192	0.918707	-0.00698027	0.265159	0.218449		0.802267	0.0213074
4250.23_3	NSFL1C	NSFL1 cofactor p47	0.948152	0.98738	0.494156	0.773844	0.0110355	0.324397	0.164004		0.0238927	-0.218368
13104.32_3	EFNB1	Ephrin-B1	0.952893	0.98738	0.445324	0.739982	-0.0157705	0.415777	0.0964742		0.817421	-0.0157423
9216.100_3	PLXNB2	Plexin-B2	0.952893	0.98738	0.872749	0.961067	0.00371891	0.428745	-0.0984563		0.35746	-0.216848
4155.3_2	TNC	Tenascin	0.952893	0.98738	0.568035	0.807211	0.00300632	0.461173	0.0488279		0.859317	-0.0346484
2734.49_4	NCR2	Natural cytotoxicity triggering receptor 2	0.938781	0.98738	0.339246	0.689486	-0.0252286	0.482731	0.237101		0.918775	-0.043189
4449.67_3	GREM1	Gremlin-1	0.952893	0.98738	0.420577	0.729958	0.0138618	0.494402	0.134065		0.0818919	-0.217813
4249.64_2	NME2	Nucleoside diphosphate kinase B	0.952893	0.98738	0.990967	0.998909	0.0087868	0.501799	-0.0742901		0.728203	-0.0288546
4459.68_2	PCSK7	Proprotein convertase subtilisin/kexin type 7	0.952893	0.98738	0.830058	0.94078	0.00827916	0.52928	0.0550029		0.30796	-0.124071
3520.58_1	TGFB3	Transforming growth factor beta-3	0.952893	0.98738	0.293397	0.673081	-0.0306422	0.53094	0.372303		0.368272	0.00762369
2619.72_2	TACSTD2	Tumor-associated calcium signal transducer 2	0.952893	0.98738	0.872975	0.961067	0.00229833	0.549967	-0.0345721		0.775561	-0.0336573
4976.57_1	CRK	Adapter molecule crk	0.952893	0.98738	0.927528	0.974654	-0.00435597	0.614528	-0.200118		0.277518	0.210982
2834.54_1	KLK8	Kallikrein-8	0.952893	0.98738	0.81603	0.93639	0.0144605	0.649126	-0.189175		0.216255	0.245588
5254.69_3	PDE3A	cGMP-inhibited 3',5'-cyclic phosphodiesterase A	0.952893	0.98738	0.326311	0.683719	-0.0573343	0.671791	0.128569		0.203469	-0.0488279
3052.8_2	FASLG	Tumor necrosis factor ligand superfamily member 6, soluble form	0.952893	0.98738	0.301681	0.673081	0.0377605	0.730846	-0.139851		0.920341	0.0296932
2312.13_4	HCE000483	HCE000483	0.947942	0.98738	0.749814	0.904417	0.00529543	0.78904	0.0855699		0.918496	-0.0795041
2981.9_3	ESAM	Endothelial cell-selective adhesion molecule	0.952893	0.98738	0.920637	0.974654	-0.00428131	0.826041	0.0958643		0.934634	-0.093806
3519.3_2	CCL17	C-C motif chemokine 17	0.952893	0.98738	0.559699	0.802093	-0.00767579	0.841866	-0.107225		0.869827	0.0615983
10337.83_3	CEBPB	CCAAT/enhancer-binding protein beta	0.952893	0.98738	0.879907	0.96329	0.00090094	0.8974	-0.093884		0.826286	0.0794374
4133.54_2	GZMB	Granzyme B	0.952893	0.98738	0.968248	0.99236	0.0036614	0.907167	-0.0870228		0.89163	0.102994
3082.9_2	ULBP2	NKG2D ligand 2	0.952893	0.98738	0.505934	0.780579	-0.0102476	0.951653	0.00766181		0.619606	-0.0844705
3404.51_2	TPSG1	Tryptase gamma	0.957702	0.990804	0.621623	0.843477	-0.00456652	0.20723	0.283961		0.332248	-0.0235967
5115.31_3	RELT	Tumor necrosis factor receptor superfamily member 19L	0.957618	0.990804	0.881789	0.964421	-0.00362642	0.855913	0.125443		0.646625	-0.0443301
3581.53_3	AHSG	Alpha-2-HS-glycoprotein	0.971726	0.992834	0.890569	0.969157	0.00129636	0.0294826	0.230112		0.00374926	-0.328378
5246.64_3	PDE2A	cGMP-dependent 3',5'-cyclic phosphodiesterase	0.971726	0.992834	0.988826	0.998909	-0.00195476	0.0606637	-0.213265		0.014943	0.302077
5843.60_3	EHMT2	Histone-lysine N-methyltransferase EHMT2	0.971726	0.992834	0.844853	0.950189	0.00469704	0.0748692	-0.353885		0.45603	0.226763
13111.79_3	BCL6	B-cell lymphoma 6 protein	0.971726	0.992834	0.576442	0.810789	0.0158184	0.111868	0.100286		0.282639	0.0194778
2178.55_5	HCE003167	HCE003167	0.971726	0.992834	0.552422	0.797035	-0.00130429	0.332752	-0.0636173		0.668412	-0.080465
14127.240_3	IFNB1	Interferon beta	0.971726	0.992834	0.583753	0.815274	0.0148232	0.468975	0.0854965		0.230697	-0.0698685
3723.1_2	NPPB	Brain natriuretic peptide 32	0.966912	0.992834	0.552538	0.797035	-0.0117277	0.600788	-0.157004		0.822091	0.123842
2747.3_2	ULBP3	NKG2D ligand 3	0.971726	0.992834	0.380694	0.700243	-0.0189015	0.612937	0.0937298		0.666594	0.0722317
11105.171_3	ENO1	Alpha-enolase	0.971726	0.992834	0.421304	0.729958	0.0212964	0.686935	-0.0117019		0.469392	0.0181818
2697.7_2	PF4	Platelet factor 4	0.971726	0.992834	0.152609	0.59288	-0.0589905	0.699844	-0.0322089		0.77857	-0.0642272
3348.49_2	BMP1	Bone morphogenetic protein 1	0.971726	0.992834	0.526616	0.793534	-0.026738	0.770412	0.0585096		0.234994	-0.0725367
3043.49_2	SPARC	SPARC	0.971726	0.992834	0.204561	0.613976	-0.0527123	0.814574	-0.131694		0.755005	0.0583572
2696.87_2	PSPN	Persephin	0.966988	0.992834	0.805973	0.935213	0.00477331	0.891171	0.219448		0.578806	-0.0797438
9176.3_3	MUC1	Mucin-1	0.971726	0.992834	0.650677	0.856942	-0.00392621	0.892514	-0.0684214		0.476216	-0.0148278
14131.37_3	EFNB2	Ephrin-B2	0.971726	0.992834	0.643247	0.853989	0.0242628	0.904639	-0.0467696		0.226804	0.0954069
2949.6_2	PLA2G10	Group 10 secretory phospholipase A2	0.971726	0.992834	0.371581	0.69966	-0.0222798	0.936962	-0.00125786		0.418112	0.0177244
2913.1_2	CCL23	C-C motif chemokine 23	0.990573	0.997389	0.619053	0.841596	0.0139115	0.0372829	0.322356		0.356953	-0.127425
5280.68_5	SLC25A18	Mitochondrial glutamate carrier 2	0.990573	0.997389	0.708382	0.886652	-0.00249901	0.0558704	0.289047		0.220071	-0.0609503
14133.93_3	IL1R2	Interleukin-1 receptor type 2	0.990573	0.997389	0.948896	0.986647	-0.000129105	0.179725	-0.328531		0.898648	0.0171908
10336.3_3	STUB1	E3 ubiquitin-protein ligase CHIP	0.990573	0.997389	0.84219	0.948004	0.00266616	0.205957	-0.218296		0.45693	-0.0784829
4136.40_2	IL17D	Interleukin-17D	0.990573	0.997389	0.273602	0.673081	0.0703119	0.269335	0.0120457		0.672998	-0.201727
3065.65_1	FGF5	Fibroblast growth factor 5	0.990573	0.997389	0.723173	0.893451	0.0112469	0.370663	-0.114084		0.276971	0.121403
2571.12_3	IGFBP3	Insulin-like growth factor-binding protein 3	0.990573	0.997389	0.916221	0.974654	0.00817585	0.37157	0.104174		0.672477	0.024433
2514.65_3	EFNB3	Ephrin-B3	0.990573	0.997389	0.432983	0.729958	-0.0199546	0.527342	-0.0249666		0.720822	-0.0584334
9173.21_3	PGM1	Phosphoglucomutase-1	0.990573	0.997389	0.250531	0.645693	-0.0311614	0.566309	0.0646096		0.984155	-0.0605691
5204.13_3	PSME3	Proteasome activator complex subunit 3	0.990573	0.997389	0.528169	0.793534	-0.0284168	0.647645	-0.106842		0.516949	0.0320564
13131.5_3	HK1	Hexokinase-1	0.990573	0.997389	0.811261	0.93639	0.000593695	0.766384	-0.0601105		0.666022	0.138784
3320.49_2	IGFBP7	Insulin-like growth factor-binding protein 7	0.990573	0.997389	0.998585	0.998909	-0.00514401	0.793296	0.0535544		0.897649	-0.217762
5178.5_3	PDE7A	High affinity cAMP-specific 3',5'-cyclic phosphodiesterase 7A	0.990573	0.997389	0.237212	0.637305	-0.0586078	0.836243	-0.143971		0.680962	0.161467
2278.61_4	TIMP2	Metalloproteinase inhibitor 2	0.990573	0.997389	0.506162	0.780579	0.0112073	0.841808	-0.127316		0.874844	-0.103072
3889.64_2	LMNB1	Lamin-B1	0.990573	0.997389	0.52842	0.793534	0.00974482	0.847807	0.00194408		0.854644	0.0579793
3623.84_4	LY86	Lymphocyte antigen 86	0.990573	0.997389	0.910746	0.972792	-0.000452413	0.906293	-0.0590433		0.374893	0.18117
4786.58_3	CMPK1	UMP-CMP kinase	0.990573	0.997389	0.823532	0.939946	0.00386462	0.929789	0.131999		0.811341	0.0353345
5803.24_3	C3	Complement C3d fragment	0.990573	0.997389	0.916419	0.974654	0.0423942	0.932241	-0.00811893		0.580049	0.164246
5227.60_3	PDK1	[Pyruvate dehydrogenase (acetyl-transferring)] kinase isozyme 1, mitochondrial	0.990573	0.997389	0.378252	0.69966	-0.0321988	0.962268	-0.0155136		0.893574	0.0767296
4246.40_2	L1CAM	Neural cell adhesion molecule L1	1	1	0.891845	0.969157	-0.00833797	0.0997814	-0.257709		0.78461	0.137107
2750.3_2	APOA1	Apolipoprotein A-I	1	1	0.722508	0.893451	-0.0131822	0.200652	0.27631		0.10314	-0.150143
4931.59_1	F3	Tissue Factor	1	1	0.329387	0.685313	-0.0397884	0.227978	0.0434915		0.022158	0.0922051
2953.31_2	CGA LHB	Luteinizing hormone	1	1	0.566639	0.806773	-0.0381786	0.274485	-0.299257		0.389596	0.36924
4986.59_1	PTK2	Focal adhesion kinase 1	1	1	0.280544	0.673081	-0.0339616	0.449985	0.110488		0.250531	-0.240726
4407.10_1	MST1	Hepatocyte growth factor-like protein	1	1	0.950394	0.986647	-0.015376	0.475042	-0.0962455		0.853376	-0.0358681
2768.56_2	HPX	Hemopexin	1	1	0.896683	0.97019	-0.024198	0.800442	0.0460081		0.975484	-0.101279
2567.5_6	CFI	Complement factor I	1	1	0.976787	0.996375	-0.000973744	0.931324	0.0178769		0.695102	0.176367
2858.29_2	HAT1	Histone acetyltransferase type B catalytic subunit	1	1	0.921845	0.974654	0.00997865	0.998717	0.134362		0.222064	-0.0371641
