# Supplementary material for: HIV-associated gut dysbiosis is independent of sexual practice and correlates with noncommunicable diseases
Source: Nat Commun. 2020 May 15;11:2448. doi: 10.1038/s41467-020-16222-8 (PMC7228978; doi:10.1038/s41467-020-16222-8)
Supplement: Supplementary file 16 — Source Data [file 41467_2020_16222_MOESM16_ESM.xlsx]

## Sheet: SourceData_TableS11
SampleId	10336-3_3	10337-83_3	10339-48_3	10342-55_3	10344-334_3	10346-5_3	10351-51_3	10356-21_3	10358-33_3	10361-25_3	10362-35_3	10363-13_3	10364-6_3	10365-132_3	10366-11_3	10367-62_3	10370-21_3	10372-18_3	10990-21_3	11067-13_3	11071-1_3	11081-1_3	11089-7_3	11094-104_3	11096-57_3	11098-1_3	11101-18_3	11102-22_3	11103-24_3	11104-13_3	11105-171_3	11510-31_3	11513-92_3	11514-196_3	11516-7_3	12060-28_3	13088-397_3	13089-6_3	13090-17_3	13093-6_3	13094-75_3	13095-51_3	13097-11_3	13098-93_3	13101-60_3	13102-1_3	13103-125_3	13104-32_3	13105-7_3
160378H9	2226.7	672.8	24209.1	441.7	1397.7	654	1050.6	1029.2	790.3	645.3	346.1	5883.6	4280.3	1254.6	1638.8	231.4	2636	320.7	1832.1	1767.9	668.8	1645.3	3094.6	622.9	1288.1	429.6	306.1	1439.3	2752.8	9053.1	10686.8	38094.6	423.8	1277.8	3240.3	783.3	267.3	233.9	1597	994	1127.5	672	448.8	423.2	5590	7017.9	1407.6	1370.3	1083.6
SAMN13286914	389.9	575.6	6647.2	323.3	1033.5	245.3	995.2	903.7	672.3	375.3	297.4	2808.5	1103.9	788.7	1039.6	213.5	890.2	193.7	1467.2	1285.9	263.3	759.7	6219.6	379.8	731.6	175.5	449.3	1377.7	490.8	3929.5	4602.1	38019.4	371.6	1532.3	1430.1	698.8	306.8	187.5	603.3	1221.2	1307.3	876.9	577.3	675.8	9057.7	8303.3	1124.4	1550.6	2089.1
SAMN13286882	270.8	615.1	5380.1	271.8	1435.3	189.6	1451.7	843.7	728.4	378	278.4	2824.4	634.2	516.3	1035.6	161	767	197.8	3075.9	1398.4	199.1	848.5	3325	560.7	968.2	203.6	218.9	2484.1	410	4233.9	6464.6	40387	423.5	1573.3	1095.9	732.2	219	170	902.6	926.2	885.6	668.3	310.2	607.8	10961.2	2250.2	858.5	1232	1569.2
SAMN13291913	448.3	1084.2	4987.2	423.1	1222.9	223.9	896.6	5481.5	668.8	270.8	385.6	4113.6	742.2	443.6	670.7	178	885.4	213.5	2142.9	752.3	530.8	999.9	3552.5	801.7	760.7	207.2	289.2	1787.3	418.9	1779.6	6492.5	34683.2	454	1446.1	2331.8	734.8	229.1	375.4	756.3	1327.5	1117.2	605	349.8	418	7227	3727.4	1050.4	986.9	2922.1
SAMN13286913	399.2	787.7	8045.3	424.8	1211.5	213	868.7	914.3	746.6	236.7	290.8	4079.8	1007.1	639.6	766	229.3	1456.2	186.5	2231.7	1903.5	179.3	1410.4	2701.9	479	717.7	192.3	593.4	1578.2	485.3	10937.1	6235.4	31078.1	466.2	1495.3	4074.6	894.2	208	240.7	941.1	1395.2	1087.3	786.7	381.7	514.4	15734	22186.2	946.9	1415.6	2164.8
SAMN13286819	550.9	1313.4	5231.1	747.7	956.7	207.4	900.8	2548.1	1129	1857.8	1794	2432.9	1430	1414.9	1573.2	487.2	1206.4	167.6	1302.4	582.8	140.5	2039.6	3230.5	340.2	623.5	245.2	137.9	926.2	351.5	5900	5818.9	22273.8	283.9	1765.9	3866.3	2048.2	586.7	583.2	955.1	1186.8	1824.8	901.1	635.1	485.7	13014.2	6961.7	874.4	1691.7	2698.1
SAMN13291929	608.1	554.2	10901.5	316.1	1087.9	445.9	785.9	1236.5	649	274.1	233	4375.3	1465.8	615.6	747.6	141.4	2065.7	287.3	1662.8	1296.4	208	1767.2	3386.6	462.6	1059.5	188.5	183.6	1337.1	1589.7	3605.9	11103	50053.6	404.4	1365.1	2967.6	596.2	205.3	157.7	711.1	1043.8	885.8	878.6	524.5	608.4	6921.5	25245.9	1563.7	1701	3397.8
160378H2	2225.3	715.9	23282.7	441.1	1501.2	635.3	1027.1	1090.3	783.3	616.3	355.9	5917	4250	1291.4	1607.9	230.9	2568.5	327.8	2046	1821.6	667.5	1536.6	3101	619.3	1345.5	413.4	300.4	1336.9	2707.5	9067.6	10018	38891.8	431	1293.6	3379	840.9	268.8	242.2	1628.3	1047.9	1132.1	711.6	454.5	417	5398.3	6810.1	1369.5	1348	1096.8
SAMN13291926	510.1	585.1	7658.9	1055.7	970.4	234.2	854	846.9	799.8	1160.7	282.6	2105.7	712.2	1038.8	1012.3	147.6	1671	186.9	1660.6	894.1	218.4	1850.6	6661.9	407.4	764.9	193.7	420.6	1406.5	570.7	1306	6146.2	16024.5	439.9	1543.1	4553.7	1117.6	243.9	170.7	791.4	1287.6	1025.7	900.9	368.9	580.8	11986.5	28464.4	1245	1537.2	1660
170255H11	604.4	1402.1	14636	523.3	1457.9	213.3	1483.1	2683.6	648	337.4	336.3	2471.6	838.5	1302.3	1610.1	229.9	719.6	186.5	2231.7	1042.8	191.6	10249.4	3702.3	507.5	844.9	398.5	406.3	1473.2	582.3	10918.7	2613	39086.9	407.8	1227.1	4630.9	812.6	258.9	246.4	573.2	1121.6	1056.1	673.7	1030.4	485.3	4888.5	7516.9	2152.2	1148.7	31187.6
SAMN13286919	362.9	787.5	6909.2	392.5	1165.8	232.2	810.8	8708.7	986.2	270.3	419.9	2274.5	655.1	884.4	985.3	160.8	917.8	177.7	1751.8	1024.7	187.3	1382.6	5754.2	389.3	943.9	198.8	445.9	1681.2	470.4	23329.8	6082.7	24777.9	475.9	1536.1	6931.3	964.3	207.2	225.7	682.1	1565.4	1285.4	722.5	352.9	621.7	15593.2	7255.8	921.8	1217.3	1545.3
SAMN13286835	310.9	671.6	7781.1	395.8	1149.2	162.2	1435.5	985.1	719.5	268.5	275.7	4873.1	1387.3	471.4	547.5	147.8	1345.5	134.9	1864.8	981	149.5	1191.2	6514.7	429.9	732.8	177	199.8	1154.8	3281.3	6146.3	9898.6	29313.4	397.2	1456.1	1795.7	788.1	175.6	111.6	1264.5	841.7	903.8	939.7	512.5	324	15791.1	5007.3	1159.6	1263.7	7577.4
SAMN13286877	358.7	550.1	7291.4	297.2	985.8	326.2	806.7	1132.6	1272.3	253	3925.8	3571.5	1273.6	1333.2	803.9	150.3	2456.6	210.4	1498.9	756.2	180.9	2605.3	2537.4	521.2	777.3	199.2	219.4	1472.3	703.8	17011.8	7834.8	39758.6	1182.2	1378.1	2892.1	592.4	205.8	174	454.7	994.1	949.7	914.3	314.3	412.8	9607.6	16286.4	937.9	1455.6	4077.4
SAMN13286824	369.7	724.9	6633.6	337	1396.5	274.2	794.8	1079.6	834.6	294.3	308.6	2586.7	693.4	1212.6	811.6	208.6	1171	208.6	1936.4	1050.1	181.6	919.8	3845.4	460.9	800.1	305.7	196.3	2366.2	520.9	33786.8	7322.6	44091.1	453.2	2511.8	2775.6	641.3	208.1	252	538.1	1432.2	1269.2	843.7	503.5	456.1	14494.3	6508.7	757.2	1583.7	1579.6
SAMN13291925	298.3	681.3	6712.3	282.6	1323.4	216.3	736.8	1291.2	617.8	241	330.5	2881.6	660.2	827.6	792.2	159.5	1233.2	190.2	1886.2	1239.7	293.4	1899.7	3471.2	442.8	1109.4	205.1	192.2	1657.3	450.8	3171.4	7676.7	29695.7	410.4	1431	3135.8	627.4	190.6	154.9	538.3	1382.7	1147.9	1095.2	297.6	417.4	12983.3	6095.5	938.2	1158.7	5569.6
160378G6	2408.3	816.4	22946.9	579.5	1355.8	656.1	1135.5	1051.1	751.1	670.2	357.5	5769.4	4024	1255.1	1635.6	226.9	2565.8	338.8	2092.8	1795.9	689	1750	3279.3	623.5	1394.3	424.4	276.9	1275.9	2710.1	8708.2	11056	34742	443.3	1254.6	3153.3	824.9	288.5	251.4	1548.1	993.9	1111.5	608.8	462.7	424	5512.2	7085.3	1521	1355.4	1389.4
SAMN13286905	456.6	881.3	4574.3	436	1121.3	228	1007.7	1039.5	660.1	250.4	286.9	3712.8	812.5	552.9	708.6	161.4	1227.7	217	1871.1	971.4	188.4	1009.2	4205.1	447.6	771.7	178.8	199.9	2029.6	625.7	3382.6	6027.9	32341.8	475.2	1917.8	2750.4	694.7	229	227.8	605.3	1171.8	1062.8	748	394.2	454	15863.7	6242.3	1328.5	1418.4	2335.9
SAMN13286886	464.1	1005.1	6802.3	481.5	1319.6	291.1	1039.3	1936.2	753.8	325	648.5	3304.7	890.9	758.5	1273.8	175.2	1429.1	204.8	2205.6	1330.9	232.5	1868.4	6464.8	399.3	903.2	203.6	472.4	1642.9	648.4	23263.3	7855.1	32360	428.3	1502.4	4887.2	804	225.5	286.5	696.5	1297	1061.6	912.8	402.5	453.1	5718.5	25141.9	1301.2	1190.5	17740.6
SAMN13291900	619.9	1221.4	6512.5	437.5	1474.8	245.5	804.5	1342.7	578.7	255	367.8	4028.2	766.9	803.6	732.7	217.8	966.4	214.7	2522	1220.8	191.6	2480.2	6230.6	467.8	964.6	274.4	224.5	1023.6	508.3	6468.9	12420	40833.1	614.9	1322.7	2533.8	746.5	206.3	197.6	638	847.6	961.8	508.5	343.5	382.2	5624.9	4961.1	1105.4	938	10113.4
SAMN13286846	543.3	3398.6	7153.1	335.5	1670.6	201.6	18741.9	1160.7	754.3	304.8	381.6	2843.4	586.6	672.8	731	182.6	767.1	219.9	3002.4	981.1	178.6	1946.7	3137	730.7	865.1	173.6	244.7	1559.4	440.6	6784.3	9982	36093.9	436.3	1245.2	2171.6	832.3	254	212.5	476.9	835.4	894.2	599.5	415.3	490.4	7340.2	2607	1072.6	991.1	23280.4
SAMN13286889	433.4	758.2	6420.9	436.9	1025.4	200	1721.1	1233.3	748.2	263.5	317.5	2728.6	557.9	936.5	852	159.3	885.3	208.8	1850.6	750.4	202.9	3033.7	8122	414.2	1308.9	169.9	280.5	1112.1	433.3	1618.7	9013.7	40427.6	445	1272.9	1226.1	766.2	210.8	250	543.4	964.7	1097.7	627.6	1176.9	534.5	10473.2	7572.7	1689.7	919.4	3344.2
SAMN13286848	421.4	676.3	9496.6	493.2	1201.3	191.1	877.7	1020.3	680.7	308.9	265.2	2474.9	607	684.2	799.9	173.9	743.7	211	1829.8	1394.3	184.1	1443.3	2548.9	452.5	733.6	165.5	314.5	1270.5	520.6	1585.5	6862.9	33943.5	448.6	1335.2	1488.7	734.4	217.3	220.4	659.5	1051.4	1040.1	861	333.6	563.8	12061.4	13845	4741.9	1110.7	1528.5
SAMN13286809	452.8	909.7	8027.2	578.2	1130.3	207.8	925.3	1148.8	635.6	260.6	244.1	4572.3	1826.4	700	737.6	140.2	1258	209.7	1838.4	7364.1	166.9	1317.1	4463.7	791.7	1053.2	191.4	167.3	1408.5	524.6	17835.7	7876	48645.7	396.2	1207	1985.9	647.1	269	301.4	2126.4	1100.9	1131.1	685.9	321.5	464.5	8825.6	9038.7	1039.5	1283.2	1305.6
QC_CHI2G1	13517	1053.9	31989.6	1366.5	2246	9431.7	1715.9	1448.9	1580.2	623.6	363.9	53136.9	50129.3	1272	2975.2	180.3	19770.9	2363.5	5623.9	3603.4	256.9	2410	2733.9	652.8	12151.8	3501.8	452.8	1183.9	9623.1	15680.1	57916.3	37751.9	456	1532.2	5130.5	941.7	339.2	1210.5	8447.4	1571.7	2181.5	560.4	1410.4	517.8	1979.1	8343.4	5905.5	4463.1	1314.9
SAMN13291927	434.1	608.6	8237.9	351.8	971.2	279.4	779.7	906.8	741.5	235.9	284.1	4453.2	939.8	494.2	719	170	1406.1	200	1630.3	830.7	237.8	1607.8	2853.2	608.6	783.8	255	448.6	1582.3	475.2	11946.5	10621.6	34878.1	402.9	1276.8	2157.8	672.3	229	176.6	553.9	958.2	1108	828.5	327.2	491.3	7905	22823	1217.5	1079	3150
190063DF8	18	27	35.9	24.6	47.7	21	27.8	48.5	28.2	26.8	21.7	28	28.6	35.2	34.4	15.2	29.2	27.8	51.4	38.6	19.1	34.6	32.2	29	42.4	24.4	19.9	19.7	20.8	48.2	22.2	31.5	25.3	42.3	21.8	35.9	21.3	26.9	27.1	49.4	31.9	16	21.8	25.3	33.2	36.9	57.8	26.4	42.3
SAMN13291921	358.6	714.1	11866.1	343.6	1315.1	222.9	789.3	1114.2	580.4	284.2	326	2992.4	730.2	764.5	1209.1	158.4	1091.3	200.8	1928.1	1091.7	172.7	1642.3	6419.2	371	1005.4	182.6	677.4	1360.1	645.7	19861.5	8549.9	33122.5	645.5	1383.1	2734.4	688.8	252.9	192	566.2	1278.2	1232.1	804.9	415.9	644.1	14946.9	28636.6	1087.7	1082.8	6303.1
SAMN13286858	432.6	781.7	5646.4	466.2	1185.6	267	4889.6	937.8	557.9	250.6	486.8	3233.5	914.6	507.3	675.2	246.1	1265.7	197.5	1843.1	1429.5	218.9	914.7	3478.7	487.9	986.8	164.4	166	1358.5	642.1	8897.1	5838.1	31361.1	490.5	1582.6	9164.7	686.8	211.9	275.2	641.7	1005.1	952.7	585.2	531.3	447.7	10824.8	5182.4	993.7	1173	2370.9
SAMN13286812	513.5	669.2	7798	389.5	1039.3	256.3	815.8	894.8	624.5	234.2	343.4	2677.8	745.9	935.4	1294.5	158.9	2260.8	259.1	1728.4	9442.2	193.1	1428.5	2745.6	453.6	832.8	196.9	465.7	2125.6	530.3	4720.7	6393.6	30584.1	416.7	1541.1	2909.6	726.1	268.3	213.9	539.9	1092.5	1169.6	877.1	393.5	494.7	9684.9	25856.2	1176.5	1304.5	1989.5
SAMN13286837	555.6	779.1	8544.9	386.1	1223.7	228.5	830.2	1029.3	692.7	279.2	407.1	2844	924.9	726.8	712.8	302.4	1049.2	222.5	1732.1	1617.4	187.1	1549.3	2252.9	697.9	961.6	243.2	224.1	1281.3	672.3	4937.5	11655.7	38406.6	489.1	1305.2	1291.6	717.6	234.9	196.6	1060.5	729.7	1242.1	562.9	301.4	385.3	10961.1	5178.3	939.9	1015	9181.6
170255F3	566.5	1249.6	14901.7	472.5	1579.2	208.3	1422.1	2736.7	661.7	328.8	331.2	2393.8	830	1320.6	1547.4	231.3	733.1	181.3	2274.3	1067.2	181.2	10592.1	3586.5	495	871.4	380.1	442.5	1493	556.1	11302.8	2579.5	40911.9	386.5	1254.7	4758.3	793.7	246.3	233.3	554.9	1056.9	1061.2	734.1	1028.4	488.1	4904.9	7649.7	2254.2	1142.7	36562
SAMN13286855	486.7	1282.9	5627	559	1070.2	289.1	897.8	874.7	692.5	282.1	296.1	3945.3	1232.5	522.8	1285.3	218.8	1000	354.5	1742.7	1071.2	309.2	851.5	2744.2	457.4	815.4	219.2	189.6	1473.9	509.6	17864	6272.7	28543.8	774.7	1602.6	1162	613.7	1018.9	290.5	1347	1186.6	1219.6	693.2	395.8	492.5	12688.3	5446.8	1074.6	1289.3	2293.2
SAMN13286859	743.1	732.9	8383	451.1	1096.8	243.5	1000.3	899.6	613.9	243.1	273.6	4290.1	1066.6	683.9	736.1	143.7	1132.2	215.2	1865.4	2341.6	222.9	1353.9	4356.7	443	804.9	293.1	204.2	1216.7	625.8	1999.8	7634	29395.5	437.5	1454.7	1298.2	789.2	243.1	196.4	889.1	1062.2	913.4	650.4	360.5	419.6	25015.2	20495.1	1335.1	1254.6	6497.4
SAMN13286912	515	795.8	12946.1	439.9	1204.6	258.4	806	961.8	613.6	350.9	407	2346.4	817.2	1111.7	5325.3	141	2081	223.2	2646.7	729.7	291.6	555.2	4760.4	521.2	1058.6	206.4	210.5	1164	872.9	7838.5	8514.6	35865.6	509.5	1133.5	1376.4	789.3	271.8	233.1	816.7	991.6	1058.6	499.1	345.2	346.3	7482.3	5206.2	1551.7	901.3	1568.5
SAMN13286845	374.5	913.3	5538.6	577.6	1093.7	224.9	882.9	1064.9	683.2	259.6	478.9	3301.6	766.5	615.9	1023.7	245.6	1249.2	189.5	2196.6	937	172.2	1352.2	2206.9	596.5	753.7	180.6	185.1	1325.6	427.6	2451.1	8094.7	54993.5	448.8	1619	2117.1	739.9	288.7	196.1	582.3	1023.9	947.9	597.5	347.1	310.9	6044	13547.6	874.1	1002.1	3659.2
SAMN13286832	295.9	495	6642	265.7	1093.7	256.3	676.5	919.8	656.9	268.8	286.9	2607.8	685.5	859.9	817.9	181.9	1024.9	212.7	1717.7	987.2	405.3	1612.9	2754.9	404.2	773.9	209.1	211.1	1192.7	368.9	4731.2	7231.8	39785.7	360.8	1320.2	2395.7	641.6	189.5	227.7	529.5	1031.5	911.6	788.6	312.7	380	5932.6	3870	1217.6	1202	1297.9
SAMN13291917	610.2	646.3	6585.3	327.7	1422.2	256.9	1219.2	1092.3	684	244.9	262.3	4278.6	947.8	627.5	577.3	144.4	1206.8	226.1	1864	1082.1	203.2	725.9	5467.5	431.6	823.1	178.6	243.7	1498.4	531.6	7364.4	8548.6	36770.2	418.5	1477	1754.9	622.9	203.3	212.4	1023.7	1011.4	892.9	743.1	318.3	403.7	12928.1	22219.3	1069.8	1118.7	5889.7
SAMN13286813	798.9	757.7	5921	361.1	1183.5	275.2	781.6	1842.9	674.1	220.3	308.3	4688.3	1278.1	460.7	748.9	946.8	1622.4	242.7	2013.3	2217.9	188.3	1300.2	2517.1	496.6	974.4	164.4	237.3	2027.6	1245	27894.7	10578.7	35659.2	736.8	1416.5	1655.5	722.8	193.7	250.6	580.2	826.9	955.7	844	302.5	437.1	11660.7	13651.7	1165.7	1055.8	4542.8
SAMN13291910	332	726.7	9565.2	296.7	1399.4	263.2	831.9	1185.5	647.6	332.3	261.9	3634.1	791.3	823.1	715	162.9	1364.8	200	2429.1	579.3	185.4	1407.1	3383.9	438.2	1064.5	178.8	196.4	2105.8	745.6	17370.9	8180.2	48482.4	422.5	1454.9	3366.3	795.9	198.1	301	691.2	999.9	1052	852.3	357.3	576.4	18871.1	5784	1167.5	1011.2	17069
SAMN13286878	530.9	771.9	5848.9	496.1	1072	430.9	775.7	1614.9	711	240.8	286.7	5031.2	1997.8	1421.4	671.1	182.8	2452.9	273.2	1728.7	623.4	181.3	1812.4	4572.7	407	1021.2	195	238.1	1148.4	1034.5	21526.8	9785.7	36093.9	402.8	1482.3	2168.5	613.1	239.3	507.9	769.7	1059.2	1058.6	694.1	350.2	327.9	5713.8	6495	981.7	1325.8	3527.5
SAMN13286829	389.3	869.6	6984	465.2	1157.2	256	920.2	1341.2	2064	412.2	335	3259.3	790	895.9	813.6	442.7	1611	221.5	1974.7	963	177.9	974.7	3848.9	466.2	864.9	190.2	242.8	2018.3	550.6	13955.2	6665.1	33253.2	556.3	1651.1	2861	650	257.4	235.3	655.8	1007.8	1296.7	689.7	367.8	351.8	13760.9	23029.6	1014.2	1168.6	1860.9
1603780000	2565.8	762.8	22919.1	544.7	1542.1	651.8	1077.1	1109	819.1	625.1	346.9	6063.6	4438.3	1280.7	1635.9	228.3	2623.3	337.6	1913.6	1838.5	661.6	1529.1	3113	624.7	1360.6	389.6	296.3	1278.6	2816.6	8440.7	9637.8	36885.3	436.1	1329	3246.8	832.9	262.5	245.7	1609.3	975.4	1126	673.7	451.6	409.1	5333.4	6921.4	1427.4	1307.8	1130.7
SAMN13286909	442.3	665.3	4828.9	405.3	1209.9	224.3	779.3	981.4	1006.4	257.4	290.5	4314	831.6	1137.7	590.2	165	971.4	172.8	2008.7	910.4	190	1190.1	1699.5	471.6	732.8	197.8	262.1	1145.9	413.4	14371.6	6014.7	45007.3	642.2	1469	1411.3	635.6	213.5	178.6	819.6	1085.9	890.3	508.3	333.2	506.8	12553.9	3801.3	832.5	1200.3	2327.8
SAMN13286820	285.4	1468.8	6525.9	766.7	1178.6	276.5	893.6	1574.6	959.1	1024	3006.9	2552.4	1056.7	919.7	968.9	989.5	1607.1	205.2	1581.6	2232.1	325.2	985.4	4830.8	424.3	708.4	189	209.1	999.3	488.4	17912.5	5522.1	34493.7	334.5	1529.2	1770.9	2437.5	1650.2	312.6	966.2	1351.1	1487.5	661.8	479.8	493.3	9697	7102.7	791.1	1228.9	2213.9
QC_CHI2E12	13939.1	1219.4	34190.5	1883	2155.6	8741.9	1940.9	1546	1484.8	575.9	413.9	59431.5	49599.3	1274.7	3075.2	213.7	18979	2392.3	5373.1	3524.4	280.3	2582.8	2758.6	648.2	11422.8	3461.3	446	1095.3	10317.5	16535.3	60732.1	38715.1	464.7	1583.4	4833	941	343.3	1206.8	8357.4	1549.5	2015.9	581	1426.6	534.8	1967.6	8635.2	5592.1	4326.9	1346.6
SAMN13291895	630.4	757.7	7303.8	462	1330.4	261.3	6402.5	1426.7	652.9	229.5	788.4	3969.5	851.2	632	786.8	149.5	1481.9	224.9	2221.8	850.7	219.3	1855.7	2304.7	445.5	742.8	207	221.2	1672.7	639.4	2576.5	6691	36238.5	544.2	1562.3	3948.5	762.7	203.2	334.6	476.7	1051.3	1076.3	626.5	350.1	446.4	14548.8	9839.6	1074.8	1063.3	1618.4
SAMN13286904	453.3	636.5	7499.8	393.1	1137.8	232	901.9	1429.4	706.8	242.9	276.3	3228.1	685.7	987.1	761.4	210.3	1195.6	210.4	2002.2	1663.8	194.1	1478.6	4725.5	441.3	928.5	181.9	196.8	1692	494	12717.7	6552.5	25806	419.2	1613	2966.2	757.2	262.4	574.6	564.1	1298.2	1051.1	1038.4	381	439.6	10202.4	19821.8	1214.1	1462.4	7005
SAMN13286801	243.6	388.2	5126.6	222.3	1139.8	325	22457.6	607.4	738	312.3	240.7	2410	1073.4	1096.2	889.6	138.5	1553.5	279.1	1842.6	622.1	183.1	406.5	4360.1	471	799.7	312	127.5	1499.2	410.6	10955.1	13796.8	32827.1	562.2	966.6	3087.8	654.6	204	186.8	549.8	1227.5	1135	690.4	307.8	485.2	10461.5	7848.5	1005.4	1025.5	1529.2
SAMN13286918	321.2	597.5	4379.5	326.2	1133.9	219.1	912.3	953.8	742.4	251.5	331	4413	733.4	983.4	1152.1	158.8	1754.4	216.4	1720.2	932.1	172.8	870.9	2821	782.5	1170	203.6	174.9	1136.3	366.8	3539	5741.2	48577	469.6	1263.9	2589.2	672.9	219.4	199.4	647.7	1037.3	807.1	661.5	310.6	448.5	9559.7	20699.3	854.3	1185.1	2176.9
SAMN13286920	329	942.9	4703.3	315.7	1467.5	257.4	775.8	1181.6	629.3	264.4	270.5	4725.1	821.2	449.7	656.7	162.1	1132.2	213	2425.1	1458	167.4	1031.6	3769.3	575.5	949.5	163.8	224.8	1187.5	802.5	6098.6	7048.8	39580.9	441.6	1616.8	1731.9	745.5	181.1	209.8	703.1	1167.8	833.1	711.5	293.6	326.4	10408.2	11059.2	1051.9	1249.1	2139.6
SAMN13286860	311.2	625.7	7008.8	381.4	1452.4	212.2	776	997.6	641.3	298	359	3468	812.7	611.9	775.6	152.1	797.6	179.8	2574	796	183.8	1897.5	1585.7	519	752.3	208.2	229.2	1112.7	581.7	23995.9	6299.5	31218.1	444.5	1586.2	1528.6	732.8	207.9	201.8	779	1388.6	1083.7	753.7	355	680	11469.7	15862.6	1023.2	1330.9	2606.1
SAMN13291933	407.8	1791.9	6880.2	440.7	1104.1	226.4	996.6	867.5	634.6	252.9	319.7	3331.4	837.4	538.9	762	204.6	882.5	219	1869.4	1016.2	186.9	1172.2	7730.9	456.5	833.7	231	391.9	2136.8	744.5	3830	5159.9	26129	454.2	1792.7	2299.4	902.1	215.3	194.3	869.2	1257.9	1382.1	784.3	392.8	598.8	16087.3	26936.4	1211.6	1393.6	1390.3
SAMN13286899	435.7	648.1	7860.5	451.1	992.2	253.1	766.3	925.6	608.6	263.2	272.9	2804.6	656.5	820.1	853.4	250.7	1400.6	201	1700.8	734.3	191	1575.8	4079	429.2	959.1	214.9	302.4	1254.2	425.5	26395.8	8424.5	34605.8	449.9	1635.5	2109.1	694.5	230.3	230.5	537.7	855.7	985.3	678.2	327	415.2	11138	9226.1	1070.5	1114.8	3956.4
SAMN13286885	460	786.2	12564.5	353.9	1134.1	287.1	838.7	838.4	766	222.8	285.7	4077	1060.2	975.2	857.8	168.2	1120.5	212.2	1858.6	842.9	446.2	1887.1	2736.4	625.3	815.2	1308.6	396.4	1595.3	765.2	9288	9159.9	33867.9	395.1	1851	3386.7	704.2	204.4	212.6	792.5	1076.4	1043.9	875.9	386.2	474.3	8514.7	22476.6	1261.4	1199.8	2188
SAMN13286875	351.8	2034.2	6636.8	324.8	1286.5	180.7	870.3	1066.1	914.4	256.9	282.3	3689	695.2	468.9	5333	195.8	884.1	178	2170.4	1176.4	200.9	1104.7	2071.9	432.2	738.5	192.5	219.8	1594.7	418.6	10309.3	5318.7	35157.1	473	1460	1796.4	682.2	235.2	196.3	526.2	1092.6	1026.6	881.6	384.4	486.5	14972.5	6453.8	2623.8	1431.3	69800.9
SAMN13291914	307.8	634.8	8438.9	301.4	1183	214.1	3106.6	896.2	558.5	309.1	325.8	3099.4	725.4	625.8	872	166.3	768.2	208.3	1934.1	887.3	194.2	1207.5	3387.2	448	873.3	207	205.7	892.2	989.1	11314.4	9411.4	39696.3	399.4	1561.8	1519.2	774.2	231.8	189.8	783.2	793.2	787.5	635.8	287.5	382.9	13208.4	3198.2	1019.3	945.6	8109.4
SAMN13286816	436.7	939.1	5609.8	409.6	1344.1	216.1	918.5	1131.1	711.7	351.6	296.8	3350.7	760.9	582	815.2	165.5	897.2	221.7	2139	773.4	216.5	1021	3248.9	504	991.1	201.7	178.5	2518.9	527.7	7172.8	7396.2	33140.8	433	1204.9	3293.1	797	287.2	300.9	560.7	1241.4	806.4	743.8	397.4	432.7	6345.6	6331.6	973.2	4394.9	1494.3
SAMN13286871	383	954.5	7078.2	480.3	1215.7	271.7	757.1	975.6	588	240.3	280.7	2817.7	737.5	654	908.9	153.4	1240.7	210.1	2229.6	909.1	189.5	1023.9	3710.6	464.3	960.4	225	174.3	1880.8	522.6	50002.3	6822.1	28339.9	431.8	1324	2658.5	739.8	227.1	211.3	585.2	1000.7	1114.9	651.5	387.8	386.5	4950.7	5204.3	1032.2	963.6	2430.9
SAMN13291935	488.8	666.1	9054.4	417.1	987.1	291.1	1044	856.7	681.1	210	265.1	3051.6	909.5	519.7	992.2	140	2046.4	189.6	1377.5	588.6	149.5	3035.1	9276.4	417.5	783.5	221.5	461.2	1346.4	648.9	11580.8	6154.3	27682.8	471.7	1197.6	3227.4	892.5	183	172.3	748.6	869.1	1232.1	567.4	313	469.9	11825.2	27924.7	1159.9	1080.4	1586
190063DD1	14.5	24.7	36.8	21.8	44.9	21	25.5	45.3	27.6	29.5	23.5	27.6	26.7	37.4	37.1	15.2	32.2	29.6	54.2	44.4	17.9	36.4	33.5	31.8	40.6	23.8	19.8	19.4	19.7	46.9	20.8	33.2	25.5	42.4	23	37.1	23.1	29.1	33.6	53.1	30.5	15.5	24.1	24.4	36.5	35.8	49.1	28.2	42.1
QC_CHI2C9	12909.8	1154.2	39201.8	1691.3	2090.3	8870.1	1800.3	1490.1	1430	569.5	388.1	62028.4	51509.9	1243.9	3025.6	211.4	19112.8	2352.1	5095.3	3490	267.5	2538.5	2572.2	621.2	10994.4	3848.4	448.1	1243.8	10150.1	16468.3	62591.3	38630.5	436.3	1542.9	4607.3	887.1	347.6	1161.3	7932.9	1519.8	1990.6	572.4	1400.1	525.9	1870	8704.8	5433	4400.5	1330.6
SAMN13286888	366.1	870.8	7789	368.9	1126.6	201.6	838.9	1047.8	623.3	252.4	305	3780.2	837.7	605.6	800.4	150.1	1131.6	167.9	1664.1	1190.2	173.9	1016.3	3929.4	461.7	733.2	186.1	184.4	1522.4	416.4	9662.6	6188.3	34496	496	1584.5	2398.5	680.2	204.1	192.2	468.4	1123.6	1115.7	750.5	1265.8	486.1	14174.1	9237.4	1550.7	1244.2	26104.8
170255C7	526.9	1274.6	15255.7	429.9	1528.4	216.1	1443.8	2738.4	683.6	352.4	330.2	2537.5	841.9	1332	1602.6	234.2	744.8	186.5	2262.6	1090.6	177.4	10791.1	3577.2	489.8	869.7	388.8	453.5	1513.6	556	11206.7	2530.6	43005.6	373.4	1203	4582.2	771.8	249.4	238.1	536.8	1086.4	1060.3	761.3	1029.6	472.7	4887.6	8038.2	2270.7	1150.1	39866.6
SAMN13286864	449.2	1242.7	6211.1	533.3	1020	336.3	1063.5	998.7	15014	283.5	288	3857.5	1043.8	617.3	851.3	146.5	2162.9	227	1792.3	869.9	172	1011.5	7403.1	637.2	1007.8	212	171.6	909	467.9	41719.9	8442.7	39143.8	593.3	1622.8	1358.2	568.3	211.8	289.3	608	1003.6	916.1	600.4	503.5	441.3	15095.7	12753.6	971	1007.7	1368
SAMN13286800	390.5	990.9	8351.1	466.5	1174.3	239	865.1	1051.1	667.9	282.8	473.9	3267	720.8	930.9	998.9	157.6	1038.3	215.8	2093.3	678	208.8	1540.6	4539	411.3	924.2	217.1	217.6	911.5	437	5541.3	10073	33871.4	468.1	1206.8	2106.5	766.3	216.6	193.8	840.6	5199.9	1037.4	519.5	342.2	392.7	10495.6	5249.5	1012.3	1003.4	8946.3
SAMN13286825	374	1000.2	7964.3	381.7	1286	179.7	882.8	1057.4	712.5	246.3	285.2	2710.8	685	621.4	795.3	167.4	1010.7	192.5	1867.6	1178.1	177.6	1635.5	2221.1	445.6	790.8	185.9	205.2	2251.9	385.7	77528.6	6773.6	29086.6	500.3	1639	6155.7	765.5	448.9	289.1	553.7	1512.3	950.2	924.1	374.6	677	7239.6	7441.4	909.9	1418.7	2123.3
SAMN13286843	362.8	811.7	4260.6	468.6	1055.9	267.8	742.9	2599.3	751.9	273	294.4	3090.7	761.7	1647.2	679.9	231.1	2709.3	209.4	1611.3	1661.8	166.5	1157.7	2102	428.8	982.8	170.9	180.8	1360.3	454.1	8460.6	5928.3	37245.9	371.7	1620.2	3825.9	733.8	304.5	245.4	597.3	1104.7	1526.6	657.8	345.3	484.8	16038.6	6491.1	890.9	1236.7	1713.3
SAMN13286826	446.3	723.9	7052.5	301.1	1218.2	186.3	759.1	962	608.8	244.9	290.9	3553.8	597.9	822.8	695.2	173.5	694.7	178.5	1799.2	1061.6	185.9	1269.2	2143.4	676.9	804.8	179.3	191.5	2899	384.2	3503.1	5521.4	47383.5	560.1	1333.1	4612.7	632.7	206.2	263.3	450	884	1046.8	812	355.6	488.8	8064.6	14917.7	835.3	1504.7	1742.5
SAMN13286827	394.6	658.8	6288.6	455	1208.6	211.7	1170.3	900.8	782.5	248.3	289.3	1897.7	579.3	1754.7	1611.5	158.6	710.3	180.5	1870.9	903.5	180.4	1333.8	5120.4	423.6	918.3	252.8	204.2	2617.2	417.1	13365.3	4098.6	38678.3	440.4	1803.9	3465.2	666.7	230.7	210.8	602.5	1520.3	1258.4	1214.3	397.9	603.5	7416.8	34757.3	875.6	1746	1383.4
SAMN13286869	435.9	691.7	5407.8	454.5	1069.8	236	810	929.3	657.1	261.7	271.1	3456	1024.4	802.1	626.3	281.2	1026.2	205.3	1752	689.5	217.7	1104.1	5760.2	572.7	731.4	194.6	237.7	1015.6	695.6	9853.6	6050.7	35318.4	470.7	1426.4	9090.3	665.8	218.2	241	866.5	1048.5	1059	598.3	324.2	386.8	12248.6	9092.1	905.8	1062.5	1256.2
SAMN13286851	403.1	755.4	7189.4	442.5	1051.6	229	793.9	1084.7	636	237.1	284.3	3634.7	874	583.6	3423.8	150.9	1395.5	226.6	1827.7	1021	243.6	851.8	3879	421.5	817.2	185.1	295	1485.6	500.4	2634.7	6899.7	36455.1	596.7	1389.9	1498.6	667.6	212.2	287.7	654.2	1119.9	1123.9	649.8	333	288.1	10582.6	20103.7	1013.2	1189.9	5185.6
SAMN13286868	508.1	714.1	7628.9	257.9	1013.9	213.8	3401.3	887.7	585.1	368.2	1484.6	3198.7	859.9	935.5	732.5	160.4	1134.4	203.4	2031.7	849.3	187.1	1178.6	3836.1	490.9	1190.2	172.4	235.3	1138.6	393.1	5831.2	10254.4	37960.9	768.7	1437.1	3018.8	951	199.5	185.4	763.6	1792.1	865.4	858.9	294.1	438.1	9935	27617.1	1132.2	1156.8	2521.6
SAMN13286802	433.4	736.5	8643	397.2	1158.7	222.4	877.6	946.6	929.7	2490.3	274.8	2889.5	973.4	654.3	697.2	158.7	1020.5	269.7	1806.5	758.4	193.3	2115.4	3621.2	414	1016.1	193.2	220.7	1062.7	647.3	2762.4	8205.2	40306.5	389.6	1392.8	1406.9	664.7	297	181.2	928	912.8	834.1	654	319.2	361.4	12998.9	4258.5	968.2	1054.1	10773.7
SAMN13286850	340.5	626.1	10594.8	360.7	1203.7	242.6	784.7	895.2	517.3	275.5	287.5	3512.5	1166	747.4	936.8	175.9	1316.2	211.3	1986.2	778.5	176.1	1712	1462.4	418.9	886.7	221.8	414.5	1160.7	654	1769.5	8675.6	26654.5	380.5	1239.4	1775.9	684.5	205.6	179.5	856	1011.4	879	634.2	322.1	388	8027.7	11038.7	866.1	1211.1	3023.5
SAMN13286834	749.4	488.7	2587.6	397.8	894.4	298.3	1171	1137.4	628.8	270.7	305.7	6232.5	1763.1	388.8	411.3	177.9	1673.8	229	1331.5	688.1	192	480.7	5662.9	519.4	849.4	180.9	195.5	1770.8	1326.9	8703.7	6619.7	31103.6	461.4	1355.4	530.2	504.3	212.6	220.8	1796.4	915.1	776.3	1334.3	283.4	532.7	27705.1	17718.5	1517.4	1055.5	695.2
SAMN13286822	435.5	747.2	3913	525.8	1164.6	236.2	739.6	1566.6	533.3	266.6	378.9	5182	973.7	731.9	705.6	203.2	1111.4	209	1897.5	1254.6	731.6	1038.6	4707.1	589.8	939	233.4	239.4	846.8	475.8	10723.9	6329	47162.2	428.8	1231.1	1908.5	668.6	331.1	558.8	938	857.4	1105.8	396.8	369.4	320.9	5942.6	2904	944.5	1152.2	1775.1
190063DB5	20.5	31.6	33.6	29.4	49.9	21.1	30.8	52.4	28.2	27.5	22.5	34.2	29.5	34.6	34.2	14.8	29.7	28	56.1	40.5	18.6	36.1	35.3	30.4	41	25.5	17.7	20.5	21.5	57.8	23.3	33.6	26.2	42.3	23.8	37	22.8	27.5	87.1	48.7	31.9	14.1	22.7	24.5	36.7	38.9	57	27.3	45.1
SAMN13286841	439.4	767.1	6938	621.1	1377.7	352.5	734.8	973.3	529.9	212	247.9	3334.1	1469.9	841.8	917.2	143.9	2193.4	334.2	1650.5	1513	165.5	1516.2	4191.6	411.5	798.2	190.8	451	2345.9	894.3	7468.4	8563.8	49824.7	400.9	1380.1	5228.3	857.9	203.5	190.5	686.5	3556.9	1013.2	1080.6	269.5	417.6	7617.8	14575.2	1121.4	1288.3	960.5
SAMN13286811	368.6	798.3	5107	367.6	1326.7	244.3	856.9	1094.6	661.1	253.5	316.7	3776.3	737.4	593	695.4	150.6	1351.4	236	2022.6	872.3	190.2	1008.1	4162.4	532.2	821.7	184.4	200.6	1295.9	538.8	15522.3	5899.2	38390.8	474.5	1522.2	2212.5	754.5	201.9	189.6	528.1	969.7	1203.2	738.3	399.2	491.6	19602.7	7109	978.4	1373.8	1905.8
SAMN13291897	333.9	465.3	10218.8	452.4	915.7	211.6	925.3	1848.8	756.1	237	284.6	3276.6	703.2	907.2	754.4	146	1442.4	168.7	1431.5	696.3	296	1757.4	2520.3	562.5	787.2	218.7	246.3	1458.3	604.3	7033	5599.2	27870.8	393.8	1565.7	1949.9	940	248.4	242.8	631.7	1161.8	1382.6	918.2	396.2	551.8	15601.1	5894.8	1114.6	1696.3	1118.8
SAMN13286883	730.1	732.4	11189.1	443.2	1311.3	228.8	7373.5	1225.1	757.1	256.8	265.4	2342.8	653.9	934.9	702.2	240.1	1226.1	199	2041.1	788.2	189.8	2214.4	2934.5	447.7	1127.7	203.2	198.5	1785.3	492.2	93602.4	4958.4	40330.7	457.3	1662.1	2014.4	864	210.7	199.8	679.1	1083.1	1066.1	744.7	691.4	369.8	9647.4	4342.5	3052.4	1063.4	1253.2
SAMN13291899	461.1	659.7	6623.2	393.9	977.4	299.2	735.1	916.9	712.8	282.2	459.3	3285.6	965.5	730.5	641.4	167	1492.3	223.1	1478.7	672.8	159.4	1205.3	10490.8	427.3	1075.2	194.1	201.8	1804.3	477.2	60663.7	5929.5	29929	392.1	1858.8	3243.4	641	248.4	168.2	784	1145	895.1	825.4	544.6	377.7	17669.4	4844.5	1048.8	1139.8	3604.7
SAMN13286916	310.8	807	6095.1	359	1189.4	237.6	951.5	926.9	789.8	248.8	277.1	2592.1	672.1	1067.4	905.8	147.5	1086.7	187.9	1757.8	650	167.4	1279.1	3599.9	500.1	727	203.8	196.4	1179.3	511.8	35155.4	4955.8	33138.9	402.9	1768.2	1639	1005.1	209	179.1	570.4	1175.8	1177.3	575.7	357.9	470.2	13910.4	5149	775.8	1156.5	1636.2
SAMN13291920	283.4	545.2	7529.1	294.2	1263.4	189	1038.4	864.6	603.8	274.1	236.4	3513.3	1023.3	509.8	642.9	136.6	829.8	176.8	1944.6	1214.5	186.2	735.1	3460.2	407.7	1053.9	156.9	184.1	2326.1	357.6	5510.6	5169.8	29745.4	367.4	1433.9	1194.5	570.1	281.3	210.4	1187.6	1063.1	878.2	838.9	323.8	584.7	8872.3	5700.8	7511.3	1126.5	2974.2
SAMN13286911	334.9	566.6	6874	267.5	1138.7	247.2	804.5	1069.3	745.1	345.2	482	3019.4	1123.2	527.5	704.5	191.2	1158.5	233.2	1713.8	785.8	175.2	1125	5132.5	450	953.1	375.3	406.5	776.5	411.8	42884	7223.2	29227.3	659.4	1483.4	1692.1	533.2	188.1	336.3	619.8	1076.1	984.1	604.2	366.3	409.7	5617.9	13401.3	861.7	1179.6	1339.9
SAMN13291901	338.6	580.1	10667.3	325.4	1252.3	206.9	1251.5	899.8	928.4	366.2	282.1	2812.8	944.5	822.7	867.9	154.8	1127.2	170.7	1795.6	1751.1	175	1529	2733.6	563.7	623.4	220.6	205.6	2227.2	556.3	10265.4	6772.7	37281.6	396.2	2586.9	5954.9	701.9	211.3	469.1	517.6	2072.9	897.7	2556.7	339	468.9	7447.5	40833.4	934.6	10561.9	1532.2
SAMN13286903	302.9	1966.1	6986.2	267.6	1120.9	238.8	1275.8	873.1	730	253.1	249.6	3421	771.3	606.6	597.8	143.9	1412.4	219.3	1685	819.8	195	1390.9	3280.1	434.3	1035.4	203.5	219.6	1749.2	603.5	9763.3	8876.3	34657.7	407.7	1313.9	2002.5	558.1	226.5	174.5	559.4	948.3	912.8	857.7	312.3	417.6	13403.8	6525.1	2999.5	1313.2	67270.9
SAMN13286893	571.9	1723.3	9918.2	907.2	1373.1	232	1296.9	1154.2	512.5	222	271.4	5352.1	2165.4	360.9	685.7	139.5	1048.5	255.1	2421.4	769.4	163.7	1325.2	2611.2	498.7	937.2	194	202.2	941.5	532.7	18551.2	10046.1	31042	437.4	1452.9	1126.1	787.9	200.2	197.5	2419.1	1170.6	983.9	644.4	401.3	305.8	10922.3	3147.8	2848.3	1069.6	60196.1
SAMN13291924	418.1	1287.3	6315.8	385.6	1114.3	235	808.7	1199.7	676.8	507.5	294.8	3724.8	690.4	502.9	718.6	167.3	1290.3	209.6	1955.6	10739.6	317.8	1359.1	5105.1	433.6	817.7	200.4	164.1	1394.6	518.8	27603.4	7662.5	34401.7	417.7	1492.4	1708.6	767.4	241.2	221.8	521.1	1009.2	897.1	754	332.6	390.5	25465.5	11590.7	1125.9	1201.7	10877.3
SAMN13291918	408.5	534.8	8087.6	348.2	1133.6	211.4	1026.4	786.8	633.1	298	268.8	3200.5	638.9	777.4	885.6	150.1	728.4	202.3	1899.7	1195.8	188.7	900.3	2111.6	459.5	881.6	208	186.7	1495	401	2936.4	5214.8	33866.4	502	1453.1	2321.6	1165.1	226.7	175.1	685.1	1603.1	801.6	845.3	377.6	359.1	14535.9	16872.1	1075	1280.6	1083.2
SAMN13291934	400.7	679.6	6381.9	411	1176	228.1	725.6	4514.1	714.1	584.8	263	3937.1	656.7	527.1	700.5	146.8	1119.6	207.4	2187.2	1043.8	209.3	2429.9	2907.4	441.5	745.8	208.5	196.2	2326.3	498.7	6962.6	9998.3	41018	418.5	1517.4	2890.6	649.9	305	267.8	560	1023.4	1087	845.2	320.1	462	9200.2	5868.1	1003.8	1164.7	2403.2
QC_CHI2A2	12520.2	1061.9	31649.1	1478.6	2226.8	9220.8	1725.3	1517.5	1469.1	593.2	403.8	57698.5	49784.3	1256.7	2908.7	220.2	19573.8	2406.6	5403.3	3541.5	271.2	2455.2	2678	646.6	11511.9	3451.3	449.3	1177.9	10133.1	17107.1	61047.6	39087.1	444.1	1619.7	4836.1	935.7	352.9	1195.3	8347.2	1552.2	2042.7	624	1394.3	529	1863.1	8302.8	5434.4	4367.2	1317
SAMN13286842	416.2	848.6	7044.7	421.9	1040.8	213.7	890	1012.2	597	235.2	316.9	3961	908.2	448.1	688.2	143.8	1327.7	207.9	1850	825.2	199.5	1591.5	1112.2	460.6	740.7	181.2	199.3	2066.9	473.4	2360.6	6962.6	38795.7	449.9	1450.1	2590.7	620	218.9	205.5	834	1132.8	900.8	901	324.2	453.2	7633.6	8485.1	1019.9	1218.1	5712.5
SAMN13286844	432.7	695.1	5289.8	449.6	1136.2	352.7	935.6	1488.9	937.3	251.9	338.8	3824.7	1243.4	506.3	797.1	192.5	1717.4	250.4	1750.8	1177.4	174.1	978.4	3156.1	395.3	786.9	179.1	192.1	1254.5	665.3	10687.7	8374.9	33158.3	473.5	1218.3	1796.9	608.5	211.3	232.8	1110.1	1173.7	817	741.1	338.7	546.6	9696.1	29098	1059.9	1298.4	1453.6
160378A10	2388.8	748.8	26061.9	521.6	1424.5	639.3	1080	1110.5	790.4	632.7	360	6065.4	4228.6	1233.1	1618.6	230.8	2739.6	321.8	1901.2	1808.8	670	1675.4	3098.7	610.3	1328.7	407	295.1	1317.7	2799.9	9074.7	10267.9	40736.7	433.5	1298.5	3212.8	827.4	272.5	246	1592.8	976.1	1125.7	647	454.6	420.4	5696.8	7342.6	1444.8	1345	1154.2
SAMN13286856	568.2	500.1	4745.5	251.6	1226.1	257.7	721.1	842.4	635.5	318.7	278.3	2925.8	657.9	572.1	658.8	165.9	1250.6	225.2	1803.8	948.4	179.7	1391	5715.5	424.9	832.6	189.2	177.2	2436.5	395.9	13252.1	5902.5	57387.8	443.3	1433	4250.1	561	230.1	182.4	521.1	845.3	927.6	918.8	269.9	543.8	13280.4	5686.3	742	922.2	1479.9
[truncated: 1,268 more columns]

## Sheet: SourceData_TableS11_2
ProbeID	XProbeID	SomaId	TargetFullName	Target	UniProt	EntrezGeneID	EntrezGeneSymbol	Organism	Units	Type	Dilution	PlateScale_Reference	CalReference	Cal_Set_001	ColCheck
10336-3_3	X10336.3_3	SL019100	E3 ubiquitin-protein ligase CHIP	CHIP	Q9UNE7	10273	STUB1	Human	RFU	Protein	40	2388.8	2388.8	0.957	PASS
10337-83_3	X10337.83_3	SL007136	CCAAT/enhancer-binding protein beta	CEBPB	P17676	1051	CEBPB	Human	RFU	Protein	40	748.8	748.8	1.138	PASS
10339-48_3	X10339.48_3	SL001731	Gamma-enolase	NSE	P09104	2026	ENO2	Human	RFU	Protein	40	23282.7	23282.7	0.853	PASS
10342-55_3	X10342.55_3	SL019096	E3 SUMO-protein ligase PIAS4	PIAS4	Q8N2W9	51588	PIAS4	Human	RFU	Protein	40	521.6	521.6	1.501	FLAG
10344-334_3	X10344.334_3	SL005173	Interleukin-10 receptor subunit alpha	IL-10 Ra	Q13651	3587	IL10RA	Human	RFU	Protein	1	1424.5	1424.5	1.459	FLAG
10346-5_3	X10346.5_3	SL007221	Signal transducer and activator of transcription 3	STAT3	P40763	6774	STAT3	Human	RFU	Protein	1	651.8	651.8	0.953	PASS
10351-51_3	X10351.51_3	SL007108	Interferon regulatory factor 1	IRF1	P10914	3659	IRF1	Human	RFU	Protein	40	1077.1	1077.1	0.976	PASS
10356-21_3	X10356.21_3	SL000455	Transcription factor AP-1	c-Jun	P05412	3725	JUN	Human	RFU	Protein	40	1090.3	1090.3	1.149	PASS
10358-33_3	X10358.33_3	SL003755	Induced myeloid leukemia cell differentiation protein Mcl-1	Mcl-1	Q07820	4170	MCL1	Human	RFU	Protein	40	790.3	790.3	0.964	PASS
10361-25_3	X10361.25_3	SL014684	2'-5'-oligoadenylate synthase 1	OAS1	P00973	4938	OAS1	Human	RFU	Protein	40	632.7	632.7	1.015	PASS
10362-35_3	X10362.35_3	SL002565	Myc proto-oncogene protein	c-Myc	P01106	4609	MYC	Human	RFU	Protein	40	355.9	355.9	0.829	PASS
10363-13_3	X10363.13_3	SL004097	Mothers against decapentaplegic homolog 3	SMAD3	P84022	4088	SMAD3	Human	RFU	Protein	40	5917	5917	0.864	PASS
10364-6_3	X10364.6_3	SL004101	Mothers against decapentaplegic homolog 2	SMAD2	Q15796	4087	SMAD2	Human	RFU	Protein	40	4250	4250	1.008	PASS
10365-132_3	X10365.132_3	SL005184	Interleukin-23	IL-23	P29460, Q9NPF7	3593 51561	IL12B IL23A	Human	RFU	Protein	40	1255.1	1255.1	0.962	PASS
10366-11_3	X10366.11_3	SL001728	Platelet-derived growth factor receptor alpha	PDGFRA	P16234	5156	PDGFRA	Human	RFU	Protein	40	1635.6	1635.6	0.878	PASS
10367-62_3	X10367.62_3	SL001716	Interleukin-12	IL-12	P29459, P29460	3592 3593	IL12A IL12B	Human	RFU	Protein	40	230.8	230.8	0.907	PASS
10370-21_3	X10370.21_3	SL004396	Signal transducer and activator of transcription 1-alpha/beta	STAT1	P42224	6772	STAT1	Human	RFU	Protein	40	2623.3	2623.3	1.281	PASS
10372-18_3	X10372.18_3	SL007229	Signal transducer and activator of transcription 6	STAT6	P42226	6778	STAT6	Human	RFU	Protein	1	327.8	327.8	0.895	PASS
10990-21_3	X10990.21_3	SL017128	Leucine-rich repeat serine/threonine-protein kinase 2	LRRK2	Q5S007		LRRK2	Human	RFU	Protein	1	1913.6	1913.6	1.275	PASS
11067-13_3	X11067.13_3	SL001791	Osteocalcin	Osteocalcin	P02818	632	BGLAP	Human	RFU	Protein	1	1808.8	1808.8	0.931	PASS
11071-1_3	X11071.1_3	SL000481	Interleukin-5	IL-5	P05113	3567	IL5	Human	RFU	Protein	40	668.8	668.8	0.77	PASS
11081-1_3	X11081.1_3	SL007151	Glycerol-3-phosphate dehydrogenase [NAD(+)], cytoplasmic	GPDA	P21695	2819	GPD1	Human	RFU	Protein	40	1645.3	1645.3	1.162	PASS
11089-7_3	X11089.7_3	SL000459	Immunoglobulin A	IgA	P01876 P01877	3493 3494	IGHA1 IGHA2	Human	RFU	Protein	0.005	3101	3101	0.998	PASS
11094-104_3	X11094.104_3	SL007361	Galectin-10	LPPL	Q05315	1178	CLC	Human	RFU	Protein	40	622.9	622.9	0.875	PASS
11096-57_3	X11096.57_3	SL018921	HemK methyltransferase family member 2	HEMK2	Q9Y5N5	29104	N6AMT1	Human	RFU	Protein	1	1345.5	1345.5	1.027	PASS
11098-1_3	X11098.1_3	SL007953	Pyridoxal kinase	PDXK	O00764	8566	PDXK	Human	RFU	Protein	40	413.4	413.4	1.001	PASS
11101-18_3	X11101.18_3	SL004489	Toll-like receptor 4	TLR4	O00206	7099	TLR4	Human	RFU	Protein	40	296.3	296.3	1.012	PASS
11102-22_3	X11102.22_3	SL012561	Regenerating islet-derived protein 4	REG4	Q9BYZ8	83998	REG4	Human	RFU	Protein	1	1317.7	1317.7	0.72	PASS
11103-24_3	X11103.24_3	SL000448	Heat shock protein beta-1	HSP 27	P04792	3315	HSPB1	Human	RFU	Protein	40	2752.8	2752.8	0.752	PASS
11104-13_3	X11104.13_3	SL003340	Chitinase-3-like protein 1	YKL-40	P36222	1116	CHI3L1	Human	RFU	Protein	1	9053.1	9053.1	0.885	PASS
11105-171_3	X11105.171_3	SL003650	Alpha-enolase	Alpha enolase	P06733	2023	ENO1	Human	RFU	Protein	1	10267.9	10267.9	0.791	PASS
11510-31_3	X11510.31_3	SL005699	Apolipoprotein L1	Apo L1	O14791	8542	APOL1	Human	RFU	Protein	0.005	38094.6	38094.6	1.324	PASS
11513-92_3	X11513.92_3	SL002722	ADP-ribosyl cyclase/cyclic ADP-ribose hydrolase 1	CD38	P28907	952	CD38	Human	RFU	Protein	40	433.5	433.5	0.92	PASS
11514-196_3	X11514.196_3	SL004557	CD59 glycoprotein	CD59	P13987	966	CD59	Human	RFU	Protein	1	1293.6	1293.6	1.062	PASS
11516-7_3	X11516.7_3	SL006131	Fatty acid-binding protein, liver	FABPL	P07148	2168	FABP1	Human	RFU	Protein	40	3240.3	3240.3	0.918	PASS
12060-28_3	X12060.28_3	SL004345	Growth/differentiation factor 11	GDF-11	O95390	10220	GDF11	Human	RFU	Protein	40	827.4	827.4	1.053	PASS
13088-397_3	X13088.397_3	SL000137	Betacellulin	BTC	P35070	685	BTC	Human	RFU	Protein	40	268.8	268.8	0.88	PASS
13089-6_3	X13089.6_3	SL003349	Hypoxia-inducible factor 1-alpha	HIF-1a	Q16665	3091	HIF1A	Human	RFU	Protein	40	245.7	245.7	0.955	PASS
13090-17_3	X13090.17_3	SL004827	Protein S100-A6	S100A6	P06703	6277	S100A6	Human	RFU	Protein	1	1597	1597	0.827	PASS
13093-6_3	X13093.6_3	SL005430	Secreted and transmembrane protein 1	SECTM1	Q8WVN6	6398	SECTM1	Human	RFU	Protein	1	993.9	993.9	1.075	PASS
13094-75_3	X13094.75_3	SL018509	R-spondin-3	RSPO3	Q9BXY4	84870	RSPO3	Human	RFU	Protein	40	1126	1126	0.915	PASS
13095-51_3	X13095.51_3	SL005357	Lithostathine-1-alpha	PSP	P05451	5967	REG1A	Human	RFU	Protein	0.005	672	672	0.843	PASS
13097-11_3	X13097.11_3	SL003774	Bcl-2-like protein 2	Apoptosis regulator Bcl-W	Q92843	599	BCL2L2	Human	RFU	Protein	40	454.5	454.5	0.968	PASS
13098-93_3	X13098.93_3	SL003320	Vascular endothelial growth factor D	VEGF-D	O43915	2277	FIGF	Human	RFU	Protein	1	420.4	420.4	0.998	PASS
13101-60_3	X13101.60_3	SL007631	Sclerostin	SOST	Q9BQB4	50964	SOST	Human	RFU	Protein	40	5512.2	5512.2	0.821	PASS
13102-1_3	X13102.1_3	SL012769	Protein FAM3D	FAM3D	Q96BQ1	131177	FAM3D	Human	RFU	Protein	40	7017.9	7017.9	1.201	PASS
13103-125_3	X13103.125_3	SL009328	Chorionic somatomammotropin hormone	CSH	P0DML2 P0DML3	1442 1443	CSH1 CSH2	Human	RFU	Protein	40	1427.4	1427.4	0.894	PASS
13104-32_3	X13104.32_3	SL008614	Ephrin-B1	EFNB1	P98172	1947	EFNB1	Human	RFU	Protein	1	1348	1348	0.846	PASS
13105-7_3	X13105.7_3	SL007311	Synaptosomal-associated protein 25	SNP25	P60880	6616	SNAP25	Human	RFU	Protein	40	1130.7	1130.7	1.206	PASS
13107-9_3	X13107.9_3	SL008402	Ly6/PLAUR domain-containing protein 3	LYPD3	O95274	27076	LYPD3	Human	RFU	Protein	40	1429.8	1429.8	1.059	PASS
13109-82_3	X13109.82_3	SL008810	Neuronal growth regulator 1	NEGR1	Q7Z3B1	257194	NEGR1	Human	RFU	Protein	1	3796.9	3796.9	0.824	PASS
13111-79_3	X13111.79_3	SL007223	B-cell lymphoma 6 protein	BCL6	P41182	604	BCL6	Human	RFU	Protein	40	3970.9	3970.9	2.498	FLAG
13112-179_3	X13112.179_3	SL009349	Follistatin-related protein 1	FSTL1	Q12841	11167	FSTL1	Human	RFU	Protein	1	25398.9	25398.9	0.87	PASS
13113-7_3	X13113.7_3	SL002688	Osteopontin	Osteopontin	P10451	6696	SPP1	Human	RFU	Protein	40	9004.2	9004.2	0.885	PASS
13114-50_3	X13114.50_3	SL006230	Lumican	Lumican	P51884	4060	LUM	Human	RFU	Protein	0.005	1351.4	1351.4	1.138	PASS
13116-25_3	X13116.25_3	SL008931	CD177 antigen	CD177	Q8N6Q3	57126	CD177	Human	RFU	Protein	1	1004.4	1004.4	0.954	PASS
13117-232_3	X13117.232_3	SL018256	Choline/ethanolamine kinase	CHKB	Q9Y259	1120	CHKB	Human	RFU	Protein	1	1723	1723	1.248	PASS
13118-5_3	X13118.5_3	SL011888	SPARC-related modular calcium-binding protein 1	SMOC1	Q9H4F8	64093	SMOC1	Human	RFU	Protein	1	2245.7	2245.7	0.824	PASS
13119-26_3	X13119.26_3	SL004467	Protein Z-dependent protease inhibitor	protein Z inhibitor	Q9UK55	51156	SERPINA10	Human	RFU	Protein	1	6100.2	6100.2	1.279	PASS
13122-19_3	X13122.19_3	SL008360	Leucine-rich repeat transmembrane protein FLRT2	FLRT2	O43155	23768	FLRT2	Human	RFU	Protein	40	14318.1	14318.1	0.854	PASS
13123-3_3	X13123.3_3	SL008372	Leucine-rich repeat transmembrane protein FLRT3	FLRT3	Q9NZU0	23767	FLRT3	Human	RFU	Protein	40	5326.1	5326.1	0.956	PASS
13124-20_3	X13124.20_3	SL018587	Immunoglobulin superfamily containing leucine-rich repeat protein 2	ISLR2	Q6UXK2	57611	ISLR2	Human	RFU	Protein	40	5943.3	5943.3	0.876	PASS
13125-45_3	X13125.45_3	SL000616	Vitronectin	Vitronectin	P04004	7448	VTN	Human	RFU	Protein	1	66877.1	66877.1	0.972	PASS
13126-52_3	X13126.52_3	SL008631	Desmocollin-2	DSC2	Q02487	1824	DSC2	Human	RFU	Protein	1	2448.9	2448.9	0.837	PASS
13129-40_3	X13129.40_3	SL007070	Low-density lipoprotein receptor	LDLR	P01130	3949	LDLR	Human	RFU	Protein	40	128.9	128.9	0.764	PASS
13130-150_3	X13130.150_3	SL007272	Hexokinase-2	HXK2	P52789	3099	HK2	Human	RFU	Protein	40	469.5	469.5	1.004	PASS
13131-5_3	X13131.5_3	SL011180	Hexokinase-1	HXK1	P19367	3098	HK1	Human	RFU	Protein	40	1142	1142	1.081	PASS
13132-14_3	X13132.14_3	SL008522	Semaphorin-5A	SEM5A	Q13591	9037	SEMA5A	Human	RFU	Protein	40	4570.9	4570.9	0.727	PASS
13133-73_3	X13133.73_3	SL007033	Latent-transforming growth factor beta-binding protein 4	LTBP4	Q8N2S1	8425	LTBP4	Human	RFU	Protein	1	1024	1024	0.77	PASS
14114-18_3	X14114.18_3	SL019019	PILR alpha-associated neural protein	PIANP	Q8IYJ0	196500	PIANP	Human	RFU	Protein	40	3972.9	3972.9	1.181	PASS
14115-34_3	X14115.34_3	SL002782	Adrenomedullin	Adrenomedullin	P35318	133	ADM	Human	RFU	Protein	1	1590	1590	1.537	FLAG
14116-129_3	X14116.129_3	SL004821	Protein S100-A4	S100A4	P26447	6275	S100A4	Human	RFU	Protein	1	2277.1	2277.1	0.996	PASS
14120-2_3	X14120.2_3	SL018629	E3 ubiquitin-protein ligase RNF43	RNF43	Q68DV7	54894	RNF43	Human	RFU	Protein	40	1137.3	1137.3	1.185	PASS
14121-24_3	X14121.24_3	SL004159	Tumor necrosis factor receptor superfamily member 10D	TRAIL R4	Q9UBN6	8793	TNFRSF10D	Human	RFU	Protein	40	817.5	817.5	1.033	PASS
14122-132_3	X14122.132_3	SL018971	E3 ubiquitin-protein ligase ZNRF3	ZNRF3	Q9ULT6	84133	ZNRF3	Human	RFU	Protein	40	486.6	486.6	1.124	PASS
14123-34_3	X14123.34_3	SL017424	Platelet receptor Gi24	GI24	Q9H7M9		C10orf54	Human	RFU	Protein	1	338.3	338.3	0.847	PASS
14124-6_3	X14124.6_3	SL004843	Ephrin-A2	Ephrin-A2	O43921	1943	EFNA2	Human	RFU	Protein	1	774.8	774.8	1.03	PASS
14125-5_3	X14125.5_3	SL004747	Apolipoprotein M	ApoM	O95445	55937	APOM	Human	RFU	Protein	40	13513.7	13513.7	0.885	PASS
14127-240_3	X14127.240_3	SL001880	Interferon beta	IFN-b	P01574	3456	IFNB1	Human	RFU	Protein	40	612.2	612.2	0.913	PASS
14128-121_3	X14128.121_3	SL017106	Interferon alpha-10	IFN10	P01566	3446	IFNA10	Human	RFU	Protein	40	236.6	236.6	1	PASS
14129-1_3	X14129.1_3	SL019978	Interferon alpha-7	IFNA7	P01567		IFNA7	Human	RFU	Protein	40	245.2	245.2	0.906	PASS
14131-37_3	X14131.37_3	SL007274	Ephrin-B2	EFNB2	P52799	1948	EFNB2	Human	RFU	Protein	40	14684.9	14684.9	0.992	PASS
14132-21_3	X14132.21_3	SL020171	HERV-H LTR-associating protein 2	HHLA2	Q9UM44		HHLA2	Human	RFU	Protein	40	1184.6	1184.6	1.042	PASS
14133-93_3	X14133.93_3	SL000145	Interleukin-1 receptor type 2	IL-1 sRII	P27930	7850	IL1R2	Human	RFU	Protein	1	11011.3	11011.3	0.98	PASS
14134-49_3	X14134.49_3	SL015046	Amphoterin-induced protein 2	AMGO2	Q86SJ2	347902	AMIGO2	Human	RFU	Protein	40	2006.7	2006.7	1.053	PASS
14135-3_3	X14135.3_3	SL020172	Relaxin receptor 1	RXFP1	Q9HBX9		RXFP1	Human	RFU	Protein	40	354.3	354.3	0.86	PASS
14136-234_3	X14136.234_3	SL007696	Complement component C1q receptor	C1QR1	Q9NPY3	22918	CD93	Human	RFU	Protein	1	10824.6	10824.6	0.983	PASS
14139-16_3	X14139.16_3	SL007828	Neuregulin-4	NRG4	Q8WWG1	145957	NRG4	Human	RFU	Protein	40	607.7	607.7	0.975	PASS
14143-8_3	X14143.8_3	SL014983	Histone H2B type 2-E	H2B2E	Q16778	8349	HIST2H2BE	Human	RFU	Protein	40	13578	13578	0.864	PASS
14144-3_3	X14144.3_3	SL019979	Histone H2A type 3	H2A3	Q7L7L0		HIST3H2A	Human	RFU	Protein	1	568.6	568.6	0.799	PASS
14146-92_3	X14146.92_3	SL008158	Histone H3.1	H31	P68431	8350	HIST1H3A	Human	RFU	Protein	40	956.8	956.8	0.934	PASS
14147-50_3	X14147.50_3	SL001802	Interferon gamma	IFN-g	P01579	3458	IFNG	Human	RFU	Protein	40	578.7	578.7	1.139	PASS
14149-9_3	X14149.9_3	SL005179	Interleukin-36 beta	IL-1F8	Q9NZH7	27177	IL36B	Human	RFU	Protein	40	416.7	416.7	0.897	PASS
14150-7_3	X14150.7_3	SL005177	Interleukin-36 alpha	IL-1F6	Q9UHA7	27179	IL36A	Human	RFU	Protein	1	1416.8	1416.8	1.304	PASS
14151-4_3	X14151.4_3	SL015510	Ubiquitin-like protein ISG15	UCRP	P05161	9636	ISG15	Human	RFU	Protein	40	1791.3	1791.3	0.972	PASS
14153-8_3	X14153.8_3	SL004139	Ephrin-A3	Ephrin-A3	P52797	1944	EFNA3	Human	RFU	Protein	40	1935.6	1935.6	1.11	PASS
14156-33_3	X14156.33_3	SL004815	14-3-3 protein beta/alpha	14-3-3 protein beta/alpha	P31946	7529	YWHAB	Human	RFU	Protein	1	9014.7	9014.7	0.626	PASS
14157-21_3	X14157.21_3	SL004984	14-3-3 protein epsilon	14-3-3E	P62258	7531	YWHAE	Human	RFU	Protein	40	1074.5	1074.5	0.637	PASS
14158-17_3	X14158.17_3	SL003848	Annexin A5	Annexin V	P08758	308	ANXA5	Human	RFU	Protein	40	1395.9	1395.9	0.88	PASS
14583-49_3	X14583.49_3	SL004357	Growth/differentiation factor 8	Myostatin	O14793	2660	MSTN	Human	RFU	Protein	40	4024.3	4024.3	1.015	PASS
2171-12_5	X2171.12_5	HCE001796	HCE001796	HCE001796	HCE001796	HCE001796	HCE001796	Human	RFU	Hybridization Control Elution	0	75202.4	75202.4	1.182	PASS
2178-55_5	X2178.55_5	HCE003167	HCE003167	HCE003167	HCE003167	HCE003167	HCE003167	Human	RFU	Hybridization Control Elution	0	12392.3	12392.3	1.278	PASS
2182-54_1	X2182.54_1	SL000318	Complement C4b	C4b	P0C0L4 P0C0L5	720 721	C4A C4B	Human	RFU	Protein	0.005	642.05	642.05	1.682	FLAG
2190-55_1	X2190.55_1	SL002662	Coagulation Factor XI	Coagulation Factor XI	P03951	2160	F11	Human	RFU	Protein	0.005	1415.1	1415.1	1.048	PASS
2192-63_10	X2192.63_10	SL003168	C-C motif chemokine 27	CTACK	Q9Y4X3	10850	CCL27	Human	RFU	Protein	40	772.9	772.9	1.07	PASS
2194-91_5	X2194.91_5	HCE000414	HCE000414	HCE000414	HCE000414	HCE000414	HCE000414	Human	RFU	Hybridization Control Elution	0	20861.9	20861.9	1.219	PASS
2201-17_6	X2201.17_6	SL000403	Endostatin	Endostatin	P39060	80781	COL18A1	Human	RFU	Protein	1	54701.7	54701.7	1.091	PASS
2211-9_11	X2211.9_11	SL000591	Metalloproteinase inhibitor 1	TIMP-1	P01033	7076	TIMP1	Human	RFU	Protein	0.005	209.8	209.8	1.031	PASS
2212-69_1	X2212.69_1	SL000053	Tissue-type plasminogen activator	tPA	P00750	5327	PLAT	Human	RFU	Protein	1	412.3	412.3	0.979	PASS
2229-54_5	X2229.54_5	HCE003183	HCE003183	HCE003183	HCE003183	HCE003183	HCE003183	Human	RFU	Hybridization Control Elution	0	2003.5	2003.5	1.593	FLAG
2247-20_11	X2247.20_11	SL004332	Prokineticin-1	EG-VEGF	P58294	84432	PROK1	Human	RFU	Protein	40	197.5	197.5	0.822	PASS
2249-25_4	X2249.25_4	HCE004333	HCE004333	HCE004333	HCE004333	HCE004333	HCE004333	Human	RFU	Hybridization Control Elution	0	313.1	313.1	1.19	PASS
2273-34_4	X2273.34_4	HCE004359	HCE004359	HCE004359	HCE004359	HCE004359	HCE004359	Human	RFU	Hybridization Control Elution	0	631.2	631.2	1.242	PASS
2278-61_4	X2278.61_4	SL000592	Metalloproteinase inhibitor 2	TIMP-2	P16035	7077	TIMP2	Human	RFU	Protein	0.005	352.9	352.9	1.087	PASS
2288-7_4	X2288.7_4	HCE004331	HCE004331	HCE004331	HCE004331	HCE004331	HCE004331	Human	RFU	Hybridization Control Elution	0	82	82	1.238	PASS
2305-52_4	X2305.52_4	HCE003300	HCE003300	HCE003300	HCE003300	HCE003300	HCE003300	Human	RFU	Hybridization Control Elution	0	1157.6	1157.6	1.213	PASS
2312-13_4	X2312.13_4	HCE000483	HCE000483	HCE000483	HCE000483	HCE000483	HCE000483	Human	RFU	Hybridization Control Elution	0	150.2	150.2	1.189	PASS
2333-72_1	X2333.72_1	SL000584	Transforming growth factor beta-1	TGF-b1	P01137	7040	TGFB1	Human	RFU	Protein	40	1180.7	1180.7	1.032	PASS
2358-19_2	X2358.19_2	SL003322	Vascular endothelial growth factor receptor 3	VEGF sR3	P35916	2324	FLT4	Human	RFU	Protein	1	6674.5	6674.5	0.946	PASS
2359-65_4	X2359.65_4	HCE004152	HCE004152	HCE004152	HCE004152	HCE004152	HCE004152	Human	RFU	Hybridization Control Elution	0	54.2	54.2	1.225	PASS
2381-52_4	X2381.52_4	SL000319	Complement C5	C5	P01031	727	C5	Human	RFU	Protein	0.005	7098	7098	1.106	PASS
2418-55_9	X2418.55_9	SL000276	Apolipoprotein E	Apo E	P02649	348	APOE	Human	RFU	Protein	0.005	32226	32226	3.345	FLAG
2421-7_3	X2421.7_3	SL003951	Brain-derived neurotrophic factor	BDNF	P23560	627	BDNF	Human	RFU	Protein	40	788.4	788.4	0.938	PASS
2429-27_4	X2429.27_4	SL000324	Complement component C8	C8	P07357,P07358,P07360	731 732 733	C8A C8B C8G	Human	RFU	Protein	40	4640.2	4640.2	1.231	PASS
2430-52_7	X2430.52_7	HCE000342	HCE000342	HCE000342	HCE000342	HCE000342	HCE000342	Human	RFU	Hybridization Control Elution	0	44400.9	44400.9	1.197	PASS
2431-17_3	X2431.17_3	SL000345	Cathepsin G	Cathepsin G	P08311	1511	CTSG	Human	RFU	Protein	40	550.1	550.1	0.87	PASS
2436-49_4	X2436.49_4	SL004016	C-X-C motif chemokine 16	CXCL16, soluble	Q9H2A7	58191	CXCL16	Human	RFU	Protein	1	9049	9049	1.059	PASS
2441-2_4	X2441.2_4	SL004333	Fibroblast growth factor 10	FGF-10	O15520	2255	FGF10	Human	RFU	Protein	40	277.7	277.7	0.886	PASS
2443-10_4	X2443.10_4	SL004342	Fibroblast growth factor 8 isoform B	FGF-8B	P55075	2253	FGF8	Human	RFU	Protein	40	743.6	743.6	1.061	PASS
2447-7_4	X2447.7_4	SL004066	Group IIE secretory phospholipase A2	GIIE	Q9NZK7	30814	PLA2G2E	Human	RFU	Protein	40	181.4	181.4	0.789	PASS
2449-1_4	X2449.1_4	SL004182	Calcium-dependent phospholipase A2	GV	P39877	5322	PLA2G5	Human	RFU	Protein	40	214.7	214.7	0.9	PASS
2468-62_3	X2468.62_3	SL000133	C-C motif chemokine 20	MIP-3a	P78556	6364	CCL20	Human	RFU	Protein	40	185	185	0.965	PASS
2474-54_5	X2474.54_5	SL000573	Serum amyloid P-component	SAP	P02743	325	APCS	Human	RFU	Protein	0.005	31076.3	31076.3	1.022	PASS
2475-1_3	X2475.1_3	SL004010	Mast/stem cell growth factor receptor Kit	SCF sR	P10721	3815	KIT	Human	RFU	Protein	1	20596.5	20596.5	1.332	PASS
2480-58_3	X2480.58_3	SL003043	Metalloproteinase inhibitor 3	TIMP-3	P35625	7078	TIMP3	Human	RFU	Protein	1	1373.5	1373.5	0.872	PASS
2500-2_3	X2500.2_3	SL004643	Angiopoietin-4	Angiopoietin-4	Q9Y264	51378	ANGPT4	Human	RFU	Protein	40	1331.2	1331.2	1.07	PASS
2501-51_3	X2501.51_3	SL000055	Cadherin-1	Cadherin E	P12830	999	CDH1	Human	RFU	Protein	1	60133.6	60133.6	1.037	PASS
2505-49_3	X2505.49_3	SL004144	GDNF family receptor alpha-3	GFRa-3	O60609	2676	GFRA3	Human	RFU	Protein	40	801	801	0.928	PASS
2513-7_3	X2513.7_3	HCE000104	HCE000104	HCE000104	HCE000104	HCE000104	HCE000104	Human	RFU	Hybridization Control Elution	0	4826.6	4826.6	1.173	PASS
2514-65_3	X2514.65_3	SL004142	Ephrin-B3	Ephrin-B3	Q15768	1949	EFNB3	Human	RFU	Protein	40	563.3	563.3	0.976	PASS
2515-14_3	X2515.14_3	SL004143	GDNF family receptor alpha-2	GFRa-2	O00451	2675	GFRA2	Human	RFU	Protein	1	4515.6	4515.6	1.022	PASS
2516-57_3	X2516.57_3	SL003193	C-C motif chemokine 21	6Ckine	O00585	6366	CCL21	Human	RFU	Protein	1	6662.8	6662.8	1.089	PASS
2524-56_3	X2524.56_3	SL003280	High mobility group protein B1	HMG-1	P09429	3146	HMGB1	Human	RFU	Protein	40	3312.9	3312.9	1.027	PASS
2526-53_3	X2526.53_3	SL002539	Tumor necrosis factor receptor superfamily member 11B	OPG	O00300	4982	TNFRSF11B	Human	RFU	Protein	40	11552.3	11552.3	1.393	PASS
2558-51_3	X2558.51_3	SL000300	Beta-endorphin	b-Endorphin	P01189	5443	POMC	Human	RFU	Protein	40	600.7	600.7	0.878	PASS
2567-5_6	X2567.5_6	SL003328	Complement factor I	Factor I	P05156	3426	CFI	Human	RFU	Protein	0.005	34181.9	34181.9	1.104	PASS
2571-12_3	X2571.12_3	SL000045	Insulin-like growth factor-binding protein 3	IGFBP-3	P17936	3486	IGFBP3	Human	RFU	Protein	0.005	1210.9	1210.9	0.677	PASS
2578-67_2	X2578.67_2	SL000038	C-C motif chemokine 2	MCP-1	P13500	6347	CCL2	Human	RFU	Protein	40	629.6	629.6	0.959	PASS
2579-17_5	X2579.17_5	SL000527	Matrix metalloproteinase-9	MMP-9	P14780	4318	MMP9	Human	RFU	Protein	1	13765.4	13765.4	1.059	PASS
2580-83_2	X2580.83_2	SL001796	Myeloperoxidase	Myeloperoxidase	P05164	4353	MPO	Human	RFU	Protein	1	13596.1	13596.1	1.11	PASS
2585-2_5	X2585.2_5	SL000546	Prolactin	PRL	P01236	5617	PRL	Human	RFU	Protein	1	1393.3	1393.3	0.917	PASS
2597-8_3	X2597.8_3	SL000002	Vascular endothelial growth factor A	VEGF	P15692	7422	VEGFA	Human	RFU	Protein	40	8806.2	8806.2	1.041	PASS
2598-9_3	X2598.9_3	SL004126	Tumor necrosis factor receptor superfamily member 9	4-1BB	Q07011	3604	TNFRSF9	Human	RFU	Protein	40	315.5	315.5	0.912	PASS
2599-51_2	X2599.51_2	SL003735	Tumor necrosis factor ligand superfamily member 9	4-1BB ligand	P41273	8744	TNFSF9	Human	RFU	Protein	40	228.4	228.4	0.866	PASS
2602-2_2	X2602.2_2	SL001996	Angiopoietin-2	Angiopoietin-2	O15123	285	ANGPT2	Human	RFU	Protein	1	103.5	103.5	0.876	PASS
2603-61_2	X2603.61_2	SL003738	T-lymphocyte activation antigen CD80	B7	P33681	941	CD80	Human	RFU	Protein	40	719.7	719.7	1.037	PASS
2605-49_2	X2605.49_2	SL004180	Tumor necrosis factor receptor superfamily member 8	CD30	P28908	943	TNFRSF8	Human	RFU	Protein	40	1081.1	1081.1	0.959	PASS
2607-54_2	X2607.54_2	SL004692	Cytokine receptor-like factor 1:Cardiotrophin-like cytokine factor 1 Complex	CLF-1/CLC Complex	O75462 Q9UBD9	9244 23529	CRLF1 CLCF1	Human	RFU	Protein	40	331.7	331.7	0.87	PASS
2609-59_2	X2609.59_2	SL001777	Cystatin-C	Cystatin C	P01034	1471	CST3	Human	RFU	Protein	0.005	1525.4	1525.4	1.084	PASS
2611-72_2	X2611.72_2	SL004136	Tyrosine-protein kinase receptor TYRO3	Dtk	Q06418	7301	TYRO3	Human	RFU	Protein	40	620.1	620.1	1.092	PASS
2612-5_2	X2612.5_2	SL004759	Eukaryotic translation initiation factor 5	eIF-5	P55010	1983	EIF5	Human	RFU	Protein	40	1484.1	1484.1	0.971	PASS
2614-28_2	X2614.28_2	SL004140	Ephrin-A4	Ephrin-A4	P52798	1945	EFNA4	Human	RFU	Protein	40	1412.1	1412.1	0.805	PASS
2615-60_2	X2615.60_2	SL004141	Ephrin-A5	Ephrin-A5	P52803	1946	EFNA5	Human	RFU	Protein	40	3465.2	3465.2	1.161	PASS
2616-23_18	X2616.23_18	SL000009	Receptor tyrosine-protein kinase erbB-2	ERBB2	P04626	2064	ERBB2	Human	RFU	Protein	40	361.1	361.1	0.826	PASS
2617-56_35	X2617.56_35	SL002519	Receptor tyrosine-protein kinase erbB-3	ERBB3	P21860	2065	ERBB3	Human	RFU	Protein	1	304.9	304.9	1.078	PASS
2618-10_2	X2618.10_2	SL003803	Receptor tyrosine-protein kinase erbB-4	ERBB4	Q15303	2066	ERBB4	Human	RFU	Protein	40	126.2	126.2	0.746	PASS
2619-72_2	X2619.72_2	SL001890	Tumor-associated calcium signal transducer 2	GA733-1 protein	P09758	4070	TACSTD2	Human	RFU	Protein	40	344.7	344.7	0.865	PASS
2620-4_2	X2620.4_2	SL003872	Interleukin-6 receptor subunit beta	gp130, soluble	P40189	3572	IL6ST	Human	RFU	Protein	1	7580.3	7580.3	1.235	PASS
2622-18_1	X2622.18_1	SL004751	Heme oxygenase 2	HO-2	P30519	3163	HMOX2	Human	RFU	Protein	40	251.9	251.9	0.918	PASS
2623-54_4	X2623.54_4	SL004697	Protein E7_HPV16	HPV E7 Type 16	P03129	1489079	Human-virus	Human papillomavirus type 16	RFU	Protein	40	182.5	182.5	0.694	PASS
2624-31_2	X2624.31_2	SL004698	Protein E7_HPV18	HPV E7 Type18	P06788	1489089	Human-virus	Human papillomavirus type 18	RFU	Protein	40	1689.8	1689.8	1.15	PASS
2625-53_4	X2625.53_4	SL017612	Heat shock protein HSP 90-alpha/beta	HSP 90a/b	P07900 P08238		HSP90AA1 HSP90AB1	Human	RFU	Protein	1	5848.1	5848.1	1.036	PASS
2630-12_2	X2630.12_2	SL004588	Interleukin-1 Receptor accessory protein	IL-1 R AcP	Q9NPH3	3556	IL1RAP	Human	RFU	Protein	1	33140.5	33140.5	1.217	PASS
2631-50_2	X2631.50_2	SL004147	Interleukin-10 receptor subunit beta	IL-10 Rb	Q08334	3588	IL10RB	Human	RFU	Protein	40	1070.4	1070.4	1.097	PASS
2632-5_2	X2632.5_2	SL004148	Interleukin-12 receptor subunit beta-1	IL-12 Rb1	P42701	3594	IL12RB1	Human	RFU	Protein	40	438.4	438.4	0.924	PASS
2633-52_2	X2633.52_2	SL004149	Interleukin-13 receptor subunit alpha-1	IL-13 Ra1	P78552	3597	IL13RA1	Human	RFU	Protein	40	2461.9	2461.9	1.038	PASS
2634-2_2	X2634.2_2	SL003307	Cytokine receptor common subunit gamma	IL-2 sRg	P31785	3561	IL2RG	Human	RFU	Protein	40	1824.9	1824.9	1.056	PASS
2635-61_2	X2635.61_2	SL004646	Layilin	Layilin	Q6UX15	143903	LAYN	Human	RFU	Protein	40	1589.1	1589.1	1.143	PASS
2636-10_2	X2636.10_2	SL000509	Tumor necrosis factor receptor superfamily member 3	Lymphotoxin b R	P36941	4055	LTBR	Human	RFU	Protein	40	7626.8	7626.8	1.421	FLAG
2637-77_2	X2637.77_2	SL004579	Macrophage mannose receptor 1	Macrophage mannose receptor	P22897	4360	MRC1	Human	RFU	Protein	1	8415.8	8415.8	1.124	PASS
2638-12_2	X2638.12_2	SL004153	Macrophage colony-stimulating factor 1 receptor	M-CSF R	P07333	1436	CSF1R	Human	RFU	Protein	0.005	378.5	378.5	1.272	PASS
2640-3_2	X2640.3_2	SL004637	Macrophage-stimulating protein receptor	MSP R	Q04912	4486	MST1R	Human	RFU	Protein	40	609.6	609.6	1.057	PASS
2642-4_1	X2642.4_1	SL004760	Platelet-activating factor acetylhydrolase IB subunit beta	PAFAH beta subunit	P68402	5049	PAFAH1B2	Human	RFU	Protein	40	2956.1	2956.1	1.105	PASS
2643-57_2	X2643.57_2	SL004183	Cadherin-3	P-Cadherin	P22223	1001	CDH3	Human	RFU	Protein	1	16394.2	16394.2	1.313	PASS
2644-11_2	X2644.11_2	SL000551	Protein kinase C alpha type	PKC-A	P17252	5578	PRKCA	Human	RFU	Protein	40	15270.2	15270.2	1.138	PASS
2645-54_1	X2645.54_1	SL000557	Protein kinase C zeta type	PKC-Z	Q05513	5590	PRKCZ	Human	RFU	Protein	40	543	543	0.886	PASS
2647-66_2	X2647.66_2	SL003648	Rab GDP dissociation inhibitor beta	Rab GDP dissociation inhibitor beta	P50395	2665	GDI2	Human	RFU	Protein	1	12751.5	12751.5	1.046	PASS
2649-77_2	X2649.77_2	SL003178	Intercellular adhesion molecule 3	sICAM-3	P32942	3385	ICAM3	Human	RFU	Protein	40	625.7	625.7	1.016	PASS
2652-15_1	X2652.15_1	SL002506	Urokinase plasminogen activator surface receptor	suPAR	Q03405	5329	PLAUR	Human	RFU	Protein	40	7538.5	7538.5	0.759	PASS
2654-19_1	X2654.19_1	SL001992	Tumor necrosis factor receptor superfamily member 1A	TNF sR-I	P19438	7132	TNFRSF1A	Human	RFU	Protein	1	889.5	889.5	1.233	PASS
2658-27_1	X2658.27_1	SL004639	NT-3 growth factor receptor	TrkC	Q16288	4916	NTRK3	Human	RFU	Protein	40	7870.4	7870.4	1.113	PASS
2665-26_2	X2665.26_2	SL004672	Tumor necrosis factor receptor superfamily member 17	BCMA	Q02223	608	TNFRSF17	Human	RFU	Protein	1	6923.9	6923.9	0.922	PASS
2666-53_2	X2666.53_2	SL004081	Decorin	Bone proteoglycan II	P07585	1634	DCN	Human	RFU	Protein	40	3745.4	3745.4	0.974	PASS
2668-70_2	X2668.70_2	SL000337	Calpain I	Calpain I	P07384 P04632	823 826	CAPN1 CAPNS1	Human	RFU	Protein	1	23331.1	23331.1	0.814	PASS
2670-67_4	X2670.67_4	SL000383	Creatine kinase M-type	CK-MM	P06732	1158	CKM	Human	RFU	Protein	1	1078.5	1078.5	1.253	PASS
2677-1_1	X2677.1_1	SL002644	Epidermal growth factor receptor	ERBB1	P00533	1956	EGFR	Human	RFU	Protein	1	25900.7	25900.7	1.072	PASS
2681-23_2	X2681.23_2	SL000441	Hepatocyte growth factor	HGF	P14210	3082	HGF	Human	RFU	Protein	40	1368	1368	0.971	PASS
2682-68_1	X2682.68_1	SL000450	60 kDa heat shock protein, mitochondrial	HSP 60	P10809	3329	HSPD1	Human	RFU	Protein	40	8895.1	8895.1	0.86	PASS
2683-1_2	X2683.1_2	SL000456	Complement C3b, inactivated	iC3b	P01024	718	C3	Human	RFU	Protein	0.005	7143.8	7143.8	0.349	FLAG
2685-21_2	X2685.21_2	SL004676	Insulin-like growth factor-binding protein 5	IGFBP-5	P24593	3488	IGFBP5	Human	RFU	Protein	0.005	2046.4	2046.4	1.307	PASS
2686-67_2	X2686.67_2	SL005172	Insulin-like growth factor-binding protein 6	IGFBP-6	P24592	3489	IGFBP6	Human	RFU	Protein	0.005	594.1	594.1	1.106	PASS
2687-2_1	X2687.2_1	SL001947	Melanoma-derived growth regulatory protein	MIA	Q16674	8190	MIA	Human	RFU	Protein	1	3028.1	3028.1	1.074	PASS
2692-74_2	X2692.74_2	SL002528	Phospholipase A2, membrane associated	NPS-PLA2	P14555	5320	PLA2G2A	Human	RFU	Protein	1	3524.2	3524.2	0.976	PASS
2693-20_3	X2693.20_3	SL000530	Oncostatin-M	OSM	P13725	5008	OSM	Human	RFU	Protein	40	1097.3	1097.3	1.058	PASS
2695-25_1	X2695.25_1	SL001721	Platelet endothelial cell adhesion molecule	PECAM-1	P16284	5175	PECAM1	Human	RFU	Protein	40	1135.4	1135.4	0.939	PASS
2696-87_2	X2696.87_2	SL004685	Persephin	Persephin	O60542	5623	PSPN	Human	RFU	Protein	40	241.8	241.8	0.787	PASS
2697-7_2	X2697.7_2	SL003041	Platelet factor 4	PF-4	P02776	5196	PF4	Human	RFU	Protein	0.005	43907.6	43907.6	0.864	PASS
2700-56_2	X2700.56_2	SL000049	Vitamin K-dependent protein S	Protein S	P07225	5627	PROS1	Human	RFU	Protein	0.005	3086.5	3086.5	0.715	PASS
2704-74_1	X2704.74_1	SL004364	Tumor necrosis factor receptor superfamily member 13B	TACI	O14836	23495	TNFRSF13B	Human	RFU	Protein	40	1470	1470	1.016	PASS
2705-5_2	X2705.5_2	SL003197	C-C motif chemokine 25	TECK	O15444	6370	CCL25	Human	RFU	Protein	40	1882.4	1882.4	1.117	PASS
2706-69_2	X2706.69_2	SL000590	Thyroxine-binding globulin	Thyroxine-Binding Globulin	P05543	6906	SERPINA7	Human	RFU	Protein	0.005	37320.3	37320.3	1.008	PASS
2708-54_2	X2708.54_2	SL004326	Tumor necrosis factor ligand superfamily member 18	TNFSF18	Q9UNG2	8995	TNFSF18	Human	RFU	Protein	40	663.2	663.2	1.043	PASS
2711-6_2	X2711.6_2	SL005153	Ciliary neurotrophic factor receptor subunit alpha	CNTFR alpha	P26992	1271	CNTFR	Human	RFU	Protein	40	12096.6	12096.6	0.921	PASS
2714-78_2	X2714.78_2	SL003334	Endothelial monocyte-activating polypeptide 2	EMAP-2	Q12904	9255	AIMP1	Human	RFU	Protein	40	4087.7	4087.7	1.036	PASS
2715-25_2	X2715.25_2	SL005159	Erythropoietin receptor	EPO-R	P19235	2057	EPOR	Human	RFU	Protein	40	221.4	221.4	0.78	PASS
2719-3_4	X2719.3_4	SL004591	Granulocyte colony-stimulating factor receptor	G-CSF-R	Q99062	1441	CSF3R	Human	RFU	Protein	40	594.9	594.9	0.901	PASS
2723-9_2	X2723.9_2	SL005178	Interleukin-37	IL-1F7	Q9NZH6	27178	IL37	Human	RFU	Protein	40	2556.4	2556.4	1.052	PASS
2728-62_2	X2728.62_2	SL000497	Laminin	Laminin	P25391, P07942, P11047	284217 3912 3915	LAMA1 LAMB1 LAMC1	Human	RFU	Protein	40	1702.9	1702.9	0.811	PASS
2730-58_2	X2730.58_2	SL005199	MHC class I polypeptide-related sequence A	MICA	Q29983	4276	MICA	Human	RFU	Protein	40	239.1	239.1	0.992	PASS
2731-29_2	X2731.29_2	SL000528	NADPH--cytochrome P450 reductase	NADPH-P450 Oxidoreductase	P16435	5447	POR	Human	RFU	Protein	40	3005.2	3005.2	0.977	PASS
2732-58_3	X2732.58_3	SL005235	Homeobox protein NANOG	NANOG	Q9H9S0	79923	NANOG	Human	RFU	Protein	40	94.5	94.5	0.788	PASS
2734-49_4	X2734.49_4	SL005206	Natural cytotoxicity triggering receptor 2	NKp44	O95944	9436	NCR2	Human	RFU	Protein	40	162.5	162.5	0.779	PASS
2737-22_2	X2737.22_2	SL005236	Protein NOV homolog	NovH	P48745	4856	NOV	Human	RFU	Protein	40	705.3	705.3	1.022	PASS
2741-22_2	X2741.22_2	SL005217	Sialic acid-binding Ig-like lectin 6	Siglec-6	O43699	946	SIGLEC6	Human	RFU	Protein	40	222.6	222.6	0.915	PASS
2742-68_2	X2742.68_2	SL005218	Sialic acid-binding Ig-like lectin 7	Siglec-7	Q9Y286	27036	SIGLEC7	Human	RFU	Protein	1	1113	1113	1.039	PASS
2743-5_2	X2743.5_2	SL005220	Sonic hedgehog protein	Sonic Hedgehog	Q15465	6469	SHH	Human	RFU	Protein	40	626.5	626.5	0.78	PASS
2744-57_2	X2744.57_2	SL000467	Immunoglobulin G	IgG	P01857	3500 3501 3502 3503 50802 3535	IGHG1 IGHG2 IGHG3 IGHG4 IGK@ IGL@	Human	RFU	Protein	0.005	158178	158178	1.228	PASS
2746-56_1	X2746.56_1	SL005226	Cytokine receptor-like factor 2	TSLP R	Q9HC73	64109	CRLF2	Human	RFU	Protein	40	1095.2	1095.2	1.013	PASS
2747-3_2	X2747.3_2	SL005229	NKG2D ligand 3	ULBP-3	Q9BZM4	79465	ULBP3	Human	RFU	Protein	40	498.8	498.8	0.865	PASS
2748-3_2	X2748.3_2	SL001938	Inhibin beta A chain	Activin A	P08476	3624	INHBA	Human	RFU	Protein	40	5246.9	5246.9	1.163	PASS
2750-3_2	X2750.3_2	SL000019	Apolipoprotein A-I	Apo A-I	P02647	335	APOA1	Human	RFU	Protein	0.005	15322.1	15322.1	3.236	FLAG
2751-16_2	X2751.16_2	SL004589	Azurocidin	Azurocidin	P20160	566	AZU1	Human	RFU	Protein	40	243	243	0.843	PASS
2752-62_2	X2752.62_2	SL004329	Growth/differentiation factor 5	BMP-14	P43026	8200	GDF5	Human	RFU	Protein	40	1017.9	1017.9	1.272	PASS
2753-2_2	X2753.2_2	SL000309	Complement C1q subcomponent	C1q	P02745 P02746 P02747	712 713 714	C1QA C1QB C1QC	Human	RFU	Protein	0.005	30829.2	30829.2	1.072	PASS
2754-50_2	X2754.50_2	SL000312	Complement C3	C3	P01024	718	C3	Human	RFU	Protein	0.005	45891.4	45891.4	0.833	PASS
2755-8_2	X2755.8_2	SL003220	C3a anaphylatoxin des Arginine	C3adesArg	P01024	718	C3	Human	RFU	Protein	0.005	143986	143986	1.251	PASS
2760-2_2	X2760.2_2	SL004752	Protein FAM107A	DRR1	O95990	11170	FAM107A	Human	RFU	Protein	40	250.5	250.5	0.804	PASS
2761-49_2	X2761.49_2	SL004336	Fibroblast growth factor 18	FGF-18	O76093	8817	FGF18	Human	RFU	Protein	40	313.1	313.1	0.96	PASS
2762-30_2	X2762.30_2	SL004337	Fibroblast growth factor 19	FGF-19	O95750	9965	FGF19	Human	RFU	Protein	40	10224.5	10224.5	1.071	PASS
2763-66_2	X2763.66_2	SL004338	Fibroblast growth factor 20	FGF-20	Q9NP95	26281	FGF20	Human	RFU	Protein	40	304.9	304.9	0.897	PASS
2764-20_2	X2764.20_2	SL003849	Fibroblast growth factor 9	FGF9	P31371	2254	FGF9	Human	RFU	Protein	40	248.7	248.7	0.797	PASS
2765-4_3	X2765.4_3	SL021043	Growth/differentiation factor 11/8	GDF-11/8	O95390 O14793		GDF11 MSTN	Human	RFU	Protein	1	645.1	645.1	0.766	PASS
2768-56_2	X2768.56_2	SL000440	Hemopexin	Hemopexin	P02790	3263	HPX	Human	RFU	Protein	0.005	973.3	973.3	0.761	PASS
2769-3_2	X2769.3_2	SL000445	Protein Rev_HV2BE	HIV-2 Rev	P18093	1724716	Human-virus	isolate BEN	RFU	Non-Human	40	106.5	106.5	0.865	PASS
2770-51_2	X2770.51_2	SL003176	C-C motif chemokine 1	I-309	P22362	6346	CCL1	Human	RFU	Protein	40	2513.4	2513.4	1.146	PASS
2771-35_2	X2771.35_2	SL000462	Insulin-like growth factor-binding protein 1	IGFBP-1	P08833	3484	IGFBP1	Human	RFU	Protein	1	1063.7	1063.7	1.002	PASS
2773-50_2	X2773.50_2	SL001717	Interleukin-10	IL-10	P22301	3586	IL10	Human	RFU	Protein	40	204.3	204.3	0.805	PASS
2774-10_3	X2774.10_3	SL000474	Interleukin-16	IL-16	Q14005	3603	IL16	Human	RFU	Protein	1	156.9	156.9	0.926	PASS
2775-54_2	X2775.54_2	SL004352	Interleukin-17F	IL-17F	Q96PD4	112744	IL17F	Human	RFU	Protein	40	663.9	663.9	0.966	PASS
2778-10_2	X2778.10_2	SL004347	Interleukin-22	IL-22	Q9GZX6	50616	IL22	Human	RFU	Protein	40	541.8	541.8	0.931	PASS
2780-35_2	X2780.35_2	SL000496	Lactotransferrin	Lactoferrin	P02788	4057	LTF	Human	RFU	Protein	1	32519.1	32519.1	1.02	PASS
2781-63_2	X2781.63_2	SL004356	C-C motif chemokine 4-like	LAG-1	Q8NHW4	388372	CCL4L1	Human	RFU	Protein	40	481.2	481.2	0.862	PASS
2783-18_2	X2783.18_2	SL004355	C-C motif chemokine 3-like 1	LD78-beta	P16619	414062	CCL3L1	Human	RFU	Protein	40	1739.4	1739.4	1.04	PASS
2785-15_2	X2785.15_2	SL000515	C-C motif chemokine 8	MCP-2	P80075	6355	CCL8	Human	RFU	Protein	40	160.3	160.3	0.732	PASS
2788-55_1	X2788.55_1	SL000524	Stromelysin-1	MMP-3	P08254	4314	MMP3	Human	RFU	Protein	40	632.4	632.4	1.677	FLAG
2789-26_2	X2789.26_2	SL000525	Matrilysin	MMP-7	P09237	4316	MMP7	Human	RFU	Protein	1	677.4	677.4	0.661	PASS
2790-54_2	X2790.54_2	SL003191	Neutrophil-activating peptide 2	NAP-2	P02775	5473	PPBP	Human	RFU	Protein	0.005	5306.5	5306.5	1.041	PASS
2794-60_2	X2794.60_2	SL000581	Superoxide dismutase [Cu-Zn]	SOD	P00441	6647	SOD1	Human	RFU	Protein	40	771.9	771.9	1.026	PASS
2796-62_2	X2796.62_2	SL000424	Fibrinogen	Fibrinogen	P02671 P02675 P02679	2243 2244 2266	FGA FGB FGG	Human	RFU	Protein	0.005	134434	134434	1.14	PASS
2797-56_2	X2797.56_2	SL000020	Apolipoprotein B	Apo B	P04114	338	APOB	Human	RFU	Protein	40	8879.2	8879.2	1.329	PASS
2805-6_2	X2805.6_2	SL004415	Angiotensin-converting enzyme 2	ACE2	Q9BYF1	59272	ACE2	Human	RFU	Protein	40	258.2	258.2	0.852	PASS
2806-49_2	X2806.49_2	SL004128	Activin receptor type-1B	Activin RIB	P36896	91	ACVR1B	Human	RFU	Protein	40	177.9	177.9	0.767	PASS
2809-25_2	X2809.25_2	SL004625	A disintegrin and metalloproteinase with thrombospondin motifs 4	ADAMTS-4	O75173	9507	ADAMTS4	Human	RFU	Protein	40	117.7	117.7	0.688	PASS
2811-27_1	X2811.27_1	SL001995	Angiopoietin-1	Angiopoietin-1	Q15389	284	ANGPT1	Human	RFU	Protein	1	484.1	484.1	1.017	PASS
2813-11_2	X2813.11_2	SL006924	Agouti-related protein	ART	O00253	181	AGRP	Human	RFU	Protein	40	1678.5	1678.5	1.041	PASS
2816-50_2	X2816.50_2	SL001902	Basal Cell Adhesion Molecule	BCAM	P50895	4059	BCAM	Human	RFU	Protein	40	1572.2	1572.2	1.078	PASS
2819-23_2	X2819.23_2	SL002081	Cadherin-5	Cadherin-5	P33151	1003	CDH5	Human	RFU	Protein	1	10992.7	10992.7	0.762	PASS
2822-56_2	X2822.56_2	SL004726	CD97 antigen	CD97	P48960	976	CD97	Human	RFU	Protein	40	2230.9	2230.9	1.056	PASS
2823-7_1	X2823.7_1	SL004704	COMM domain-containing protein 7	COMMD7	Q86VX2	149951	COMMD7	Human	RFU	Protein	40	1776.6	1776.6	1.096	PASS
2826-53_2	X2826.53_2	SL004644	Ectodysplasin-A, secreted form	EDA	Q92838	1896	EDA	Human	RFU	Protein	40	1511.7	1511.7	1.141	PASS
2827-23_2	X2827.23_2	SL000427	Fractalkine	Fractalkine/CX3CL-1	P78423	6376	CX3CL1	Human	RFU	Protein	40	3134.55	3134.55	1.356	PASS
2828-82_2	X2828.82_2	SL004645	Kunitz-type protease inhibitor 1	HAI-1	O43278	6692	SPINT1	Human	RFU	Protein	40	7266.1	7266.1	1.288	PASS
2829-19_2	X2829.19_2	SL006915	Interleukin-27	IL-27	Q8NEV9 Q14213	246778 10148	IL27 EBI3	Human	RFU	Protein	40	613.6	613.6	0.957	PASS
2831-29_1	X2831.29_1	SL002763	Kallikrein-11	Kallikrein 11	Q9UBX7	11012	KLK11	Human	RFU	Protein	40	954.2	954.2	1.159	PASS
2833-20_1	X2833.20_1	SL003800	Kallikrein-4	Kallikrein 4	Q9Y5K2	9622	KLK4	Human	RFU	Protein	40	216.5	216.5	0.967	PASS
2834-54_1	X2834.54_1	SL003915	Kallikrein-8	kallikrein 8	O60259	11202	KLK8	Human	RFU	Protein	40	4105.8	4105.8	0.904	PASS
2835-1_4	X2835.1_4	SL004301	X-ray repair cross-complementing protein 6	Ku70	P12956	2547	XRCC6	Human	RFU	Protein	40	159.5	159.5	0.92	PASS
2836-68_2	X2836.68_2	SL000695	Neutrophil gelatinase-associated lipocalin	Lipocalin 2	P80188	3934	LCN2	Human	RFU	Protein	1	5939	5939	0.106	FLAG
2837-3_2	X2837.3_2	SL000134	Hepatocyte growth factor receptor	Met	P08581	4233	MET	Human	RFU	Protein	1	8545.3	8545.3	1.074	PASS
2838-53_1	X2838.53_1	SL003332	Matrix metalloproteinase-17	MMP-17	Q9ULZ9	4326	MMP17	Human	RFU	Protein	40	1094.4	1094.4	1.009	PASS
2839-2_1	X2839.2_1	SL004649	Tumor necrosis factor ligand superfamily member 4	OX40 Ligand	P23510	7292	TNFSF4	Human	RFU	Protein	40	303.5	303.5	0.952	PASS
2841-13_2	X2841.13_2	SL004650	Secreted frizzled-related protein 3	sFRP-3	Q92765	2487	FRZB	Human	RFU	Protein	1	2486.9	2486.9	1.222	PASS
2843-13_2	X2843.13_2	SL001897	Kunitz-type protease inhibitor 2	SPINT2	O43291	10653	SPINT2	Human	RFU	Protein	40	910	910	1.019	PASS
2844-53_2	X2844.53_2	SL003199	Tyrosine-protein kinase receptor Tie-1, soluble	sTie-1	P35590	7075	TIE1	Human	RFU	Protein	1	6978.7	6978.7	1.038	PASS
2846-24_2	X2846.24_2	SL000605	Ubiquitin+1, truncated mutation for UbB	Ubiquitin+1	P62979	6233	RPS27A	Human	RFU	Protein	1	1794.8	1794.8	1.117	PASS
2848-2_2	X2848.2_2	SL004652	Wnt inhibitory factor 1	WIF-1	Q9Y5W5	11197	WIF1	Human	RFU	Protein	40	3069.2	3069.2	1.265	PASS
2849-49_1	X2849.49_1	SL004768	Allograft inflammatory factor 1	AIF1	P55008	199	AIF1	Human	RFU	Protein	1	2051	2051	1.158	PASS
2851-63_3	X2851.63_3	SL000320	C5a anaphylatoxin	C5a	P01031	727	C5	Human	RFU	Protein	1	10158.9	10158.9	1.233	PASS
2853-68_2	X2853.68_2	SL006911	Serine/threonine-protein kinase Chk1	CHK1	O14757	1111	CHEK1	Human	RFU	Protein	40	315.3	315.3	0.991	PASS
2855-49_2	X2855.49_2	SL000409	Mitogen-activated protein kinase 3	ERK-1	P27361	5595	MAPK3	Human	RFU	Protein	40	12806.1	12806.1	0.892	PASS
2857-70_2	X2857.70_2	SL006914	Glucocorticoid receptor	Glucocorticoid receptor	P04150	2908	NR3C1	Human	RFU	Protein	1	98.7	98.7	1.662	FLAG
2858-29_2	X2858.29_2	SL004725	Histone acetyltransferase type B catalytic subunit	Hat1	O14929	8520	HAT1	Human	RFU	Protein	40	275.3	275.3	1.051	PASS
2859-69_2	X2859.69_2	SL004723	Histone deacetylase 8	HDAC8	Q9BY41	55869	HDAC8	Human	RFU	Protein	40	1725.9	1725.9	1.025	PASS
2860-19_2	X2860.19_2	SL004718	Importin subunit alpha-1	Karyopherin-a2	P52292	3838	KPNA2	Human	RFU	Protein	40	277.6	277.6	0.844	PASS
2864-2_3	X2864.2_3	SL003793	Dual specificity mitogen-activated protein kinase kinase 1	MEK1	Q02750	5604	MAP2K1	Human	RFU	Protein	40	302.4	302.4	0.828	PASS
2865-77_2	X2865.77_2	SL004724	Histone acetyltransferase KAT6A	MOZ	Q92794	7994	KAT6A	Human	RFU	Protein	40	793.7	793.7	0.95	PASS
2869-68_3	X2869.68_3	SL000554	Protein kinase C delta type	PKC-D	Q05655	5580	PRKCD	Human	RFU	Protein	40	3489	3489	0.783	PASS
2870-29_2	X2870.29_2	SL004009	Ras-related C3 botulinum toxin substrate 1	RAC1	P63000	5879	RAC1	Human	RFU	Protein	1	9652.3	9652.3	0.912	PASS
2871-73_2	X2871.73_2	SL006922	DNA repair protein RAD51 homolog 1	RAD51	Q06609	5888	RAD51	Human	RFU	Protein	40	2310.1	2310.1	1.145	PASS
2875-15_2	X2875.15_2	SL006923	TATA-box-binding protein	TBP	P20226	6908	TBP	Human	RFU	Protein	40	263.6	263.6	0.85	PASS
2876-74_2	X2876.74_2	SL004305	DNA topoisomerase 1	Topoisomerase I	P11387	7150	TOP1	Human	RFU	Protein	40	514	514	1.011	PASS
2877-3_1	X2877.3_1	SL004306	SUMO-conjugating enzyme UBC9	UBC9	P63279	7329	UBE2I	Human	RFU	Protein	1	1033.5	1033.5	0.97	PASS
2878-66_2	X2878.66_2	SL006372	Tyrosine-protein kinase Yes	YES	P07947	7525	YES1	Human	RFU	Protein	40	577.6	577.6	0.898	PASS
2879-9_2	X2879.9_2	SL000248	Alpha-1-antichymotrypsin	a1-Antichymotrypsin	P01011	12	SERPINA3	Human	RFU	Protein	0.005	210769	210769	1.118	PASS
2888-49_2	X2888.49_2	SL000323	Complement component C7	C7	P10643	730	C7	Human	RFU	Protein	0.005	1213.4	1213.4	1.2	PASS
2889-37_2	X2889.37_2	SL002783	Cardiotrophin-1	Cardiotrophin-1	Q16619	1489	CTF1	Human	RFU	Protein	40	389.3	389.3	0.86	PASS
2890-59_2	X2890.59_2	SL003303	C-C motif chemokine 28	CCL28	Q9NRJ3	56477	CCL28	Human	RFU	Protein	40	5752.1	5752.1	0.965	PASS
2891-1_3	X2891.1_3	SL004330	B-cell receptor CD22	CD22	P20273	933	CD22	Human	RFU	Protein	40	562.7	562.7	1.058	PASS
2900-53_3	X2900.53_3	SL003329	C-C motif chemokine 14	HCC-1	Q16627	6358	CCL14	Human	RFU	Protein	1	5288.1	5288.1	1.284	PASS
2906-55_3	X2906.55_3	SL000480	Interleukin-4	IL-4	P05112	3565	IL4	Human	RFU	Protein	40	274.3	274.3	0.861	PASS
2911-27_2	X2911.27_2	SL002621	Midkine	Midkine	P21741	4192	MDK	Human	RFU	Protein	40	16285.6	16285.6	1.055	PASS
2913-1_2	X2913.1_2	SL003302	C-C motif chemokine 23	MPIF-1	P55773	6368	CCL23	Human	RFU	Protein	1	2262.2	2262.2	1.012	PASS
2915-6_2	X2915.6_2	SL000131	Proliferating cell nuclear antigen	PCNA	P12004	5111	PCNA	Human	RFU	Protein	40	198.4	198.4	0.877	PASS
2917-3_2	X2917.3_2	SL002541	Tumor necrosis factor ligand superfamily member 11	sRANKL	O14788	8600	TNFSF11	Human	RFU	Protein	40	564.2	564.2	1.026	PASS
2925-9_1	X2925.9_1	SL000006	Plasminogen activator inhibitor 1	PAI-1	P05121	5054	SERPINE1	Human	RFU	Protein	1	1104.6	1104.6	1.22	PASS
2937-10_2	X2937.10_2	SL004668	Apolipoprotein E (isoform E3)	Apo E3	P02649	348	APOE	Human	RFU	Protein	0.005	160004	160004	2.06	FLAG
2938-55_2	X2938.55_2	SL004669	Apolipoprotein E (isoform E4)	Apo E4	P02649	348	APOE	Human	RFU	Protein	0.005	182941	182941	1.844	FLAG
2939-10_2	X2939.10_2	SL004670	Artemin	Artemin	Q5T4W7	9048	ARTN	Human	RFU	Protein	40	747.4	747.4	1.045	PASS
2942-50_2	X2942.50_2	SL000396	Cytochrome c	Cytochrome c	P99999	54205	CYCS	Human	RFU	Protein	40	1771.7	1771.7	1.026	PASS
2943-5_2	X2943.5_2	SL000398	Cytochrome P450 3A4	Cytochrome P450 3A4	P08684	1576	CYP3A4	Human	RFU	Protein	1	11851.3	11851.3	1.222	PASS
2944-66_2	X2944.66_2	SL005156	Neuroblastoma suppressor of tumorigenicity 1	DAN	P41271	4681	NBL1	Human	RFU	Protein	40	806.6	806.6	0.977	PASS
2945-25_1	X2945.25_1	SL000007	Estrogen receptor	ER	P03372	2099	ESR1	Human	RFU	Protein	40	482.7	482.7	0.944	PASS
2946-52_2	X2946.52_2	SL003327	Complement factor D	Factor D	P00746	1675	CFD	Human	RFU	Protein	0.005	1077.6	1077.6	1.103	PASS
2948-58_2	X2948.58_2	SL005168	Growth hormone receptor	Growth hormone receptor	P10912	2690	GHR	Human	RFU	Protein	1	1541.2	1541.2	1.135	PASS
2949-6_2	X2949.6_2	SL004067	Group 10 secretory phospholipase A2	GX	O15496	8399	PLA2G10	Human	RFU	Protein	40	486.7	486.7	0.917	PASS
2950-57_2	X2950.57_2	SL005171	Insulin-like growth factor-binding protein 4	IGFBP-4	P22692	3487	IGFBP4	Human	RFU	Protein	0.005	6670.5	6670.5	1.662	FLAG
2952-75_2	X2952.75_2	SL000047	Insulin-like growth factor I	IGF-I	P05019	3479	IGF1	Human	RFU	Protein	0.005	1093.8	1093.8	1.231	PASS
2953-31_2	X2953.31_2	SL000506	Luteinizing hormone	Luteinizing hormone	P01215, P01229	1081 3972	CGA LHB	Human	RFU	Protein	1	865.5	865.5	0.94	PASS
2960-66_2	X2960.66_2	SL003192	Properdin	Properdin	P27918	5199	CFP	Human	RFU	Protein	0.005	187282	187282	1.062	PASS
2961-1_2	X2961.1_2	SL000048	Vitamin K-dependent protein C	Protein C	P04070	5624	PROC	Human	RFU	Protein	0.005	1597.9	1597.9	0.912	PASS
2962-50_2	X2962.50_2	SL002561	Parathyroid hormone-related protein	PTHrP	P12272	5744	PTHLH	Human	RFU	Protein	40	623.1	623.1	0.949	PASS
2966-65_2	X2966.65_2	SL004362	Stem Cell Growth Factor-beta	SCGF-beta	Q9Y240	6320	CLEC11A	Human	RFU	Protein	1	802.8	802.8	1.101	PASS
2967-8_1	X2967.8_1	SL001720	Vascular cell adhesion protein 1	VCAM-1	P19320	7412	VCAM1	Human	RFU	Protein	1	9554.1	9554.1	1.197	PASS
2968-61_1	X2968.61_1	SL004686	Tumor necrosis factor ligand superfamily member 15	TNFSF15	O95150	9966	TNFSF15	Human	RFU	Protein	40	738.5	738.5	1.272	PASS
2969-11_1	X2969.11_1	SL004851	Serine/threonine-protein kinase receptor R3	ALK-1	P37023	94	ACVRL1	Human	RFU	Protein	40	1197.7	1197.7	0.954	PASS
2970-60_2	X2970.60_2	SL000136	Amphiregulin	AREG	P15514	374	AREG	Human	RFU	Protein	40	1507.7	1507.7	0.898	PASS
2972-57_2	X2972.57_2	SL004078	Bone morphogenetic protein 7	BMP-7	P18075	655	BMP7	Human	RFU	Protein	40	339.3	339.3	0.953	PASS
2973-15_2	X2973.15_2	SL000668	Platelet glycoprotein 4	CD36 ANTIGEN	P16671	948	CD36	Human	RFU	Protein	40	13068.8	13068.8	0.949	PASS
2974-61_2	X2974.61_2	SL004855	Contactin-1	contactin-1	Q12860	1272	CNTN1	Human	RFU	Protein	0.005	280.4	280.4	1.022	PASS
2975-19_2	X2975.19_2	SL002655	Connective tissue growth factor	CTGF	P29279	1490	CTGF	Human	RFU	Protein	40	1186.3	1186.3	1.218	PASS
2976-58_2	X2976.58_2	SL004856	Desmoglein-1	Desmoglein-1	Q02413	1828	DSG1	Human	RFU	Protein	40	2887.7	2887.7	1.117	PASS
2977-7_2	X2977.7_2	SL004872	Tumor necrosis factor receptor superfamily member EDAR	EDAR	Q9UNE0	10913	EDAR	Human	RFU	Protein	40	793.9	793.9	1.017	PASS
2979-8_2	X2979.8_2	SL003169	C-X-C motif chemokine 5	ENA-78	P42830	6374	CXCL5	Human	RFU	Protein	40	500.8	500.8	0.899	PASS
2981-9_3	X2981.9_3	SL005160	Endothelial cell-selective adhesion molecule	ESAM	Q96AP7	90952	ESAM	Human	RFU	Protein	1	2702.9	2702.9	0.739	PASS
2982-82_2	X2982.82_2	SL005165	Galectin-4	Galectin-4	P56470	3960	LGALS4	Human	RFU	Protein	40	443.3	443.3	0.81	PASS
2985-35_1	X2985.35_1	SL003173	Growth-regulated alpha protein	Gro-a	P09341	2919	CXCL1	Human	RFU	Protein	40	3003	3003	1.064	PASS
2986-49_2	X2986.49_2	SL017610	Gro-beta/gamma	Gro-b/g	P19876 P19875		CXCL3 CXCL2	Human	RFU	Protein	1	492.4	492.4	0.968	PASS
2987-37_3	X2987.37_3	SL005256	Histone H1.2	Histone H1.2	P16403	3006	HIST1H1C	Human	RFU	Protein	40	835.1	835.1	0.972	PASS
2988-57_2	X2988.57_2	SL005170	Inducible T-cell costimulator	ICOS	Q9Y6W8	29851	ICOS	Human	RFU	Protein	40	957.4	957.4	0.95	PASS
2991-9_2	X2991.9_2	SL001997	Interleukin-1 receptor type 1	IL-1 sRI	P14778	3554	IL1R1	Human	RFU	Protein	40	7644	7644	1.148	PASS
2992-59_2	X2992.59_2	SL004850	Interleukin-17 receptor A	IL-17 sR	Q96F46	23765	IL17RA	Human	RFU	Protein	1	735.7	735.7	1.078	PASS
2993-1_2	X2993.1_2	SL004861	Interleukin-18 receptor accessory protein	IL-18 Rb	O95256	8807	IL18RAP	Human	RFU	Protein	40	392.9	392.9	0.885	PASS
2994-71_2	X2994.71_2	SL004875	Interleukin-1 receptor-like 2	IL-1Rrp2	Q9HB29	8808	IL1RL2	Human	RFU	Protein	40	738.2	738.2	0.939	PASS
2997-8_1	X2997.8_1	SL005193	Junctional adhesion molecule B	JAM-B	P57087	58494	JAM2	Human	RFU	Protein	40	6756.1	6756.1	1.209	PASS
2998-53_2	X2998.53_2	SL005194	Junctional adhesion molecule C	JAM-C	Q9BX67	83700	JAM3	Human	RFU	Protein	40	2910.3	2910.3	0.927	PASS
2999-6_2	X2999.6_2	SL005196	Limbic system-associated membrane protein	LSAMP	Q13449	4045	LSAMP	Human	RFU	Protein	1	1469.1	1469.1	1.06	PASS
3000-66_1	X3000.66_1	SL004516	Mannose-binding protein C	MBL	P11226	4153	MBL2	Human	RFU	Protein	1	20649.3	20649.3	1.283	PASS
3003-29_2	X3003.29_2	SL005205	Natural cytotoxicity triggering receptor 3	NKp30	O14931	259197	NCR3	Human	RFU	Protein	40	394.6	394.6	0.862	PASS
3004-67_2	X3004.67_2	SL004862	Programmed cell death 1 ligand 2	PD-L2	Q9BQ51	80380	PDCD1LG2	Human	RFU	Protein	40	4291.2	4291.2	0.991	PASS
3005-5_2	X3005.5_2	SL004939	Tyrosine-protein phosphatase non-receptor type 1	PTP-1B	P18031	5770	PTPN1	Human	RFU	Protein	1	1607.2	1607.2	1.285	PASS
3007-7_2	X3007.7_2	SL005219	Sialic acid-binding Ig-like lectin 9	Siglec-9	Q9Y336	27180	SIGLEC9	Human	RFU	Protein	40	13122.7	13122.7	0.956	PASS
3009-3_2	X3009.3_2	SL005059	Transforming growth factor beta receptor type 3	TGF-b R III	Q03167	7049	TGFBR3	Human	RFU	Protein	1	28730.2	28730.2	1.036	PASS
3010-53_2	X3010.53_2	SL004687	Thymic stromal lymphopoietin	TSLP	Q969D9	85480	TSLP	Human	RFU	Protein	40	319.9	319.9	0.89	PASS
3022-4_2	X3022.4_2	SL000384	Cytotoxic T-lymphocyte protein 4	CTLA-4	P16410	1493	CTLA4	Human	RFU	Protein	40	68.7	68.7	0.8	PASS
3024-18_2	X3024.18_2	SL000250	Alpha-2-antiplasmin	a2-Antiplasmin	P08697	5345	SERPINF2	Human	RFU	Protein	0.005	2015.5	2015.5	1.05	PASS
3025-50_1	X3025.50_1	SL000004	Fibroblast growth factor 2	bFGF	P09038	2247	FGF2	Human	RFU	Protein	40	3226.9	3226.9	1.156	PASS
3026-5_2	X3026.5_2	SL000338	Calpastatin	Calpastatin	P20810	831	CAST	Human	RFU	Protein	1	7351	7351	0.814	PASS
3028-36_2	X3028.36_2	SL003301	Ck-beta-8-1	Ck-b-8-1	P55773	6368	CCL23	Human	RFU	Protein	40	48599.4	48599.4	1.141	PASS
3029-52_2	X3029.52_2	SL005157	CD209 antigen	DC-SIGN	Q9NNX6	30835	CD209	Human	RFU	Protein	1	1421.4	1421.4	0.987	PASS
3030-3_2	X3030.3_2	SL005158	C-type lectin domain family 4 member M	DC-SIGNR	Q9H2X3	10332	CLEC4M	Human	RFU	Protein	1	29004.8	29004.8	1.161	PASS
3032-11_2	X3032.11_2	SL000428	Follicle stimulating hormone	FSH	P01215, P01225	1081 2488	CGA FSHB	Human	RFU	Protein	1	1224.4	1224.4	1.176	PASS
3033-57_1	X3033.57_1	SL005164	Galectin-2	Galectin-2	P05162	3957	LGALS2	Human	RFU	Protein	40	1455.6	1455.6	1.034	PASS
3034-1_2	X3034.1_2	SL004271	Glial fibrillary acidic protein	GFAP	P14136	2670	GFAP	Human	RFU	Protein	40	382.9	382.9	0.91	PASS
3035-80_2	X3035.80_2	SL004354	Interleukin-19	IL-19	Q9UHD0	29949	IL19	Human	RFU	Protein	1	5779.55	5779.55	1.445	FLAG
3037-62_1	X3037.62_1	SL001795	Interleukin-1 beta	IL-1b	P01584	3553	IL1B	Human	RFU	Protein	40	1018.3	1018.3	1.039	PASS
3038-9_2	X3038.9_2	SL003326	C-X-C motif chemokine 11	I-TAC	O14625	6373	CXCL11	Human	RFU	Protein	40	2222.2	2222.2	0.991	PASS
3040-59_1	X3040.59_1	SL000519	C-C motif chemokine 3	MIP-1a	P10147	6348	CCL3	Human	RFU	Protein	40	727.9	727.9	1.088	PASS
3041-55_2	X3041.55_2	SL008416	C-type mannose receptor 2	MRC2	Q9UBG0	9902	MRC2	Human	RFU	Protein	1	3100.9	3100.9	0.894	PASS
3042-7_2	X3042.7_2	SL000164	Myoglobin	Myoglobin	P02144	4151	MB	Human	RFU	Protein	1	1509.2	1509.2	1.657	FLAG
3043-49_2	X3043.49_2	SL000532	SPARC	ON	P09486	6678	SPARC	Human	RFU	Protein	1	22366.2	22366.2	0.956	PASS
3044-3_2	X3044.3_2	SL003323	C-C motif chemokine 18	PARC	P55774	6362	CCL18	Human	RFU	Protein	0.005	4810.7	4810.7	1.006	PASS
3045-72_2	X3045.72_2	SL002704	Pleiotrophin	PTN	P21246	5764	PTN	Human	RFU	Protein	1	824.9	824.9	1.162	PASS
3046-31_1	X3046.31_1	SL004260	Resistin	resistin	Q9HD89	56729	RETN	Human	RFU	Protein	1	1417.8	1417.8	0.976	PASS
3049-61_2	X3049.61_2	SL000603	Trypsin-1	Trypsin	P07477	5644	PRSS1	Human	RFU	Protein	1	7572	7572	1.067	PASS
3050-7_2	X3050.7_2	SL000017	von Willebrand factor	vWF	P04275	7450	VWF	Human	RFU	Protein	0.005	24794.1	24794.1	1.92	FLAG
3052-8_2	X3052.8_2	SL000633	Tumor necrosis factor ligand superfamily member 6, soluble form	Fas ligand, soluble	P48023	356	FASLG	Human	RFU	Protein	40	609.4	609.4	1.082	PASS
3053-49_2	X3053.49_2	SL004343	Fms-related tyrosine kinase 3 ligand	Flt3 ligand	P49771	2323	FLT3LG	Human	RFU	Protein	40	1116.7	1116.7	1.295	PASS
3054-3_2	X3054.3_2	SL000437	Haptoglobin	Haptoglobin, Mixed Type	P00738	3240	HP	Human	RFU	Protein	0.005	18280.7	18280.7	1.02	PASS
3055-54_2	X3055.54_2	SL003308	Interleukin-4 receptor subunit alpha	IL-4 sR	P24394	3566	IL4R	Human	RFU	Protein	40	170.2	170.2	0.831	PASS
3056-11_1	X3056.11_1	SL005204	NKG2-D type II integral membrane protein	NKG2D	P26718	22914	KLRK1	Human	RFU	Protein	40	504.7	504.7	1.109	PASS
3057-55_1	X3057.55_1	SL004689	WNT1-inducible-signaling pathway protein 1	WISP-1	O95388	8840	WISP1	Human	RFU	Protein	0.005	3351.3	3351.3	1.162	PASS
3059-50_2	X3059.50_2	SL004327	Tumor necrosis factor ligand superfamily member 13B	BAFF	Q9Y275	10673	TNFSF13B	Human	RFU	Protein	40	1063.6	1063.6	1.135	PASS
3060-43_2	X3060.43_2	SL000325	Complement component C9	C9	P02748	735	C9	Human	RFU	Protein	0.005	50876	50876	1.049	PASS
3061-61_2	X3061.61_2	SL000343	Cathepsin B	Cathepsin B	P07858	1508	CTSB	Human	RFU	Protein	1	1156.2	1156.2	0.95	PASS
3065-65_1	X3065.65_1	SL004339	Fibroblast growth factor 5	FGF-5	P12034	2250	FGF5	Human	RFU	Protein	40	607.1	607.1	0.904	PASS
3066-12_1	X3066.12_1	SL003744	Galectin-3	Galectin-3	P17931	3958	LGALS3	Human	RFU	Protein	1	16951.9	16951.9	1.249	PASS
3067-67_1	X3067.67_1	SL005234	Growth/differentiation factor 9	GDF-9	O60383	2661	GDF9	Human	RFU	Protein	40	475.3	475.3	0.964	PASS
3069-52_3	X3069.52_3	SL000468	Immunoglobulin M	IgM	P01871	3507 3512 50802 3535	IGHM IGJ IGK@ IGL@	Human	RFU	Protein	0.005	3927.3	3927.3	1.082	PASS
3070-1_2	X3070.1_2	SL000478	Interleukin-2	IL-2	P60568	3558	IL2	Human	RFU	Protein	40	1813.8	1813.8	1.146	PASS
3072-4_2	X3072.4_2	SL001718	Interleukin-13	IL-13	P35225	3596	IL13	Human	RFU	Protein	40	611.4	611.4	1.037	PASS
3073-51_2	X3073.51_2	SL002508	Interleukin-18-binding protein	IL-18 BPa	O95998	10068	IL18BP	Human	RFU	Protein	40	9366.3	9366.3	1.232	PASS
3074-6_2	X3074.6_2	SL003309	Lipopolysaccharide-binding protein	LBP	P18428	3929	LBP	Human	RFU	Protein	0.005	84463.6	84463.6	1.032	PASS
3077-66_2	X3077.66_2	SL003324	Coagulation factor Xa	Coagulation Factor Xa	P00742	2159	F10	Human	RFU	Protein	0.005	4969.2	4969.2	0.994	PASS
3078-1_2	X3078.1_2	SL002640	Placenta growth factor	PlGF	P49763	5228	PGF	Human	RFU	Protein	40	353.6	353.6	0.922	PASS
3079-62_2	X3079.62_2	SL005152	Retinoic acid receptor responder protein 2	TIG2	Q99969	5919	RARRES2	Human	RFU	Protein	0.005	2091	2091	1.058	PASS
3081-70_2	X3081.70_2	SL005227	NKG2D ligand 1	ULBP-1	Q9BZM6	80329	ULBP1	Human	RFU	Protein	40	334	334	0.946	PASS
3082-9_2	X3082.9_2	SL005228	NKG2D ligand 2	ULBP-2	Q9BZM5	80328	ULBP2	Human	RFU	Protein	40	244.9	244.9	0.965	PASS
3083-71_1	X3083.71_1	SL005233	Tumor necrosis factor receptor superfamily member 27	XEDAR	Q9HAV5	60401	EDA2R	Human	RFU	Protein	40	634.1	634.1	0.995	PASS
3091-70_2	X3091.70_2	SL004771	Aurora kinase A	Aurora kinase A	O14965	6790	AURKA	Human	RFU	Protein	40	1128.4	1128.4	1.029	PASS
3115-64_2	X3115.64_2	SL006918	Mitogen-activated protein kinase 1	MK01	P28482	5594	MAPK1	Human	RFU	Protein	40	5103.8	5103.8	1.132	PASS
3122-6_2	X3122.6_2	SL003733	Diablo homolog, mitochondrial	SMAC	Q9NR28	56616	DIABLO	Human	RFU	Protein	40	4109.3	4109.3	1.217	PASS
3132-1_1	X3132.1_1	SL004486	Vascular endothelial growth factor C	VEGF-C	P49767	7424	VEGFC	Human	RFU	Protein	40	664.3	664.3	0.85	PASS
3143-3_1	X3143.3_1	SL002524	T-cell surface glycoprotein CD4	sCD4	P01730	920	CD4	Human	RFU	Protein	40	283	283	0.966	PASS
3151-6_1	X3151.6_1	SL003305	Interleukin-2 receptor subunit alpha	IL-2 sRa	P01589	3559	IL2RA	Human	RFU	Protein	40	737.1	737.1	0.964	PASS
3152-57_1	X3152.57_1	SL001800	Tumor necrosis factor receptor superfamily member 1B	TNF sR-II	P20333	7133	TNFRSF1B	Human	RFU	Protein	1	8276.8	8276.8	0.976	PASS
3166-92_1	X3166.92_1	SL005215	Myeloid cell surface antigen CD33	Siglec-3	P20138	945	CD33	Human	RFU	Protein	40	3652	3652	1.209	PASS
3168-8_2	X3168.8_2	SL004626	A disintegrin and metalloproteinase with thrombospondin motifs 5	ADAMTS-5	Q9UNA0	11096	ADAMTS5	Human	RFU	Protein	40	240.1	240.1	0.861	PASS
3169-70_2	X3169.70_2	SL010368	Alpha-L-iduronidase	IDUA	P35475	3425	IDUA	Human	RFU	Protein	1	977.9	977.9	0.982	PASS
3170-6_1	X3170.6_1	SL007261	Methionine aminopeptidase 2	AMPM2	P50579	10988	METAP2	Human	RFU	Protein	40	6843.4	6843.4	0.998	PASS
3171-57_2	X3171.57_2	SL004469	Amyloid beta A4 protein	amyloid precursor protein	P05067	351	APP	Human	RFU	Protein	1	22943.7	22943.7	1.109	PASS
3172-28_2	X3172.28_2	SL008956	Arylsulfatase B	ARSB	P15848	411	ARSB	Human	RFU	Protein	40	1376.8	1376.8	1.12	PASS
3173-49_2	X3173.49_2	SL008611	N-acylethanolamine-hydrolyzing acid amidase	ASAHL	Q02083	27163	NAAA	Human	RFU	Protein	40	5522.8	5522.8	1.034	PASS
3174-2_1	X3174.2_1	SL008421	A disintegrin and metalloproteinase with thrombospondin motifs 1	ATS1	Q9UHI8	9510	ADAMTS1	Human	RFU	Protein	40	206.1	206.1	0.916	PASS
3175-51_5	X3175.51_5	SL006610	A disintegrin and metalloproteinase with thrombospondin motifs 13	ATS13	Q76LX8	11093	ADAMTS13	Human	RFU	Protein	1	4396.7	4396.7	1.356	PASS
3177-49_2	X3177.49_2	SL010369	Carbonic anhydrase 4	Carbonic Anhydrase IV	P22748	762	CA4	Human	RFU	Protein	40	3262.2	3262.2	1.271	PASS
3178-5_2	X3178.5_2	SL007280	Dipeptidyl peptidase 1	CATC	P53634	1075	CTSC	Human	RFU	Protein	40	585.5	585.5	0.915	PASS
3179-51_2	X3179.51_2	SL009213	Lysosomal protective protein	Cathepsin A	P10619	5476	CTSA	Human	RFU	Protein	1	5508.2	5508.2	1.087	PASS
3181-50_2	X3181.50_2	SL004673	Cathepsin S	Cathepsin S	P25774	1520	CTSS	Human	RFU	Protein	1	770.3	770.3	1.048	PASS
3182-38_2	X3182.38_2	SL010371	Ectonucleoside triphosphate diphosphohydrolase 1	CD39	P49961	953	ENTPD1	Human	RFU	Protein	40	1741.6	1741.6	1.12	PASS
3184-25_2	X3184.25_2	SL000358	Coagulation factor VII	Coagulation Factor VII	P08709	2155	F7	Human	RFU	Protein	0.005	689.6	689.6	1.122	PASS
3186-2_2	X3186.2_2	SL002525	Complement C2	C2	P06681	717	C2	Human	RFU	Protein	0.005	2592.7	2592.7	0.864	PASS
3187-52_2	X3187.52_2	SL007284	Cysteine-rich secretory protein 3	CRIS3	P54108	10321	CRISP3	Human	RFU	Protein	40	186.1	186.1	0.784	PASS
3189-61_2	X3189.61_2	SL010372	Enteropeptidase	Enterokinase	P98073	5651	TMPRSS15	Human	RFU	Protein	40	294.5	294.5	0.916	PASS
3191-50_2	X3191.50_2	SL012783	WAP, kazal, immunoglobulin, kunitz and NTR domain-containing protein 1	WFKN1	Q96NZ8	117166	WFIKKN1	Human	RFU	Protein	40	717.9	717.9	1.173	PASS
3192-3_2	X3192.3_2	SL002695	Cytosolic non-specific dipeptidase	Glutamate carboxypeptidase	Q96KP4	55748	CNDP2	Human	RFU	Protein	40	952.6	952.6	1.167	PASS
3194-36_2	X3194.36_2	SL008759	Platelet glycoprotein VI	GPVI	Q9HCN6	51206	GP6	Human	RFU	Protein	1	4867.6	4867.6	0.908	PASS
3195-50_2	X3195.50_2	SL000678	Granulysin	Granulysin	P22749	10578	GNLY	Human	RFU	Protein	1	1738.2	1738.2	1.103	PASS
3196-6_2	X3196.6_2	SL008023	Hyaluronan and proteoglycan link protein 1	HPLN1	P10915	1404	HAPLN1	Human	RFU	Protein	40	996.3	996.3	1.029	PASS
3197-70_2	X3197.70_2	SL007122	Insulin-degrading enzyme	IDE	P14735	3416	IDE	Human	RFU	Protein	40	2115.9	2115.9	1.026	PASS
3198-4_1	X3198.4_1	SL008639	Iduronate 2-sulfatase	IDS	P22304	3423	IDS	Human	RFU	Protein	40	3441.7	3441.7	0.948	PASS
3199-54_2	X3199.54_2	SL003916	Kallikrein-12	kallikrein 12	Q9UKR0	43849	KLK12	Human	RFU	Protein	40	6075.6	6075.6	1.222	PASS
3200-49_2	X3200.49_2	SL003918	Kallikrein-13	kallikrein 13	Q9UKR3	26085	KLK13	Human	RFU	Protein	40	1065.4	1065.4	1.178	PASS
3201-49_2	X3201.49_2	SL003863	Kallikrein-5	kallikrein 5	Q9Y337	25818	KLK5	Human	RFU	Protein	40	146	146	0.862	PASS
3202-28_2	X3202.28_2	SL010393	Kremen protein 2	KREM2	Q8NCW0	79412	KREMEN2	Human	RFU	Protein	40	1971.3	1971.3	1.076	PASS
3204-2_2	X3204.2_2	SL007100	Leukotriene A-4 hydrolase	LKHA4	P09960	4048	LTA4H	Human	RFU	Protein	40	833.4	833.4	0.642	PASS
3206-4_2	X3206.4_2	SL008904	Lymphatic vessel endothelial hyaluronic acid receptor 1	LYVE1	Q9Y5Y7	10894	LYVE1	Human	RFU	Protein	0.005	156.1	156.1	1.326	PASS
3208-2_4	X3208.2_4	SL006992	Matrilin-3	MATN3	O15232	4148	MATN3	Human	RFU	Protein	40	396.2	396.2	1.025	PASS
3209-69_1	X3209.69_1	SL005437	Matrix extracellular phosphoglycoprotein	MEPE	Q9NQ76	56955	MEPE	Human	RFU	Protein	40	177.8	177.8	0.799	PASS
3210-1_2	X3210.1_2	SL010374	Methionine aminopeptidase 1	METAP1	P53582	23173	METAP1	Human	RFU	Protein	40	498.8	498.8	0.793	PASS
3212-30_3	X3212.30_3	SL010375	Neutral ceramidase	ASAH2	Q9NR71	56624	ASAH2	Human	RFU	Protein	40	3622	3622	1.248	PASS
3213-65_2	X3213.65_2	SL000640	Nidogen-1	Nidogen	P14543	4811	NID1	Human	RFU	Protein	1	4072.7	4072.7	1.074	PASS
3216-2_2	X3216.2_2	SL005797	Polymeric immunoglobulin receptor	PIGR	P01833	5284	PIGR	Human	RFU	Protein	1	2673.5	2673.5	1.135	PASS
3217-74_2	X3217.74_2	SL004457	Glia-derived nexin	Protease nexin I	P07093	5270	SERPINE2	Human	RFU	Protein	40	4304.6	4304.6	1.183	PASS
3220-40_2	X3220.40_2	SL010378	Proto-oncogene tyrosine-protein kinase receptor Ret	RET	P07949	5979	RET	Human	RFU	Protein	1	2230.9	2230.9	1.111	PASS
3221-54_1	X3221.54_1	SL003770	Secreted frizzled-related protein 1	SARP-2	Q8N474	6422	SFRP1	Human	RFU	Protein	40	4371.4	4371.4	1.34	PASS
3222-11_2	X3222.11_2	SL010379	Semaphorin-3A	Semaphorin 3A	Q14563	10371	SEMA3A	Human	RFU	Protein	40	948.1	948.1	0.991	PASS
3232-28_2	X3232.28_2	SL004118	Tartrate-resistant acid phosphatase type 5	TrATPase	P13686	54	ACP5	Human	RFU	Protein	1	6147	6147	1.025	PASS
3234-23_2	X3234.23_2	SL010390	Coiled-coil domain-containing protein 80	URB	Q76M96	151887	CCDC80	Human	RFU	Protein	1	1564.4	1564.4	1.031	PASS
3235-50_2	X3235.50_2	SL010391	WAP, Kazal, immunoglobulin, Kunitz and NTR domain-containing protein 2	WFKN2	Q8TEU8	124857	WFIKKN2	Human	RFU	Protein	40	8442.9	8442.9	1.057	PASS
3280-49_2	X3280.49_2	SL004661	Aggrecan core protein	Aggrecan	P16112	176	ACAN	Human	RFU	Protein	40	620.7	620.7	1.026	PASS
3281-19_1	X3281.19_1	SL006803	Angiopoietin-related protein 3	ANGL3	Q9Y5C1	27329	ANGPTL3	Human	RFU	Protein	40	466.1	466.1	0.925	PASS
3283-21_1	X3283.21_1	SL006544	Transforming growth factor-beta-induced protein ig-h3	BGH3	Q15582	7045	TGFBI	Human	RFU	Protein	1	23984.8	23984.8	0.827	PASS
3284-75_1	X3284.75_1	SL007804	Biglycan	BGN	P21810	633	BGN	Human	RFU	Protein	40	2834.3	2834.3	1.082	PASS
3285-23_2	X3285.23_2	SL000310	Complement C1r subcomponent	C1r	P00736	715	C1R	Human	RFU	Protein	0.005	3739.9	3739.9	1.216	PASS
3289-19_2	X3289.19_2	SL010449	Carbonic anhydrase-related protein 10	Carbonic Anhydrase X	Q9NS85	56934	CA10	Human	RFU	Protein	40	667.5	667.5	1.149	PASS
3290-50_2	X3290.50_2	SL008773	CD109 antigen	CD109	Q6YHK3	135228	CD109	Human	RFU	Protein	40	7065.7	7065.7	0.897	PASS
3291-30_2	X3291.30_2	SL002706	Low affinity immunoglobulin epsilon Fc receptor	CD23	P06734	2208	FCER2	Human	RFU	Protein	1	3676.8	3676.8	1.035	PASS
3292-75_1	X3292.75_1	SL010450	CD48 antigen	CD48	P09326	962	CD48	Human	RFU	Protein	1	558.8	558.8	1.126	PASS
3293-2_4	X3293.2_4	SL006108	CD5 antigen-like	CD5L	O43866	922	CD5L	Human	RFU	Protein	0.005	2283.7	2283.7	1.08	PASS
3294-55_2	X3294.55_2	SL010451	Cryptic protein	CFC1	P0CG37	55997	CFC1	Human	RFU	Protein	40	1753.6	1753.6	1.147	PASS
3296-92_2	X3296.92_2	SL008623	Contactin-2	CNTN2	Q02246	6900	CNTN2	Human	RFU	Protein	40	1302.1	1302.1	1.359	PASS
3298-52_2	X3298.52_2	SL010454	Contactin-4	Contactin-4	Q8IWV2	152330	CNTN4	Human	RFU	Protein	1	4867.2	4867.2	1.242	PASS
3299-29_2	X3299.29_2	SL010455	Contactin-5	Contactin-5	O94779	53942	CNTN5	Human	RFU	Protein	40	567.1	567.1	1.181	PASS
3302-58_1	X3302.58_1	SL007049	Cystatin-F	CYTF	O76096	8530	CST7	Human	RFU	Protein	40	1135.4	1135.4	1.066	PASS
3303-23_2	X3303.23_2	SL004438	Cystatin-M	Cystatin M	Q15828	1474	CST6	Human	RFU	Protein	1	6015	6015	0.761	PASS
3305-6_1	X3305.6_1	SL010457	Delta-like protein 4	DLL4	Q9NR61	54567	DLL4	Human	RFU	Protein	40	555.9	555.9	1.037	PASS
3309-2_2	X3309.2_2	SL010459	Low affinity immunoglobulin gamma Fc region receptor II-a	FCG2A	P12318	2212	FCGR2A	Human	RFU	Protein	1	2024	2024	1.461	FLAG
3310-62_1	X3310.62_1	SL010460	Low affinity immunoglobulin gamma Fc region receptor II-b	FCG2B	P31994	2213	FCGR2B	Human	RFU	Protein	1	1678.4	1678.4	1.074	PASS
3311-27_1	X3311.27_1	SL008609	Low affinity immunoglobulin gamma Fc region receptor III-B	FCG3B	O75015	2215	FCGR3B	Human	RFU	Protein	0.005	1296.3	1296.3	1.036	PASS
3312-64_1	X3312.64_1	SL010461	High affinity immunoglobulin gamma Fc receptor I	FCGR1	P12314	2209	FCGR1A	Human	RFU	Protein	40	591.8	591.8	1.15	PASS
3313-21_2	X3313.21_2	SL006542	Ficolin-2	FCN2	Q15485	2220	FCN2	Human	RFU	Protein	1	1032.6	1032.6	1.44	FLAG
3314-74_2	X3314.74_2	SL004858	GDNF family receptor alpha-1	GFRa-1	P56159	2674	GFRA1	Human	RFU	Protein	40	1021.1	1021.1	0.991	PASS
3315-15_1	X3315.15_1	SL010463	Glypican-2	GPC2	Q8N158	221914	GPC2	Human	RFU	Protein	40	142	142	0.864	PASS
3316-58_1	X3316.58_1	SL004466	Heparin cofactor 2	Heparin cofactor II	P05546	3053	SERPIND1	Human	RFU	Protein	0.005	3292.2	3292.2	1.169	PASS
3317-33_1	X3317.33_1	SL004860	Serine protease HTRA2, mitochondrial	HTRA2	O43464	27429	HTRA2	Human	RFU	Protein	40	3426.7	3426.7	1.098	PASS
3320-49_2	X3320.49_2	SL005087	Insulin-like growth factor-binding protein 7	IGFBP-7	Q16270	3490	IGFBP7	Human	RFU	Protein	1	40107.2	40107.2	1.082	PASS
3321-2_2	X3321.2_2	SL007385	Interleukin-24	IL24	Q13007	11009	IL24	Human	RFU	Protein	40	184.9	184.9	0.947	PASS
3322-52_2	X3322.52_2	SL010464	Leucine-rich repeats and immunoglobulin-like domains protein 3	LRIG3	Q6UXM1	121227	LRIG3	Human	RFU	Protein	40	6686.6	6686.6	1.096	PASS
3323-37_1	X3323.37_1	SL004610	Low-density lipoprotein receptor-related protein 8	LRP8	Q14114	7804	LRP8	Human	RFU	Protein	40	2144.3	2144.3	1.198	PASS
3324-51_1	X3324.51_1	SL007674	T-lymphocyte surface antigen Ly-9	LY9	Q9HBG7	4063	LY9	Human	RFU	Protein	40	3738.8	3738.8	1.59	FLAG
3325-2_2	X3325.2_2	SL010465	Matrilin-2	MATN2	O00339	4147	MATN2	Human	RFU	Protein	1	8297.6	8297.6	1.048	PASS
3326-58_2	X3326.58_2	SL004805	Cell adhesion molecule 1	Nectin-like protein 2	Q9BY67	23705	CADM1	Human	RFU	Protein	40	2931.8	2931.8	0.674	PASS
3327-27_1	X3327.27_1	SL007673	Netrin-4	NET4	Q9HB63	59277	NTN4	Human	RFU	Protein	1	538.5	538.5	0.976	PASS
3329-14_2	X3329.14_2	SL004515	Peptidoglycan recognition protein 1	PGRP-S	O75594	8993	PGLYRP1	Human	RFU	Protein	1	720.4	720.4	1.182	PASS
3331-8_1	X3331.8_1	SL010468	RGM domain family member B	RGMB	Q6NW40	285704	RGMB	Human	RFU	Protein	1	2110.6	2110.6	1.074	PASS
3332-57_1	X3332.57_1	SL010469	Hemojuvelin	RGM-C	Q6ZVN8	148738	HFE2	Human	RFU	Protein	1	1304.7	1304.7	1.102	PASS
3336-50_1	X3336.50_1	SL001998	Tissue factor pathway inhibitor	TFPI	P10646	7035	TFPI	Human	RFU	Protein	1	41343	41343	1.317	PASS
3339-33_1	X3339.33_1	SL007206	Thrombospondin-2	TSP2	P35442	7058	THBS2	Human	RFU	Protein	40	11073.8	11073.8	1.073	PASS
3340-53_1	X3340.53_1	SL007207	Thrombospondin-4	TSP4	P35443	7060	THBS4	Human	RFU	Protein	0.005	326.4	326.4	1.109	PASS
3341-33_4	X3341.33_4	SL006892	Tyrosine-protein kinase ABL1	ABL1	P00519	25	ABL1	Human	RFU	Protein	40	192.1	192.1	0.874	PASS
3343-1_4	X3343.1_4	SL005574	Aminoacylase-1	Aminoacylase-1	Q03154	95	ACY1	Human	RFU	Protein	1	3453.2	3453.2	1.035	PASS
3344-60_4	X3344.60_4	SL000272	Antithrombin-III	Antithrombin III	P01008	462	SERPINC1	Human	RFU	Protein	0.005	104496	104496	1.137	PASS
3346-72_2	X3346.72_2	SL010520	Aurora kinase B	AURKB	Q96GD4	9212	AURKB	Human	RFU	Protein	40	766.8	766.8	1.101	PASS
3347-9_2	X3347.9_2	SL002792	beta-adrenergic receptor kinase 1	BARK1	P25098	156	ADRBK1	Human	RFU	Protein	40	4382.2	4382.2	1.157	PASS
3348-49_2	X3348.49_2	SL003994	Bone morphogenetic protein 1	BMP-1	P13497	649	BMP1	Human	RFU	Protein	1	2657.6	2657.6	0.713	PASS
3350-53_2	X3350.53_2	SL010491	Calcium/calmodulin-dependent protein kinase type II subunit alpha	CAMK2A	Q9UQM7	815	CAMK2A	Human	RFU	Protein	40	496	496	0.78	PASS
3351-1_1	X3351.1_1	SL010492	Calcium/calmodulin-dependent protein kinase type II subunit beta	CAMK2B	Q13554	816	CAMK2B	Human	RFU	Protein	40	1112.8	1112.8	0.728	PASS
3352-80_3	X3352.80_3	SL010288	Carbonic anhydrase 6	Carbonic anhydrase 6	P23280	765	CA6	Human	RFU	Protein	1	5415.65	5415.65	0.99	PASS
3356-50_1	X3356.50_1	SL004868	Carbonic anhydrase 7	Carbonic anhydrase VII	P43166	766	CA7	Human	RFU	Protein	40	178.4	178.4	0.757	PASS
3357-67_2	X3357.67_2	SL010495	Cyclin-dependent kinase 2:Cyclin-A2 complex	CDK2/cyclin A	P24941 P20248	1017 890	CDK2 CCNA2	Human	RFU	Protein	40	303.3	303.3	0.891	PASS
3358-51_2	X3358.51_2	SL010496	Cyclin-dependent kinase 5:Cyclin-dependent kinase 5 activator 1 complex	CDK5/p35	Q00535 Q15078	1020 8851	CDK5 CDK5R1	Human	RFU	Protein	40	1077.9	1077.9	1.168	PASS
3359-11_2	X3359.11_2	SL010522	Cyclin-dependent kinase 8:Cyclin-C complex	CDK8/cyclin C	P49336 P24863	1024 892	CDK8 CCNC	Human	RFU	Protein	40	1203.1	1203.1	0.981	PASS
3360-50_4	X3360.50_4	SL003726	Serine/threonine-protein kinase Chk2	Chk2	O96017	11200	CHEK2	Human	RFU	Protein	40	265.7	265.7	0.935	PASS
3361-26_2	X3361.26_2	SL010610	C-type lectin domain family 4 member K	CLC4K	Q9UJ71	50489	CD207	Human	RFU	Protein	40	193.8	193.8	0.787	PASS
3362-61_2	X3362.61_2	SL009400	Chordin-like protein 1	CRDL1	Q9BU40	91851	CHRDL1	Human	RFU	Protein	1	1867.4	1867.4	1.166	PASS
3363-31_4	X3363.31_4	SL004781	Tyrosine-protein kinase CSK	CSK	P41240	1445	CSK	Human	RFU	Protein	1	2859.3	2859.3	1.017	PASS
3364-76_2	X3364.76_2	SL006910	Cathepsin L2	Cathepsin V	O60911	1515	CTSV	Human	RFU	Protein	40	1951.4	1951.4	1.15	PASS
3365-7_2	X3365.7_2	SL010612	Dickkopf-related protein 4	Dkk-4	Q9UBT3	27121	DKK4	Human	RFU	Protein	40	5671.8	5671.8	1.085	PASS
3366-51_2	X3366.51_2	SL006550	Extracellular matrix protein 1	ECM1	Q16610	1893	ECM1	Human	RFU	Protein	0.005	19382.4	19382.4	1.03	PASS
3367-8_3	X3367.8_3	SL006777	Fetuin-B	FETUB	Q9UGM5	26998	FETUB	Human	RFU	Protein	0.005	7704.8	7704.8	1.02	PASS
3373-5_2	X3373.5_2	SL004654	Granzyme H	Granzyme H	P20718	2999	GZMH	Human	RFU	Protein	40	272.7	272.7	0.928	PASS
3374-49_2	X3374.49_2	SL010499	Tyrosine-protein kinase HCK	HCK	P08631	3055	HCK	Human	RFU	Protein	40	176.1	176.1	0.758	PASS
3376-49_2	X3376.49_2	SL010613	Interleukin-17 receptor D	IL-17 RD	Q8NFM7	54756	IL17RD	Human	RFU	Protein	40	389.2	389.2	1.063	PASS
3378-49_2	X3378.49_2	SL000064	Kallikrein-7	Kallikrein 7	P49862	5650	KLK7	Human	RFU	Protein	1	1891.4	1891.4	1.002	PASS
3379-29_1	X3379.29_1	SL007228	Protein kinase C iota type	KPCI	P41743	5584	PRKCI	Human	RFU	Protein	40	1133.4	1133.4	0.966	PASS
3381-24_2	X3381.24_2	SL010500	Tyrosine-protein kinase Lyn, isoform B	LYNB	P07948	4067	LYN	Human	RFU	Protein	40	20630.2	20630.2	0.97	PASS
3387-1_2	X3387.1_2	SL010508	Serine/threonine-protein kinase PAK 3	PAK3	O75914	5063	PAK3	Human	RFU	Protein	40	698.9	698.9	0.98	PASS
3388-58_2	X3388.58_2	SL010510	Serine/threonine-protein kinase PAK 7	PAK7	Q9P286	57144	PAK7	Human	RFU	Protein	40	519.7	519.7	1.007	PASS
3389-7_2	X3389.7_2	SL000550	Plasma serine protease inhibitor	PCI	P05154	5104	SERPINA5	Human	RFU	Protein	0.005	80759.8	80759.8	1.241	PASS
3390-72_2	X3390.72_2	SL010512	PIK3CA/PIK3R1	PIK3CA/PIK3R1	P42336 P27986	5290 5295	PIK3CA PIK3R1	Human	RFU	Protein	40	585.8	585.8	0.913	PASS
3391-10_2	X3391.10_2	SL007250	Phosphatidylinositol 4,5-bisphosphate 3-kinase catalytic subunit gamma isoform	PK3CG	P48736	5294	PIK3CG	Human	RFU	Protein	40	2121.7	2121.7	1.253	PASS
3392-68_2	X3392.68_2	SL017614	RAC-alpha/beta/gamma serine/threonine-protein kinase	PKB a/b/g	P31749 P31751 Q9Y243	207 208 10000	AKT1 AKT2 AKT3	Human	RFU	Protein	1	3069.4	3069.4	1.133	PASS
3394-81_2	X3394.81_2	SL005258	Serine/threonine-protein kinase PLK1	PLK-1	P53350	5347	PLK1	Human	RFU	Protein	40	234.9	234.9	0.829	PASS
3396-54_2	X3396.54_2	SL000565	Renin	Renin	P00797	5972	REN	Human	RFU	Protein	1	628.3	628.3	0.989	PASS
3397-7_4	X3397.7_4	SL010616	Tyrosine-protein phosphatase non-receptor type 11	SHP-2	Q06124	5781	PTPN11	Human	RFU	Protein	40	4995	4995	1.027	PASS
3399-31_2	X3399.31_2	SL007560	Stabilin-2	STAB2	Q8WWQ8	55576	STAB2	Human	RFU	Protein	40	850.7	850.7	1.146	PASS
3400-49_2	X3400.49_2	SL007747	Serine/threonine-protein kinase TBK1	TBK1	Q9UHD2	29110	TBK1	Human	RFU	Protein	40	205.9	205.9	0.897	PASS
3401-8_2	X3401.8_2	SL005261	Tyrosine-protein phosphatase non-receptor type 2	TCPTP	P17706	5771	PTPN2	Human	RFU	Protein	40	327.8	327.8	0.907	PASS
3403-1_2	X3403.1_2	SL010617	Tryptase beta-2	TPSB2	P20231	64499	TPSB2	Human	RFU	Protein	1	2241.3	2241.3	1.085	PASS
3404-51_2	X3404.51_2	SL010619	Tryptase gamma	TPSG1	Q9NRR2	25823	TPSG1	Human	RFU	Protein	40	209.7	209.7	0.931	PASS
3405-6_2	X3405.6_2	SL010529	Ubiquitin-fold modifier-conjugating enzyme 1	UFC1	Q9Y3C8	51506	UFC1	Human	RFU	Protein	40	13525.6	13525.6	1.163	PASS
3412-7_1	X3412.7_1	SL000104	Apoptosis regulator Bcl-2	Bcl-2	P10415	596	BCL2	Human	RFU	Protein	40	694.4	694.4	0.942	PASS
3413-50_2	X3413.50_2	SL003703	Bcl-2-related protein A1	BFL1	Q16548	597	BCL2A1	Human	RFU	Protein	1	692.1	692.1	1.255	PASS
3414-40_2	X3414.40_2	SL006374	Cytoplasmic tyrosine-protein kinase BMX	BMX	P51813	660	BMX	Human	RFU	Protein	40	273	273	1.061	PASS
3415-61_2	X3415.61_2	SL004660	Bone sialoprotein 2	BSP	P21815	3381	IBSP	Human	RFU	Protein	40	3391.2	3391.2	0.9	PASS
3416-2_2	X3416.2_2	SL010521	Tyrosine-protein kinase BTK	BTK	Q06187	695	BTK	Human	RFU	Protein	1	2912.4	2912.4	0.904	PASS
3418-12_2	X3418.12_2	SL010490	Calcium/calmodulin-dependent protein kinase type 1D	CAMK1D	Q8IU85	57118	CAMK1D	Human	RFU	Protein	40	2017.2	2017.2	1.265	PASS
3419-49_2	X3419.49_2	SL010493	Calcium/calmodulin-dependent protein kinase type II subunit delta	CAMK2D	Q13557	817	CAMK2D	Human	RFU	Protein	40	3570.4	3570.4	0.993	PASS
3420-21_2	X3420.21_2	SL004869	Carbonic anhydrase 13	Carbonic anhydrase XIII	Q8N1Q1	377677	CA13	Human	RFU	Protein	40	2272	2272	1.213	PASS
3421-54_2	X3421.54_2	SL004635	Tumor necrosis factor ligand superfamily member 8	CD30 Ligand	P32971	944	TNFSF8	Human	RFU	Protein	40	2565.4	2565.4	1.274	PASS
3422-4_2	X3422.4_2	SL010494	Cyclin-dependent kinase 1:G2/mitotic-specific cyclin-B1 complex	CDK1/cyclin B	P06493 P14635	983 891	CDC2 CCNB1	Human	RFU	Protein	40	223.6	223.6	0.838	PASS
3423-59_2	X3423.59_2	SL005250	Chymase	Chymase	P23946	1215	CMA1	Human	RFU	Protein	40	387.9	387.9	0.907	PASS
3427-63_2	X3427.63_2	SL007324	Casein kinase II subunit alpha	CSK21	P68400	1457	CSNK2A1	Human	RFU	Protein	40	313.3	313.3	0.874	PASS
3431-54_2	X3431.54_2	SL004137	Ephrin type-A receptor 1	EphA1	P21709	2041	EPHA1	Human	RFU	Protein	40	10652.8	10652.8	1.134	PASS
3432-21_2	X3432.21_2	SL010498	Ephrin type-A receptor 3	EPHA3	P29320	2042	EPHA3	Human	RFU	Protein	40	104.9	104.9	0.812	PASS
3434-34_1	X3434.34_1	SL010349	Fibronectin Fragment 3	FN1.3	P02751	2335	FN1	Human	RFU	Protein	0.005	4589.8	4589.8	1.018	PASS
3435-53_2	X3435.53_2	SL010348	Fibronectin Fragment 4	FN1.4	P02751	2335	FN1	Human	RFU	Protein	1	113233	113233	1.381	PASS
3437-80_3	X3437.80_3	SL004636	Receptor-type tyrosine-protein kinase FLT3	Flt-3	P36888	2322	FLT3	Human	RFU	Protein	40	1801.4	1801.4	1.077	PASS
3438-10_2	X3438.10_2	SL009324	Follistatin-related protein 3	FSTL3	O95633	10272	FSTL3	Human	RFU	Protein	1	5868.7	5868.7	1.101	PASS
3440-7_2	X3440.7_2	SL004298	Granzyme A	granzyme A	P12544	3001	GZMA	Human	RFU	Protein	40	2538.2	2538.2	1.037	PASS
3441-64_2	X3441.64_2	SL017188	Glycogen synthase kinase-3 alpha/beta	GSK-3 alpha/beta	P49840 P49841	2931 2932	GSK3A GSK3B	Human	RFU	Protein	40	5899.2	5899.2	1.014	PASS
3443-61_2	X3443.61_2	SL010523	Homeodomain-interacting protein kinase 3	HIPK3	Q9H422	10114	HIPK3	Human	RFU	Protein	40	596.6	596.6	1.041	PASS
3445-53_2	X3445.53_2	SL004151	Interleukin-15 receptor subunit alpha	IL-15 Ra	Q13261	3601	IL15RA	Human	RFU	Protein	40	664	664	0.991	PASS
3446-7_2	X3446.7_2	SL004152	Interleukin-18 receptor 1	IL-18 Ra	Q13478	8809	IL18R1	Human	RFU	Protein	40	8550.3	8550.3	1.037	PASS
3447-64_2	X3447.64_2	SL000039	Interleukin-8	IL-8	P10145	3576	CXCL8	Human	RFU	Protein	40	600.6	600.6	0.953	PASS
3448-13_2	X3448.13_2	SL004125	Insulin receptor	IR	P06213	3643	INSR	Human	RFU	Protein	40	11077.8	11077.8	1.182	PASS
3449-58_2	X3449.58_2	SL004876	Kallistatin	Kallistatin	P29622	5267	SERPINA4	Human	RFU	Protein	0.005	32966.8	32966.8	1.13	PASS
3450-4_2	X3450.4_2	SL001797	Kallikrein-6	Kallikrein 6	Q92876	5653	KLK6	Human	RFU	Protein	40	7682.5	7682.5	1.191	PASS
3452-17_2	X3452.17_2	SL006916	Tyrosine-protein kinase Lck	LCK	P06239	3932	LCK	Human	RFU	Protein	40	387.3	387.3	0.966	PASS
3453-87_2	X3453.87_2	SL006917	Tyrosine-protein kinase Lyn	LYN	P07948	4067	LYN	Human	RFU	Protein	40	4106.1	4106.1	1.061	PASS
3457-57_1	X3457.57_1	SL005084	Periostin	Periostin	Q15063	10631	POSTN	Human	RFU	Protein	40	2947	2947	1.257	PASS
3459-49_2	X3459.49_2	SL004155	Platelet-derived growth factor receptor beta	PDGF Rb	P09619	5159	PDGFRB	Human	RFU	Protein	40	8427.4	8427.4	1.29	PASS
3461-58_1	X3461.58_1	SL009089	Brevican core protein	PGCB	Q96GW7	63827	BCAN	Human	RFU	Protein	40	2124	2124	1.276	PASS
3466-8_2	X3466.8_2	SL010513	cAMP-dependent protein kinase catalytic subunit alpha	PRKACA	P17612	5566	PRKACA	Human	RFU	Protein	40	2922.6	2922.6	0.979	PASS
3469-74_1	X3469.74_1	SL010515	Ribosomal protein S6 kinase alpha-3	RPS6KA3	P51812	6197	RPS6KA3	Human	RFU	Protein	40	644	644	0.807	PASS
3470-1_2	X3470.1_2	SL001945	E-selectin	sE-Selectin	P16581	6401	SELE	Human	RFU	Protein	1	25438.5	25438.5	1.012	PASS
3471-49_1	X3471.49_1	SL010517	Serine/threonine-protein kinase 16	STK16	O75716	8576	STK16	Human	RFU	Protein	40	2235.9	2235.9	1.165	PASS
3472-40_2	X3472.40_2	SL000582	Baculoviral IAP repeat-containing protein 5	Survivin	O15392	332	BIRC5	Human	RFU	Protein	40	420.1	420.1	0.928	PASS
3473-78_2	X3473.78_2	SL005224	Thrombopoietin Receptor	Thrombopoietin Receptor	P40238	4352	MPL	Human	RFU	Protein	40	141	141	0.766	PASS
3474-19_2	X3474.19_2	SL002705	Thrombospondin-1	Thrombospondin-1	P07996	7057	THBS1	Human	RFU	Protein	0.005	3455.9	3455.9	1.36	PASS
3477-63_2	X3477.63_2	SL005225	High affinity nerve growth factor receptor	TrkA	P04629	4914	NTRK1	Human	RFU	Protein	40	1469.3	1469.3	0.96	PASS
3479-71_2	X3479.71_2	SL006480	Trypsin-3	TRY3	P35030	5646	PRSS3	Human	RFU	Protein	40	317.5	317.5	0.798	PASS
3480-7_1	X3480.7_1	SL008122	Dual specificity protein phosphatase 3	DUS3	P51452	1845	DUSP3	Human	RFU	Protein	40	905.8	905.8	0.831	PASS
3481-87_1	X3481.87_1	SL011073	Xaa-Pro aminopeptidase 1	XPNPEP1	Q9NQW7	7511	XPNPEP1	Human	RFU	Protein	40	8210.3	8210.3	1.189	PASS
3484-60_2	X3484.60_2	SL000271	Angiotensinogen	Angiotensinogen	P01019	183	AGT	Human	RFU	Protein	0.005	6431.55	6431.55	0.712	PASS
3485-28_2	X3485.28_2	SL000283	Beta-2-microglobulin	b2-Microglobulin	P61769	567	B2M	Human	RFU	Protein	0.005	1568.9	1568.9	0.903	PASS
3486-58_2	X3486.58_2	SL000299	Fibroblast growth factor 1	b-ECGF	P05230	2246	FGF1	Human	RFU	Protein	40	173.5	173.5	0.782	PASS
3487-32_2	X3487.32_2	SL003167	C-X-C motif chemokine 13	BLC	O43927	10563	CXCL13	Human	RFU	Protein	40	2490.4	2490.4	1.268	PASS
3488-64_2	X3488.64_2	SL000342	Catalase	Catalase	P04040	847	CAT	Human	RFU	Protein	1	12292.2	12292.2	1.193	PASS
3489-9_2	X3489.9_2	SL004331	Ciliary neurotrophic factor	CNTF	P26441	1270	CNTF	Human	RFU	Protein	40	156.3	156.3	0.684	PASS
3494-71_3	X3494.71_3	SL004335	Fibroblast growth factor 17	FGF-17	O60258	8822	FGF17	Human	RFU	Protein	40	153.3	153.3	0.891	PASS
3495-15_2	X3495.15_2	SL003172	C-X-C motif chemokine 6	GCP-2	P80162	6372	CXCL6	Human	RFU	Protein	40	1149.1	1149.1	1.07	PASS
3497-13_2	X3497.13_2	SL002075	Interferon alpha-2	IFN-aA	P01563	3440	IFNA2	Human	RFU	Protein	40	82.7	82.7	0.858	PASS
3499-77_2	X3499.77_2	SL004350	Interleukin-17B	IL-17B	Q9UHF5	27190	IL17B	Human	RFU	Protein	40	123.6	123.6	0.806	PASS
3503-4_2	X3503.4_2	SL003179	Integrin alpha-I: beta-1 complex	Integrin a1b1	P56199, P05556	3672 3688	ITGA1 ITGB1	Human	RFU	Protein	1	644.5	644.5	0.957	PASS
3504-58_2	X3504.58_2	SL004536	Hepcidin	LEAP-1	P81172	57817	HAMP	Human	RFU	Protein	1	8245.5	8245.5	0.845	PASS
3505-6_2	X3505.6_2	SL000507	Lymphotoxin alpha1:beta2	Lymphotoxin a1/b2	P01374, Q06643	4049 4050	LTA LTB	Human	RFU	Protein	40	160.7	160.7	1.01	PASS
3506-49_1	X3506.49_1	SL000508	Lymphotoxin alpha2:beta1	Lymphotoxin a2/b1	P01374, Q06643	4049 4050	LTA LTB	Human	RFU	Protein	40	2166.6	2166.6	1.058	PASS
3508-78_3	X3508.78_3	SL003187	C-C motif chemokine 22	MDC	O00626	6367	CCL22	Human	RFU	Protein	1	1076.9	1076.9	1.06	PASS
3509-1_1	X3509.1_1	SL003190	C-C motif chemokine 15	MIP-5	Q16663	6359	CCL15	Human	RFU	Protein	1	4181.1	4181.1	1.163	PASS
3514-49_2	X3514.49_2	SL004008	Myeloblastin	Proteinase-3	P24158	5657	PRTN3	Human	RFU	Protein	1	4708.7	4708.7	1.142	PASS
3516-60_2	X3516.60_2	SL004712	Stromal cell-derived factor 1	SDF-1	P48061	6387	CXCL12	Human	RFU	Protein	1	5744.1	5744.1	1.235	PASS
3518-54_2	X3518.54_2	SL004015	Carboxypeptidase B2	TAFI	Q96IY4	1361	CPB2	Human	RFU	Protein	0.005	10450.3	10450.3	1.149	PASS
3519-3_2	X3519.3_2	SL003196	C-C motif chemokine 17	TARC	Q92583	6361	CCL17	Human	RFU	Protein	40	826.4	826.4	0.982	PASS
3520-58_1	X3520.58_1	SL000089	Transforming growth factor beta-3	TGF-b3	P10600	7043	TGFB3	Human	RFU	Protein	40	297.6	297.6	0.903	PASS
3521-16_2	X3521.16_2	SL000589	Thyroid Stimulating Hormone	TSH	P01215 P01222	1081 12372	CGA TSHB	Human	RFU	Protein	40	698.8	698.8	0.954	PASS
3522-57_1	X3522.57_1	SL000615	Vasoactive Intestinal Peptide	Vasoactive Intestinal Peptide	P01282	7432	VIP	Human	RFU	Protein	40	176.4	176.4	0.943	PASS
3534-14_2	X3534.14_2	SL003862	CD40 ligand	CD40 ligand, soluble	P29965	959	CD40LG	Human	RFU	Protein	40	227.4	227.4	0.978	PASS
3535-84_1	X3535.84_1	SL004367	Dickkopf-related protein 1	DKK1	O94907	22943	DKK1	Human	RFU	Protein	40	21114.2	21114.2	1.112	PASS
3538-26_1	X3538.26_1	SL009216	Aromatic-L-amino-acid decarboxylase	dopa decarboxylase	P20711	1644	DDC	Human	RFU	Protein	40	210.2	210.2	0.963	PASS
3554-24_1	X3554.24_1	SL004258	Adiponectin	Adiponectin	Q15848	9370	ADIPOQ	Human	RFU	Protein	0.005	2946.75	2946.75	0.858	PASS
3580-25_5	X3580.25_5	SL000249	Alpha-1-antitrypsin	a1-Antitrypsin	P01009	5265	SERPINA1	Human	RFU	Protein	0.005	565.7	565.7	1.068	PASS
3581-53_3	X3581.53_3	SL000251	Alpha-2-HS-glycoprotein	a2-HS-Glycoprotein	P02765	197	AHSG	Human	RFU	Protein	0.005	1899	1899	0.799	PASS
3583-54_6	X3583.54_6	SL005392	Arylsulfatase A	Arylsulfatase A	P15289	410	ARSA	Human	RFU	Protein	40	1017.2	1017.2	0.978	PASS
3585-54_4	X3585.54_4	SL009341	Basigin	BASI	P35613	682	BSG	Human	RFU	Protein	1	346.9	346.9	0.895	PASS
3587-53_2	X3587.53_2	SL007056	Bone morphogenetic protein 10	BMP10	O95393	27302	BMP10	Human	RFU	Protein	40	3447.9	3447.9	0.97	PASS
3591-51_3	X3591.51_3	SL004865	Cadherin-6	Cadherin-6	P55285	1004	CDH6	Human	RFU	Protein	1	364.8	364.8	1.125	PASS
3592-4_3	X3592.4_3	SL010489	Calcium/calmodulin-dependent protein kinase type 1	CAMK1	Q14012	8536	CAMK1	Human	RFU	Protein	1	4264.1	4264.1	1.549	FLAG
3593-72_3	X3593.72_3	SL003711	Caspase-3	Caspase-3	P42574	836	CASP3	Human	RFU	Protein	40	5747	5747	0.926	PASS
3594-6_5	X3594.6_5	SL007121	Cathepsin E	CATE	P14091	1510	CTSE	Human	RFU	Protein	40	331.5	331.5	0.823	PASS
3600-2_3	X3600.2_3	SL006029	Chitotriosidase-1	Chitotriosidase-1	Q13231	1118	CHIT1	Human	RFU	Protein	1	997.1	997.1	1.008	PASS
3601-54_3	X3601.54_3	SL008936	Neural cell adhesion molecule L1-like protein	CHL1	O00533	10752	CHL1	Human	RFU	Protein	1	11277.2	11277.2	1.06	PASS
3603-60_4	X3603.60_4	SL007640	C-type lectin domain family 7 member A	CLC7A	Q9BXN2	64581	CLEC7A	Human	RFU	Protein	40	702.2	702.2	0.982	PASS
3605-77_4	X3605.77_4	SL011049	Mannan-binding lectin serine protease 1	MASP3	P48740	5648	MASP1	Human	RFU	Protein	40	4513.9	4513.9	0.962	PASS
3606-2_1	X3606.2_1	SL004120	Discoidin domain-containing receptor 2	Discoidin domain receptor 2	Q16832	4921	DDR2	Human	RFU	Protein	40	5264.4	5264.4	1.554	FLAG
3607-71_1	X3607.71_1	SL009412	Dickkopf-related protein 3	DKK3	Q9UBP4	27122	DKK3	Human	RFU	Protein	1	4039	4039	0.992	PASS
3608-12_1	X3608.12_1	SL008916	Dipeptidyl peptidase 2	DPP2	Q9UHL4	29952	DPP7	Human	RFU	Protein	1	1698.7	1698.7	1.179	PASS
3611-70_4	X3611.70_4	SL004060	Endothelin-converting enzyme 1	Endothelin-converting enzyme 1	P42892	1889	ECE1	Human	RFU	Protein	1	13140.7	13140.7	1.033	PASS
3612-6_4	X3612.6_4	SL004845	Ephrin type-B receptor 4	EphB4	P54760	2050	EPHB4	Human	RFU	Protein	1	1150.8	1150.8	1.192	PASS
3613-62_1	X3613.62_1	SL010462	Ficolin-1	FCN1	O00602	2219	FCN1	Human	RFU	Protein	40	3178.1	3178.1	1.349	PASS
3616-3_5	X3616.3_5	SL008504	N-acetylglucosamine-6-sulfatase	GNS	P15586	2799	GNS	Human	RFU	Protein	40	2475.9	2475.9	1.022	PASS
3617-80_4	X3617.80_4	SL006512	Hepatocyte growth factor activator	HGFA	Q04756	3083	HGFAC	Human	RFU	Protein	0.005	2948.4	2948.4	1.066	PASS
3620-67_1	X3620.67_1	SL007806	Interleukin-22 receptor subunit alpha-1	IL22RA1	Q8N6P7	58985	IL22RA1	Human	RFU	Protein	40	772.8	772.8	0.962	PASS
3622-33_4	X3622.33_4	SL008909	Legumain	LGMN	Q99538	5641	LGMN	Human	RFU	Protein	1	1707.5	1707.5	1.001	PASS
3623-84_4	X3623.84_4	SL007059	Lymphocyte antigen 86	LY86	O95711	9450	LY86	Human	RFU	Protein	1	3887.5	3887.5	1.165	PASS
3624-3_4	X3624.3_4	SL011069	Serine protease 27	Marapsin	Q9BQR3	83886	PRSS27	Human	RFU	Protein	40	1928.1	1928.1	1	PASS
3627-71_4	X3627.71_4	SL010376	Membrane metallo-endopeptidase-like 1	MMEL2	Q495T6	79258	MMEL1	Human	RFU	Protein	40	527.2	527.2	0.927	PASS
3628-3_4	X3628.3_4	SL010501	Dual specificity mitogen-activated protein kinase kinase 2	MP2K2	P36507	5605	MAP2K2	Human	RFU	Protein	1	1691.8	1691.8	1.219	PASS
3629-60_4	X3629.60_4	SL006805	Serine/threonine-protein kinase MRCK beta	MRCKB	Q9Y5S2	9578	CDC42BPB	Human	RFU	Protein	40	969.8	969.8	0.954	PASS
3630-27_4	X3630.27_4	SL004804	Cell adhesion molecule 3	Nectin-like protein 1	Q8N126	57863	CADM3	Human	RFU	Protein	40	1474.9	1474.9	1.022	PASS
3633-70_5	X3633.70_5	SL008193	Nidogen-2	NID2	Q14112	22795	NID2	Human	RFU	Protein	1	1908.5	1908.5	0.893	PASS
3634-5_4	X3634.5_4	SL005491	Opioid-binding protein/cell adhesion molecule	OBCAM	Q14982	4978	OPCML	Human	RFU	Protein	1	1859.9	1859.9	1.156	PASS
3635-76_4	X3635.76_4	SL010530	OCIA domain-containing protein 1	OCAD1	Q9NX40	54940	OCIAD1	Human	RFU	Protein	40	483.7	483.7	0.968	PASS
3636-37_4	X3636.37_4	SL007327	Oxidized low-density lipoprotein receptor 1	OLR1	P78380	4973	OLR1	Human	RFU	Protein	40	2051.9	2051.9	0.919	PASS
3640-14_3	X3640.14_3	SL005263	alpha-2-macroglobulin receptor-associated protein	RAP	P30533	4043	LRPAP1	Human	RFU	Protein	1	777.7	777.7	1.043	PASS
3642-4_1	X3642.4_1	SL008588	SLAM family member 5	SLAF5	Q9UIB8	8832	CD84	Human	RFU	Protein	40	5677.2	5677.2	0.853	PASS
3643-90_2	X3643.90_2	SL008760	SLIT and NTRK-like protein 1	SLIK1	Q96PX8	114798	SLITRK1	Human	RFU	Protein	40	661.8	661.8	0.914	PASS
3644-5_4	X3644.5_4	SL010381	Dickkopf-like protein 1	Soggy-1	Q9UK85	27120	DKKL1	Human	RFU	Protein	1	1159.6	1159.6	1.049	PASS
3646-7_4	X3646.7_4	SL010518	Tyrosine-protein kinase Tec	TEC	P42680	7006	TEC	Human	RFU	Protein	40	1431.5	1431.5	0.894	PASS
3647-49_4	X3647.49_4	SL018625	Toll-like receptor 4:Lymphocyte antigen 96 complex	TLR4:MD-2 complex	O00206 Q9Y6Y9	7099 23643	TLR4 LY96	Human	RFU	Protein	40	4166	4166	0.891	PASS
3651-50_5	X3651.50_5	SL003201	Vascular endothelial growth factor receptor 2	VEGF sR2	P35968	3791	KDR	Human	RFU	Protein	1	6285.6	6285.6	1.029	PASS
3654-27_5	X3654.27_5	SL007531	BMP-binding endothelial regulator protein	BMPER	Q8N8U9	168667	BMPER	Human	RFU	Protein	40	305	305	1.155	PASS
3656-9_4	X3656.9_4	SL004864	Cadherin-12	Cadherin-12	P55289	1010	CDH12	Human	RFU	Protein	40	661.9	661.9	0.945	PASS
3657-74_3	X3657.74_3	SL004720	Calcineurin subunit B type 1	Calcineurin B a	P63098	5534	PPP3R1	Human	RFU	Protein	1	4237.3	4237.3	1.238	PASS
3666-17_4	X3666.17_4	SL006830	Complement factor H-related protein 5	complement factor H-related 5	Q9BXR6	81494	CFHR5	Human	RFU	Protein	0.005	1162.7	1162.7	0.888	PASS
3676-15_3	X3676.15_3	SL003679	Cation-independent mannose-6-phosphate receptor	IGF-II receptor	P11717	3482	IGF2R	Human	RFU	Protein	1	28968.1	28968.1	1.002	PASS
3681-87_3	X3681.87_3	SL003919	Kallikrein-14	kallikrein 14	Q9P0G3	43847	KLK14	Human	RFU	Protein	1	7412.6	7412.6	1.112	PASS
3684-78_3	X3684.78_3	SL004580	Macrophage scavenger receptor types I and II	Macrophage scavenger receptor	P21757	4481	MSR1	Human	RFU	Protein	40	538.1	538.1	0.976	PASS
3685-53_1	X3685.53_1	SL010466	Membrane frizzled-related protein	MFRP	Q9BY79	83552	MFRP	Human	RFU	Protein	40	1343.2	1343.2	1.118	PASS
3707-12_2	X3707.12_2	SL000254	Serum albumin	Albumin	P02768	213	ALB	Human	RFU	Protein	0.005	7061.8	7061.8	0.967	PASS
3708-62_1	X3708.62_1	SL000252	Alpha-2-macroglobulin	a2-Macroglobulin	P01023	2	A2M	Human	RFU	Protein	1	12037.2	12037.2	0.975	PASS
3709-4_2	X3709.4_2	SL000617	Alanine aminotransferase 1	ALT	P24298	2875	GPT	Human	RFU	Protein	1	2444	2444	0.988	PASS
3710-49_2	X3710.49_2	SL000268	Angiostatin	Angiostatin	P00747	5340	PLG	Human	RFU	Protein	1	20815.4	20815.4	0.831	PASS
3714-49_2	X3714.49_2	SL000382	Creatine kinase M-type:Creatine kinase B-type heterodimer	CK-MB	P12277 P06732	1152 1158	CKB CKM	Human	RFU	Protein	1	823.5	823.5	1.381	PASS
3719-2_2	X3719.2_2	SL000076	Cyclin-dependent kinase inhibitor 1B	p27Kip1	P46527	1027	CDKN1B	Human	RFU	Protein	40	1001.3	1001.3	1.049	PASS
3723-1_2	X3723.1_2	SL000306	Brain natriuretic peptide 32	BNP-32	P16860	4879	NPPB	Human	RFU	Protein	40	389.3	389.3	0.877	PASS
3727-35_1	X3727.35_1	SL011509	Peptide YY	PYY	P10082	5697	PYY	Human	RFU	Protein	40	1758.2	1758.2	0.948	PASS
3728-52_2	X3728.52_2	SL000570	Secretin	Secretin	P09683	6343	SCT	Human	RFU	Protein	40	187.4	187.4	0.825	PASS
3730-81_2	X3730.81_2	SL011448	Tumor necrosis factor receptor superfamily member 4	TNR4	P43489	7293	TNFRSF4	Human	RFU	Protein	40	373.5	373.5	0.758	PASS
3738-54_1	X3738.54_1	SL002684	Macrophage colony-stimulating factor 1	CSF-1	P09603	1435	CSF1	Human	RFU	Protein	40	1628.3	1628.3	0.838	PASS
3758-68_3	X3758.68_3	SL003974	Activated Protein C	Activated Protein C	P04070	5624	PROC	Human	RFU	Protein	40	735.3	735.3	1.026	PASS
3761-4_2	X3761.4_2	SL000027	Prostaglandin G/H synthase 2	COX-2	P35354	5743	PTGS2	Human	RFU	Protein	40	1527.7	1527.7	1.221	PASS
3766-51_4	X3766.51_4	SL004304	Syntaxin-1A	STX1a	Q16623	6804	STX1A	Human	RFU	Protein	40	319.3	319.3	0.883	PASS
3773-15_4	X3773.15_4	SL003200	Angiopoietin-1 receptor, soluble	sTie-2	Q02763	7010	TEK	Human	RFU	Protein	40	1895.1	1895.1	1.173	PASS
3795-6_2	X3795.6_2	SL004642	Disintegrin and metalloproteinase domain-containing protein 9	ADAM 9	Q13443	8754	ADAM9	Human	RFU	Protein	40	1698	1698	1.091	PASS
3796-79_2	X3796.79_2	SL007642	Angiopoietin-related protein 4	ANGL4	Q9BY76	51129	ANGPTL4	Human	RFU	Protein	40	3996.5	3996.5	1.132	PASS
3797-1_1	X3797.1_1	SL000638	Cadherin-2	Cadherin-2	P19022	1000	CDH2	Human	RFU	Protein	40	1435.4	1435.4	0.968	PASS
3798-71_1	X3798.71_1	SL005508	Carbonic anhydrase 9	Carbonic anhydrase 9	Q16790	768	CA9	Human	RFU	Protein	40	500.6	500.6	0.926	PASS
3799-11_2	X3799.11_2	SL004867	Carbonic anhydrase 3	Carbonic anhydrase III	P07451	761	CA3	Human	RFU	Protein	1	1604.4	1604.4	1.103	PASS
3800-71_2	X3800.71_2	SL000377	Creatine kinase B-type	CK-BB	P12277	1152	CKB	Human	RFU	Protein	40	712	712	1.036	PASS
3802-50_1	X3802.50_1	SL007888	Cystatin-S	Cystatin-S	P01036	1472	CST4	Human	RFU	Protein	40	184.7	184.7	0.822	PASS
3803-10_2	X3803.10_2	SL008382	Cystatin-D	CYTD	P28325	1473	CST5	Human	RFU	Protein	40	5220.9	5220.9	0.823	PASS
3805-16_2	X3805.16_2	SL010458	Endothelial cell-specific molecule 1	Endocan	Q9NQ30	11082	ESM1	Human	RFU	Protein	1	999.4	999.4	0.925	PASS
3806-55_1	X3806.55_1	SL004844	Ephrin type-A receptor 5	EphA5	P54756	2044	EPHA5	Human	RFU	Protein	40	948.6	948.6	0.984	PASS
3807-1_2	X3807.1_2	SL007651	Fibroblast growth factor 23	FGF23	Q9GZV9	8074	FGF23	Human	RFU	Protein	40	548.5	548.5	1.042	PASS
3808-76_2	X3808.76_2	SL003990	Fibroblast growth factor receptor 2	FGFR-2	P21802	2263	FGFR2	Human	RFU	Protein	40	274	274	0.88	PASS
3809-1_2	X3809.1_2	SL004063	Fibroblast growth factor receptor 3	FGFR-3	P22607	2261	FGFR3	Human	RFU	Protein	40	639.6	639.6	0.884	PASS
3810-50_2	X3810.50_2	SL006912	Tyrosine-protein kinase Fgr	FGR	P09769	2268	FGR	Human	RFU	Protein	40	224.7	224.7	0.88	PASS
3813-3_2	X3813.3_2	SL006913	Tyrosine-protein kinase Fyn	FYN	P06241	2534	FYN	Human	RFU	Protein	40	3698.9	3698.9	0.849	PASS
3815-14_1	X3815.14_1	SL007620	Interleukin-12 receptor subunit beta-2	IL-12 RB2	Q99665	3595	IL12RB2	Human	RFU	Protein	40	1151.7	1151.7	1.082	PASS
3817-18_1	X3817.18_1	SL007358	Protein kinase C theta type	KPCT	Q04759	5588	PRKCQ	Human	RFU	Protein	40	1149.5	1149.5	0.773	PASS
3820-68_2	X3820.68_2	SL010503	MAP kinase-activated protein kinase 2	MAPK2	P49137	9261	MAPKAPK2	Human	RFU	Protein	40	2344.3	2344.3	0.864	PASS
3821-28_1	X3821.28_1	SL010504	MAP kinase-activated protein kinase 5	MAPK5	Q8IW41	8550	MAPKAPK5	Human	RFU	Protein	40	633.4	633.4	1.045	PASS
3822-54_2	X3822.54_2	SL004765	MAP kinase-activated protein kinase 3	MAPKAPK3	Q16644	7867	MAPKAPK3	Human	RFU	Protein	1	548.1	548.1	0.568	FLAG
3823-9_1	X3823.9_1	SL010505	Megakaryocyte-associated tyrosine-protein kinase	MATK	P42679	4145	MATK	Human	RFU	Protein	40	445.4	445.4	0.872	PASS
3825-18_2	X3825.18_2	SL010502	Mitogen-activated protein kinase 8	MK08	P45983	5599	MAPK8	Human	RFU	Protein	40	695.2	695.2	1.028	PASS
3827-22_1	X3827.22_1	SL010509	Serine/threonine-protein kinase PAK 6	PAK6	Q9NQU5	56924	PAK6	Human	RFU	Protein	40	2800.5	2800.5	1.004	PASS
3828-54_2	X3828.54_2	SL011071	Platelet-derived growth factor C	PDGF-CC	Q9NRA1	56034	PDGFC	Human	RFU	Protein	40	309.5	309.5	0.895	PASS
3831-21_1	X3831.21_1	SL003761	Phosphatidylinositol 3,4,5-trisphosphate 3-phosphatase and dual-specificity protein phosphatase PTEN	pTEN	P60484	5728	PTEN	Human	RFU	Protein	40	794.7	794.7	1.102	PASS
3832-51_1	X3832.51_1	SL010514	Protein-tyrosine kinase 6	PTK6	Q13882	5753	PTK6	Human	RFU	Protein	40	319.2	319.2	0.921	PASS
3835-11_2	X3835.11_2	SL004492	Toll-like receptor 2	TLR2	O60603	7097	TLR2	Human	RFU	Protein	40	565.9	565.9	0.911	PASS
3836-51_2	X3836.51_2	SL010528	Ubiquitin-fold modifier 1	UFM1	P61960	51569	UFM1	Human	RFU	Protein	40	3060.4	3060.4	0.998	PASS
3839-60_2	X3839.60_2	SL011629	AH receptor-interacting protein	AIP	O00170	9049	AIP	Human	RFU	Protein	40	2069.7	2069.7	0.877	PASS
3844-2_1	X3844.2_1	SL004823	Peptidyl-prolyl cis-trans isomerase A	Cyclophilin A	P62937	5478	PPIA	Human	RFU	Protein	1	66562.2	66562.2	1.179	PASS
3845-51_2	X3845.51_2	SL011530	Dynein light chain roadblock-type 1	DLRB1	Q9NP97	83658	DYNLRB1	Human	RFU	Protein	40	1284.4	1284.4	0.947	PASS
3847-56_2	X3847.56_2	SL011532	Persulfide dioxygenase ETHE1, mitochondrial	ETHE1	O95571	23474	ETHE1	Human	RFU	Protein	40	2897.8	2897.8	1.27	PASS
3848-14_2	X3848.14_2	SL003785	Glyceraldehyde-3-phosphate dehydrogenase	GAPDH, liver	P04406	2597	GAPDH	Human	RFU	Protein	1	37421.8	37421.8	1.095	PASS
3852-19_2	X3852.19_2	SL000449	DnaJ homolog subfamily B member 1	HSP 40	P25685	3337	DNAJB1	Human	RFU	Protein	40	382.5	382.5	0.894	PASS
3853-56_1	X3853.56_1	SL008102	Malate dehydrogenase, cytoplasmic	MDHC	P40925	4190	MDH1	Human	RFU	Protein	1	15162.2	15162.2	1.117	PASS
3854-24_1	X3854.24_1	SL011631	Nascent polypeptide-associated complex subunit alpha	NACA	Q13765	4666	NACA	Human	RFU	Protein	40	4142.7	4142.7	1.204	PASS
3855-56_1	X3855.56_1	SL004919	Peroxiredoxin-1	Peroxiredoxin-1	Q06830	5052	PRDX1	Human	RFU	Protein	1	1534.2	1534.2	1.282	PASS
3858-5_1	X3858.5_1	SL008063	Low molecular weight phosphotyrosine protein phosphatase	PPAC	P24666	52	ACP1	Human	RFU	Protein	40	3036.3	3036.3	1.015	PASS
3859-50_2	X3859.50_2	SL010973	Proteasome subunit alpha type-1	PSA1	P25786	5682	PSMA1	Human	RFU	Protein	40	435.1	435.1	0.852	PASS
3860-7_2	X3860.7_2	SL005630	Proteasome subunit alpha type-6	PSA6	P60900	5687	PSMA6	Human	RFU	Protein	40	502.1	502.1	0.967	PASS
3864-5_2	X3864.5_2	SL011528	40S ribosomal protein S7	RS7	P62081	6201	RPS7	Human	RFU	Protein	40	569.7	569.7	1.009	PASS
3865-53_1	X3865.53_1	SL006919	Ribosomal protein S6 kinase alpha-5	RSK-like protein kinase	O75582	9252	RPS6KA5	Human	RFU	Protein	40	154.8	154.8	0.727	PASS
3866-7_2	X3866.7_2	SL011529	Ribosome maturation protein SBDS	SBDS	Q9Y3A5	51119	SBDS	Human	RFU	Protein	40	3757	3757	0.997	PASS
3867-49_1	X3867.49_1	SL011630	Seizure 6-like protein 2	SE6L2	Q6UXD5	26470	SEZ6L2	Human	RFU	Protein	40	1244.7	1244.7	1.016	PASS
3868-8_1	X3868.8_1	SL011533	Small glutamine-rich tetratricopeptide repeat-containing protein alpha	SGTA	O43765	6449	SGTA	Human	RFU	Protein	40	1916	1916	0.909	PASS
3872-2_1	X3872.2_1	SL005679	Translationally-controlled tumor protein	TCTP	P13693	7178	TPT1	Human	RFU	Protein	1	5613.6	5613.6	1.038	PASS
3873-51_2	X3873.51_2	SL000588	Thyroid peroxidase	TMA	P07202	7173	TPO	Human	RFU	Protein	40	842.5	842.5	1.087	PASS
3874-8_1	X3874.8_1	SL008157	Ubiquitin-conjugating enzyme E2 L3	UB2L3	P68036	7332	UBE2L3	Human	RFU	Protein	40	940.5	940.5	0.922	PASS
3875-62_1	X3875.62_1	SL011549	AT-rich interactive domain-containing protein 3A	ARI3A	Q99856	1820	ARID3A	Human	RFU	Protein	40	387.9	387.9	0.953	PASS
3877-67_2	X3877.67_2	SL004938	Calcium/calmodulin-dependent protein kinase kinase 1	CaMKK alpha	Q8N5S9	84254	CAMKK1	Human	RFU	Protein	1	232.3	232.3	0.999	PASS
3879-50_1	X3879.50_1	SL011232	Hsp90 co-chaperone Cdc37	CDC37	Q16543	11140	CDC37	Human	RFU	Protein	40	365.3	365.3	0.906	PASS
3881-49_2	X3881.49_2	SL003753	Dynein light chain 1, cytoplasmic	DLC8	P63167	8655	DYNLL1	Human	RFU	Protein	40	393.4	393.4	0.971	PASS
3887-90_2	X3887.90_2	SL010927	Importin subunit beta-1	IMB1	Q14974	3837	KPNB1	Human	RFU	Protein	40	7473.1	7473.1	0.846	PASS
3888-8_1	X3888.8_1	SL009628	Inhibitor of growth protein 1	ING1	Q9UK53	3621	ING1	Human	RFU	Protein	40	7146.2	7146.2	1.045	PASS
3889-64_2	X3889.64_2	SL006132	Lamin-B1	Lamin-B1	P20700	4001	LMNB1	Human	RFU	Protein	40	322.4	322.4	0.878	PASS
3890-8_2	X3890.8_2	SL000493	L-lactate dehydrogenase B chain	LDH-H 1	P07195	3945	LDHB	Human	RFU	Protein	0.005	832	832	1.129	PASS
3891-56_1	X3891.56_1	SL009629	Methyl-CpG-binding domain protein 4	MBD4	O95243	8930	MBD4	Human	RFU	Protein	40	1019.2	1019.2	0.969	PASS
3893-64_1	X3893.64_1	SL001905	Mesothelin	Mesothelin	Q13421	10232	MSLN	Human	RFU	Protein	40	339.5	339.5	0.89	PASS
3894-15_2	X3894.15_2	SL005629	N-acetyl-D-glucosamine kinase	NAGK	Q9UJ70	55577	NAGK	Human	RFU	Protein	1	633.4	633.4	0.959	PASS
3896-5_2	X3896.5_2	SL004820	Phosphoglycerate mutase 1	Phosphoglycerate mutase 1	P18669	5223	PGAM1	Human	RFU	Protein	40	5572.5	5572.5	5.019	FLAG
3897-61_1	X3897.61_1	SL011709	Pyridoxal phosphate phosphatase	PLPP	Q96GD0	57026	PDXP	Human	RFU	Protein	40	1682.9	1682.9	0.919	PASS
3898-5_2	X3898.5_2	SL007266	26S proteasome non-ATPase regulatory subunit 7	PSD7	P51665	5713	PSMD7	Human	RFU	Protein	40	399	399	0.994	PASS
3902-21_2	X3902.21_2	SL008808	S-phase kinase-associated protein 1	SKP1	P63208	6500	SKP1	Human	RFU	Protein	40	2013.7	2013.7	1.014	PASS
3903-49_2	X3903.49_2	SL005372	Sorting nexin-4	Sorting nexin 4	O95219	8723	SNX4	Human	RFU	Protein	40	4720.8	4720.8	1.025	PASS
3905-62_1	X3905.62_1	SL008143	Ubiquitin-conjugating enzyme E2 N	UBE2N	P61088	7334	UBE2N	Human	RFU	Protein	1	3063	3063	0.85	PASS
4122-12_2	X4122.12_2	SL004119	Epithelial discoidin domain-containing receptor 1	discoidin domain receptor 1	Q08345	780	DDR1	Human	RFU	Protein	40	275.4	275.4	0.93	PASS
4123-60_2	X4123.60_2	SL003171	Fibroblast growth factor 4	FGF-4	P08620	2249	FGF4	Human	RFU	Protein	40	107.4	107.4	0.827	PASS
4124-24_2	X4124.24_2	SL000451	Heat shock 70 kDa protein 1A	HSP 70	P0DMV8	3303	HSPA1A	Human	RFU	Protein	40	5662.6	5662.6	1.088	PASS
4125-52_2	X4125.52_2	SL003680	Advanced glycosylation end product-specific receptor, soluble	sRAGE	Q15109	177	AGER	Human	RFU	Protein	1	629.8	629.8	1.031	PASS
4126-22_1	X4126.22_1	SL004511	Bactericidal permeability-increasing protein	BPI	P17213	671	BPI	Human	RFU	Protein	1	705.2	705.2	1.079	PASS
4127-75_1	X4127.75_1	SL000322	Complement component C6	C6	P13671	729	C6	Human	RFU	Protein	0.005	95691.1	95691.1	1.243	PASS
4128-27_2	X4128.27_2	SL003104	C-C motif chemokine 24	Eotaxin-2	O00175	6369	CCL24	Human	RFU	Protein	40	340.8	340.8	0.934	PASS
4129-72_1	X4129.72_1	SL000414	Complement factor B	Factor B	P00751	629	CFB	Human	RFU	Protein	0.005	24984.3	24984.3	1.135	PASS
4130-71_1	X4130.71_1	SL004340	Fibroblast growth factor 6	FGF-6	P10767	2251	FGF6	Human	RFU	Protein	40	288.7	288.7	0.919	PASS
4131-72_2	X4131.72_2	SL000426	Fibronectin	Fibronectin	P02751	2335	FN1	Human	RFU	Protein	0.005	29441.7	29441.7	1.118	PASS
4132-27_2	X4132.27_2	SL000674	Follistatin	FST	P19883	10468	FST	Human	RFU	Protein	40	627.8	627.8	1.125	PASS
4133-54_2	X4133.54_2	SL004068	Granzyme B	Granzyme B	P10144	3002	GZMB	Human	RFU	Protein	40	152.2	152.2	0.88	PASS
4134-4_2	X4134.4_2	SL000138	Heparin-binding EGF-like growth factor	HB-EGF	Q99075	1839	HBEGF	Human	RFU	Protein	40	102.6	102.6	0.858	PASS
4135-84_2	X4135.84_2	SL000461	Immunoglobulin E	IgE	P01854	3497 50802 3535	IGHE IGK@ IGL@	Human	RFU	Protein	1	6547.5	6547.5	1.162	PASS
4136-40_2	X4136.40_2	SL004353	Interleukin-17D	IL-17D	Q8TAD2	53342	IL17D	Human	RFU	Protein	40	246.4	246.4	0.985	PASS
4137-57_2	X4137.57_2	SL004351	Interleukin-25	IL-17E	Q9H293	64806	IL25	Human	RFU	Protein	40	253.7	253.7	0.97	PASS
4138-25_2	X4138.25_2	SL004346	Interleukin-20	IL-20	Q9NYY1	50604	IL20	Human	RFU	Protein	40	232.1	232.1	0.758	PASS
4139-71_2	X4139.71_2	SL001943	Interleukin-6 receptor subunit alpha	IL-6 sRa	P08887	3570	IL6R	Human	RFU	Protein	1	15363.4	15363.4	1.302	PASS
4140-3_2	X4140.3_2	SL000483	Interleukin-7	IL-7	P13232	3574	IL7	Human	RFU	Protein	40	121.7	121.7	0.779	PASS
4141-79_1	X4141.79_1	SL003183	C-X-C motif chemokine 10	IP-10	P02778	3627	CXCL10	Human	RFU	Protein	40	1622.3	1622.3	0.978	PASS
4143-74_2	X4143.74_2	SL003186	Lymphotactin	Lymphotactin	P47992	6375	XCL1	Human	RFU	Protein	40	938	938	1.245	PASS
4144-13_1	X4144.13_1	SL000517	C-C motif chemokine 13	MCP-4	Q99616	6357	CCL13	Human	RFU	Protein	40	263.2	263.2	0.851	PASS
4145-58_2	X4145.58_2	SL004359	Neurotrophin-3	Neurotrophin-3	P20783	4908	NTF3	Human	RFU	Protein	40	239.7	239.7	0.987	PASS
4146-58_2	X4146.58_2	SL004360	Neurotrophin-4	Neurotrophin-5	P34130	4909	NTF4	Human	RFU	Protein	40	145.6	145.6	0.838	PASS
4148-49_2	X4148.49_2	SL002755	Pappalysin-1	PAPP-A	Q13219	5069	PAPPA	Human	RFU	Protein	1	13754	13754	1.059	PASS
4149-8_2	X4149.8_2	SL000537	Platelet-derived growth factor subunit B	PDGF-BB	P01127	5155	PDGFB	Human	RFU	Protein	40	25949.5	25949.5	1.219	PASS
4150-75_2	X4150.75_2	SL000540	Plasmin	Plasmin	P00747	5340	PLG	Human	RFU	Protein	40	465.8	465.8	0.997	PASS
4151-6_2	X4151.6_2	SL000541	Plasminogen	Plasminogen	P00747	5340	PLG	Human	RFU	Protein	0.005	3991.9	3991.9	1.101	PASS
4152-58_2	X4152.58_2	SL000545	Plasma kallikrein	Prekallikrein	P03952	3818	KLKB1	Human	RFU	Protein	0.005	20219.7	20219.7	1.088	PASS
4153-11_2	X4153.11_2	SL018548	Alpha-1-antichymotrypsin complex	alpha-1-antichymotrypsin complex	P01011		SERPINA3	Human	RFU	Protein	0.005	4771	4771	1.391	PASS
4154-57_2	X4154.57_2	SL000560	P-selectin	P-Selectin	P16109	6403	SELP	Human	RFU	Protein	1	13454	13454	0.856	PASS
4155-3_2	X4155.3_2	SL003198	Tenascin	Tenascin	P24821	3371	TNC	Human	RFU	Protein	1	19525.8	19525.8	1.151	PASS
4156-74_1	X4156.74_1	SL000088	Transforming growth factor beta-2	TGF-b2	P61812	7042	TGFB2	Human	RFU	Protein	40	297.7	297.7	1.02	PASS
4157-2_1	X4157.2_1	SL000586	Thrombin	Thrombin	P00734	2147	F2	Human	RFU	Protein	40	1330.2	1330.2	1.358	PASS
4158-54_2	X4158.54_2	SL000613	Urokinase-type plasminogen activator	uPA	P00749	5328	PLAU	Human	RFU	Protein	40	2613.2	2613.2	1.324	PASS
4159-130_1	X4159.130_1	SL000415	Complement factor H	Factor H	P08603	3075	CFH	Human	RFU	Protein	0.005	81212.5	81212.5	1.191	PASS
4160-49_1	X4160.49_1	SL000124	72 kDa type IV collagenase	MMP-2	P08253	4313	MMP2	Human	RFU	Protein	1	7140.3	7140.3	1.027	PASS
4162-54_2	X4162.54_2	SL000601	Serotransferrin	Transferrin	P02787	7018	TF	Human	RFU	Protein	0.005	197795	197795	1.266	PASS
4163-5_2	X4163.5_2	SL002093	Histone H2A.z	Histone H2A.z	P0C0S5	3015	H2AFZ	Human	RFU	Protein	40	775.5	775.5	0.822	PASS
4165-2_1	X4165.2_1	SL000587	Thyroglobulin	Thyroglobulin	P01266	7038	TG	Human	RFU	Protein	40	103.9	103.9	0.849	PASS
4179-57_3	X4179.57_3	SL017611	14-3-3 protein family	2003-03-14	P31946, P62258, P61981, Q04917, P27348, P63104, P31947	7529, 7531, 7532, 7533, 10971, 7534, 2810	YWHAB,YWHAE,YWHAG,YWHAH,YWHAQ,YWHAZ,SFN	Human	RFU	Protein	1	2311.8	2311.8	1.244	PASS
4184-43_3	X4184.43_3	SL008378	Eukaryotic translation initiation factor 4E-binding protein 2	4EBP2	Q13542	1979	EIF4EBP2	Human	RFU	Protein	40	200.5	200.5	0.978	PASS
4187-49_2	X4187.49_2	SL000247	6-phosphogluconate dehydrogenase, decarboxylating	6-Phosphogluconate dehydrogenase	P52209	5226	PGD	Human	RFU	Protein	1	2720.6	2720.6	0.939	PASS
4188-1_2	X4188.1_2	SL003658	Aflatoxin B1 aldehyde reductase member 2	Aflatoxin B1 aldehyde reductase	O43488	8574	AKR7A2	Human	RFU	Protein	1	1626.1	1626.1	1.141	PASS
4192-10_2	X4192.10_2	SL008039	Alcohol dehydrogenase [NADP(+)]	AK1A1	P14550	10327	AKR1A1	Human	RFU	Protein	1	2366.3	2366.3	1.123	PASS
4194-26_3	X4194.26_3	SL011769	Acidic leucine-rich nuclear phosphoprotein 32 family member B	AN32B	Q92688	10541	ANP32B	Human	RFU	Protein	1	150.6	150.6	0.901	PASS
4203-50_2	X4203.50_2	SL004920	Cofilin-1	Cofilin-1	P23528	1072	CFL1	Human	RFU	Protein	40	5544.8	5544.8	1.151	PASS
4209-60_2	X4209.60_2	SL004757	Vacuolar protein sorting-associated protein VTA1 homolog	DRG-1	Q9NP79	51534	VTA1	Human	RFU	Protein	40	12275.3	12275.3	1.137	PASS
4212-5_3	X4212.5_3	SL012188	Epidermal growth factor receptor substrate 15-like 1	EP15R	Q9UBC2	58513	EPS15L1	Human	RFU	Protein	40	369	369	0.841	PASS
4217-49_3	X4217.49_3	SL004795	3-hydroxyacyl-CoA dehydrogenase type-2	ERAB	Q99714	3028	HSD17B10	Human	RFU	Protein	40	900	900	0.911	PASS
4220-39_2	X4220.39_2	SL005588	Tyrosine-protein kinase Fer	FER	P16591	2241	FER	Human	RFU	Protein	40	494.7	494.7	0.9	PASS
4224-7_2	X4224.7_2	SL007022	Heterogeneous nuclear ribonucleoprotein Q	HNRPQ	O60506	10492	SYNCRIP	Human	RFU	Protein	40	2366	2366	1.257	PASS
4230-1_2	X4230.1_2	SL011211	Eukaryotic translation initiation factor 4 gamma 2	IF4G2	P78344	1982	EIF4G2	Human	RFU	Protein	40	1522.2	1522.2	1.271	PASS
4232-19_2	X4232.19_2	SL003304	Insulin-like growth factor 1 receptor	IGF-I sR	P08069	3480	IGF1R	Human	RFU	Protein	40	6138.9	6138.9	1.092	PASS
4234-8_2	X4234.8_2	SL004146	Interleukin-1 receptor-like 1	IL-1 R4	Q01638	9173	IL1RL1	Human	RFU	Protein	1	3367	3367	1.069	PASS
4237-70_3	X4237.70_3	SL011770	Leucine carboxyl methyltransferase 1	LCMT1	Q9UIC8	51451	LCMT1	Human	RFU	Protein	40	1785.9	1785.9	1.246	PASS
4238-4_2	X4238.4_2	SL012168	Protein lin-7 homolog B	LIN7B	Q9HAP6	64130	LIN7B	Human	RFU	Protein	40	350	350	0.957	PASS
4240-31_2	X4240.31_2	SL002650	Pyruvate kinase PKM	M2-PK	P14618	5315	PKM2	Human	RFU	Protein	1	14555.2	14555.2	1.059	PASS
4245-80_2	X4245.80_2	SL001999	E3 ubiquitin-protein ligase Mdm2	MDM2	Q00987	4193	MDM2	Human	RFU	Protein	40	173	173	0.88	PASS
4246-40_2	X4246.40_2	SL004154	Neural cell adhesion molecule L1	NCAM-L1	P32004	3897	L1CAM	Human	RFU	Protein	1	501.9	501.9	1.172	PASS
4249-64_2	X4249.64_2	SL004921	Nucleoside diphosphate kinase B	NDP kinase B	P22392	4831	NME2	Human	RFU	Protein	40	13187.3	13187.3	1.389	PASS
4250-23_3	X4250.23_3	SL006268	NSFL1 cofactor p47	NSF1C	Q9UNZ2	55968	NSFL1C	Human	RFU	Protein	40	459.8	459.8	1.154	PASS
4254-6_2	X4254.6_2	SL011768	NudC domain-containing protein 3	NUDC3	Q8IVD9	23386	NUDCD3	Human	RFU	Protein	40	432.8	432.8	1.054	PASS
4258-15_2	X4258.15_2	SL008331	Proliferation-associated protein 2G4	PA2G4	Q9UQ80	5036	PA2G4	Human	RFU	Protein	1	1327.7	1327.7	0.835	PASS
4261-55_2	X4261.55_2	SL005493	Serum paraoxonase/arylesterase 1	paraoxonase 1	P27169	5444	PON1	Human	RFU	Protein	40	218.2	218.2	0.992	PASS
4267-81_3	X4267.81_3	SL011772	Pescadillo homolog	PESC	O00541	23481	PES1	Human	RFU	Protein	40	199.7	199.7	1.025	PASS
4271-75_2	X4271.75_2	SL006705	Prefoldin subunit 5	PFD5	Q99471	5204	PFDN5	Human	RFU	Protein	40	422.4	422.4	0.96	PASS
4272-46_2	X4272.46_2	SL000539	Glucose-6-phosphate isomerase	PHI	P06744	2821	GPI	Human	RFU	Protein	40	11693.1	11693.1	1.291	PASS
4276-10_2	X4276.10_2	SL005358	Phosphatidylethanolamine-binding protein 1	prostatic binding protein	P30086	5037	PEBP1	Human	RFU	Protein	1	3589	3589	1.251	PASS
4278-14_3	X4278.14_3	SL004901	Protein disulfide-isomerase	Protein disulfide-isomerase	P07237	5034	P4HB	Human	RFU	Protein	40	219.5	219.5	0.864	PASS
4280-47_2	X4280.47_2	SL008865	Proteasome subunit alpha type-2	PSA2	P25787	5683	PSMA2	Human	RFU	Protein	40	564.8	564.8	1.086	PASS
4282-3_2	X4282.3_2	SL005034	GTP-binding nuclear protein Ran	RAN	P62826	5901	RAN	Human	RFU	Protein	1	315.2	315.2	0.584	FLAG
4284-18_3	X4284.18_3	SL011535	RNA-binding protein 39	RBM39	Q14498	9584	RBM39	Human	RFU	Protein	40	371.1	371.1	0.958	PASS
4292-5_3	X4292.5_3	SL011202	Alpha-soluble NSF attachment protein	SNAA	P54920	8775	NAPA	Human	RFU	Protein	1	3933.9	3933.9	1.233	PASS
4294-16_2	X4294.16_2	SL006088	Sphingosine kinase 1	Sphingosine kinase 1	Q9NYA1	8877	SPHK1	Human	RFU	Protein	40	3730.3	3730.3	0.979	PASS
4297-62_3	X4297.62_3	SL005115	Spondin-1	Spondin-1	Q9HCB6	10418	SPON1	Human	RFU	Protein	1	1582.4	1582.4	1.394	PASS
4301-58_2	X4301.58_2	SL000057	Thymidine kinase, cytosolic	Thymidine kinase	P04183	7083	TK1	Human	RFU	Protein	40	555.3	555.3	0.922	PASS
4304-18_2	X4304.18_2	SL006698	Ligand-dependent nuclear receptor corepressor-like protein	transcription factor MLR1, isoform CRA_b	Q8N3X6	254251	LCORL	Human	RFU	Protein	40	196.5	196.5	0.875	PASS
4306-4_2	X4306.4_2	SL003655	Transketolase	Transketolase	P29401	7086	TKT	Human	RFU	Protein	1	24606.2	24606.2	1.233	PASS
4309-59_3	X4309.59_3	SL004812	Triosephosphate isomerase	Triosephosphate isomerase	P60174	7167	TPI1	Human	RFU	Protein	1	5282.2	5282.2	1.07	PASS
4314-12_2	X4314.12_2	SL011809	dCTP pyrophosphatase 1	XTP3A	Q9H773	79077	DCTPP1	Human	RFU	Protein	40	10147.1	10147.1	1.012	PASS
4318-12_3	X4318.12_3	SL004940	Tyrosine-protein phosphatase non-receptor type 6	PTP-1C	P29350	5777	PTPN6	Human	RFU	Protein	40	2721.6	2721.6	1.151	PASS
4322-28_3	X4322.28_3	SL013489	Protein amnionless	AMNLS	Q9BXJ7	81693	AMN	Human	RFU	Protein	40	100.9	100.9	0.655	PASS
4324-33_2	X4324.33_2	SL008516	Cystatin-SA	CYTT	P09228	1470	CST2	Human	RFU	Protein	40	24139.8	24139.8	1.347	PASS
4328-2_2	X4328.2_2	SL013490	Brother of CDO	BOC	Q9BWV1	91653	BOC	Human	RFU	Protein	40	1673.9	1673.9	1.187	PASS
4332-6_2	X4332.6_2	SL013488	C-type lectin domain family 1 member B	CLC1B	Q9P126	51266	CLEC1B	Human	RFU	Protein	40	11069.7	11069.7	1.06	PASS
4336-2_1	X4336.2_1	SL000572	Serum amyloid A-1 protein	SAA	P0DJI8	6288	SAA1	Human	RFU	Protein	1	4290.3	4290.3	1.98	FLAG
4337-49_2	X4337.49_2	SL000051	C-reactive protein	CRP	P02741	1401	CRP	Human	RFU	Protein	1	49073.2	49073.2	1.019	PASS
4342-10_2	X4342.10_2	SL002922	Intercellular adhesion molecule 1	sICAM-1	P05362	3383	ICAM1	Human	RFU	Protein	1	2784.6	2784.6	0.904	PASS
4355-13_1	X4355.13_1	SL007752	Death-associated protein kinase 2	DAPK2	Q9UIK4	23604	DAPK2	Human	RFU	Protein	40	1600.8	1600.8	1.022	PASS
4359-87_1	X4359.87_1	SL013570	Dual specificity tyrosine-phosphorylation-regulated kinase 3	DYRK3	O43781	8444	DYRK3	Human	RFU	Protein	40	716.2	716.2	0.908	PASS
4374-45_2	X4374.45_2	SL003869	Growth/differentiation factor 15	MIC-1	Q99988	9518	GDF15	Human	RFU	Protein	1	598	598	1.14	PASS
4389-2_1	X4389.2_1	SL007003	Desert hedgehog protein N-product	DHH	O43323	50846	DHH	Human	RFU	Protein	40	628.8	628.8	0.985	PASS
4392-54_2	X4392.54_2	SL005161	Fibroblast growth factor 12	FGF-12	P61328	2257	FGF12	Human	RFU	Protein	40	110.2	110.2	0.836	PASS
4393-3_1	X4393.3_1	SL004334	Fibroblast growth factor 16	FGF-16	O43320	8823	FGF16	Human	RFU	Protein	40	837.8	837.8	0.912	PASS
4394-71_2	X4394.71_2	SL014308	Fibroblast growth factor 8 isoform A	FGF-8A	P55075	2253	FGF8	Human	RFU	Protein	40	230.5	230.5	0.971	PASS
4396-54_1	X4396.54_1	SL004348	Interferon lambda-1	IFN-lambda 1	Q8IU54	282618	IFNL1	Human	RFU	Protein	40	145.5	145.5	0.898	PASS
4397-26_2	X4397.26_2	SL004349	Interferon lambda-2	IFN-lambda 2	Q8IZJ0	282616	IFNL2	Human	RFU	Protein	40	165.8	165.8	0.829	PASS
4407-10_1	X4407.10_1	SL005202	Hepatocyte growth factor-like protein	MSP	P26927	4485	MST1	Human	RFU	Protein	0.005	5437.4	5437.4	1.507	FLAG
4413-3_2	X4413.3_2	SL001888	Antileukoproteinase	SLPI	P03973	6590	SLPI	Human	RFU	Protein	1	28086.1	28086.1	1.207	PASS
4414-69_2	X4414.69_2	SL004484	Pulmonary surfactant-associated protein D	SP-D	P35247	6441	SFTPD	Human	RFU	Protein	1	2885.7	2885.7	1.154	PASS
4420-7_2	X4420.7_2	SL009988	Disintegrin and metalloproteinase domain-containing protein 12	ADAM12	O43184	8038	ADAM12	Human	RFU	Protein	40	404.3	404.3	0.948	PASS
4423-77_2	X4423.77_2	SL003674	Bcl-2-like protein 1	BCL2-like 1 protein	Q07817	598	BCL2L1	Human	RFU	Protein	40	1171.6	1171.6	1.124	PASS
4428-1_2	X4428.1_2	SL013988	Carbohydrate sulfotransferase 2	CHST2	Q9Y4C5	9435	CHST2	Human	RFU	Protein	40	276	276	0.936	PASS
4429-51_2	X4429.51_2	SL014130	Carbohydrate sulfotransferase 6	CHST6	Q9GZX3	4166	CHST6	Human	RFU	Protein	40	264	264	0.944	PASS
4430-44_3	X4430.44_3	SL006713	Collectin-11	Collectin Kidney 1	Q9BWP8	78989	COLEC11	Human	RFU	Protein	1	9542.6	9542.6	1.279	PASS
4435-66_2	X4435.66_2	SL009045	Ectonucleotide pyrophosphatase/phosphodiesterase family member 7	ENPP7	Q6UWV6	339221	ENPP7	Human	RFU	Protein	40	8304.8	8304.8	1.277	PASS
4436-1_2	X4436.1_2	SL014093	Ectonucleoside triphosphate diphosphohydrolase 3	ENTP3	O75355	956	ENTPD3	Human	RFU	Protein	40	963.4	963.4	1.33	PASS
4437-56_3	X4437.56_3	SL014028	Ectonucleoside triphosphate diphosphohydrolase 5	ENTP5	O75356	957	ENTPD5	Human	RFU	Protein	1	4773.8	4773.8	1.259	PASS
4440-15_2	X4440.15_2	SL014088	Fc receptor-like protein 3	FCRL3	Q96P31	115352	FCRL3	Human	RFU	Protein	40	317.9	317.9	0.949	PASS
4449-67_3	X4449.67_3	SL007024	Gremlin-1	GREM1	O60565	26585	GREM1	Human	RFU	Protein	40	387.9	387.9	0.901	PASS
4450-26_2	X4450.26_2	SL009791	Heterogeneous nuclear ribonucleoprotein A/B	hnRNP A/B	Q99729	3182	HNRNPAB	Human	RFU	Protein	1	1103.5	1103.5	1.176	PASS
4452-9_2	X4452.9_2	SL014096	Leucine-rich repeat transmembrane neuronal protein 1	LRRT1	Q86UE6	347730	LRRTM1	Human	RFU	Protein	40	117.7	117.7	0.736	PASS
4453-83_3	X4453.83_3	SL014108	Leucine-rich repeat transmembrane neuronal protein 3	LRRT3	Q86VH5	347731	LRRTM3	Human	RFU	Protein	40	234.5	234.5	0.925	PASS
4455-89_2	X4455.89_2	SL006523	Lactadherin	MFGM	Q08431	4240	MFGE8	Human	RFU	Protein	40	1124.2	1124.2	1.437	FLAG
4459-68_2	X4459.68_2	SL014069	Proprotein convertase subtilisin/kexin type 7	PCSK7	Q16549	9159	PCSK7	Human	RFU	Protein	40	1910.1	1910.1	1.057	PASS
4460-8_2	X4460.8_2	SL006998	3-phosphoinositide-dependent protein kinase 1	PDPK1	O15530	5170	PDPK1	Human	RFU	Protein	40	853.5	853.5	0.935	PASS
4464-10_2	X4464.10_2	SL001753	Sialoadhesin	Sialoadhesin	Q9BZZ2	6614	SIGLEC1	Human	RFU	Protein	40	126.4	126.4	0.991	PASS
4467-49_2	X4467.49_2	SL005488	SPARC-like protein 1	SPARCL1	Q14515	8404	SPARCL1	Human	RFU	Protein	1	9438.85	9438.85	1.21	PASS
4468-21_2	X4468.21_2	SL014029	Sphingosine kinase 2	SPHK2	Q9NRA0	56848	SPHK2	Human	RFU	Protein	40	464.4	464.4	0.993	PASS
4469-78_2	X4469.78_2	SL007502	Carbohydrate sulfotransferase 15	ST4S6	Q7LFX5	51363	CHST15	Human	RFU	Protein	1	3826.3	3826.3	1.072	PASS
4471-50_2	X4471.50_2	SL008945	Protein-glutamine gamma-glutamyltransferase E	TGM3	Q08188	7053	TGM3	Human	RFU	Protein	40	277.9	277.9	1.008	PASS
4472-5_2	X4472.5_2	SL004908	Tropomyosin beta chain	Tropomyosin 2	P07951	7169	TPM2	Human	RFU	Protein	40	2187.4	2187.4	1.393	PASS
4474-19_2	X4474.19_2	SL004070	Ubiquitin	Ubiquitin	P62979	6233	RPS27A	Human	RFU	Protein	0.005	1176.9	1176.9	1.216	PASS
4476-22_2	X4476.22_2	SL010519	Tyrosine-protein kinase ZAP-70	ZAP70	P43403	7535	ZAP70	Human	RFU	Protein	40	13834	13834	1.722	FLAG
4479-14_2	X4479.14_2	SL000308	Plasma protease C1 inhibitor	C1-Esterase Inhibitor	P05155	710	SERPING1	Human	RFU	Protein	1	7412.2	7412.2	1.066	PASS
4480-59_2	X4480.59_2	SL000314	Complement C3b	C3b	P01024	718	C3	Human	RFU	Protein	40	26271	26271	1.135	PASS
4481-34_2	X4481.34_2	SL000316	Complement C4	C4	P0C0L4, P0C0L5	720 721	C4A C4B	Human	RFU	Protein	0.005	98000.5	98000.5	0.997	PASS
4482-66_2	X4482.66_2	SL000321	Complement C5b-C6 complex	C5b, 6 Complex	P01031,P13671	727 729	C5 C6	Human	RFU	Protein	0.005	846	846	1.14	PASS
4487-1_1	X4487.1_1	SL001691	Fibroblast growth factor 7	FGF7	P21781	2252	FGF7	Human	RFU	Protein	40	1055.5	1055.5	0.946	PASS
4490-65_2	X4490.65_2	SL005187	Interleukin-3 receptor subunit alpha	IL-3 Ra	P26951	3563	IL3RA	Human	RFU	Protein	40	743.6	743.6	1.113	PASS
4491-4_2	X4491.4_2	SL005188	Interleukin-5 receptor subunit alpha	IL-5 Ra	Q01344	3568	IL5RA	Human	RFU	Protein	40	1992.6	1992.6	0.775	PASS
4493-92_1	X4493.92_1	SL000470	Interleukin-11	IL-11	P20809	3589	IL11	Human	RFU	Protein	40	182.3	182.3	0.879	PASS
4495-33_2	X4495.33_2	SL017189	Kininogen-1	Kininogen, HMW	P01042	3827	KNG1	Human	RFU	Protein	0.005	19462.8	19462.8	1.12	PASS
4496-60_2	X4496.60_2	SL000522	Macrophage metalloelastase	MMP-12	P39900	4321	MMP12	Human	RFU	Protein	40	781.3	781.3	0.895	PASS
4498-62_2	X4498.62_2	SL003764	Neural cell adhesion molecule 1, 120 kDa isoform	NCAM-120	P13591	4684	NCAM1	Human	RFU	Protein	1	11427.5	11427.5	1.215	PASS
4499-21_1	X4499.21_1	SL000535	Platelet-derived growth factor subunit A	PDGF-AA	P04085	5154	PDGFA	Human	RFU	Protein	40	8394	8394	0.853	PASS
4500-50_2	X4500.50_2	SL004363	Stem cell growth factor-alpha	SCGF-alpha	Q9Y240	6320	CLEC11A	Human	RFU	Protein	1	2484.5	2484.5	1.042	PASS
4533-76_2	X4533.76_2	SL012740	A disintegrin and metalloproteinase with thrombospondin motifs 15	ATS15	Q8TE58	170689	ADAMTS15	Human	RFU	Protein	40	496.1	496.1	0.989	PASS
4534-10_2	X4534.10_2	SL012822	Brain-specific serine protease 4	BSSP4	Q9GZN4	64063	PRSS22	Human	RFU	Protein	40	1378.1	1378.1	0.817	PASS
4535-50_2	X4535.50_2	SL008644	ADP-ribosyl cyclase/cyclic ADP-ribose hydrolase 2	BST1	Q10588	683	BST1	Human	RFU	Protein	40	10290.8	10290.8	0.886	PASS
4540-11_2	X4540.11_2	SL009768	Chromobox protein homolog 5	CBX5	P45973	23468	CBX5	Human	RFU	Protein	40	520	520	1.198	PASS
4541-49_2	X4541.49_2	SL014092	Cell adhesion molecule-related/down-regulated by oncogenes	CDON	Q4KMG0	50937	CDON	Human	RFU	Protein	1	6125.9	6125.9	0.867	PASS
4542-24_2	X4542.24_2	SL001896	Clusterin	Clusterin	P10909	1191	CLU	Human	RFU	Protein	0.005	1024.8	1024.8	1.347	PASS
4543-65_2	X4543.65_2	SL014048	Collagen alpha-1(XXIII) chain	CONA1	Q86Y22	91522	COL23A1	Human	RFU	Protein	40	377	377	0.937	PASS
4544-4_3	X4544.4_3	SL004708	Connective tissue-activating peptide III	CTAP-III	P02775	5473	PPBP	Human	RFU	Protein	0.005	15708.3	15708.3	1.18	PASS
4545-53_3	X4545.53_3	SL006197	Mitochondrial import inner membrane translocase subunit TIM14	DnaJ homolog	Q96DA6	131118	DNAJC19	Human	RFU	Protein	40	349	349	0.804	PASS
4546-27_3	X4546.27_3	SL008822	Adhesion G protein-coupled receptor E2	EMR2	Q9UHX3	30817	ADGRE2	Human	RFU	Protein	1	517.6	517.6	1.203	PASS
4547-59_2	X4547.59_2	SL014071	Leucine-rich repeat transmembrane protein FLRT1	FLRT1	Q9NZU1	23769	FLRT1	Human	RFU	Protein	40	656.6	656.6	1.031	PASS
4548-4_2	X4548.4_2	SL005575	Galactoside 3(4)-L-fucosyltransferase	Fucosyltransferase 3	P21217	2525	FUT3	Human	RFU	Protein	40	371.7	371.7	0.994	PASS
4549-78_2	X4549.78_2	SL014008	Alpha-(1,3)-fucosyltransferase 5	FUT5	Q11128	2527	FUT5	Human	RFU	Protein	40	6355.5	6355.5	1.045	PASS
4551-72_3	X4551.72_3	SL014094	Adhesion G-protein coupled receptor G5	GP114	Q8IZF4	221188	ADGRG5	Human	RFU	Protein	40	759	759	0.959	PASS
4553-65_3	X4553.65_3	SL014009	Hepatoma-derived growth factor-related protein 2	HDGR2	Q7Z4V5	84717	HDGFRP2	Human	RFU	Protein	40	439.6	439.6	0.886	PASS
4556-10_2	X4556.10_2	SL013548	Interleukin-34	IL-34	Q6ZMJ4	146433	IL34	Human	RFU	Protein	40	1210.4	1210.4	1.083	PASS
4557-61_2	X4557.61_2	SL014111	Kin of IRRE-like protein 3	KIRR3	Q8IZU9	84623	KIRREL3	Human	RFU	Protein	40	291	291	0.895	PASS
4559-64_2	X4559.64_2	SL013969	Kynureninase	KYNU	Q16719	8942	KYNU	Human	RFU	Protein	40	878.5	878.5	1.221	PASS
4561-65_2	X4561.65_2	SL004299	Baculoviral IAP repeat-containing protein 7 Isoform beta	Livin B	Q96CA5	79444	BIRC7	Human	RFU	Protein	40	166.2	166.2	0.935	PASS
4562-1_2	X4562.1_2	SL012457	Neurexophilin-1	NXPH1	P58417	30010	NXPH1	Human	RFU	Protein	1	11636.9	11636.9	1.622	FLAG
4563-61_2	X4563.61_2	SL012108	1-phosphatidylinositol 4,5-bisphosphate phosphodiesterase gamma-1	PLCG1	P19174	5335	PLCG1	Human	RFU	Protein	40	621.9	621.9	0.962	PASS
4564-2_2	X4564.2_2	SL006406	Plexin-C1	PLXC1	O60486	10154	PLXNC1	Human	RFU	Protein	1	1900.9	1900.9	1.188	PASS
4566-24_3	X4566.24_3	SL013989	R-spondin-2	RSPO2	Q6UXX9	340419	RSPO2	Human	RFU	Protein	40	226.1	226.1	0.836	PASS
4567-82_2	X4567.82_2	SL014468	SH2 domain-containing protein 1A	SH21A	O60880	4068	SH2D1A	Human	RFU	Protein	40	3303.2	3303.2	4.301	FLAG
4568-17_2	X4568.17_2	SL014070	SLIT and NTRK-like protein 5	SLIK5	O94991	26050	SLITRK5	Human	RFU	Protein	40	2813.9	2813.9	1.092	PASS
4569-52_2	X4569.52_2	SL014091	VPS10 domain-containing receptor SorCS2	SORC2	Q96PQ0	57537	SORCS2	Human	RFU	Protein	40	484.3	484.3	0.968	PASS
4588-1_2	X4588.1_2	SL011499	Pancreatic hormone	PH	P01298	5539	PPY	Human	RFU	Protein	40	3056.6	3056.6	0.858	PASS
4673-13_2	X4673.13_2	SL000087	Interleukin-6	IL-6	P05231	3569	IL6	Human	RFU	Protein	40	215.4	215.4	0.954	PASS
4693-72_2	X4693.72_2	SL008085	3-hydroxyisobutyrate dehydrogenase, mitochondrial	3HIDH	P31937	11112	HIBADH	Human	RFU	Protein	40	649.9	649.9	0.91	PASS
4697-59_2	X4697.59_2	SL001726	Granulocyte-macrophage colony-stimulating factor	GM-CSF	P04141	1437	CSF2	Human	RFU	Protein	40	330.3	330.3	0.956	PASS
4703-87_2	X4703.87_2	SL000597	Lymphotoxin-alpha	TNF-b	P01374	4049	LTA	Human	RFU	Protein	40	324.6	324.6	0.773	PASS
4706-17_2	X4706.17_2	SL010830	Protein 4.1	41	P11171	2035	EPB41	Human	RFU	Protein	1	4832.2	4832.2	0.736	PASS
4708-3_2	X4708.3_2	SL004253	Estradiol 17-beta-dehydrogenase 1	17-beta-HSD 1	P14061	3292	HSD17B1	Human	RFU	Protein	40	559.3	559.3	0.991	PASS
4712-28_2	X4712.28_2	SL005361	Apolipoprotein D	Apo D	P05090	347	APOD	Human	RFU	Protein	1	6216.4	6216.4	1.242	PASS
4717-55_2	X4717.55_2	SL000479	Interleukin-3	IL-3	P08700	3562	IL3	Human	RFU	Protein	40	597.4	597.4	0.91	PASS
4718-5_2	X4718.5_2	SL007869	Peptidyl-prolyl cis-trans isomerase B	PPIB	P23284	5479	PPIB	Human	RFU	Protein	40	1361.7	1361.7	0.835	PASS
4719-58_2	X4719.58_2	SL003524	Protein disulfide-isomerase A3	Protein disulfide isomerase A3	P30101	2923	PDIA3	Human	RFU	Protein	1	2164.8	2164.8	1.142	PASS
4721-54_2	X4721.54_2	SL006119	Trefoil factor 3	TFF3	Q07654	7033	TFF3	Human	RFU	Protein	1	24539.6	24539.6	0.909	PASS
4763-31_3	X4763.31_3	SL004742	Afamin	Afamin	P43652	173	AFM	Human	RFU	Protein	0.005	29308.6	29308.6	1.112	PASS
4769-10_3	X4769.10_3	SL008590	Olfactomedin-4	Olfactomedin-4	Q6UX06	10562	OLFM4	Human	RFU	Protein	40	134.2	134.2	0.816	PASS
4771-10_3	X4771.10_3	SL012754	Acid sphingomyelinase-like phosphodiesterase 3a	ASM3A	Q92484	10924	SMPDL3A	Human	RFU	Protein	1	2898.2	2898.2	1.097	PASS
4774-62_3	X4774.62_3	SL016129	Protein FAM107B	FAM107B	Q9H098	83641	FAM107B	Human	RFU	Protein	40	1750.9	1750.9	1.058	PASS
4775-34_3	X4775.34_3	SL005572	Gelsolin	Gelsolin	P06396	2934	GSN	Human	RFU	Protein	0.005	1016.1	1016.1	1.109	PASS
4785-30_3	X4785.30_3	SL000347	Corticosteroid-binding globulin	CBG	P08185	866	SERPINA6	Human	RFU	Protein	40	422.1	422.1	0.946	PASS
4786-58_3	X4786.58_3	SL007871	UMP-CMP kinase	Cytidylate kinase	P30085	51727	CMPK1	Human	RFU	Protein	40	2043.6	2043.6	0.957	PASS
4792-51_2	X4792.51_2	SL016148	gp41 C34 peptide, HIV	C34 gp41 HIV Fragment	Q70626		Human-virus	isolate LW123	RFU	Non-Human	40	586.3	586.3	1.029	PASS
4801-13_3	X4801.13_3	SL007153	Lactoperoxidase	PERL	P22079	4025	LPO	Human	RFU	Protein	40	884.9	884.9	1.041	PASS
4807-13_3	X4807.13_3	SL008072	Collagen alpha-1(VIII) chain	CO8A1	P27658	1295	COL8A1	Human	RFU	Protein	40	1480.6	1480.6	1.19	PASS
4811-33_3	X4811.33_3	SL004739	Inter-alpha-trypsin inhibitor heavy chain H4	ITI heavy chain H4	Q14624	3700	ITIH4	Human	RFU	Protein	0.005	30984.3	30984.3	0.881	PASS
4815-25_3	X4815.25_3	SL016128	Thioredoxin domain-containing protein 12	TXD12	O95881	51060	TXNDC12	Human	RFU	Protein	1	1992.2	1992.2	1.148	PASS
4829-43_6	X4829.43_6	SL001737	14-3-3 protein sigma	STRATIFIN	P31947	2810	SFN	Human	RFU	Protein	1	587.4	587.4	1.13	PASS
4831-4_2	X4831.4_2	SL002823	L-Selectin	sL-Selectin	P14151	6402	SELL	Human	RFU	Protein	0.005	4494.9	4494.9	1.021	PASS
4832-75_2	X4832.75_2	SL004156	Tumor necrosis factor receptor superfamily member 10A	TRAIL R1	O00220	8797	TNFRSF10A	Human	RFU	Protein	40	462.7	462.7	0.878	PASS
4834-61_2	X4834.61_2	SL002654	Ephrin type-A receptor 2	Epithelial cell kinase	P29317	1969	EPHA2	Human	RFU	Protein	40	2236.4	2236.4	1.118	PASS
4840-73_1	X4840.73_1	SL001729	Granulocyte colony-stimulating factor	G-CSF	P09919	1440	CSF3	Human	RFU	Protein	40	1501.3	1501.3	1.216	PASS
4842-62_2	X4842.62_2	SL000070	Glypican-3	Glypican 3	P51654	2719	GPC3	Human	RFU	Protein	40	777.3	777.3	1.02	PASS
4851-25_1	X4851.25_1	SL000125	Interleukin-1 alpha	IL-1a	P01583	3552	IL1A	Human	RFU	Protein	40	747.9	747.9	0.938	PASS
4859-6_1	X4859.6_1	SL004080	Bone morphogenetic protein receptor type-1A	BMPR1A	P36894	657	BMPR1A	Human	RFU	Protein	40	521.4	521.4	0.61	PASS
4862-63_1	X4862.63_1	SL004133	Bone morphogenetic protein receptor type-2	BMP RII	Q13873	659	BMPR2	Human	RFU	Protein	40	595.9	595.9	1.025	PASS
4866-59_2	X4866.59_2	SL004160	BDNF/NT-3 growth factors receptor	TrkB	Q16620	4915	NTRK2	Human	RFU	Protein	1	929.5	929.5	0.967	PASS
4867-15_2	X4867.15_2	SL003310	Vascular endothelial growth factor A, isoform 121	VEGF121	P15692	7422	VEGFA	Human	RFU	Protein	40	541.5	541.5	0.861	PASS
4874-3_1	X4874.3_1	SL000003	Angiogenin	Angiogenin	P03950	283	ANG	Human	RFU	Protein	0.005	3101.5	3101.5	1	PASS
4876-32_1	X4876.32_1	SL000357	Coagulation factor IX	Coagulation Factor IX	P00740	2158	F9	Human	RFU	Protein	0.005	12284.1	12284.1	1.127	PASS
4878-3_1	X4878.3_1	SL000360	Coagulation Factor X	Coagulation Factor X	P00742	2159	F10	Human	RFU	Protein	0.005	4606.45	4606.45	1.01	PASS
4880-21_1	X4880.21_1	SL007756	Growth/differentiation factor 2	GDF2	Q9UK05	2658	GDF2	Human	RFU	Protein	40	1859.6	1859.6	0.797	PASS
4883-56_2	X4883.56_2	SL000021	Insulin	Insulin	P01308	3630	INS	Human	RFU	Protein	40	128.3	128.3	1.206	PASS
4886-3_1	X4886.3_1	SL000516	C-C motif chemokine 7	MCP-3	P80098	6354	CCL7	Human	RFU	Protein	40	595.8	595.8	0.927	PASS
4889-82_1	X4889.82_1	SL009951	Protein Wnt-7a	WNT7A	O00755	7476	WNT7A	Human	RFU	Protein	40	179.1	179.1	0.755	PASS
4890-10_1	X4890.10_1	SL003461	Corticotropin	ACTH	P01189	5443	POMC	Human	RFU	Protein	40	363.8	363.8	0.94	PASS
4891-50_1	X4891.50_1	SL000433	Glucagon	Glucagon	P01275	2641	GCG	Human	RFU	Protein	40	3335	3335	0.741	PASS
4900-8_1	X4900.8_1	SL000313	C3a anaphylatoxin	C3a	P01024	718	C3	Human	RFU	Protein	0.005	368.2	368.2	0.821	PASS
4903-72_1	X4903.72_1	SL003657	Calcineurin	Calcineurin	Q08209 P63098	5530 5534	PPP3CA PPP3R1	Human	RFU	Protein	1	580.2	580.2	0.995	PASS
4904-7_1	X4904.7_1	SL003710	Caspase-2	Caspase-2	P42575	835	CASP2	Human	RFU	Protein	40	235.2	235.2	0.988	PASS
4905-63_1	X4905.63_1	SL004814	Coactosin-like protein	Coactosin-like protein	Q14019	23406	COTL1	Human	RFU	Protein	40	2593.6	2593.6	1.071	PASS
4906-35_1	X4906.35_1	SL000622	Coagulation Factor V	Coagulation Factor V	P12259	2153	F5	Human	RFU	Protein	0.005	58714	58714	1.401	FLAG
4907-56_1	X4907.56_1	SL000022	D-dimer	D-dimer	P02671 P02675 P02679	2243 2244 2266	FGA FGB FGG	Human	RFU	Protein	0.005	10478.5	10478.5	0.953	PASS
4908-6_1	X4908.6_1	SL004482	Endoglin	Endoglin	P17813	2022	ENG	Human	RFU	Protein	40	1864	1864	0.95	PASS
4909-68_1	X4909.68_1	SL005167	Galectin-8	Galectin-8	O00214	3964	LGALS8	Human	RFU	Protein	40	183.3	183.3	0.834	PASS
4910-21_1	X4910.21_1	SL004064	Phospholipase A2	GIB	P04054	5319	PLA2G1B	Human	RFU	Protein	40	771.2	771.2	1.52	FLAG
4911-49_2	X4911.49_2	SL003643	Glutathione S-transferase P	Glutathione S-transferase Pi	P09211	2950	GSTP1	Human	RFU	Protein	40	3974.3	3974.3	1.119	PASS
4912-17_1	X4912.17_1	SL000280	Aspartate aminotransferase, cytoplasmic	GOT1	P17174	2805	GOT1	Human	RFU	Protein	40	4239.9	4239.9	1.105	PASS
4913-78_1	X4913.78_1	SL003300	C-C motif chemokine 16	HCC-4	O15467	6360	CCL16	Human	RFU	Protein	1	25162.6	25162.6	1.146	PASS
4914-10_1	X4914.10_1	SL001766	Human Chorionic Gonadotropin	HCG	P01215,P01233	1081 1082	CGA CGB	Human	RFU	Protein	40	2749	2749	1.072	PASS
4915-64_2	X4915.64_2	SL000836	Hemoglobin	Hemoglobin	P69905, P68871	3039 3043	HBA1 HBB	Human	RFU	Protein	1	1748.7	1748.7	1.794	FLAG
4916-2_1	X4916.2_1	SL000460	Immunoglobulin D	IgD	P01880	3495 50802 3535	IGHD IGK@ IGL@	Human	RFU	Protein	1	24782.6	24782.6	1.132	PASS
4917-62_1	X4917.62_1	SL003182	Integrin alpha-V: beta-5 complex	Integrin aVb5	P06756, P18084	3685 3693	ITGAV ITGB5	Human	RFU	Protein	1	1605.5	1605.5	1.142	PASS
4920-10_1	X4920.10_1	SL000510	Lysozyme C	Lysozyme	P61626	4069	LYZ	Human	RFU	Protein	1	76252	76252	0.905	PASS
4922-13_1	X4922.13_1	SL003189	C-C motif chemokine 19	MIP-3b	Q99731	6363	CCL19	Human	RFU	Protein	40	468	468	0.911	PASS
4923-79_1	X4923.79_1	SL005201	Muellerian-inhibiting factor	MIS	P03971	268	AMH	Human	RFU	Protein	1	11360.2	11360.2	1.464	FLAG
4924-32_1	X4924.32_1	SL000521	Interstitial collagenase	MMP-1	P03956	4312	MMP1	Human	RFU	Protein	1	624.4	624.4	0.833	PASS
4925-54_2	X4925.54_2	SL000523	Collagenase 3	MMP-13	P45452	4322	MMP13	Human	RFU	Protein	40	513.1	513.1	0.928	PASS
4929-55_1	X4929.55_1	SL005102	Sex hormone-binding globulin	SHBG	P04278	6462	SHBG	Human	RFU	Protein	0.005	3927.1	3927.1	0.993	PASS
4930-21_1	X4930.21_1	SL005789	Stanniocalcin-1	Stanniocalcin-1	P52823	6781	STC1	Human	RFU	Protein	1	1557.6	1557.6	1.054	PASS
4931-59_1	X4931.59_1	SL000024	Tissue Factor	TF	P13726	2152	F3	Human	RFU	Protein	40	1493.6	1493.6	1.161	PASS
4956-2_1	X4956.2_1	SL000139	Epiregulin	EPI	O14944	2069	EREG	Human	RFU	Protein	40	699.2	699.2	1.067	PASS
4957-1_2	X4957.1_2	SL004605	40S ribosomal protein SA	40S ribosomal protein SA	P08865	3921	RPSA	Human	RFU	Protein	40	1726.5	1726.5	1.103	PASS
4959-2_1	X4959.2_1	SL004925	Anterior gradient protein 2 homolog	AGR2	O95994	10551	AGR2	Human	RFU	Protein	40	499.9	499.9	0.872	PASS
4960-72_1	X4960.72_1	SL004208	Annexin A1	annexin I	P04083	301	ANXA1	Human	RFU	Protein	40	5058.6	5058.6	1.151	PASS
4961-17_1	X4961.17_1	SL004209	Annexin A2	annexin II	P07355	302	ANXA2	Human	RFU	Protein	40	6745.4	6745.4	0.907	PASS
4962-52_1	X4962.52_1	SL012538	Cerebral dopamine neurotrophic factor	ARMEL	Q49AH0	441549	CDNF	Human	RFU	Protein	40	2920.5	2920.5	1.028	PASS
4963-19_1	X4963.19_1	SL011708	cAMP-regulated phosphoprotein 19	ARP19	P56211	10776	ARPP19	Human	RFU	Protein	40	634.6	634.6	0.837	PASS
4964-67_1	X4964.67_1	SL007729	Endoplasmic reticulum aminopeptidase 1	ARTS1	Q9NZ08	51752	ERAP1	Human	RFU	Protein	40	83798.7	83798.7	1.191	PASS
4965-27_1	X4965.27_1	SL005675	ATP synthase subunit beta, mitochondrial	ATP synthase beta chain	P06576	506	ATP5B	Human	RFU	Protein	40	2230	2230	1.416	FLAG
4967-1_1	X4967.1_1	SL008177	Complement component 1 Q subcomponent-binding protein, mitochondrial	C1QBP	Q07021	708	C1QBP	Human	RFU	Protein	1	4411.4	4411.4	1.152	PASS
4968-50_1	X4968.50_1	SL008099	Macrophage-capping protein	CAPG	P40121	822	CAPG	Human	RFU	Protein	40	1104.9	1104.9	0.884	PASS
4969-2_1	X4969.2_1	SL004866	Carbonic anhydrase 1	Carbonic anhydrase I	P00915	759	CA1	Human	RFU	Protein	1	23949.7	23949.7	0.978	PASS
4970-55_1	X4970.55_1	SL000339	Carbonic anhydrase 2	carbonic anhydrase II	P00918	760	CA2	Human	RFU	Protein	40	278.5	278.5	0.914	PASS
4971-1_1	X4971.1_1	SL008380	Cathepsin Z	CATZ	Q9UBR2	1522	CTSZ	Human	RFU	Protein	1	2919.1	2919.1	0.993	PASS
4973-18_1	X4973.18_1	SL003728	Baculoviral IAP repeat-containing protein 3	cIAP-2	Q13489	330	BIRC3	Human	RFU	Protein	40	161.3	161.3	0.881	PASS
4976-57_1	X4976.57_1	SL013240	Adapter molecule crk	CRK	P46108	1398	CRK	Human	RFU	Protein	40	6335.8	6335.8	1.007	PASS
4978-54_2	X4978.54_2	SL011628	Drebrin-like protein	DBNL	Q9UJU6	28988	DBNL	Human	RFU	Protein	1	1722.3	1722.3	0.995	PASS
4979-34_2	X4979.34_2	SL008178	Dermatopontin	DERM	Q07507	1805	DPT	Human	RFU	Protein	1	3048.9	3048.9	1.193	PASS
4981-6_1	X4981.6_1	SL008709	Desmocollin-3	DSC3	Q14574	1825	DSC3	Human	RFU	Protein	40	238.3	238.3	0.788	PASS
4982-54_1	X4982.54_1	SL004458	Elafin	Elafin	P19957	5266	PI3	Human	RFU	Protein	1	6836.4	6836.4	0.758	PASS
4983-6_1	X4983.6_1	SL003522	Endoplasmic reticulum resident protein 29	ERP29	P30040	10961	ERP29	Human	RFU	Protein	0.005	5078.7	5078.7	0.961	PASS
4984-83_1	X4984.83_1	SL006378	S-formylglutathione hydrolase	Esterase D	P10768	2098	ESD	Human	RFU	Protein	40	7809.5	7809.5	1.13	PASS
4985-11_1	X4985.11_1	SL005352	Fatty acid-binding protein, epidermal	FABPE	Q01469	2171	FABP5	Human	RFU	Protein	40	797.6	797.6	1.141	PASS
4986-59_1	X4986.59_1	SL012248	Focal adhesion kinase 1	FAK1	Q05397	5747	PTK2	Human	RFU	Protein	40	116.7	116.7	0.863	PASS
4987-17_1	X4987.17_1	SL010373	Immunoglobulin alpha Fc receptor	FCAR	P24071	2204	FCAR	Human	RFU	Protein	40	185.3	185.3	1.01	PASS
4988-49_2	X4988.49_2	SL002036	Fibroblast growth factor receptor 4	FGFR4	P22455	2264	FGFR4	Human	RFU	Protein	40	1202.6	1202.6	1.009	PASS
4989-7_1	X4989.7_1	SL003341	Fibrinogen gamma chain	Fibrinogen g-chain dimer	P02679	2266	FGG	Human	RFU	Protein	0.005	51353.9	51353.9	0.874	PASS
4990-87_1	X4990.87_1	SL006460	Platelet glycoprotein Ib alpha chain	GP1BA	P07359	2811	GP1BA	Human	RFU	Protein	1	1184.3	1184.3	1.093	PASS
4991-12_1	X4991.12_1	SL012469	Glypican-5	GPC5	P78333	2262	GPC5	Human	RFU	Protein	40	687.7	687.7	1.071	PASS
4992-49_1	X4992.49_1	SL007173	Granulins	GRN	P28799	2896	GRN	Human	RFU	Protein	1	20961.8	20961.8	0.987	PASS
4993-16_1	X4993.16_1	SL000670	Glutathione S-transferase A3	GSTA3	Q16772	2940	GSTA3	Human	RFU	Protein	40	161.95	161.95	0.737	PASS
4994-178_1	X4994.178_1	SL002756	Heterogeneous nuclear ribonucleoprotein K	hnRNP K	P61978	3190	HNRNPK	Human	RFU	Protein	40	230.9	230.9	0.911	PASS
4995-16_1	X4995.16_1	SL003930	15-hydroxyprostaglandin dehydrogenase [NAD(+)]	HPG-	P15428	3248	HPGD	Human	RFU	Protein	1	1097.9	1097.9	1.103	PASS
4996-66_1	X4996.66_1	SL006448	Histidine-rich glycoprotein	HRG	P04196	3273	HRG	Human	RFU	Protein	0.005	2401	2401	0.721	PASS
4997-19_1	X4997.19_1	SL011616	Eukaryotic initiation factor 4A-III	IF4A3	P38919	9775	EIF4A3	Human	RFU	Protein	40	379	379	0.914	PASS
4998-50_2	X4998.50_2	SL007025	Tyrosine-protein kinase JAK2	JAK2	O60674	3717	JAK2	Human	RFU	Protein	1	138386	138386	1.018	PASS
5000-52_1	X5000.52_1	SL006522	Galectin-3-binding protein	LG3BP	Q08380	3959	LGALS3BP	Human	RFU	Protein	1	1244.8	1244.8	1.242	PASS
5001-6_2	X5001.6_2	SL001973	Mammaglobin-B	Mammaglobin 2	O75556	4246	SCGB2A1	Human	RFU	Protein	1	9003	9003	1.234	PASS
5002-76_1	X5002.76_1	SL002646	Matrix metalloproteinase-14	MMP-14	P50281	4323	MMP14	Human	RFU	Protein	40	884.8	884.8	0.992	PASS
5004-69_1	X5004.69_1	SL007453	Mitogen-activated protein kinase 11	MK11	Q15759	5600	MAPK11	Human	RFU	Protein	40	609.2	609.2	0.926	PASS
5005-4_1	X5005.4_1	SL007281	Mitogen-activated protein kinase 12	MK12	P53778	6300	MAPK12	Human	RFU	Protein	40	450	450	0.903	PASS
5006-71_1	X5006.71_1	SL006993	Mitogen-activated protein kinase 13	MK13	O15264	5603	MAPK13	Human	RFU	Protein	40	305.7	305.7	0.827	PASS
5007-1_1	X5007.1_1	SL006920	Mitogen-activated protein kinase 14	MAPK14	Q16539	1432	MAPK14	Human	RFU	Protein	1	1079.6	1079.6	0.959	PASS
5008-51_1	X5008.51_1	SL001815	Superoxide dismutase [Mn], mitochondrial	Mn SOD	P04179	6648	SOD2	Human	RFU	Protein	1	47531	47531	1.374	PASS
5009-11_1	X5009.11_1	SL005846	Moesin	Moesin	P26038	4478	MSN	Human	RFU	Protein	40	971.2	971.2	1.085	PASS
5011-11_1	X5011.11_1	SL003685	Nicotinamide phosphoribosyltransferase	PBEF	P43490	10135	NAMPT	Human	RFU	Protein	40	519.7	519.7	0.868	PASS
5012-67_1	X5012.67_1	SL004296	Adenylate kinase isoenzyme 1	Myokinase, human	P00568	203	AK1	Human	RFU	Protein	1	19546.7	19546.7	1.028	PASS
5013-2_1	X5013.2_1	SL004915	Chloride intracellular channel protein 1	NCC27	O00299	1192	CLIC1	Human	RFU	Protein	1	1798	1798	1.016	PASS
5014-49_1	X5014.49_1	SL006091	Cytoplasmic protein NCK1	NCK1	P16333	4690	NCK1	Human	RFU	Protein	40	599.6	599.6	0.96	PASS
5015-15_1	X5015.15_1	SL003440	Platelet-activating factor acetylhydrolase	PAFAH	Q13093	7941	PLA2G7	Human	RFU	Protein	0.005	584.5	584.5	1.162	PASS
5016-61_2	X5016.61_2	SL008933	Protein deglycase DJ-1	PARK7	Q99497	11315	PARK7	Human	RFU	Protein	40	453.4	453.4	1.094	PASS
5017-19_1	X5017.19_1	SL004932	Peroxiredoxin-5, mitochondrial	Peroxiredoxin-5	P30044	25824	PRDX5	Human	RFU	Protein	40	190.8	190.8	1.102	PASS
5018-68_1	X5018.68_1	SL005694	Peroxiredoxin-6	Peroxiredoxin-6	P30041	9588	PRDX6	Human	RFU	Protein	0.005	421.3	421.3	1.16	PASS
5019-16_2	X5019.16_2	SL002803	Ubiquitin carboxyl-terminal hydrolase isozyme L1	PGP9.5	P09936	7345	UCHL1	Human	RFU	Protein	1	1154.6	1154.6	1.152	PASS
5020-50_1	X5020.50_1	SL003653	Phosphoglycerate kinase 1	phosphoglycerate kinase 1	P00558	5230	PGK1	Human	RFU	Protein	40	2299.7	2299.7	1.095	PASS
5021-13_1	X5021.13_1	SL004914	Inorganic pyrophosphatase	PPase	Q15181	5464	PPA1	Human	RFU	Protein	40	19219.2	19219.2	0.888	PASS
5023-23_1	X5023.23_1	SL009792	Adenylosuccinate lyase	PUR8	P30566	158	ADSL	Human	RFU	Protein	40	5349.8	5349.8	0.823	PASS
5024-67_1	X5024.67_1	SL002522	Retinoblastoma-associated protein	Rb	P06400	5925	RB1	Human	RFU	Protein	40	1013.3	1013.3	0.984	PASS
5026-66_1	X5026.66_1	SL008059	40S ribosomal protein S3	RS3	P23396	6188	RPS3	Human	RFU	Protein	40	164.3	164.3	0.683	PASS
5028-59_1	X5028.59_1	SL005764	Scavenger receptor cysteine-rich type 1 protein M130	sCD163	Q86VB7	9332	CD163	Human	RFU	Protein	1	1839.9	1839.9	1.077	PASS
5029-3_1	X5029.3_1	SL006528	Prolyl endopeptidase FAP	SEPR	Q12884	2191	FAP	Human	RFU	Protein	1	857.7	857.7	0.968	PASS
5030-52_1	X5030.52_1	SL006629	NAD-dependent protein deacetylase sirtuin-2	SIRT2	Q8IXJ6	22933	SIRT2	Human	RFU	Protein	40	4361.6	4361.6	1.111	PASS
5031-10_1	X5031.10_1	SL008190	Spectrin alpha chain, non-erythrocytic 1	SPTA2	Q13813	6709	SPTAN1	Human	RFU	Protein	40	231.4	231.4	1.04	PASS
5032-64_1	X5032.64_1	SL009868	FACT complex subunit SSRP1	SSRP1	Q08945	6749	SSRP1	Human	RFU	Protein	40	235.4	235.4	0.885	PASS
5033-27_1	X5033.27_1	SL004737	Tropomyosin alpha-1 chain	Tropomyosin 1 alpha chain	P09493	7168	TPM1	Human	RFU	Protein	40	567.1	567.1	0.896	PASS
5034-79_1	X5034.79_1	SL010388	Trypsin-2	Trypsin 2	P07478	5645	PRSS2	Human	RFU	Protein	1	2245.2	2245.2	0.734	PASS
5035-7_1	X5035.7_1	SL000142	Thymidylate synthase	TS	P04818	7298	TYMS	Human	RFU	Protein	40	226.1	226.1	0.833	PASS
5036-50_1	X5036.50_1	SL004782	Tumor necrosis factor-inducible gene 6 protein	TSG-6	P98066	7130	TNFAIP6	Human	RFU	Protein	40	669.5	669.5	1.213	PASS
5060-62_3	X5060.62_3	SL004852	Programmed cell death 1 ligand 1	B7-H1	Q9NZQ7	29126	CD274	Human	RFU	Protein	40	975.7	975.7	1.322	PASS
5061-27_3	X5061.27_3	SL004853	ICOS ligand	B7-H2	O75144	23308	ICOSLG	Human	RFU	Protein	1	1068.7	1068.7	0.893	PASS
5062-60_3	X5062.60_3	SL011100	CD226 antigen	CD226	Q15762	10666	CD226	Human	RFU	Protein	40	920.7	920.7	0.975	PASS
5063-12_2	X5063.12_2	SL014188	Natural killer cell receptor 2B4	CD244	Q9BZW8	51744	CD244	Human	RFU	Protein	40	114.4	114.4	0.904	PASS
5065-8_2	X5065.8_2	SL014229	CD83 antigen	CD83	Q01151	9308	CD83	Human	RFU	Protein	40	222	222	1.04	PASS
5066-134_3	X5066.134_3	SL014270	CMRF35-like molecule 6	CLM6	Q08708	10871	CD300C	Human	RFU	Protein	1	3131.7	3131.7	1.064	PASS
5068-54_3	X5068.54_3	SL014208	Cytotoxic and regulatory T-cell molecule	CRTAM	O95727	56253	CRTAM	Human	RFU	Protein	40	299.5	299.5	0.91	PASS
5069-9_3	X5069.9_3	SL004556	Complement decay-accelerating factor	DAF	P08174	1604	CD55	Human	RFU	Protein	1	14835.9	14835.9	0.838	PASS
5070-76_3	X5070.76_3	SL003739	Tumor necrosis factor receptor superfamily member 6B	DcR3	O95407	8771	TNFRSF6B	Human	RFU	Protein	40	302.1	302.1	0.91	PASS
5076-53_2	X5076.53_2	SL014294	Ephrin type-A receptor 10	EPHAA	Q5JZY3	284656	EPHA10	Human	RFU	Protein	40	227.8	227.8	0.819	PASS
5077-28_3	X5077.28_3	SL007179	Ephrin type-B receptor 2	EPHB2	P29323	2048	EPHB2	Human	RFU	Protein	40	13013.8	13013.8	0.886	PASS
5078-82_3	X5078.82_3	SL008414	Ephrin type-B receptor 6	EphB6	O15197	2051	EPHB6	Human	RFU	Protein	1	1257.1	1257.1	1.021	PASS
5080-131_3	X5080.131_3	SL007429	Transmembrane glycoprotein NMB	GPNMB	Q14956	10457	GPNMB	Human	RFU	Protein	1	4348.1	4348.1	1.104	PASS
5082-51_3	X5082.51_3	SL004849	X-linked interleukin-1 receptor accessory protein-like 2	IL-1 sR9	Q9NP60	26280	IL1RAPL2	Human	RFU	Protein	40	640.6	640.6	0.976	PASS
5084-154_3	X5084.154_3	SL005174	Interleukin-17 receptor B	IL-17B R	Q9NRM6	55540	IL17RB	Human	RFU	Protein	40	896	896	1.013	PASS
5085-18_3	X5085.18_3	SL005181	Interleukin-20 receptor subunit alpha	IL-20 Ra	Q9UHF4	53832	IL20RA	Human	RFU	Protein	40	190.1	190.1	0.911	PASS
5087-5_3	X5087.5_3	SL005183	Interleukin-22 receptor subunit alpha-2	IL-22BP	Q969J5	116379	IL22RA2	Human	RFU	Protein	40	2858.7	2858.7	1.097	PASS
5088-175_3	X5088.175_3	SL005185	Interleukin-23 receptor	IL-23 R	Q5VWK5	149233	IL23R	Human	RFU	Protein	40	2330.9	2330.9	1.032	PASS
5089-11_3	X5089.11_3	SL005189	Interleukin-7 receptor subunit alpha	IL-7 Ra	P16871	3575	IL7R	Human	RFU	Protein	40	890.1	890.1	0.9	PASS
5090-49_2	X5090.49_2	SL005190	Leukocyte immunoglobulin-like receptor subfamily B member 1	ILT-2	Q8NHL6	10859	LILRB1	Human	RFU	Protein	1	3043.4	3043.4	1.018	PASS
5091-28_3	X5091.28_3	SL005191	Leukocyte immunoglobulin-like receptor subfamily B member 2	ILT-4	Q8N423	10288	LILRB2	Human	RFU	Protein	1	7995.7	7995.7	0.947	PASS
5092-51_3	X5092.51_3	SL007328	Protein jagged-1	JAG1	P78504	182	JAG1	Human	RFU	Protein	1	371.55	371.55	0.903	PASS
5093-47_3	X5093.47_3	SL007774	Protein jagged-2	JAG2	Q9Y219	3714	JAG2	Human	RFU	Protein	40	230.2	230.2	0.869	PASS
5094-62_3	X5094.62_3	SL009202	Junctional adhesion molecule-like	JAML1	Q86YT9	120425	AMICA1	Human	RFU	Protein	40	341.1	341.1	0.84	PASS
5095-21_3	X5095.21_3	SL012698	Killer cell immunoglobulin-like receptor 2DL4	KI2L4	Q99706	3805	KIR2DL4	Human	RFU	Protein	40	902.1	902.1	0.9	PASS
5096-51_3	X5096.51_3	SL014269	Killer cell immunoglobulin-like receptor 3DL2	KI3L2	P43630	3812	KIR3DL2	Human	RFU	Protein	40	1735	1735	1.019	PASS
5097-14_3	X5097.14_3	SL014289	Killer cell immunoglobulin-like receptor 3DS1	KI3S1	Q14943	3813	KIR3DS1	Human	RFU	Protein	40	320.2	320.2	0.906	PASS
5098-79_3	X5098.79_3	SL014209	Killer cell lectin-like receptor subfamily F member 1	KLRF1	Q9NZS2	51348	KLRF1	Human	RFU	Protein	40	281.9	281.9	0.981	PASS
5099-14_3	X5099.14_3	SL005195	Lymphocyte activation gene 3 protein	LAG-3	P18627	3902	LAG3	Human	RFU	Protein	40	9587.5	9587.5	1.249	PASS
5100-53_3	X5100.53_3	SL005197	Lysosome membrane protein 2	LIMP II	Q14108	950	SCARB2	Human	RFU	Protein	40	203.9	203.9	0.829	PASS
5102-55_3	X5102.55_3	SL005200	MHC class I polypeptide-related sequence B	MICB	Q29980	4277	MICB	Human	RFU	Protein	40	665.3	665.3	0.816	PASS
5103-30_3	X5103.30_3	SL014288	Cell surface glycoprotein CD200 receptor 1	MO2R1	Q8TD46	131450	CD200R1	Human	RFU	Protein	40	1197.1	1197.1	1.22	PASS
5104-57_3	X5104.57_3	SL005207	Natural cytotoxicity triggering receptor 1	NKp46	O76036	9437	NCR1	Human	RFU	Protein	40	2282.1	2282.1	0.971	PASS
5105-2_3	X5105.2_3	SL005208	Reticulon-4 receptor	Nogo Receptor	Q9BZR6	65078	RTN4R	Human	RFU	Protein	1	1340.1	1340.1	1.198	PASS
5106-52_3	X5106.52_3	SL007356	Neurogenic locus notch homolog protein 2	NOTC2	Q04721	4853	NOTCH2	Human	RFU	Protein	40	407.2	407.2	0.936	PASS
5107-7_2	X5107.7_2	SL005703	Neurogenic locus notch homolog protein 1	Notch 1	P46531	4851	NOTCH1	Human	RFU	Protein	1	18720.3	18720.3	0.847	PASS
5108-72_3	X5108.72_3	SL005209	Neurogenic locus notch homolog protein 3	Notch-3	Q9UM47	4854	NOTCH3	Human	RFU	Protein	0.005	514.8	514.8	1.01	PASS
5109-24_3	X5109.24_3	SL005210	Neuronal cell adhesion molecule	Nr-CAM	Q92823	4897	NRCAM	Human	RFU	Protein	40	15180.3	15180.3	1.085	PASS
5110-84_3	X5110.84_3	SL009054	Neurexin-1-beta	NRX1B	P58400	9378	NRXN1	Human	RFU	Protein	40	334.8	334.8	1.091	PASS
5111-15_3	X5111.15_3	SL008728	Neurexin-3-beta	NRX3B	Q9HDB5	9369	NRXN3	Human	RFU	Protein	1	636.3	636.3	0.987	PASS
5112-73_3	X5112.73_3	SL014268	OX-2 membrane glycoprotein	OX2G	P41217	4345	CD200	Human	RFU	Protein	40	2610.2	2610.2	1.311	PASS
5114-65_3	X5114.65_3	SL005212	Prolactin receptor	Prolactin Receptor	P16471	5618	PRLR	Human	RFU	Protein	40	1159.3	1159.3	1.076	PASS
5115-31_3	X5115.31_3	SL005213	Tumor necrosis factor receptor superfamily member 19L	RELT	Q969Z4	84957	RELT	Human	RFU	Protein	40	1531.7	1531.7	0.763	PASS
5116-62_2	X5116.62_2	SL007680	Roundabout homolog 2	ROBO2	Q9HCK4	6092	ROBO2	Human	RFU	Protein	1	2519.3	2519.3	1.094	PASS
5117-14_3	X5117.14_3	SL014148	Roundabout homolog 3	ROBO3	Q96MS0	64221	ROBO3	Human	RFU	Protein	40	212.9	212.9	0.903	PASS
5121-3_2	X5121.3_2	SL014248	Semaphorin-6B	SEM6B	Q9H3T3	10501	SEMA6B	Human	RFU	Protein	40	2879.2	2879.2	1.313	PASS
5122-92_2	X5122.92_2	SL005214	Semaphorin-6A	Semaphorin-6A	Q9H2E6	57556	SEMA6A	Human	RFU	Protein	40	9785.7	9785.7	0.819	PASS
5124-69_3	X5124.69_3	SL005169	Intercellular adhesion molecule 5	sICAM-5	Q9UMF0	7087	ICAM5	Human	RFU	Protein	1	796.4	796.4	1.099	PASS
5125-6_3	X5125.6_3	SL014292	Sialic acid-binding Ig-like lectin 14	SIG14	Q08ET2	100049587	SIGLEC14	Human	RFU	Protein	1	15630.4	15630.4	0.971	PASS
5128-53_3	X5128.53_3	SL014228	SLAM family member 6	SLAF6	Q96DU3	114836	SLAMF6	Human	RFU	Protein	40	378.5	378.5	0.916	PASS
5129-12_3	X5129.12_3	SL005221	Scavenger receptor class F member 1	SREC-I	Q14162	8578	SCARF1	Human	RFU	Protein	1	4654.7	4654.7	0.923	PASS
5130-67_3	X5130.67_3	SL005222	Scavenger receptor class F member 2	SREC-II	Q96GP6	91179	SCARF2	Human	RFU	Protein	40	211.5	211.5	0.883	PASS
5131-15_3	X5131.15_3	SL004863	Tumor necrosis factor receptor superfamily member 19	TAJ	Q9NS68	55504	TNFRSF19	Human	RFU	Protein	40	809.4	809.4	1.089	PASS
5132-71_3	X5132.71_3	SL005223	Interleukin-27 receptor subunit alpha	TCCR	Q6UWB1	9466	IL27RA	Human	RFU	Protein	1	944.9	944.9	0.934	PASS
5133-17_3	X5133.17_3	SL002078	TGF-beta receptor type-2	TGF-b R II	P37173	7048	TGFBR2	Human	RFU	Protein	40	1080.6	1080.6	0.951	PASS
5134-52_2	X5134.52_2	SL007547	Hepatitis A virus cellular receptor 2	TIMD3	Q8TDQ0	84868	HAVCR2	Human	RFU	Protein	40	6740.7	6740.7	1.099	PASS
5138-50_3	X5138.50_3	SL004366	Tumor necrosis factor receptor superfamily member 12A	TWEAKR	Q9NP84	51330	TNFRSF12A	Human	RFU	Protein	40	172.9	172.9	0.923	PASS
5139-32_3	X5139.32_3	SL005230	Netrin receptor UNC5C	UNC5H3	O95185	8633	UNC5C	Human	RFU	Protein	1	2597.4	2597.4	0.968	PASS
5140-56_3	X5140.56_3	SL005231	Netrin receptor UNC5D	UNC5H4	Q6UXZ4	137970	UNC5D	Human	RFU	Protein	40	4881.5	4881.5	1.077	PASS
5178-5_3	X5178.5_3	SL011406	High affinity cAMP-specific 3',5'-cyclic phosphodiesterase 7A	PDE7A	Q13946	5150	PDE7A	Human	RFU	Protein	40	340	340	0.895	PASS
5183-53_3	X5183.53_3	SL016548	AMP Kinase (alpha1beta1gamma1)	AMPK a1b1g1	Q13131 Q9Y478 P54619	5562 5564 5571	PRKAA1 PRKAB1 PRKAG1	Human	RFU	Protein	40	283.4	283.4	0.84	PASS
5193-51_3	X5193.51_3	SL002542	GTPase KRas	K-ras	P01116	3845	KRAS	Human	RFU	Protein	40	919.5	919.5	1.448	FLAG
5196-7_3	X5196.7_3	SL006476	Glycylpeptide N-tetradecanoyltransferase 1	NMT1	P30419	4836	NMT1	Human	RFU	Protein	40	1167.7	1167.7	1.017	PASS
5201-50_4	X5201.50_4	SL016554	High affinity cGMP-specific 3',5'-cyclic phosphodiesterase 9A	PDE9A	O76083	5152	PDE9A	Human	RFU	Protein	40	267.4	267.4	1.001	PASS
5202-4_3	X5202.4_3	SL007373	Peptidyl-prolyl cis-trans isomerase D	PPID	Q08752	5481	PPID	Human	RFU	Protein	40	807.5	807.5	0.392	FLAG
5204-13_3	X5204.13_3	SL005308	Proteasome activator complex subunit 3	PSME3	P61289	10197	PSME3	Human	RFU	Protein	40	236.7	236.7	0.924	PASS
5223-59_3	X5223.59_3	SL015728	Glucokinase regulatory protein	GCKR	Q14397	2646	GCKR	Human	RFU	Protein	40	340.3	340.3	0.878	PASS
5225-50_3	X5225.50_3	SL016550	Casein kinase II 2-alpha:2-beta heterotetramer	CK2-A1:B	P68400 P67870	1457 1460	CSNK2A1 CSNK2B	Human	RFU	Protein	40	6116.1	6116.1	0.83	PASS
5226-36_3	X5226.36_3	SL016551	Casein kinase II 2-alpha':2-beta heterotetramer	CK2-A2:B	P19784 P67870	1459 1460	CSNK2A2 CSNK2B	Human	RFU	Protein	40	364.4	364.4	0.88	PASS
5227-60_3	X5227.60_3	SL006921	[Pyruvate dehydrogenase (acetyl-transferring)] kinase isozyme 1, mitochondrial	PDK1	Q15118	5163	PDK1	Human	RFU	Protein	40	1368.85	1368.85	1.158	PASS
5228-25_2	X5228.25_2	SL006189	Kinesin-like protein KIF23	KIF23	Q02241	9493	KIF23	Human	RFU	Protein	40	443.9	443.9	1.083	PASS
5229-90_3	X5229.90_3	SL014735	Inosine-5'-monophosphate dehydrogenase 1	IMDH1	P20839	3614	IMPDH1	Human	RFU	Protein	40	1152	1152	0.877	PASS
5230-99_3	X5230.99_3	SL016557	3-hydroxy-3-methylglutaryl-coenzyme A reductase	HMGR	P04035	3156	HMGCR	Human	RFU	Protein	40	218.6	218.6	0.818	PASS
5231-79_3	X5231.79_3	SL012707	Proprotein convertase subtilisin/kexin type 9	PCSK9	Q8NBP7	255738	PCSK9	Human	RFU	Protein	0.005	405.7	405.7	1.064	PASS
5236-2_3	X5236.2_3	SL007145	Nuclear receptor subfamily 1 group D member 1	NR1D1	P20393	9572	NR1D1	Human	RFU	Protein	40	244.9	244.9	0.857	PASS
5238-26_3	X5238.26_3	SL013928	Peptidyl-prolyl cis-trans isomerase E	PPIE	Q9UNP9	10450	PPIE	Human	RFU	Protein	40	700.7	700.7	1.132	PASS
5242-37_3	X5242.37_3	SL007237	Dual specificity mitogen-activated protein kinase kinase 4	MP2K4	P45985	6416	MAP2K4	Human	RFU	Protein	1	42857.1	42857.1	0.94	PASS
5244-12_3	X5244.12_3	SL004716	Mitogen-activated protein kinase 9	JNK2	P45984	5601	MAPK9	Human	RFU	Protein	40	1101	1101	8.548	FLAG
5245-40_5	X5245.40_5	SL016549	AMP Kinase (alpha2beta2gamma1)	AMPK a2b2g1	P54646 O43741 P54619	5563 5565 5571	PRKAA2 PRKAB2 PRKAG1	Human	RFU	Protein	40	2761	2761	1.089	PASS
5246-64_3	X5246.64_3	SL005730	cGMP-dependent 3',5'-cyclic phosphodiesterase	cGMP-stimulated PDE	O00408	5138	PDE2A	Human	RFU	Protein	1	1855.5	1855.5	1.104	PASS
5248-68_2	X5248.68_2	SL005793	Peptidyl-prolyl cis-trans isomerase F, mitochondrial	Cyclophilin F	P30405	10105	PPIF	Human	RFU	Protein	40	7666.2	7666.2	0.889	PASS
5249-31_3	X5249.31_3	SL016566	Serine/threonine-protein kinase 17B	DRAK2	O94768	9262	STK17B	Human	RFU	Protein	40	3320.8	3320.8	0.993	PASS
5250-53_3	X5250.53_3	SL010928	Inosine-5'-monophosphate dehydrogenase 2	IMDH2	P12268	3615	IMPDH2	Human	RFU	Protein	1	1057.3	1057.3	0.92	PASS
5252-33_3	X5252.33_3	SL016555	Dual 3',5'-cyclic-AMP and -GMP phosphodiesterase 11A	PDE11	Q9HCR9	50940	PDE11A	Human	RFU	Protein	1	1595.5	1595.5	1.099	PASS
5253-1_2	X5253.1_2	SL011400	Calcium/calmodulin-dependent 3',5'-cyclic nucleotide phosphodiesterase 1A	PDE1A	P54750	5136	PDE1A	Human	RFU	Protein	40	595.8	595.8	0.846	PASS
5254-69_3	X5254.69_3	SL016553	cGMP-inhibited 3',5'-cyclic phosphodiesterase A	PDE3A	Q14432	5139	PDE3A	Human	RFU	Protein	40	342.8	342.8	0.83	PASS
5255-22_3	X5255.22_3	SL011404	cAMP-specific 3',5'-cyclic phosphodiesterase 4D	PDE4D	Q08499	5144	PDE4D	Human	RFU	Protein	40	740.65	740.65	0.86	PASS
5256-86_3	X5256.86_3	SL011405	cGMP-specific 3',5'-cyclic phosphodiesterase	PDE5A	O76074	8654	PDE5A	Human	RFU	Protein	40	8884.7	8884.7	1.164	PASS
5259-2_3	X5259.2_3	SL016567	Mitogen-activated protein kinase kinase kinase 7:TGF-beta-activated kinase 1 and MAP3K7-binding protein 1 fusion	TAK1-TAB1	O43318 Q15750	6885 10454	MAP3K7 TAB1	Human	RFU	Protein	40	848.4	848.4	0.985	PASS
5260-80_3	X5260.80_3	SL007181	Non-receptor tyrosine-protein kinase TYK2	TYK2	P29597	7297	TYK2	Human	RFU	Protein	1	4998.6	4998.6	1.051	PASS
5261-13_3	X5261.13_3	SL010488	Abelson tyrosine-protein kinase 2	ABL2	P42684	27	ABL2	Human	RFU	Protein	40	644.8	644.8	0.995	PASS
5262-57_3	X5262.57_3	SL014470	Breast cancer anti-estrogen resistance protein 3	BCAR3	O75815	8412	BCAR3	Human	RFU	Protein	40	1277.9	1277.9	0.945	PASS
5264-65_3	X5264.65_3	SL003520	Calreticulin	calreticulin	P27797	811	CALR	Human	RFU	Protein	40	1038	1038	1.053	PASS
5265-12_3	X5265.12_3	SL005725	GRB2-related adapter protein 2	GRB2-related adapter protein 2	O75791	9402	GRAP2	Human	RFU	Protein	40	287.5	287.5	0.897	PASS
5268-49_3	X5268.49_3	SL003331	Matrix metalloproteinase-16	MMP-16	P51512	4325	MMP16	Human	RFU	Protein	40	417.4	417.4	0.988	PASS
5271-5_2	X5271.5_2	SL007310	Ras-related C3 botulinum toxin substrate 3	RAC3	P60763	5881	RAC3	Human	RFU	Protein	40	3619.5	3619.5	1.131	PASS
5272-55_2	X5272.55_2	SL014469	SHC-transforming protein 1	SHC1	P29353	6464	SHC1	Human	RFU	Protein	40	6281.3	6281.3	0.963	PASS
5275-28_2	X5275.28_2	SL014488	Proto-oncogene vav	VAV	P15498	7409	VAV1	Human	RFU	Protein	40	4065.4	4065.4	0.907	PASS
5280-68_5	X5280.68_5	SL016563	Mitochondrial glutamate carrier 2	GHC2	Q9H1K4	83733	SLC25A18	Human	RFU	Protein	40	338.8	338.8	0.944	PASS
5301-7_3	X5301.7_3	SL000406	Eotaxin	Eotaxin	P51671	6356	CCL11	Human	RFU	Protein	40	10348	10348	1.059	PASS
5307-12_3	X5307.12_3	SL004400	Coagulation factor IXab	Coagulation Factor IXab	P00740	2158	F9	Human	RFU	Protein	0.005	6778.7	6778.7	1.083	PASS
5308-89_2	X5308.89_2	SL000401	Neutrophil elastase	Elastase	P08246	1991	ELANE	Human	RFU	Protein	40	234.9	234.9	0.992	PASS
5312-49_3	X5312.49_3	SL000277	Apolipoprotein E (isoform E2)	Apo E2	P02649	348	APOE	Human	RFU	Protein	0.005	240684	240684	1.341	PASS
5315-22_3	X5315.22_3	SL000052	Troponin T, cardiac muscle	Troponin T	P45379	7139	TNNT2	Human	RFU	Protein	40	1089.5	1089.5	0.982	PASS
5316-54_3	X5316.54_3	SL000558	Prothrombin	Prothrombin	P00734	2147	F2	Human	RFU	Protein	0.005	141751	141751	1.22	PASS
5328-33_37	X5328.33_37	SL016828	Epidermal growth factor receptor variant III	EGFRvIII	P00533		EGFR	Human	RFU	Protein	40	380.6	380.6	1.044	PASS
5335-73_3	X5335.73_3	SL003647	Annexin A6	annexin VI	P08133	309	ANXA6	Human	RFU	Protein	40	12384.5	12384.5	0.969	PASS
5337-64_3	X5337.64_3	SL004131	T-lymphocyte activation antigen CD86	B7-2	P42081	942	CD86	Human	RFU	Protein	40	972	972	0.673	PASS
5339-49_3	X5339.49_3	SL004477	Protein S100-A9	calgranulin B	P06702	6280	S100A9	Human	RFU	Protein	40	4020.5	4020.5	0.933	PASS
5340-24_3	X5340.24_3	SL003717	Caspase-10	Caspase-10	Q92851	843	CASP10	Human	RFU	Protein	1	3541.3	3541.3	1.162	PASS
5343-74_3	X5343.74_3	SL008703	Carboxypeptidase E	CBPE	P16870	1363	CPE	Human	RFU	Protein	40	1560.5	1560.5	1.135	PASS
5345-51_3	X5345.51_3	SL006675	Cytoskeleton-associated protein 2	CKAP2	Q8WWK9	26586	CKAP2	Human	RFU	Protein	40	17094.2	17094.2	1.391	PASS
5346-24_3	X5346.24_3	SL011808	Copine-1	CPNE1	Q99829	8904	CPNE1	Human	RFU	Protein	1	1407.3	1407.3	0.895	PASS
5347-59_3	X5347.59_3	SL000130	G2/mitotic-specific cyclin-B1	Cyclin B1	P14635	891	CCNB1	Human	RFU	Protein	40	273.1	273.1	0.784	PASS
5349-69_3	X5349.69_3	SL006970	Delta-like protein 1	DLL1	O00548	28514	DLL1	Human	RFU	Protein	1	1481.2	1481.2	0.967	PASS
5350-14_2	X5350.14_2	SL012881	Glypican-6	GPC6	Q9Y625	10082	GPC6	Human	RFU	Protein	1	1314.3	1314.3	1.142	PASS
5351-52_3	X5351.52_3	SL004891	Heterogeneous nuclear ribonucleoproteins A2/B1	hnRNP A2/B1	P22626	3181	HNRNPA2B1	Human	RFU	Protein	1	1922.1	1922.1	0.988	PASS
5352-11_3	X5352.11_3	SL004145	Tumor necrosis factor receptor superfamily member 14	HVEM	Q92956	8764	TNFRSF14	Human	RFU	Protein	40	370.4	370.4	0.939	PASS
5353-89_2	X5353.89_2	SL001990	Interleukin-1 receptor antagonist protein	IL-1Ra	P18510	3557	IL1RN	Human	RFU	Protein	40	3129.7	3129.7	1.144	PASS
5354-11_3	X5354.11_3	SL000655	Keratin, type I cytoskeletal 18	Keratin 18	P05783	3875	KRT18	Human	RFU	Protein	40	273.2	273.2	0.925	PASS
5355-69_3	X5355.69_3	SL004648	Tumor necrosis factor ligand superfamily member 14	LIGHT	O43557	8740	TNFSF14	Human	RFU	Protein	40	402.8	402.8	0.881	PASS
5356-2_3	X5356.2_3	SL003080	Macrophage migration inhibitory factor	MIF	P14174	4282	MIF	Human	RFU	Protein	1	982.7	982.7	0.932	PASS
5357-60_3	X5357.60_3	SL014113	Neuroligin-4, X-linked	NLGNX	Q8N0W4	57502	NLGN4X	Human	RFU	Protein	40	481.6	481.6	0.944	PASS
5358-3_3	X5358.3_3	SL008574	Osteomodulin	OMD	Q99983	4958	OMD	Human	RFU	Protein	1	9249.5	9249.5	1.007	PASS
5359-65_3	X5359.65_3	SL002702	Serine/threonine-protein kinase pim-1	PIM1	P11309	5292	PIM1	Human	RFU	Protein	40	556.7	556.7	0.939	PASS
5360-9_2	X5360.9_2	SL003722	RAC-beta serine/threonine-protein kinase	PKB beta	P31751	208	AKT2	Human	RFU	Protein	40	7331.5	7331.5	0.847	PASS
5363-51_3	X5363.51_3	SL010470	Semaphorin-3E	Semaphorin 3E	O15041	9723	SEMA3E	Human	RFU	Protein	40	1737	1737	1.002	PASS
5364-7_3	X5364.7_3	SL007336	Protein SET	SET	Q01105	6418	SET	Human	RFU	Protein	0.005	520.2	520.2	0.9	PASS
5383-14_3	X5383.14_3	SL004671	Tumor necrosis factor receptor superfamily member 13C	BAFF Receptor	Q96RJ3	115650	TNFRSF13C	Human	RFU	Protein	40	2717.2	2717.2	1.282	PASS
5384-67_3	X5384.67_3	SL016130	Transcription factor IIIB 90 kDa subunit	BRF-1	Q92994	2972	BRF1	Human	RFU	Protein	40	1352.8	1352.8	1.133	PASS
5392-73_2	X5392.73_2	SL002731	Tumor necrosis factor receptor superfamily member 6	Fas, soluble	P25445	355	FAS	Human	RFU	Protein	1	1338.85	1338.85	1.038	PASS
5400-52_3	X5400.52_3	SL003184	Leptin receptor	sLeptin R	P48357	3953	LEPR	Human	RFU	Protein	1	1848.3	1848.3	0.999	PASS
5404-53_3	X5404.53_3	SL004871	Tumor necrosis factor receptor superfamily member 21	DR6	O75509	27242	TNFRSF21	Human	RFU	Protein	1	6487.2	6487.2	0.981	PASS
5410-53_3	X5410.53_3	SL007295	Cadherin-15	CAD15	P55291	1013	CDH15	Human	RFU	Protein	40	1942	1942	0.909	PASS
5412-53_3	X5412.53_3	SL004134	CD27 antigen	CD27	P26842	939	CD27	Human	RFU	Protein	0.005	3260.9	3260.9	0.665	PASS
5424-55_3	X5424.55_3	SL003690	Tumor necrosis factor receptor superfamily member 11A	RANK	Q9Y6Q6	8792	TNFRSF11A	Human	RFU	Protein	40	557.5	557.5	0.964	PASS
5430-66_3	X5430.66_3	SL008967	Tyrosine-protein phosphatase non-receptor type substrate 1	SHPS1	P78324	140885	SIRPA	Human	RFU	Protein	40	4958.2	4958.2	0.63	PASS
5437-63_3	X5437.63_3	SL001774	Fatty acid-binding protein, heart	FABP	P05413	2170	FABP3	Human	RFU	Rat Protein	1	13965.3	13965.3	1.064	PASS
5440-26_3	X5440.26_3	SL004594	Troponin I, fast skeletal muscle	Troponin I, skeletal, fast twitch	P48788	7136	TNNI2	Human	RFU	Rat Protein	40	8129.4	8129.4	0.996	PASS
5441-67_3	X5441.67_3	SL001761	Troponin I, cardiac muscle	Troponin I	P19429	7137	TNNI3	Human	RFU	Rat Protein	40	312.6	312.6	0.882	PASS
5443-62_2	X5443.62_2	SL002505	Atrial natriuretic factor	ANP	P01160	4878	NPPA	Human	RFU	Rat Protein	40	495	495	0.905	PASS
5451-1_3	X5451.1_3	SL003166	CD166 antigen	ALCAM	Q13740	214	ALCAM	Human	RFU	Protein	1	13464.6	13464.6	0.885	PASS
5452-71_3	X5452.71_3	SL008835	Asialoglycoprotein receptor 1	ASGR1	P07306	432	ASGR1	Human	RFU	Protein	40	1207.5	1207.5	1.002	PASS
5456-59_2	X5456.59_2	SL006694	Beta-Ala-His dipeptidase	CNDP1	Q96KN2	84735	CNDP1	Human	RFU	Protein	0.005	5446.5	5446.5	1.076	PASS
5457-5_2	X5457.5_2	SL007471	Collectin-12	COLEC12	Q5KU26	81035	COLEC12	Human	RFU	Protein	40	1947.1	1947.1	1.267	PASS
5459-33_3	X5459.33_3	SL010456	Cystatin-SN	CYTN	P01037	1469	CST1	Human	RFU	Protein	1	1496.7	1496.7	1.09	PASS
5460-60_3	X5460.60_3	SL004750	ATP-dependent RNA helicase DDX19B	DEAD-box protein 19B	Q9UMR2	11269	DDX19B	Human	RFU	Protein	40	1822.1	1822.1	0.786	PASS
5462-62_3	X5462.62_3	SL002086	Ficolin-3	Ficolin-3	O75636	8547	FCN3	Human	RFU	Protein	0.005	6581.6	6581.6	1.766	FLAG
5463-22_3	X5463.22_3	SL000658	Growth arrest-specific protein 1	GAS1	P54826	2619	GAS1	Human	RFU	Protein	1	612.2	612.2	0.91	PASS
5464-52_3	X5464.52_3	SL003792	Growth factor receptor-bound protein 2	GRB2 adapter protein	P62993	2885	GRB2	Human	RFU	Protein	40	22219.5	22219.5	1.001	PASS
5465-32_3	X5465.32_3	SL014129	Heparan-sulfate 6-O-sulfotransferase 1	H6ST1	O60243	9394	HS6ST1	Human	RFU	Protein	1	1989.1	1989.1	0.939	PASS
5467-15_3	X5467.15_3	SL000454	Heat shock protein HSP 90-beta	HSP 90b	P08238	3326	HSP90AB1	Human	RFU	Protein	1	21213.9	21213.9	1.001	PASS
5468-67_3	X5468.67_3	SL011068	Interleukin-17 receptor C	IL-17 RC	Q8NAC3	84818	IL17RC	Human	RFU	Protein	40	880.7	880.7	0.959	PASS
5470-69_2	X5470.69_2	SL010328	Mediator of RNA polymerase II transcription subunit 1	MED-1	Q15648	5469	MED1	Human	RFU	Protein	1	66800.9	66800.9	1.045	PASS
5475-10_3	X5475.10_3	SL000553	Protein kinase C beta type (splice variant beta-II)	PKC-B-II	P05771	5579	PRKCB	Human	RFU	Protein	1	2360.8	2360.8	1.023	PASS
5476-66_3	X5476.66_3	SL000556	Protein kinase C gamma type	PKC-G	P05129	5582	PRKCG	Human	RFU	Protein	40	330.5	330.5	0.528	FLAG
5478-50_2	X5478.50_2	SL000158	Glutamate carboxypeptidase 2	PSMA	Q04609	2346	FOLH1	Human	RFU	Protein	40	562.7	562.7	1.196	PASS
5480-49_3	X5480.49_3	SL000563	C-C motif chemokine 5	RANTES	P13501	6352	CCL5	Human	RFU	Protein	1	39269.2	39269.2	1.055	PASS
5481-16_3	X5481.16_3	SL013754	Ras GTPase-activating protein 1	RASA1	P20936	5921	RASA1	Human	RFU	Protein	40	940.4	940.4	1.273	PASS
5482-61_3	X5482.61_3	SL000566	Retinol-binding protein 4	RBP	P02753	5950	RBP4	Human	RFU	Protein	0.005	226.2	226.2	1.298	PASS
5483-1_3	X5483.1_3	SL010467	Repulsive guidance molecule A	RGMA	Q96B86	56963	RGMA	Human	RFU	Protein	1	15758.5	15758.5	1.046	PASS
5484-63_3	X5484.63_3	SL011588	40S ribosomal protein S3a	RS3A	P61247	6189	RPS3A	Human	RFU	Protein	40	1053.1	1053.1	1.063	PASS
5486-73_3	X5486.73_3	SL003177	Intercellular adhesion molecule 2	sICAM-2	P13598	3384	ICAM2	Human	RFU	Protein	1	1106.05	1106.05	0.971	PASS
5487-7_3	X5487.7_3	SL016928	SLAM family member 7	SLAF7	Q9NQ25	57823	SLAMF7	Human	RFU	Protein	40	37998.3	37998.3	1.01	PASS
5488-74_3	X5488.74_3	SL010516	Proto-oncogene tyrosine-protein kinase Src	SRCN1	P12931	6714	SRC	Human	RFU	Protein	40	16808.1	16808.1	0.377	FLAG
5489-18_3	X5489.18_3	SL010250	Stress-induced-phosphoprotein 1	Stress-induced-phosphoprotein 1	P31948	10963	STIP1	Human	RFU	Protein	1	4208.1	4208.1	1.128	PASS
5490-53_3	X5490.53_3	SL010384	Testican-1	Testican-1	Q08629	6695	SPOCK1	Human	RFU	Protein	1	1922	1922	1.351	PASS
5491-12_3	X5491.12_3	SL010471	Testican-2	Testican-2	Q92563	9806	SPOCK2	Human	RFU	Protein	1	714.6	714.6	0.935	PASS
5493-17_3	X5493.17_3	SL010524	Serine/threonine-protein kinase WNK3	WNK3	Q9BYP7	65267	WNK3	Human	RFU	Protein	1	3110.5	3110.5	0.966	PASS
5494-52_3	X5494.52_3	SL009790	Small nuclear ribonucleoprotein F	RUXF	P62306	6636	SNRPF	Human	RFU	Protein	40	2111.6	2111.6	1.275	PASS
5508-62_3	X5508.62_3	SL000344	Cathepsin D	Cathepsin D	P07339	1509	CTSD	Human	RFU	Protein	0.005	682.9	682.9	0.961	PASS
5509-7_3	X5509.7_3	SL000084	Epidermal growth factor	EGF	P01133	1950	EGF	Human	RFU	Protein	1	669.8	669.8	0.951	PASS
5526-53_3	X5526.53_3	SL004859	Tumor necrosis factor receptor superfamily member 18	GITR	Q9Y5U5	8784	TNFRSF18	Human	RFU	Protein	40	1233.3	1233.3	1.012	PASS
5532-53_3	X5532.53_3	SL003060	Fibroblast growth factor receptor 1	bFGF-R	P11362	2260	FGFR1	Human	RFU	Protein	0.005	809	809	0.827	PASS
5534-49_2	X5534.49_2	SL004157	Tumor necrosis factor receptor superfamily member 10B	TRAIL R2	O14763	8795	TNFRSF10B	Human	RFU	Protein	40	237.3	237.3	0.945	PASS
5542-22_2	X5542.22_2	SL006397	Neuropilin-1	NRP1	O14786	8829	NRP1	Human	RFU	Protein	0.005	2425.5	2425.5	1.355	PASS
5792-8_2	X5792.8_2	SL000011	alpha-Fetoprotein	AFP	P02771	174	AFP	Human	RFU	Protein	40	451.9	451.9	0.974	PASS
5798-3_3	X5798.3_3	SL003704	BH3-interacting domain death agonist	BID	P55957	637	BID	Human	RFU	Protein	40	1035	1035	0.987	PASS
5801-72_3	X5801.72_3	SL000305	beta-nerve growth factor	b-NGF	P01138	4803	NGF	Human	RFU	Protein	40	965.1	965.1	0.946	PASS
5803-24_3	X5803.24_3	SL003362	Complement C3d fragment	C3d	P01024	718	C3	Human	RFU	Protein	0.005	13454.2	13454.2	0.508	FLAG
5807-77_3	X5807.77_3	SL007195	CD70 antigen	CD70	P32970	970	CD70	Human	RFU	Protein	40	356.8	356.8	0.832	PASS
5810-25_3	X5810.25_3	SL005155	Teratocarcinoma-derived growth factor 1	Cripto	P13385	6997	TDGF1	Human	RFU	Protein	40	1100.9	1100.9	0.687	PASS
5813-58_3	X5813.58_3	SL000408	Erythropoietin	Epo	P01588	2056	EPO	Human	RFU	Protein	40	1139.9	1139.9	0.923	PASS
5822-22_3	X5822.22_3	SL004248	Glial cell line-derived neurotrophic factor	GDNF	P39905	2668	GDNF	Human	RFU	Protein	40	251.2	251.2	0.761	PASS
5825-49_3	X5825.49_3	SL000458	Interferon gamma receptor 1	IFN-g R1	P15260	3459	IFNGR1	Human	RFU	Protein	40	436.6	436.6	0.947	PASS
5834-18_3	X5834.18_3	SL000485	Interleukin-9	IL-9	P15248	3578	IL9	Human	RFU	Protein	40	214	214	0.842	PASS
5837-49_3	X5837.49_3	SL004714	Leukemia inhibitory factor receptor	LIF sR	P42702	3977	LIFR	Human	RFU	Protein	40	2652.7	2652.7	1.418	FLAG
5843-60_3	X5843.60_3	SL003542	Histone-lysine N-methyltransferase EHMT2	NG36	Q96KQ7	10919	EHMT2	Human	RFU	Protein	1	404.6	404.6	1.053	PASS
5846-24_3	X5846.24_3	SL004683	Noggin	Noggin	Q13253	9241	NOG	Human	RFU	Protein	40	3006.7	3006.7	0.943	PASS
5852-6_3	X5852.6_3	SL004783	Protein S100-A12	S100A12	P80511	6283	S100A12	Human	RFU	Protein	1	628.9	628.9	1.108	PASS
5854-60_3	X5854.60_3	SL004230	Microtubule-associated protein tau	tau	P10636	4137	MAPT	Human	RFU	Protein	40	137.6	137.6	0.808	PASS
5858-6_5	X5858.6_5	SL005688	14-3-3 protein zeta/delta	14-3-3 protein zeta/delta	P63104	7534	YWHAZ	Human	RFU	Protein	1	68819.1	68819.1	0.94	PASS
5861-78_3	X5861.78_3	SL008466	3-hydroxyanthranilate 3,4-dioxygenase	3HAO	P46952	23498	HAAO	Human	RFU	Protein	1	4324.1	4324.1	1.661	FLAG
5864-10_3	X5864.10_3	SL004910	Fructose-bisphosphate aldolase A	aldolase A	P04075	226	ALDOA	Human	RFU	Protein	1	48462.4	48462.4	1.059	PASS
5867-60_3	X5867.60_3	SL008008	Arginase-1	ARGI1	P05089	383	ARG1	Human	RFU	Protein	40	1357.8	1357.8	1.145	PASS
5870-23_2	X5870.23_2	SL003700	Bcl2-associated agonist of cell death	BAD	Q92934	572	BAD	Human	RFU	Protein	40	3820.7	3820.7	0.881	PASS
5879-51_3	X5879.51_3	SL009207	Dynactin subunit 2	Dynactin subunit 2	Q13561	10540	DCTN2	Human	RFU	Protein	1	1246.1	1246.1	1.107	PASS
5882-34_2	X5882.34_2	SL005685	Elongation factor 1-beta	EF-1-beta	P24534	1933	EEF1B2	Human	RFU	Protein	40	354.2	354.2	0.885	PASS
5885-55_3	X5885.55_3	SL004924	Eukaryotic translation initiation factor 4H	eIF-4H	Q15056	7458	EIF4H	Human	RFU	Protein	40	4050.5	4050.5	1.023	PASS
5888-29_3	X5888.29_3	SL005687	Eukaryotic translation initiation factor 5A-1	eIF-5A-1	P63241	1984	EIF5A	Human	RFU	Protein	40	18218.2	18218.2	0.975	PASS
5897-58_3	X5897.58_3	SL002071	Gastrin-releasing peptide	Gastrin-releasing peptide	P07492	2922	GRP	Human	RFU	Protein	40	224	224	0.763	PASS
5900-11_2	X5900.11_2	SL009431	Histidine triad nucleotide-binding protein 1	HINT1	P49773	3094	HINT1	Human	RFU	Protein	40	1623.5	1623.5	1.458	FLAG
5903-91_2	X5903.91_2	SL004899	Heat shock cognate 71 kDa protein	HSP70 protein 8	P11142	3312	HSPA8	Human	RFU	Protein	1	1081.9	1081.9	1.157	PASS
5909-51_3	X5909.51_3	SL003687	Nucleoside diphosphate kinase A	Nucleoside diphosphate kinase A	P15531	4830	NME1	Human	RFU	Protein	1	505.7	505.7	1.03	PASS
5915-58_3	X5915.58_3	SL012148	Peroxisomal targeting signal 1 receptor	PEX5	P50542	5830	PEX5	Human	RFU	Protein	40	270.8	270.8	0.937	PASS
5918-5_3	X5918.5_3	SL008176	Proteasome activator complex subunit 1	PSME1	Q06323	5720	PSME1	Human	RFU	Protein	1	676.8	676.8	1.251	PASS
5921-58_3	X5921.58_3	SL004829	Protein S100-A7	S100A7	P31151	6278	S100A7	Human	RFU	Protein	40	342.8	342.8	1.113	PASS
5927-4_3	X5927.4_3	SL004690	WNT1-inducible-signaling pathway protein 3	WISP-3	O95389	8838	WISP3	Human	RFU	Protein	40	1271.6	1271.6	1.186	PASS
5934-1_3	X5934.1_3	SL000420	Ferritin	Ferritin	P02794 P02792	2495 2512	FTH1 FTL	Human	RFU	Protein	1	8452.5	8452.5	1.197	PASS
5936-53_3	X5936.53_3	SL002517	Tumor necrosis factor	TNF-a	P01375	7124	TNF	Human	RFU	Protein	40	397	397	0.913	PASS
5939-42_3	X5939.42_3	SL004365	Tumor necrosis factor ligand superfamily member 12	TWEAK	O43508	8742	TNFSF12	Human	RFU	Protein	40	515.7	515.7	1.006	PASS
5947-90_3	X5947.90_3	SL000598	Thrombopoietin	Tpo	P40225	7066	THPO	Human	RFU	Protein	40	138.8	138.8	0.853	PASS
5954-62_3	X5954.62_3	SL003970	Parathyroid hormone	PTH	P01270	5741	PTH	Human	RFU	Protein	40	2283.3	2283.3	1.169	PASS
5957-30_3	X5957.30_3	SL011510	Somatostatin-28	Somatostatin-28	P61278	6750	SST	Human	RFU	Protein	40	929.4	929.4	0.993	PASS
6151-18_3	X6151.18_3	SL007242	Dual specificity mitogen-activated protein kinase kinase 3	MP2K3	P46734	5606	MAP2K3	Human	RFU	Protein	40	1029.2	1029.2	0.895	PASS
6152-111_3	X6152.111_3	SL000074	Cellular tumor antigen p53	p53	P04637	7157	TP53	Human	RFU	Protein	1	871.1	871.1	1.081	PASS
6641-60_3	X6641.60_3	SL017289	PolyUbiquitin K48-linked	PolyUbiquitin K48	P0CG47	7314	UBB	Human	RFU	Protein	1	1107.8	1107.8	0.987	PASS
6647-55_3	X6647.55_3	SL017290	PolyUbiquitin K63-linked	PolyUbiquitin K63	P0CG48	7316	UBC	Human	RFU	Protein	40	3322.1	3322.1	0.95	PASS
6649-51_3	X6649.51_3	SL012395	Netrin-1	NET1	O95631	9423	NTN1	Human	RFU	Protein	40	402.3	402.3	0.96	PASS
6653-58_3	X6653.58_3	SL004838	Leukocyte surface antigen CD47	CD47	Q08722	961	CD47	Human	RFU	Protein	40	446.1	446.1	0.924	PASS
7624-19_3	X7624.19_3	SL014896	Ankyrin-2	ANK2	Q01484	287	ANK2	Human	RFU	Protein	40	333.6	333.6	0.845	PASS
7625-27_3	X7625.27_3	SL008071	14-3-3 protein theta	14-3-3 protein theta	P27348	10971	YWHAQ	Human	RFU	Protein	1	997.6	997.6	1.101	PASS
7628-40_3	X7628.40_3	SL012774	Cysteine-rich with EGF-like domain protein 1	CREL1	Q96HD1	78987	CRELD1	Human	RFU	Protein	1	2286.4	2286.4	0.893	PASS
7638-30_3	X7638.30_3	SL005403	Vesicular integral-membrane protein VIP36	Lectin, mannose-binding 2	Q12907	10960	LMAN2	Human	RFU	Protein	1	9657.75	9657.75	1.227	PASS
7640-29_3	X7640.29_3	SL013872	Low-density lipoprotein receptor-related protein 1B	LRP1B	Q9NZR2	53353	LRP1B	Human	RFU	Protein	0.005	34904.3	34904.3	1.077	PASS
7648-9_3	X7648.9_3	SL017328	Myosin-binding protein C, slow-type	MYPC1	Q00872	4604	MYBPC1	Human	RFU	Protein	40	2374.3	2374.3	0.899	PASS
7655-11_3	X7655.11_3	SL002785	N-terminal pro-BNP	N-terminal pro-BNP	P16860	4879	NPPB	Human	RFU	Protein	40	5214.3	5214.3	1.022	PASS
7660-21_3	X7660.21_3	SL003646	Tropomyosin alpha-4 chain	Tropomyosin 4	P67936	7171	TPM4	Human	RFU	Protein	1	33149.1	33149.1	1.3	PASS
8446-4_3	X8446.4_3	SL011508	Pituitary adenylate cyclase-activating polypeptide 27	PACAP-27	P18509	116	ADCYAP1	Human	RFU	Protein	40	258.5	258.5	0.977	PASS
8447-11_3	X8447.11_3	SL004269	Appetite-regulating hormone	ghrelin	Q9UBU3	51738	GHRL	Human	RFU	Protein	40	755.9	755.9	1.078	PASS
8450-36_3	X8450.36_3	SL011498	Pituitary adenylate cyclase-activating polypeptide 38	PACAP-38	P18509	116	ADCYAP1	Human	RFU	Protein	40	147.5	147.5	0.856	PASS
8458-111_3	X8458.111_3	SL005266	Alpha-synuclein	a-Synuclein	P37840	6622	SNCA	Human	RFU	Protein	40	4982.35	4982.35	1.376	PASS
8459-10_3	X8459.10_3	SL003993	Bone morphogenetic protein 6	BMP-6	P22004	654	BMP6	Human	RFU	Protein	40	14417.8	14417.8	1.152	PASS
8462-18_3	X8462.18_3	SL000442	Somatotropin	HGH	P01241	2688	GH1	Human	RFU	Protein	40	253.2	253.2	0.964	PASS
8463-2_3	X8463.2_3	SL003672	Extracellular superoxide dismutase [Cu-Zn]	SOD3	P08294	6649	SOD3	Human	RFU	Protein	0.005	593	593	0.99	PASS
8464-31_3	X8464.31_3	SL012517	R-spondin-4	RSPO4	Q2I0M5	343637	RSPO4	Human	RFU	Protein	40	218.1	218.1	1.121	PASS
8465-52_3	X8465.52_3	SL000346	Cathepsin H	Cathepsin H	P09668	1512	CTSH	Human	RFU	Protein	40	798.6	798.6	0.934	PASS
8467-9_3	X8467.9_3	SL004837	Inhibin beta A chain:Inhibin beta B chain heterodimer	Activin AB	P08476 P09529	3624 3625	INHBA INHBB	Human	RFU	Protein	40	551.6	551.6	0.933	PASS
8468-19_3	X8468.19_3	SL000062	Prostate-specific antigen	PSA	P07288	354	KLK3	Human	RFU	Protein	40	1531.5	1531.5	1.07	PASS
8469-41_3	X8469.41_3	SL000466	Insulin-like growth factor-binding protein 2	IGFBP-2	P18065	3485	IGFBP2	Human	RFU	Protein	0.005	375.8	375.8	0.994	PASS
8470-213_3	X8470.213_3	SL017528	Ribonuclease H1	RNase H1	O60930	246243	RNASEH1	Human	RFU	Protein	40	194.7	194.7	1.06	PASS
8474-6_3	X8474.6_3	SL006114	Tyrosine-protein kinase transmembrane receptor ROR1	ROR1	Q01973	4919	ROR1	Human	RFU	Protein	1	471.3	471.3	0.9	PASS
8476-11_3	X8476.11_3	SL002762	Chromogranin-A	CgA	P10645	1113	CHGA	Human	RFU	Protein	1	5107.3	5107.3	0.673	PASS
8479-4_3	X8479.4_3	SL000645	Stromelysin-2	MMP-10	P09238	4319	MMP10	Human	RFU	Protein	40	767.2	767.2	1.022	PASS
8480-29_3	X8480.29_3	SL006527	EGF-containing fibulin-like extracellular matrix protein 1	FBLN3	Q12805	2202	EFEMP1	Human	RFU	Protein	0.005	900.2	900.2	0.721	PASS
8484-24_3	X8484.24_3	SL000498	Leptin	Leptin	P41159	3952	LEP	Human	RFU	Protein	1	6485.1	6485.1	1.212	PASS
8485-7_3	X8485.7_3	SL017529	Kelch-like ECH-associated protein 1	KEAP1	Q14145	9817	KEAP1	Human	RFU	Protein	40	327.7	327.7	1.015	PASS
8488-33_3	X8488.33_3	SL000542	Integrin alpha-IIb: beta-3 complex	gpIIbIIIa	P08514 P05106	3674 3690	ITGA2B ITGB3	Human	RFU	Protein	40	3183.6	3183.6	0.823	PASS
9168-31_3	X9168.31_3	SL003170	C-C motif chemokine 26	Eotaxin-3	Q9Y258	10344	CCL26	Human	RFU	Protein	40	735.5	735.5	0.919	PASS
9169-14_3	X9169.14_3	SL018938	Small ubiquitin-related modifier 3	SUMO3	P55854	6613	SUMO3	Human	RFU	Protein	1	1288.7	1288.7	0.81	PASS
9170-24_3	X9170.24_3	SL001713	Interleukin-17A	IL-17	Q16552	3605	IL17A	Human	RFU	Protein	40	296	296	0.855	PASS
9171-11_3	X9171.11_3	SL016969	Cysteine and glycine-rich protein 3	CSRP3	P50461	8048	CSRP3	Human	RFU	Protein	40	1254.6	1254.6	1.367	PASS
9172-69_3	X9172.69_3	SL000526	Neutrophil collagenase	MMP-8	P22894	4317	MMP8	Human	RFU	Protein	40	859.8	859.8	0.96	PASS
9173-21_3	X9173.21_3	SL008094	Phosphoglucomutase-1	PGM1	P36871	5236	PGM1	Human	RFU	Protein	40	730.1	730.1	1.115	PASS
9175-48_3	X9175.48_3	SL018891	Down syndrome cell adhesion molecule	DSCAM	O60469	1826	DSCAM	Human	RFU	Protein	40	876.3	876.3	1.051	PASS
9176-3_3	X9176.3_3	SL000001	Mucin-1	MUC1	P15941	4582	MUC1	Human	RFU	Protein	40	877	877	1.137	PASS
9177-6_3	X9177.6_3	SL007306	Protein FAM3B	FAM3B	P58499	54097	FAM3B	Human	RFU	Protein	1	730.9	730.9	0.796	PASS
9178-30_3	X9178.30_3	SL004297	Neuregulin-1	NEUREGULIN-1	Q02297	3084	NRG1	Human	RFU	Protein	40	151.2	151.2	0.731	PASS
9180-6_3	X9180.6_3	SL007217	Interferon gamma receptor 2	INGR2	P38484	3460	IFNGR2	Human	RFU	Protein	40	433	433	0.975	PASS
9182-3_3	X9182.3_3	SL004733	Low-density lipoprotein receptor-related protein 1, soluble	sLRP1	Q07954	4035	LRP1	Human	RFU	Protein	40	1840.2	1840.2	0.985	PASS
9183-7_3	X9183.7_3	SL004475	Interferon alpha/beta receptor 1	IFN-a/b R1	P17181	3454	IFNAR1	Human	RFU	Protein	40	2027.7	2027.7	1.06	PASS
9185-15_3	X9185.15_3	SL008591	Trefoil factor 1	TFF1	P04155	7031	TFF1	Human	RFU	Protein	40	2169	2169	0.841	PASS
9187-2_3	X9187.2_3	SL013165	Non-histone chromosomal protein HMG-14	HMGN1	P05114	3150	HMGN1	Human	RFU	Protein	1	556	556	0.958	PASS
9188-119_3	X9188.119_3	SL003188	C-X-C motif chemokine 9	MIG	Q07325	4283	CXCL9	Human	RFU	Protein	40	466.3	466.3	0.965	PASS
9190-7_3	X9190.7_3	SL008837	CD63 antigen	CD63	P08962	967	CD63	Human	RFU	Protein	1	279.3	279.3	1.115	PASS
9191-8_3	X9191.8_3	SL002602	Trefoil factor 2	Trefoil factor 2	Q03403	7032	TFF2	Human	RFU	Protein	40	10986.9	10986.9	0.992	PASS
9196-8_3	X9196.8_3	SL005166	Galectin-7	Galectin-7	P47929	3963	LGALS7	Human	RFU	Protein	1	422.5	422.5	0.946	PASS
9197-4_3	X9197.4_3	SL008486	Galectin-9	LEG9	O00182	3965	LGALS9	Human	RFU	Protein	40	1275.5	1275.5	1.249	PASS
9199-6_3	X9199.6_3	SL018946	Ubiquitin-conjugating enzyme E2 G2	UB2G2	P60604	7327	UBE2G2	Human	RFU	Protein	1	3121.1	3121.1	1.191	PASS
9201-13_3	X9201.13_3	SL004811	Transgelin-2	Transgelin-2	P37802	8407	TAGLN2	Human	RFU	Protein	1	4199.7	4199.7	1.12	PASS
9202-309_3	X9202.309_3	SL008113	ATP synthase subunit O, mitochondrial	ATPO	P48047	539	ATP5O	Human	RFU	Protein	40	2626.7	2626.7	0.756	PASS
9204-33_3	X9204.33_3	SL009210	Pro-opiomelanocortin	Corticotropin-lipotropin	P01189	5443	POMC	Human	RFU	Protein	40	732.4	732.4	0.815	PASS
9207-60_3	X9207.60_3	SL018887	Quinone oxidoreductase-like protein 1	QORL1	O95825	9946	CRYZL1	Human	RFU	Protein	1	1559.7	1559.7	2.649	FLAG
9211-19_3	X9211.19_3	SL003066	Pigment epithelium-derived factor	PEDF	P36955	5176	SERPINF1	Human	RFU	Protein	0.005	41922.2	41922.2	0.973	PASS
9212-22_3	X9212.22_3	SL008381	Cathepsin F	CATF	Q9UBX1	8722	CTSF	Human	RFU	Protein	1	1693.3	1693.3	0.891	PASS
9213-24_3	X9213.24_3	SL018900	Formimidoyltransferase-cyclodeaminase	FTCD	O95954	10841	FTCD	Human	RFU	Protein	40	3140.4	3140.4	1.145	PASS
9215-117_3	X9215.117_3	SL018947	Ubiquitin carboxyl-terminal hydrolase 25	UBP25	Q9UHP3	29761	USP25	Human	RFU	Protein	40	776.4	776.4	0.981	PASS
9216-100_3	X9216.100_3	SL009948	Plexin-B2	PLXB2	O15031	23654	PLXNB2	Human	RFU	Protein	1	3252.8	3252.8	1.055	PASS
